# Supplementary material for: Metabolomic and transcriptomic analysis reveals endogenous substrates and metabolic adaptation in rats lacking Abcg2 and Abcb1a transporters
Source: PLoS One. 2021 Jul 13;16(7):e0253852. doi: 10.1371/journal.pone.0253852 (PMC8277073; doi:10.1371/journal.pone.0253852)
Supplement: S1 Table — (XLSX) [file pone.0253852.s008.xlsx]

## Sheet: Table S8
S1 Table. Heat map of statistically significant biochemicals in the plasma
	Heat map of statistically significant biochemicals profiled in Plasma										Fold of Change		Statistical Values
											Welch's Two-Sample t-Test		Welch's Two-Sample t-Test			Mean Values			% Filled Values
	Pathway Sort Order	Super Pathway	Sub Pathway	Biochemical Name	Platform	Comp ID	KEGG	HMDB	PubChem		dKO WT		dKO / WT			WT	dKO		WT	dKO		Super Pathway	Sub Pathway	Chemical ID	CAS	RI	Mass
												X	p-value	q-value	X			X			X
	1	Amino Acid	Glycine, Serine and Threonine Metabolism	glycine	LC/MS pos	58	C00037	HMDB00123	750		1.17		0.2847	0.3756		0.8945	1.0424		88	75		Amino Acid	Glycine, Serine and Threonine Metabolism	340	56-40-6	700	263.147
	2			N-acetylglycine	LC/MS polar	27710		HMDB00532	10972		1.32		0.0143	0.0696		0.8593	1.1323		100	100		Amino Acid	Glycine, Serine and Threonine Metabolism	100001006	543-24-8	1780	116.035
	4			sarcosine (N-Methylglycine)	GC/MS	1516	C00213	HMDB00271	1088		1.05		0.9058	0.58		1.113	1.1647		100	100		Amino Acid	Glycine, Serine and Threonine Metabolism	1023	107-97-1	1182.9	116
	5			dimethylglycine	LC/MS pos	5086	C01026	HMDB00092	673		1.09		0.4017	0.4318		1.0409	1.1325		100	100		Amino Acid	Glycine, Serine and Threonine Metabolism	806	1118-68-9	719.4	104.071
	6			betaine	LC/MS pos	3141	C00719	HMDB00043	247		1.03		0.5571	0.4732		0.989	1.0211		100	100		Amino Acid	Glycine, Serine and Threonine Metabolism	799	107-43-7	734	118.086
	9			serine	LC/MS pos	1648	C00065	HMDB00187	5951		0.96		0.6047	0.4871		1.0613	1.0229		100	100		Amino Acid	Glycine, Serine and Threonine Metabolism	503	56-45-1	676.7	106.05
	14			threonine	LC/MS pos	1284	C00188	HMDB00167	6288		0.58		7.2284e-05	0.0039		1.425	0.8198		100	100		Amino Acid	Glycine, Serine and Threonine Metabolism	564	72-19-5	701.5	120.066
	15			N-acetylthreonine	LC/MS neg	33939	C01118		152204		0.89		0.4033	0.4318		1.0435	0.9319		100	100		Amino Acid	Glycine, Serine and Threonine Metabolism	100001274	17093-74-2	821.6	160.062
	18			homoserine	LC/MS polar	18351	C00263	HMDB00719	12647		0.68		0.3204	0.3965		1.1822	0.8043		100	100		Amino Acid	Glycine, Serine and Threonine Metabolism	100000458	672-15-1	2875.8	118.051
	24		Alanine and Aspartate Metabolism	alanine	LC/MS pos	1126	C00041	HMDB00161	5950		0.82		0.072	0.1952		1.0636	0.8673		100	100		Amino Acid	Alanine and Aspartate Metabolism	811	56-41-7	696	90.055
	25			N-acetylalanine	LC/MS polar	1585	C02847	HMDB00766	88064		1.06		0.8212	0.5545		1.0056	1.0676		100	100		Amino Acid	Alanine and Aspartate Metabolism	1110	97-69-8	1564.8	130.051
	27			aspartate	LC/MS polar	443	C00049	HMDB00191	5960		0.97		0.9058	0.58		1.1528	1.1205		100	100		Amino Acid	Alanine and Aspartate Metabolism	234	56-84-8	3500	132.03
	29			asparagine	LC/MS polar	512	C00152	HMDB00168	6267		0.88		0.0233	0.095		1.041	0.9206		100	100		Amino Acid	Alanine and Aspartate Metabolism	917	70-47-3	2951.1	131.046
	30			N-acetylasparagine	LC/MS polar	33942		HMDB06028	99715		1.29		0.0791	0.198		0.9677	1.2485		100	100		Amino Acid	Alanine and Aspartate Metabolism	100001257	4033-40-3	2250	173.057
	31			N-acetylaspartate (NAA)	LC/MS polar	22185	C01042	HMDB00812	65065		1.17		0.082	0.2016		0.9594	1.1188		100	100		Amino Acid	Alanine and Aspartate Metabolism	100000787	997-55-7;997-55-7	3143	174.041
	36		Glutamate Metabolism	glutamate	LC/MS pos	57	C00025	HMDB00148	611		0.67		0.1573	0.2934		1.5323	1.0229		100	100		Amino Acid	Glutamate Metabolism	561	56-86-0	710	148.06
	37			glutamine	LC/MS pos	53	C00064	HMDB00641	5961		0.84		0.002	0.0239		1.0699	0.904		100	100		Amino Acid	Glutamate Metabolism	563	56-85-9	680	147.076
	38			N-acetylglutamate	LC/MS pos	15720	C00624	HMDB01138	70914		1.17		0.932	0.5823		1.5148	1.7699		100	100		Amino Acid	Glutamate Metabolism	100000282	5817-08-03	1492	190.071
	39			N-acetylglutamine	LC/MS polar	33943	C02716	HMDB06029	182230		1.12		0.3905	0.4318		1.0279	1.155		100	100		Amino Acid	Glutamate Metabolism	100001253	2490-97-3	2140	187.072
	40			N-acetyl-aspartyl-glutamate (NAAG)	LC/MS pos	35665	C12270	HMDB01067	5255		0.99		0.7872	0.5448		1.1517	1.1355		100	100		Amino Acid	Glutamate Metabolism	100001612	3106-85-2	1575.4	305.098
	47			pyroglutamine*	LC/MS pos	46225			134508		2.05		0.0147	0.0703		0.6605	1.3566		100	100		Amino Acid	Glutamate Metabolism	100001540	2353-44-8	750	129.066
	51		Histidine Metabolism	histidine	LC/MS neg	59	C00135	HMDB00177	6274		0.96		0.757	0.5403		1.0455	1.0042		100	100		Amino Acid	Histidine Metabolism	355	5934-29-2	755.9	154.062
	52			N-acetylhistidine	LC/MS polar	33946	C02997	HMDB32055	75619		1.27		0.2973	0.381		1.1351	1.4398		100	100		Amino Acid	Histidine Metabolism	100001293	39145-52-3	2088	196.073
	53			1-methylhistidine	LC/MS neg	30460	C01152	HMDB00001	92105		1.2		0.1008	0.2211		0.9452	1.1345		88	88		Amino Acid	Histidine Metabolism	100001051	332-80-9	1227	168.078
	54			3-methylhistidine	LC/MS neg	15677	C01152	HMDB00479	64969		1.33		0.0027	0.0267		0.9035	1.2005		100	100		Amino Acid	Histidine Metabolism	100000042	368-16-1	906.3	168.078
	55			N-acetyl-3-methylhistidine*	LC/MS neg	43256			193270		1.11		0.4888	0.4472		1.0586	1.1724		100	100		Amino Acid	Histidine Metabolism	100002204	37841-04-6	1360	210.088
	56			N-acetyl-1-methylhistidine*	LC/MS pos	43255					1.06		0.595	0.4854		0.9682	1.0238		100	100		Amino Acid	Histidine Metabolism	100004299		987	212.103
	58			trans-urocanate	LC/MS pos	607	C00785	HMDB00301	736715		1.99		0.0561	0.1738		0.9408	1.8723		100	100		Amino Acid	Histidine Metabolism	537	104-98-3	1125.4	139.05
	61			imidazole propionate	LC/MS pos	40730		HMDB02271	70630		0.94		0.8316	0.5592		1.2548	1.1811		100	100		Amino Acid	Histidine Metabolism	100003434	1074-59-5	1020	141.066
	62			imidazole lactate	LC/MS polar	15716	C05568	HMDB02320	440129		1.41		0.0916	0.2097		0.901	1.2678		100	100		Amino Acid	Histidine Metabolism	100000263	14403-45-3	2241.6	155.046
	63			histamine	LC/MS pos	1574	C00388	HMDB00870	774		10.43		0.1681	0.2991		1.1722	12.2269		100	100		Amino Acid	Histidine Metabolism	354	51-45-6	579	112.087
	68			1-methylimidazoleacetate	LC/MS pos	32350	C05828	HMDB02820	75810		0.37		0.081	0.2013		1.8956	0.7024		100	100		Amino Acid	Histidine Metabolism	100001208	2625-49-2	833	141.066
	69			4-imidazoleacetate	LC/MS pos	32349	C02835	HMDB02024	96215		1.34		0.0273	0.1064		0.847	1.1336		100	100		Amino Acid	Histidine Metabolism	100001207	645-65-8	757	127.05
	70		Lysine Metabolism	lysine	LC/MS polar	1301	C00047	HMDB00182	5962		0.94		0.4097	0.4318		1.0486	0.9812		100	100		Amino Acid	Lysine Metabolism	407	56-87-1	5431.1	145.098
	71			N2-acetyllysine	LC/MS pos	36751	C12989	HMDB00446	92907		0.91		0.7893	0.5448		1.0161	0.928		100	100		Amino Acid	Lysine Metabolism	100001721	1946-82-3	836	189.123
	72			N6-acetyllysine	LC/MS pos	36752	C02727	HMDB00206	92832		1.06		0.528	0.4644		1.0447	1.1094		100	100		Amino Acid	Lysine Metabolism	100001734	692-04-6	1140	189.123
	73			N-6-trimethyllysine	LC/MS pos	1498	C03793	HMDB01325	440120		1.17		0.2143	0.3322		0.9446	1.1032		100	100		Amino Acid	Lysine Metabolism	189	23284-33-5	690	189.16
	76			2-aminoadipate	LC/MS pos	6146	C00956	HMDB00510	469		0.92		0.6339	0.5008		1.2086	1.113		100	100		Amino Acid	Lysine Metabolism	381	542-32-5;1118-90-7	793.3	162.076
	79			glutarate (pentanedioate)	LC/MS polar	396	C00489	HMDB00661	743		0.86		0.4736	0.4472		4.0211	3.4594		100	100		Amino Acid	Lysine Metabolism	339	110-94-1	2900	131.035
	80			glutarylcarnitine (C5)	LC/MS pos	44664		HMDB13130	71464488		1.03		0.771	0.5422		1.0946	1.1243		100	100		Amino Acid	Lysine Metabolism	100001593	102636-82-8	1583.3	276.144
	81			3-methylglutarylcarnitine (1)	LC/MS pos	46547		HMDB00552	128145		0.91		0.4826	0.4472		1.1397	1.035		100	100		Amino Acid	Lysine Metabolism	100005849		1870	290.16
	87			pipecolate	LC/MS pos	1444	C00408	HMDB00070	849		1.03		0.9368	0.5823		0.956	0.981		100	100		Amino Acid	Lysine Metabolism	1025	4043-87-2	1120	130.086
	94			N2,N6-diacetyllysine	LC/MS neg	48455			91827		0.81		0.2077	0.3282		1.1357	0.9196		100	100		Amino Acid	Lysine Metabolism	100006124	499-86-5	1604	229.119
	95		Phenylalanine and Tyrosine Metabolism	phenylalanine	LC/MS pos	64	C00079	HMDB00159	6140		0.98		0.7982	0.5458		1.0452	1.0247		100	100		Amino Acid	Phenylalanine and Tyrosine Metabolism	460	63-91-2	2050	166.086
	96			N-acetylphenylalanine	LC/MS neg	33950	C03519	HMDB00512	74839		2.06		0.0025	0.0251		0.6986	1.4385		100	100		Amino Acid	Phenylalanine and Tyrosine Metabolism	100001256	2018-61-3	2597	206.082
	99			phenylpyruvate	LC/MS neg	566	C00166	HMDB00205	997		1.13		0.6842	0.5153		1.0561	1.1916		100	100		Amino Acid	Phenylalanine and Tyrosine Metabolism	241	156-06-9	2517.6	163.04
	100			phenyllactate (PLA)	LC/MS neg	22130	C05607	HMDB00779	3848		1.72		0.0117	0.0626		0.8135	1.3985		100	100		Amino Acid	Phenylalanine and Tyrosine Metabolism	100000774	828-01-3	2208	165.056
	103			phenylacetate	LC/MS neg	15958	C07086	HMDB00209	999		0.44		0.0338	0.1209		0.9817	0.4308		88	50		Amino Acid	Phenylalanine and Tyrosine Metabolism	100000011	103-82-2	2110.8	135.045
	106			phenylacetylglycine	LC/MS pos	33945	C05598	HMDB00821	68144		0.58		0.2169	0.3322		1.7303	1.0114		100	100		Amino Acid	Phenylalanine and Tyrosine Metabolism	100001275	500-98-1	3090	194.081
	107			phenylacetylglutamine	LC/MS neg	35126	C04148	HMDB06344	92258		0.46		0.0215	0.0887		0.9818	0.4507		63	25		Amino Acid	Phenylalanine and Tyrosine Metabolism	100001417	28047-15-6	2330	263.104
	108			tyrosine	LC/MS neg	1299	C00082	HMDB00158	6057		0.84		0.01	0.0543		1.126	0.9417		100	100		Amino Acid	Phenylalanine and Tyrosine Metabolism	815	60-18-4	1322	180.067
	109			N-acetyltyrosine	LC/MS neg	32390		HMDB00866	68310		1.04		0.8196	0.5545		0.9389	0.9797		100	100		Amino Acid	Phenylalanine and Tyrosine Metabolism	100001104	537-55-3	1637.2	222.077
	113			4-hydroxycinnamate	LC/MS neg	36770	C00811	HMDB02035	637542		0.53		0.0023	0.0247		1.1797	0.6213		100	50		Amino Acid	Phenylalanine and Tyrosine Metabolism	100001675	501-98-4	1437.9	163.04
	117			4-hydroxyphenylpyruvate	LC/MS neg	1669	C01179	HMDB00707	979		0.81		0.1677	0.2991		1.1691	0.9509		100	100		Amino Acid	Phenylalanine and Tyrosine Metabolism	1141	156-39-8	1690.1	179.035
	118			3-(4-hydroxyphenyl)lactate	LC/MS neg	32197	C03672	HMDB00755	9378		1.02		0.9071	0.58		1.0232	1.0397		100	100		Amino Acid	Phenylalanine and Tyrosine Metabolism	240	6482-98-0	1379	181.051
	123			phenol sulfate	LC/MS neg	32553	C02180	HMDB60015	74426		1.27		0.1189	0.2514		0.9158	1.164		100	100		Amino Acid	Phenylalanine and Tyrosine Metabolism	100001510	937-34-8	2156	172.991
	125			p-cresol sulfate	LC/MS neg	36103	C01468	HMDB11635	4615423		0.45		0.0091	0.0528		1.657	0.7484		100	100		Amino Acid	Phenylalanine and Tyrosine Metabolism	100001315	3233-57-7	2890	187.007
	138			3-methoxytyrosine	LC/MS pos	12017		HMDB01434	1670		1.15		0.1264	0.2583		0.973	1.1161		100	100		Amino Acid	Phenylalanine and Tyrosine Metabolism	1342	300-48-1	1771	212.092
	159			gentisate	LC/MS neg	18280	C00628	HMDB00152	3469		0.7		0.2393	0.3414		1.3206	0.9252		100	50		Amino Acid	Phenylalanine and Tyrosine Metabolism	100000447	490-79-9	1459.8	153.019
	160			phenylpropionylglycine	LC/MS neg	35434		HMDB00860	152323		1.57		0.6854	0.5153		0.4536	0.7136		50	25		Amino Acid	Phenylalanine and Tyrosine Metabolism	100001591	56613-60-6	2945.3	206.082
	163			3-[3-(sulfooxy)phenyl]propanoic acid	LC/MS neg	45415			187488		1.12		0.3175	0.3965		1.2031	1.3519		100	100		Amino Acid	Phenylalanine and Tyrosine Metabolism	100005391	86321-32-6	1294	245.013
	167			3-(3-hydroxyphenyl)propionate	LC/MS neg	35635	C11457	HMDB00375	91		0.66		0.1297	0.2623		1.3124	0.8677		100	100		Amino Acid	Phenylalanine and Tyrosine Metabolism	100001624	621-54-5	1980	165.056
	168			3-(4-hydroxyphenyl)propionate	LC/MS neg	39587	C01744	HMDB02199	10394		0.86		0.49	0.4472		1.3433	1.1499		100	100		Amino Acid	Phenylalanine and Tyrosine Metabolism	100002914	501-97-3	1670	165.056
	169			4-hydroxyphenylacetyl glycine	LC/MS pos	43525	C05596		440732		1.11		0.7669	0.5422		1.1606	1.2854		100	100		Amino Acid	Phenylalanine and Tyrosine Metabolism	100004418	28116-23-6	2133	210.076
	170			3-phenylpropionate (hydrocinnamate)	LC/MS neg	15749	C05629	HMDB00764	107		0.71		0.1374	0.2678		1.3844	0.9886		100	100		Amino Acid	Phenylalanine and Tyrosine Metabolism	100000010	501-52-0	2860	149.061
	175			thyroxine	LC/MS pos	46079	C01829	HMDB01918	5819		1.07		0.8159	0.5543		0.988	1.0531		100	100		Amino Acid	Phenylalanine and Tyrosine Metabolism	1094	51-48-9	4963	777.694
	182			p-cresol-glucuronide*	LC/MS neg	48841		HMDB11686	154035		0.35		0.0054	0.04		2.1848	0.7612		100	100		Amino Acid	Phenylalanine and Tyrosine Metabolism	100006191	17680-99-8	2420	283.082
	184			N-formylphenylalanine	LC/MS neg	48433			759256		0.85		0.4044	0.4318		1.3378	1.1379		100	100		Amino Acid	Phenylalanine and Tyrosine Metabolism	100006056	13200-85-6	2336	192.067
	186		Tryptophan Metabolism	tryptophan	LC/MS pos	54	C00078	HMDB00929	6305		1.05		0.5621	0.4751		1.023	1.0711		100	100		Amino Acid	Tryptophan Metabolism	565	73-22-3	2440	205.097
	187			N-acetyltryptophan	LC/MS neg	33959	C03137	HMDB13713	700653		1.22		0.2013	0.3228		1.0118	1.2372		100	100		Amino Acid	Tryptophan Metabolism	100001254	1218-34-4	2630	245.093
	190			indolelactate	LC/MS pos	18349	C02043	HMDB00671	92904		1.45		0.0201	0.0856		0.8389	1.2205		100	100		Amino Acid	Tryptophan Metabolism	100000463	832-97-3	3514	206.081
	191			indoleacetate	LC/MS pos	27513	C00954	HMDB00197	802		0.75		0.0539	0.1721		1.1213	0.8365		100	100		Amino Acid	Tryptophan Metabolism	100001034	6505-45-9	3766.3	176.071
	193			indolepropionate	LC/MS pos	32405		HMDB02302	3744		0.91		0.4363	0.4379		1.0368	0.9401		100	100		Amino Acid	Tryptophan Metabolism	100001083	830-96-6	4147.9	190.086
	195			3-indoxyl sulfate	LC/MS neg	27672		HMDB00682	10258		0.83		0.5303	0.4652		1.135	0.9472		100	100		Amino Acid	Tryptophan Metabolism	100000467	2642-37-7	2222.2	212.002
	196			kynurenine	LC/MS pos	15140	C00328	HMDB00684	161166		1.05		0.5492	0.4704		1.0168	1.0715		100	100		Amino Acid	Tryptophan Metabolism	100000265	2922-83-0	1902.1	209.092
	197			kynurenate	LC/MS neg	1417	C01717	HMDB00715	3845		0.87		0.7644	0.5422		1.2176	1.054		100	100		Amino Acid	Tryptophan Metabolism	98	492-27-3	2224	188.035
	199			anthranilate	LC/MS pos	4970	C00108	HMDB01123	227		0.85		0.1745	0.2991		1.0883	0.9237		100	100		Amino Acid	Tryptophan Metabolism	1258	118-92-3	3220	138.055
	203			xanthurenate	LC/MS pos	15679	C02470	HMDB00881	5699		1.29		0.1543	0.2927		0.9967	1.2833		100	100		Amino Acid	Tryptophan Metabolism	100000015	59-007	2655.6	206.045
	204			picolinate	LC/MS pos	1512	C10164	HMDB02243	1018		1.12		0.4806	0.4472		1.0025	1.1274		100	100		Amino Acid	Tryptophan Metabolism	1022	98-98-6	1117	124.039
	211			5-hydroxyindoleacetate	LC/MS pos	437	C05635	HMDB00763	1826		0.85		0.2133	0.3321		1.09	0.9241		100	100		Amino Acid	Tryptophan Metabolism	71	54-16-0	2559.9	192.066
	212			serotonin (5HT)	LC/MS pos	2342	C00780	HMDB00259	5202		1.36		0.7728	0.5422		2.0157	2.7367		100	100		Amino Acid	Tryptophan Metabolism	504	153-98-0	1654	177.102
	217			indolebutyrate	LC/MS pos	34402	C11284	HMDB02096	8617		1.22		0.3516	0.4141		0.8669	1.0589		100	100		Amino Acid	Tryptophan Metabolism	100001404	133-32-4	4425	204.102
	226			indole-3-carboxylic acid	LC/MS pos	38116	C19837	HMDB03320	69867		0.64		0.0742	0.1957		1.1895	0.767		100	100		Amino Acid	Tryptophan Metabolism	100002185	771-50-6	3651.9	162.055
	227			C-mannosyltryptophan	LC/MS pos	48782			10981970		1.1		0.3432	0.4122		1.0476	1.1519		100	100		Amino Acid	Tryptophan Metabolism	100006379	180509-18-6	1907	367.15
	228			N-acetylkynurenine (2)	LC/MS neg	48757					1.09		0.4059	0.4318		0.975	1.0675		100	100		Amino Acid	Tryptophan Metabolism	100006378		2378	249.088
	230		Leucine, Isoleucine and Valine Metabolism	leucine	LC/MS pos	60	C00123	HMDB00687	6106		0.93		0.3873	0.4318		1.0833	1.0032		100	100		Amino Acid	Leucine, Isoleucine and Valine Metabolism	397	61-90-5	1680.2	132.102
	231			N-acetylleucine	LC/MS neg	1587	C02710	HMDB11756	70912		1.08		0.9672	0.5962		1.1038	1.1912		100	100		Amino Acid	Leucine, Isoleucine and Valine Metabolism	1082	1188-21-2	2361.4	172.098
	233			4-methyl-2-oxopentanoate	LC/MS neg	22116	C00233	HMDB00695	70		1.03		0.8607	0.5691		0.9861	1.0199		100	100		Amino Acid	Leucine, Isoleucine and Valine Metabolism	100000551	816-66-0	2170	129.056
	236			isovalerate	LC/MS neg	44656	C08262	HMDB00718	10430		0.86		0.3158	0.3965		1.2985	1.1113		100	100		Amino Acid	Leucine, Isoleucine and Valine Metabolism	100000708	503-74-2	1564	101.061
	237			isovalerylglycine	LC/MS neg	35107		HMDB00678	546304		1.17		0.7605	0.5416		1.2554	1.469		100	100		Amino Acid	Leucine, Isoleucine and Valine Metabolism	100001452	16284-60-9	1950	158.082
	238			isovalerylcarnitine	LC/MS pos	34407		HMDB00688	6426851		0.77		0.932	0.5823		1.5942	1.2209		100	100		Amino Acid	Leucine, Isoleucine and Valine Metabolism	100001393	31023-24-2	2504.9	246.17
	240			3-methylcrotonylglycine	LC/MS pos	31940		HMDB00459	169485		1.1		0.925	0.5823		1.3411	1.4691		100	100		Amino Acid	Leucine, Isoleucine and Valine Metabolism	100001149	33008-07-0	2573.6	158.081
	241			beta-hydroxyisovalerate	LC/MS neg	12129		HMDB00754	69362		1.04		0.9224	0.5823		0.9901	1.0338		100	100		Amino Acid	Leucine, Isoleucine and Valine Metabolism	1442	625-08-1	1027	117.056
	242			beta-hydroxyisovaleroylcarnitine	LC/MS pos	35433					0.96		0.7235	0.5339		1.0412	0.9949		100	100		Amino Acid	Leucine, Isoleucine and Valine Metabolism	100001594	99159-87-2	1701	262.165
	243			alpha-hydroxyisovaleroyl carnitine*	LC/MS pos	46263					0.84		0.8488	0.5638		1.3326	1.1177		75	88		Amino Acid	Leucine, Isoleucine and Valine Metabolism	100005836		1863	262.165
	245			3-methylglutaconate	LC/MS pos	38667		HMDB00522	1551553		1.01		0.8067	0.5504		1.1813	1.1979		100	100		Amino Acid	Leucine, Isoleucine and Valine Metabolism	100002458	5746-90-7	2600.9	127.039
	249			alpha-hydroxyisovalerate	LC/MS neg	33937		HMDB00407	99823		1		0.7019	0.5215		1.1357	1.1342		100	100		Amino Acid	Leucine, Isoleucine and Valine Metabolism	100001300	600-37-3	1126	117.056
	251			methylsuccinate	LC/MS polar	15745		HMDB01844	10349		0.83		0.4291	0.4351		1.8933	1.5791		100	100		Amino Acid	Leucine, Isoleucine and Valine Metabolism	2051	498-21-5	2800	131.035
	259			isoleucine	LC/MS pos	1125	C00407	HMDB00172	6306		0.92		0.3795	0.4289		1.0997	1.0115		100	100		Amino Acid	Leucine, Isoleucine and Valine Metabolism	376	73-32-5	1599	132.102
	260			allo-isoleucine	GC/MS	46552			6950182;99288		0.89		0.3524	0.4141		1.034	0.9151		100	100		Amino Acid	Leucine, Isoleucine and Valine Metabolism	100005840		1325	158.1
	261			N-acetylisoleucine	LC/MS neg	33967			2802421		0.96		0.4911	0.4472		1.1798	1.1341		100	100		Amino Acid	Leucine, Isoleucine and Valine Metabolism	100001276	3077-46-1	2275	172.098
	262			3-methyl-2-oxovalerate	LC/MS neg	15676	C00671	HMDB03736	47		0.86		0.2266	0.3343		1.0546	0.9074		100	100		Amino Acid	Leucine, Isoleucine and Valine Metabolism	100000036	1460-34-0;51829-07-3	2064.2	129.056
	263			2-methylbutyrylcarnitine (C5)	LC/MS pos	45095		HMDB00378	6426901		0.75		0.7198	0.5324		1.521	1.1437		100	100		Amino Acid	Leucine, Isoleucine and Valine Metabolism	100001509	31023-25-3	2465	246.17
	264			2-methylbutyrylglycine	LC/MS neg	31928		HMDB00339	193872		0.59		0.2748	0.3703		1.7394	1.0278		88	50		Amino Acid	Leucine, Isoleucine and Valine Metabolism	100001155	52320-67-9	1884.2	158.082
	265			tiglyl carnitine	LC/MS pos	35428		HMDB02366	22833596		1.01		0.891	0.5776		1.0537	1.0604		100	100		Amino Acid	Leucine, Isoleucine and Valine Metabolism	100001597	64191-86-2	2354	244.154
	266			tigloylglycine	LC/MS pos	1598		HMDB00959	6441567		0.84		0.8308	0.5592		2.7324	2.2943		100	100		Amino Acid	Leucine, Isoleucine and Valine Metabolism	1161	35842-45-6	2518	158.081
	268			2-hydroxy-3-methylvalerate	LC/MS neg	36746		HMDB00317	164623		1.24		0.573	0.4762		1.1159	1.3877		100	100		Amino Acid	Leucine, Isoleucine and Valine Metabolism	100001541	488-15-3	1800	131.071
	269			3-hydroxy-2-ethylpropionate	LC/MS neg	32397		HMDB00396	188979		0.91		0.4188	0.4341		1.1154	1.0095		100	100		Amino Acid	Leucine, Isoleucine and Valine Metabolism	100001170	4374-62-3	975	117.056
	270			ethylmalonate	LC/MS polar	15765		HMDB00622	11756		0.94		0.4215	0.4341		1.0129	0.9506		100	100		Amino Acid	Leucine, Isoleucine and Valine Metabolism	2054	601-75-2	2785	131.035
	271			valine	LC/MS pos	1649	C00183	HMDB00883	6287		0.91		0.3277	0.401		1.1507	1.0444		100	100		Amino Acid	Leucine, Isoleucine and Valine Metabolism	566	72-18-4	1042.1	118.086
	272			N-acetylvaline	LC/MS neg	1591		HMDB11757	66789		1.07		0.9375	0.5823		1.0409	1.115		100	100		Amino Acid	Leucine, Isoleucine and Valine Metabolism	1084	96-81-1	1704	158.082
	274			3-methyl-2-oxobutyrate	LC/MS neg	44526	C00141	HMDB00019	49		1.09		0.6188	0.496		1.0469	1.1441		100	100		Amino Acid	Leucine, Isoleucine and Valine Metabolism	100000936	3715-29-5	1465	115.04
	275			isobutyrylcarnitine	LC/MS pos	33441		HMDB00736	168379		0.8		0.7934	0.5448		1.8222	1.4542		100	100		Amino Acid	Leucine, Isoleucine and Valine Metabolism	100001055	25518-49-4	1955.1	232.154
	276			isobutyrylglycine	LC/MS neg	35437		HMDB00730	10855600		0.65		0.0979	0.2182		1.3783	0.9003		100	100		Amino Acid	Leucine, Isoleucine and Valine Metabolism	100001590	15926-18-8	1420	144.067
	277			3-hydroxyisobutyrate	LC/MS polar	1549	C06001	HMDB00336	87		1.02		0.9971	0.6032		1.0622	1.0802		100	100		Amino Acid	Leucine, Isoleucine and Valine Metabolism	111	2068-83-9	1619.1	103.04
	278			alpha-hydroxyisocaproate	LC/MS neg	22132	C03264	HMDB00746	83697		0.86		0.41	0.4318		1.271	1.0956		100	100		Amino Acid	Leucine, Isoleucine and Valine Metabolism	100000706	10303-64-7	1840	131.071
	281		Methionine, Cysteine, SAM and Taurine Metabolism	methionine	LC/MS pos	1302	C00073	HMDB00696	6137		0.91		0.1736	0.2991		1.0584	0.9596		100	100		Amino Acid	Methionine, Cysteine, SAM and Taurine Metabolism	415	63-68-3	1250	150.058
	282			N-acetylmethionine	LC/MS neg	1589	C02712	HMDB11745	448580		1.16		0.4505	0.4403		1.0188	1.1866		100	100		Amino Acid	Methionine, Cysteine, SAM and Taurine Metabolism	1083	65-82-7	1787	190.054
	283			N-formylmethionine	LC/MS neg	2829	C03145	HMDB01015	439750		1.02		0.9764	0.5967		1.0807	1.098		100	100		Amino Acid	Methionine, Cysteine, SAM and Taurine Metabolism	194	4289-98-9	1543.8	176.039
	286			methionine sulfoxide	LC/MS pos	18374	C02989	HMDB02005	158980		1.22		0.0348	0.1233		0.899	1.0979		100	100		Amino Acid	Methionine, Cysteine, SAM and Taurine Metabolism	100000039	3226-65-1	741.1	166.053
	287			N-acetylmethionine sulfoxide	LC/MS pos	45428			193368		3.05		0.0264	0.1048		0.8812	2.6858		100	100		Amino Acid	Methionine, Cysteine, SAM and Taurine Metabolism	100005463		1400	208.064
	289			S-adenosylhomocysteine (SAH)	LC/MS pos	42382	C00021	HMDB00939	439155		2.46		0.0717	0.1952		1.3453	3.3106		38	100		Amino Acid	Methionine, Cysteine, SAM and Taurine Metabolism	197	979-92-0	1495.9	193.068
	296			2-aminobutyrate	LC/MS pos	42374	C02261	HMDB00650	439691		0.84		0.0275	0.1064		1.0909	0.9193		100	100		Amino Acid	Methionine, Cysteine, SAM and Taurine Metabolism	1128	1492-24-6	766.7	104.071
	297			2-hydroxybutyrate (AHB)	GC/MS	21044	C05984	HMDB00008	440864		0.92		0.6311	0.5002		1.4786	1.3623		100	100		Amino Acid	Methionine, Cysteine, SAM and Taurine Metabolism	100000933	3347-90-8	1169.4	131
	298			cysteine	GC/MS	31453	C00097	HMDB00574	5862		1.01		0.8852	0.575		1.1673	1.1801		100	100		Amino Acid	Methionine, Cysteine, SAM and Taurine Metabolism	800	52-90-4;56-89-3	1560.1	218
	299			N-acetylcysteine	LC/MS pos	1586	C06809	HMDB01890	12035		0.73		0.225	0.3343		1.112	0.8166		88	75		Amino Acid	Methionine, Cysteine, SAM and Taurine Metabolism	1107	616-91-1	1792	164.038
	300			cystine	LC/MS pos	56	C00491	HMDB00192	67678		1.02		0.6872	0.5153		1.0274	1.048		100	100		Amino Acid	Methionine, Cysteine, SAM and Taurine Metabolism	279	56-89-3	675	241.031
	301			S-methylcysteine	LC/MS pos	39592		HMDB02108	24417		0.79		0.0695	0.1951		1.1096	0.8719		100	100		Amino Acid	Methionine, Cysteine, SAM and Taurine Metabolism	100002749	1187-84-4	848	119.016
	303			cysteine s-sulfate	LC/MS neg	22176	C05824	HMDB00731	115015		1.08		0.4975	0.4472		0.9401	1.0146		100	100		Amino Acid	Methionine, Cysteine, SAM and Taurine Metabolism	100000808	1637-71-4	640.9	199.969
	307			hypotaurine	LC/MS polar	590	C00519	HMDB00965	107812		0.57		0.0047	0.038		1.4591	0.8323		100	100		Amino Acid	Methionine, Cysteine, SAM and Taurine Metabolism	358	300-84-5	2763.4	108.012
	308			taurine	LC/MS neg	2125	C00245	HMDB00251	1123		1.11		0.32	0.3965		0.9345	1.0414		100	100		Amino Acid	Methionine, Cysteine, SAM and Taurine Metabolism	512	107-35-7	690	124.007
	309			N-acetyltaurine	LC/MS polar	48187			159864		2.23		0.0024	0.0247		0.7639	1.7024		100	100		Amino Acid	Methionine, Cysteine, SAM and Taurine Metabolism	100005466		1249	166.018
	315		Urea cycle; Arginine and Proline Metabolism	arginine	LC/MS pos	1638	C00062	HMDB00517	232		0.93		0.3764	0.4289		0.99	0.9247		100	100		Amino Acid	Urea cycle; Arginine and Proline Metabolism	231	1119-34-2	700	175.119
	316			urea	LC/MS pos	1670	C00086	HMDB00294	1176		1.18		0.3319	0.4045		1.0006	1.1793		100	100		Amino Acid	Urea cycle; Arginine and Proline Metabolism	533	57-13-6	739	121.072
	317			ornithine	LC/MS pos	1493	C00077	HMDB03374	6262		1.36		0.1755	0.2991		1.06	1.4372		100	100		Amino Acid	Urea cycle; Arginine and Proline Metabolism	444	3184-13-2	614	133.097
	318			proline	LC/MS pos	1898	C00148	HMDB00162	145742		0.95		0.5432	0.4689		1.049	0.9966		100	100		Amino Acid	Urea cycle; Arginine and Proline Metabolism	480	147-85-3	805	116.071
	319			citrulline	LC/MS pos	2132	C00327	HMDB00904	9750		1.14		0.4595	0.4431		0.9787	1.1184		100	100		Amino Acid	Urea cycle; Arginine and Proline Metabolism	391	372-75-8	730.3	176.103
	322			homocitrulline	LC/MS pos	22138	C02427	HMDB00679	65072		1.76		0.0002	0.0066		0.7272	1.277		100	100		Amino Acid	Urea cycle; Arginine and Proline Metabolism	100000963	1190-49-4	821.7	190.119
	326			dimethylarginine (SDMA + ADMA)	LC/MS pos	36808	C03626	HMDB01539	123831		1.06		0.4982	0.4472		1.001	1.0633		100	100		Amino Acid	Urea cycle; Arginine and Proline Metabolism	100001810	102783-24-4	810	203.15
	327			N-acetylarginine	LC/MS pos	33953	C02562	HMDB04620	67427		0.89		0.1885	0.3098		1.0371	0.9268		100	100		Amino Acid	Urea cycle; Arginine and Proline Metabolism	100001266	155-84-0	1116	217.13
	330			N-delta-acetylornithine	LC/MS neg	43249			9920500		1.39		0.0017	0.0209		0.9016	1.2546		100	100		Amino Acid	Urea cycle; Arginine and Proline Metabolism	100004523		858	173.093
	331			N2,N5-diacetylornithine	LC/MS neg	43591			10398396		1.09		0.755	0.5403		0.9759	1.0683		100	100		Amino Acid	Urea cycle; Arginine and Proline Metabolism	100004575	39825-23-5	1367	215.104
	334			N-methyl proline	LC/MS pos	37431			557		0.67		0.0129	0.0666		1.3686	0.9139		100	100		Amino Acid	Urea cycle; Arginine and Proline Metabolism	100001956	475-11-6	831	130.086
	336			trans-4-hydroxyproline	LC/MS pos	32306	C01157	HMDB00725	5810		1.07		0.3837	0.4318		0.9818	1.0459		100	100		Amino Acid	Urea cycle; Arginine and Proline Metabolism	1001	51-35-4	685	132.066
	338			pro-hydroxy-pro	LC/MS pos	35127		HMDB06695	11673055		0.98		0.7524	0.5403		0.9615	0.94		100	100		Amino Acid	Urea cycle; Arginine and Proline Metabolism	100001167	18684-24-7	950	229.118
	342			N-acetylcitrulline	LC/MS pos	48434	C15532	HMDB00856	656979		1.26		0.6732	0.5143		1.0243	1.2929		100	100		Amino Acid	Urea cycle; Arginine and Proline Metabolism	100001577	33965-42-3	1456	218.114
	343		Creatine Metabolism	creatine	LC/MS pos	27718	C00300	HMDB00064	586		0.7		0.0016	0.0209		1.213	0.8471		100	100		Amino Acid	Creatine Metabolism	1221	57-00-1	771	132.077
	344			creatinine	LC/MS pos	513	C00791	HMDB00562	588		1.07		0.4987	0.4472		1.0197	1.086		100	100		Amino Acid	Creatine Metabolism	275	60-27-5	730.8	114.066
	346			creatine phosphate	LC/MS neg	33951	C02305	HMDB01511	587		2.43		0.284	0.3756		0.5688	1.3798		63	63		Amino Acid	Creatine Metabolism	100000112	922-32-7	603	210.029
	349			guanidinoacetate	LC/MS pos	43802	C00581	HMDB00128	763		0.76		0.2266	0.3343		1.2404	0.9397		100	100		Amino Acid	Creatine Metabolism	344	352-97-6	711.2	118.061
	352		Polyamine Metabolism	acisoga	LC/MS pos	43258			129397		1.21		0.119	0.2514		0.9584	1.1604		100	100		Amino Acid	Polyamine Metabolism	100004541	106692-36-8	2290	185.128
	354			spermine	LC/MS pos	603	C00750	HMDB01256	1103		2.86		0.5423	0.4689		0.8284	2.3651		100	100		Amino Acid	Polyamine Metabolism	507	71-44-3	500.4	203.223
	355			spermidine	LC/MS pos	485	C00315	HMDB01257	1102		1.28		0.2227	0.3343		0.903	1.157		100	100		Amino Acid	Polyamine Metabolism	50	124-20-9	533.5	146.165
	356			5-methylthioadenosine (MTA)	LC/MS pos	1419	C00170	HMDB01173	439176		1.19		0.6438	0.5034		1.0564	1.2526		100	100		Amino Acid	Polyamine Metabolism	212	2457-80-9	2444.9	298.097
	360			4-acetamidobutanoate	LC/MS pos	1558	C02946	HMDB03681	18189		1.02		0.8458	0.5638		1.014	1.0352		100	100		Amino Acid	Polyamine Metabolism	1113	3025-96-5	1721.3	146.081
	365		Guanidino and Acetamido Metabolism	4-guanidinobutanoate	LC/MS pos	15681	C01035	HMDB03464	500		1.15		0.5339	0.4661		1.07	1.2252		100	100		Amino Acid	Guanidino and Acetamido Metabolism	100000096	463-003;463-00-3	1150	146.092
	368		Glutathione Metabolism	glutathione, oxidized (GSSG)	LC/MS pos	38783	C00127	HMDB03337	65359		1.27		0.6936	0.5166		1.422	1.801		100	100		Amino Acid	Glutathione Metabolism	448	103239-24-3	1512	307.083
	370			cysteine-glutathione disulfide	LC/MS pos	46734		HMDB00656	4247235		1.11		0.7805	0.544		1.0615	1.1811		100	100		Amino Acid	Glutathione Metabolism	100001437	13081-14-6	824	427.095
	371			S-methylglutathione	LC/MS pos	33944	C11347		3605667		1.15		0.779	0.544		1.4218	1.6384		100	100		Amino Acid	Glutathione Metabolism	100001259	2922-56-7	1600	322.107
	375			5-oxoproline	LC/MS neg	1494	C01879	HMDB00267	7405		0.91		0.3041	0.3866		1.0916	0.9964		100	100		Amino Acid	Glutathione Metabolism	1021	98-79-3	738.5	128.035
	376			ophthalmate	LC/MS pos	34592		HMDB05765	7018721		0.84		0.5103	0.4525		1.5035	1.2598		100	100		Amino Acid	Glutathione Metabolism	100001311	495-27-2	1462	290.135
	383	Peptide	Gamma-glutamyl Amino Acid	gamma-glutamylalanine	LC/MS pos	37063			440103		0.81		0.076	0.1957		1.0906	0.8839		100	100		Peptide	Gamma-glutamyl Amino Acid	100001843	5875-41-2	1116	219.098
	385			gamma-glutamylglutamate	LC/MS pos	36738	C05282	HMDB11737	92865		0.72		0.1688	0.2991		1.541	1.1027		100	100		Peptide	Gamma-glutamyl Amino Acid	331	1116-22-9	1045	277.103
	388			gamma-glutamylhistidine	LC/MS neg	18245			7017195		1.29		0.4695	0.4472		0.9877	1.2765		100	100		Peptide	Gamma-glutamyl Amino Acid	1235	37460-15-4	706	283.105
	389			gamma-glutamylisoleucine*	LC/MS pos	34456		HMDB11170	14253342		0.89		0.3186	0.3965		1.1324	1.0063		100	100		Peptide	Gamma-glutamyl Amino Acid	100001485		2661	261.144
	390			gamma-glutamylleucine	LC/MS pos	18369		HMDB11171	151023		0.85		0.1328	0.2656		1.1494	0.9764		100	100		Peptide	Gamma-glutamyl Amino Acid	1268	2566-39-4	2757.2	261.144
	391			gamma-glutamyllysine	LC/MS pos	33934		HMDB03869	65254;14284565		0.99		0.9663	0.5962		1.135	1.1277		88	75		Peptide	Gamma-glutamyl Amino Acid	100001262	17105-15-6	760	276.155
	392			gamma-glutamylmethionine	LC/MS pos	44872			7009567		0.79		0.0948	0.2135		1.1163	0.8862		100	100		Peptide	Gamma-glutamyl Amino Acid	100001313	17663-87-5	2016.5	279.101
	393			gamma-glutamylphenylalanine	LC/MS pos	33422		HMDB00594	111299		1.03		0.8791	0.5722		1.0739	1.1089		100	100		Peptide	Gamma-glutamyl Amino Acid	100000491	7432-24-8	2865	295.129
	394			gamma-glutamylthreonine*	LC/MS pos	33364					0.57		0.0001	0.0044		1.3139	0.7529		100	100		Peptide	Gamma-glutamyl Amino Acid	100001314	5652-48-2	996.6	249.108
	395			gamma-glutamyltryptophan	LC/MS pos	33947			3989307		0.83		0.1885	0.3098		1.0845	0.9035		100	100		Peptide	Gamma-glutamyl Amino Acid	100001295	66471-20-3	3035	334.14
	396			gamma-glutamyltyrosine	LC/MS pos	2734		HMDB11741	94340		0.77		0.0295	0.1116		1.2102	0.9276		100	100		Peptide	Gamma-glutamyl Amino Acid	1102	7432-23-7	2080.4	311.124
	397			gamma-glutamylvaline	LC/MS pos	43829		HMDB11172	7015683		0.82		0.0759	0.1957		1.1064	0.9112		100	100		Peptide	Gamma-glutamyl Amino Acid	100001126	2746-34-1	2045	247.129
	399		Dipeptide Derivative	carnosine	LC/MS neg	1768	C00386	HMDB00033	439224		1.59		0.0844	0.2019		0.828	1.3157		88	88		Peptide	Dipeptide Derivative	249	305-84-0	804	225.099
	400			N-acetylcarnosine	LC/MS pos	43488		HMDB12881	9903482		1.05		0.5486	0.4704		0.9925	1.0462		100	100		Peptide	Dipeptide Derivative	100004046	56353-15-2	1166	269.124
	402			anserine	LC/MS neg	15747	C01262	HMDB00194	112072		1.32		0.7456	0.5403		0.8858	1.1705		100	100		Peptide	Dipeptide Derivative	100000044	10030-52-1	1124.8	239.115
	495		Dipeptide	glycylleucine	LC/MS pos	34398	C02155	HMDB00759	92843		1.09		0.934	0.5823		1.1687	1.2755		100	100		Peptide	Dipeptide	100001258	869-19-2	2190.9	189.123
	505			glycylvaline	LC/MS pos	18357		HMDB28854	97417		1.07		0.8664	0.5691		1.1013	1.178		75	88		Peptide	Dipeptide	100000487	1963-21-9	1561.6	175.108
	529			isoleucylglycine	LC/MS pos	40008			342532		0.98		0.645	0.5034		1.0073	0.9832		100	100		Peptide	Dipeptide	100003169	868-28-0	1740	189.123
	616			prolylglycine	LC/MS pos	40703			7408076;6426709		0.86		0.2449	0.3421		0.997	0.8588		100	100		Peptide	Dipeptide	100003674	2578-57-6	875	173.092
	698			valylleucine	LC/MS pos	39994			352039		0.58		0.0433	0.1436		0.8602	0.4965		75	25		Peptide	Dipeptide	100003210	22906-55-4	2562	231.17
	755	Carbohydrate	Glycolysis, Gluconeogenesis, and Pyruvate Metabolism	1,5-anhydroglucitol (1,5-AG)	LC/MS neg	20675	C07326	HMDB02712	64960		1.13		0.4655	0.4456		0.9458	1.0674		100	100		Carbohydrate	Glycolysis, Gluconeogenesis, and Pyruvate Metabolism	100000580	154-58-5	802	163.061
	758			glucose	LC/MS polar	20488	C00031	HMDB00122	79025		0.96		0.3067	0.3884		1.042	0.9975		100	100		Carbohydrate	Glycolysis, Gluconeogenesis, and Pyruvate Metabolism	572	50-99-7	2342	179.056
	766			2,3-diphosphoglycerate	LC/MS neg	15664	C01159	HMDB01294	186004		3.82		0.6095	0.4898		1.2334	4.709		100	88		Carbohydrate	Glycolysis, Gluconeogenesis, and Pyruvate Metabolism	1227	102783-53-9	555	264.952
	774			pyruvate	LC/MS polar	22250	C00022	HMDB00243	1060		1.51		0.4199	0.4341		1.119	1.6887		100	100		Carbohydrate	Glycolysis, Gluconeogenesis, and Pyruvate Metabolism	823	127-17-3	2650	175.025
	775			lactate	LC/MS polar	527	C00186	HMDB00190	612		0.86		0.4745	0.4472		1.6438	1.4197		100	100		Carbohydrate	Glycolysis, Gluconeogenesis, and Pyruvate Metabolism	482	79-33-4	1468.8	89.0244
	778			glycerate	LC/MS polar	1572	C00258	HMDB00139	752		0.93		0.4445	0.4381		1.077	0.9964		100	100		Carbohydrate	Glycolysis, Gluconeogenesis, and Pyruvate Metabolism	1052	600-19-1	2070.4	105.019
	791		Pentose Metabolism	ribulose	GC/MS	35855	C00309	HMDB00621	151261		0.83		0.6316	0.5002		0.8748	0.727		50	63		Carbohydrate	Pentose Metabolism	100000147	488-84-6	1662	306.1
	793			ribose	GC/MS	12083	C00121	HMDB00283	5779		0.86		0.4264	0.4351		1.1779	1.0158		100	100		Carbohydrate	Pentose Metabolism	914	50-69-1	1652	204
	794			ribitol	LC/MS polar	15772	C00474	HMDB00508	6912		0.52		0.0198	0.0856		1.7712	0.9189		100	100		Carbohydrate	Pentose Metabolism	100000406	488-81-3	1789.6	151.061
	795			ribonate	LC/MS polar	27731			5460677		1		0.9795	0.5967		1.052	1.0548		100	100		Carbohydrate	Pentose Metabolism	100001007	5336-08-03	2425	165.04
	799			xylose	GC/MS	15835	C00181	HMDB00098	135191		1.38		0.975	0.5967		1.3496	1.8661		100	100		Carbohydrate	Pentose Metabolism	826	609-06-3	1723.9	204
	800			xylitol	GC/MS	4966	C00379	HMDB02917	6912		0.81		0.5178	0.4567		1.652	1.3419		100	100		Carbohydrate	Pentose Metabolism	543	87-99-0	1677.6	307.2
	801			arabinose	GC/MS	575	C00216	HMDB00646	66308		1.04		0.8418	0.5625		1.1312	1.1773		88	100		Carbohydrate	Pentose Metabolism	828	28697-53-2	1631.6	217
	812			fucose	GC/MS	15821	C01018	HMDB00174	19466		0.95		0.5951	0.4854		0.9615	0.9115		100	88		Carbohydrate	Pentose Metabolism	918	2438-80-4	1682.2	204
	824		Glycogen Metabolism	maltose	LC/MS polar	15586	C00208	HMDB00163	10991489		7.2		0.1633	0.2991		1.0066	7.2459		100	100		Carbohydrate	Glycogen Metabolism	913	6363-53-7	3329.4	387.114
	860		Fructose, Mannose and Galactose Metabolism	fructose	LC/MS polar	577	C00095	HMDB00660	5984		1.04		0.8707	0.5691		1.0941	1.1342		100	100		Carbohydrate	Fructose, Mannose and Galactose Metabolism	878	57-48-7	2022.2	179.056
	866			mannose	LC/MS polar	48153	C00159	HMDB00169	18950		1.06		0.5044	0.4499		1.0021	1.058		100	100		Carbohydrate	Fructose, Mannose and Galactose Metabolism	803	3458-28-4	2200	225.062
	884			galactonate	LC/MS polar	27719	C00880	HMDB00565	128869		1.09		0.4828	0.4472		1.2243	1.3299		100	100		Carbohydrate	Fructose, Mannose and Galactose Metabolism	100001026	299-28-5	3085	195.051
	908		Aminosugar Metabolism	glucuronate	LC/MS polar	15443	C00191	HMDB00127	444791		1.26		0.0359	0.1257		0.8957	1.132		100	100		Carbohydrate	Aminosugar Metabolism	100000257	207300-70-7	3233.3	193.035
	919			N-acetylneuraminate	LC/MS polar	32377	C00270	HMDB00230	439197		1.76		0.1096	0.2379		0.7587	1.3381		88	100		Carbohydrate	Aminosugar Metabolism	1162	131-48-6	3072.6	308.099
	931			erythronate*	LC/MS polar	42420		HMDB00613	2781043		1.04		0.6503	0.5048		1.0476	1.0894		100	100		Carbohydrate	Aminosugar Metabolism	100001320	88759-55-1	2186	135.03
	936		Advanced Glycation End-product	erythrulose	GC/MS	37427	C02045	HMDB06293	5460032		0.85		0.4456	0.4381		1.0694	0.909		100	100		Carbohydrate	Advanced Glycation End-product	100001986	533-50-6	1496	205.1
	937	Energy	TCA Cycle	citrate	LC/MS neg	1564	C00158	HMDB00094	311		0.91		0.2308	0.3369		1.006	0.9203		100	100		Energy	TCA Cycle	1124	77-92-9	582	191.02
	942			alpha-ketoglutarate	LC/MS polar	528	C00026	HMDB00208	51		0.91		0.3897	0.4318		1.0931	0.9897		100	100		Energy	TCA Cycle	93	305-72-6;328-50-7;22202-68-2	2700	145.014
	944			succinylcarnitine	LC/MS pos	37058					0.97		0.9001	0.58		1.0638	1.0284		100	100		Energy	TCA Cycle	100001948		1419	262.129
	945			succinate	LC/MS neg	1437	C00042	HMDB00254	1110		0.62		0.5067	0.4506		10.4159	6.4789		100	100		Energy	TCA Cycle	252	110-15-6	603	117.019
	946			fumarate	LC/MS polar	1643	C00122	HMDB00134	444972		0.76		0.4295	0.4351		2.1096	1.6057		100	100		Energy	TCA Cycle	330	100-17-8	3084	115.004
	947			malate	LC/MS neg	1303	C00149	HMDB00156	525		0.8		0.4937	0.4472		1.7485	1.3916		100	100		Energy	TCA Cycle	409	6915-15-7	615.6	133.014
	958		Oxidative Phosphorylation	phosphate	LC/MS neg	42109	C00009	HMDB01429	1061		1		0.7888	0.5448		0.9851	0.9857		100	100		Energy	Oxidative Phosphorylation	461	7664-38-2	608	96.9696
	959	Lipid	Short Chain Fatty Acid	valerate	LC/MS neg	33443	C00803	HMDB00892	7991		0.87		0.4378	0.4379		1.2732	1.1019		100	100		Lipid	Short Chain Fatty Acid	1136	109-52-4	1718	101.061
	960		Medium Chain Fatty Acid	caproate (6:0)	LC/MS neg	32489	C01585	HMDB00535	8892		0.88		0.2851	0.3756		1.2404	1.0881		100	100		Lipid	Medium Chain Fatty Acid	926	142-62-1	2713.7	115.076
	961			heptanoate (7:0)	LC/MS neg	1644	C17714	HMDB00666	8094		0.79		0.0767	0.1957		1.1784	0.9306		100	100		Lipid	Medium Chain Fatty Acid	925	111-14-8	3670	129.092
	962			caprylate (8:0)	LC/MS neg	32492	C06423	HMDB00482	379		0.94		0.4863	0.4472		1.3223	1.2485		100	100		Lipid	Medium Chain Fatty Acid	932	124-07-2	4362	143.108
	964			caprate (10:0)	LC/MS neg	1642	C01571	HMDB00511	2969		0.96		0.7917	0.5448		1.0641	1.0231		100	100		Lipid	Medium Chain Fatty Acid	888	112-37-8	5090.7	171.139
	966			10-undecenoate (11:1n1)	LC/MS neg	32497					0.44		0.0518	0.1685		1.532	0.6812		100	88		Lipid	Medium Chain Fatty Acid	100001197	1333-28-4	5085.8	183.139
	968			5-dodecenoate (12:1n7)	LC/MS neg	33968		HMDB00529	5312378		0.56		0.0419	0.1421		1.4191	0.79		100	88		Lipid	Medium Chain Fatty Acid	100001232	2430-94-6	5224	197.155
	970		Long Chain Fatty Acid	myristate (14:0)	LC/MS neg	1365	C06424	HMDB00806	11005		1.06		0.6029	0.4871		1.1255	1.1881		100	100		Lipid	Long Chain Fatty Acid	519	544-63-8	5440	227.202
	971			myristoleate (14:1n5)	LC/MS neg	32418	C08322	HMDB02000	5281119		0.64		0.0583	0.1773		1.5004	0.9624		100	100		Lipid	Long Chain Fatty Acid	100001198	544-64-9	5346.9	225.186
	973			palmitate (16:0)	LC/MS neg	1336	C00249	HMDB00220	985		0.93		0.3988	0.4318		1.0827	1.0048		100	100		Lipid	Long Chain Fatty Acid	424	57-10-3	5618	255.233
	974			palmitoleate (16:1n7)	LC/MS neg	33447	C08362	HMDB03229	445638		0.79		0.162	0.2991		1.3373	1.0599		100	100		Lipid	Long Chain Fatty Acid	452	373-49-9	5475	253.217
	976			margarate (17:0)	LC/MS neg	1121		HMDB02259	10465		0.93		0.4086	0.4318		1.0636	0.99		100	100		Lipid	Long Chain Fatty Acid	891	506-12-7	5731	269.249
	977			10-heptadecenoate (17:1n7)	LC/MS neg	33971			5312435		0.78		0.1332	0.2656		1.1571	0.9069		100	100		Lipid	Long Chain Fatty Acid	100001278	29743-97-3	5555	267.233
	978			stearate (18:0)	LC/MS neg	1358	C01530	HMDB00827	5281		0.94		0.426	0.4351		1.0848	1.0229		100	100		Lipid	Long Chain Fatty Acid	439	57-11-4	5872	283.264
	980			oleate (18:1n9)	GC/MS	1359	C00712	HMDB00207	445639		1.01		0.5411	0.4689		1.0777	1.0862		100	100		Lipid	Long Chain Fatty Acid	442	112-80-1	1984.4	339.2
	982			cis-vaccenate (18:1n7)	GC/MS	33970	C08367	HMDB03231	5282761		0.99		0.5698	0.4762		1.2253	1.2116		100	100		Lipid	Long Chain Fatty Acid	100001228	506-17-2	1987	339.3
	986			nonadecanoate (19:0)	LC/MS neg	1356	C16535	HMDB00772	12591		1.04		0.9185	0.5823		0.9853	1.0261		100	100		Lipid	Long Chain Fatty Acid	892	646-30-0	6068	297.28
	987			10-nonadecenoate (19:1n9)	LC/MS neg	33972		HMDB13622	5312513		0.87		0.2588	0.3539		1.0828	0.9463		100	100		Lipid	Long Chain Fatty Acid	100001277	73033-09-7	5780	295.264
	989			arachidate (20:0)	LC/MS neg	1118	C06425	HMDB02212	10467		0.98		0.6778	0.5153		1.0358	1.0115		100	100		Lipid	Long Chain Fatty Acid	893	506-30-9	6295	311.296
	992			eicosenoate (20:1n9 or 11)	LC/MS neg	33587			5282768		0.52		0.0068	0.0446		1.3086	0.6818		100	100		Lipid	Long Chain Fatty Acid	100001335		5950	309.28
	996			erucate (22:1n9)	LC/MS neg	1552	C08316	HMDB02068	5281116		0.61		0.0015	0.0209		1.1771	0.7225		100	100		Lipid	Long Chain Fatty Acid	1087	112-86-7	6355.6	337.311
	1005		Polyunsaturated Fatty Acid (n3 and n6)	stearidonate (18:4n3)	LC/MS neg	33969	C16300	HMDB06547	5312508		0.69		0.1012	0.2211		1.3407	0.927		100	100		Lipid	Polyunsaturated Fatty Acid (n3 and n6)	100001229	111174-40-4	5395	275.202
	1006			eicosapentaenoate (EPA; 20:5n3)	LC/MS neg	18467	C06428	HMDB01999	446284		0.83		0.1897	0.3102		1.0923	0.9049		100	100		Lipid	Polyunsaturated Fatty Acid (n3 and n6)	2050	10-2005-9;10417-94-4	5450	301.217
	1007			docosapentaenoate (n3 DPA; 22:5n3)	LC/MS neg	32504	C16513	HMDB01976	6441454		0.77		0.1389	0.269		1.2621	0.9694		100	100		Lipid	Polyunsaturated Fatty Acid (n3 and n6)	100001181	2234-74-4	5571	329.249
	1008			docosahexaenoate (DHA; 22:6n3)	LC/MS neg	44675	C06429	HMDB02183	445580		0.59		0.0075	0.045		1.2493	0.7384		100	100		Lipid	Polyunsaturated Fatty Acid (n3 and n6)	100000665	6217-54-5	5525	327.233
	1009			docosatrienoate (22:3n3)	LC/MS neg	32417	C16534	HMDB02823	5312556		0.64		0.0717	0.1952		1.3389	0.8608		100	100		Lipid	Polyunsaturated Fatty Acid (n3 and n6)	100001195	59708-86-0	5823	333.28
	1012			linoleate (18:2n6)	LC/MS neg	1105	C01595	HMDB00673	5280450		0.94		0.4167	0.4341		1.0878	1.0275		100	100		Lipid	Polyunsaturated Fatty Acid (n3 and n6)	180	60-33-3	5535	279.233
	1014			linolenate [alpha or gamma; (18:3n3 or 6)]	LC/MS neg	34035	C06427		5280934		0.85		0.2441	0.3421		1.2506	1.0624		100	100		Lipid	Polyunsaturated Fatty Acid (n3 and n6)	100001337		5450	277.217
	1016			dihomo-linolenate (20:3n3 or n6)	LC/MS neg	35718	C03242	HMDB02925	5280581		0.78		0.1262	0.2583		1.1352	0.8872		100	100		Lipid	Polyunsaturated Fatty Acid (n3 and n6)	100001739	17046-59-2	5596	305.249
	1017			arachidonate (20:4n6)	LC/MS neg	1110	C00219	HMDB01043	444899		0.75		0.065	0.1888		1.1457	0.8628		100	100		Lipid	Polyunsaturated Fatty Acid (n3 and n6)	229	506-32-1	5535	303.233
	1018			adrenate (22:4n6)	LC/MS neg	32980	C16527	HMDB02226	5497181		0.52		0.0063	0.0427		1.3537	0.7006		100	100		Lipid	Polyunsaturated Fatty Acid (n3 and n6)	100001193	2091-25-0	5678	331.264
	1019			docosapentaenoate (n6 DPA; 22:5n6)	LC/MS neg	37478	C16513	HMDB13123	6441454		0.42		0.0015	0.0209		1.3203	0.5605		100	100		Lipid	Polyunsaturated Fatty Acid (n3 and n6)	100001580	25182-74-5	5624.5	329.249
	1020			docosadienoate (22:2n6)	LC/MS neg	32415	C16533		5282807		0.95		0.4986	0.4472		1.091	1.0335		100	100		Lipid	Polyunsaturated Fatty Acid (n3 and n6)	100001182	7370-49-2	6034	335.296
	1021			dihomo-linoleate (20:2n6)	LC/MS neg	17805	C16525	HMDB05060	6439848		0.92		0.3666	0.4231		1.1423	1.0508		100	100		Lipid	Polyunsaturated Fatty Acid (n3 and n6)	1231	2091-39-6	5730	307.264
	1023			mead acid (20:3n9)	LC/MS neg	35174		HMDB10378	5312531		0.51		0.0163	0.0755		1.4138	0.7151		100	100		Lipid	Polyunsaturated Fatty Acid (n3 and n6)	100001472	20590-32-3	5650	305.249
	1058		Fatty Acid, Branched	isocaproate	LC/MS neg	22273		HMDB00689	12587		0.45		0.0692	0.1951		1.0069	0.4501		88	100		Lipid	Fatty Acid, Branched	100000806	646-07-1	2570	115.076
	1065			15-methylpalmitate (isobar with 2-methylpalmitate)	LC/MS neg	38768			17903417		0.76		0.0611	0.1796		1.0864	0.8227		100	100		Lipid	Fatty Acid, Branched	100002945		5695	269.249
	1068			17-methylstearate	LC/MS neg	38296			3083779		0.86		0.227	0.3343		1.0353	0.8948		100	100		Lipid	Fatty Acid, Branched	100002356	2724-59-6	5993	297.28
	1076		Fatty Acid, Dicarboxylate	dimethylmalonic acid	LC/MS polar	42978		HMDB02001	11686		0.85		0.6685	0.5143		1.187	1.0042		100	100		Lipid	Fatty Acid, Dicarboxylate	100004251	595-46-0	2702	131.035
	1079			2-hydroxyglutarate	LC/MS pos	37253	C02630	HMDB00606	43		0.97		0.837	0.5617		1.1232	1.0869		100	100		Lipid	Fatty Acid, Dicarboxylate	100002070	40951-21-1	1265	131.034
	1081			adipate	LC/MS pos	21134	C06104	HMDB00448	196		1.83		0.8473	0.5638		1.436	2.6264		100	100		Lipid	Fatty Acid, Dicarboxylate	100000863	124-04-9	2460.4	147.065
	1083			3-methyladipate	LC/MS polar	36749		HMDB00555	12292		0.75		0.2032	0.3242		1.4028	1.0587		100	100		Lipid	Fatty Acid, Dicarboxylate	100001765	3058-01-03	2865	159.066
	1086			pimelate (heptanedioate)	LC/MS polar	15704	C02656	HMDB00857	385		0.77		0.3613	0.4199		1.3896	1.0654		88	88		Lipid	Fatty Acid, Dicarboxylate	100000101	111-16-0	2745	159.066
	1088			suberate (octanedioate)	LC/MS pos	15730	C08278	HMDB00893	10457		2.67		0.6722	0.5143		1.1208	2.998		100	100		Lipid	Fatty Acid, Dicarboxylate	100000016	505-48-6	3608.1	175.096
	1091			azelate (nonanedioate)	LC/MS neg	18362	C08261	HMDB00784	2266		0.76		0.0824	0.2016		1.1915	0.9015		100	100		Lipid	Fatty Acid, Dicarboxylate	2029	123-99-9	1276	187.098
	1092			sebacate (decanedioate)	LC/MS neg	32398	C08277	HMDB00792	5192		0.8		0.3793	0.4289		1.2312	0.9911		100	100		Lipid	Fatty Acid, Dicarboxylate	100001211	111-20-6	1788	201.113
	1095			dodecanedioate	LC/MS neg	32388	C02678	HMDB00623	12736		0.83		0.1941	0.3142		1.2076	1.0033		100	100		Lipid	Fatty Acid, Dicarboxylate	100001102	693-23-2	2990	229.145
	1096			tetradecanedioate	LC/MS neg	35669		HMDB00872	13185		0.6		0.0745	0.1957		1.5472	0.928		100	100		Lipid	Fatty Acid, Dicarboxylate	100001613	821-38-5	4000	257.176
	1097			hexadecanedioate	LC/MS neg	35678	C19615	HMDB00672	10459		0.6		0.0203	0.0856		1.5003	0.906		100	100		Lipid	Fatty Acid, Dicarboxylate	100001614	505-54-4	4615	285.207
	1098			octadecanedioate	LC/MS neg	36754		HMDB00782	70095		0.66		0.0052	0.04		1.3177	0.8714		100	100		Lipid	Fatty Acid, Dicarboxylate	100001615	871-70-5	5042.9	313.238
	1099			eicosanodioate	LC/MS neg	39831			75502		0.6		0.0072	0.045		1.3418	0.8053		100	100		Lipid	Fatty Acid, Dicarboxylate	100002951	2424-92-2	5200.9	341.27
	1100			docosadioate	LC/MS neg	39837			244872		0.68		0.014	0.0691		1.2098	0.8203		100	100		Lipid	Fatty Acid, Dicarboxylate	100002952	505-56-6	5291.8	369.301
	1101			3-carboxy-4-methyl-5-propyl-2-furanpropanoate (CMPF)	LC/MS pos	31787		HMDB61112	123979		0.97		0.9777	0.5967		0.8545	0.8331		63	75		Lipid	Fatty Acid, Dicarboxylate	100001178	86879-39-2	5011	241.107
	1128		Fatty Acid, Amide	stearamide	LC/MS pos	37487	C13846	HMDB34146	31292		0.31		0.0014	0.0209		2.1377	0.6615		100	100		Lipid	Fatty Acid, Amide	100002105	124-26-5	5984.7	284.295
	1130			erucamide	LC/MS pos	35177			5365371		0.25		0.007	0.0447		2.2324	0.5616		100	100		Lipid	Fatty Acid, Amide	100001444	112-84-5	6335	338.342
	1132		Fatty Acid, Amino	2-aminoheptanoate	LC/MS pos	43761			227939		0.58		1.0122e-05	0.0016		1.2808	0.7392		100	100		Lipid	Fatty Acid, Amino	100004542	1115-90-8	2530	146.118
	1137			2-aminooctanoate	LC/MS pos	43343		HMDB00991	69522		0.65		0.0137	0.0686		1.1753	0.7692		100	88		Lipid	Fatty Acid, Amino	100004227	644-90-6	3355	160.133
	1145		Fatty Acid Synthesis	malonylcarnitine	LC/MS pos	37059		HMDB02095	22833583		1.08		0.4316	0.4351		0.9843	1.0662		100	100		Lipid	Fatty Acid Synthesis	100001526	853728-01-5	965	248.113
	1146			malonate (propanedioate)	LC/MS polar	15872	C00383	HMDB00691	867		0.93		0.4759	0.4472		1.0364	0.9597		100	100		Lipid	Fatty Acid Synthesis	818	141-82-2;26522-22-85-0	3447	103.004
	1147			2-methylmalonyl carnitine	LC/MS pos	35482		HMDB13133	53481628		1		0.8651	0.5691		0.9774	0.979		100	100		Lipid	Fatty Acid Synthesis	100001596	149181-64-6	1552.7	262.129
	1159		Fatty Acid Metabolism (also BCAA Metabolism)	butyrylcarnitine	LC/MS pos	32412	C02862	HDMB02013	439829		0.49		0.5732	0.4762		2.4964	1.2329		100	100		Lipid	Fatty Acid Metabolism (also BCAA Metabolism)	100001054	25576-40-3	1977	232.154
	1160			butyrylglycine	LC/MS neg	31850		HMDB00808	88412		1.32		0.9191	0.5823		1.9813	2.6102		100	100		Lipid	Fatty Acid Metabolism (also BCAA Metabolism)	100001151	20208-73-5	1470	144.067
	1162			propionylcarnitine	LC/MS pos	32452	C03017	HMDB00824	107738		0.61		0.3243	0.3983		1.6345	1.0003		100	100		Lipid	Fatty Acid Metabolism (also BCAA Metabolism)	100001162	17298-37-2	1590	218.139
	1163			propionylglycine	LC/MS neg	31932		HMDB00783	98681		0.76		0.2095	0.3292		1.2856	0.9789		100	100		Lipid	Fatty Acid Metabolism (also BCAA Metabolism)	100001150	21709-90-0	960	130.051
	1165			methylmalonate (MMA)	LC/MS polar	1496	C02170	HMDB00202	487		1.09		0.5982	0.4867		1.0478	1.1434		100	100		Lipid	Fatty Acid Metabolism (also BCAA Metabolism)	418	516-05-2	3078.4	117.019
	1168		Fatty Acid Metabolism(Acyl Glycine)	hexanoylglycine	LC/MS neg	35436		HMDB00701	99463		1.23		0.8772	0.5721		1.6368	2.0086		75	75		Lipid	Fatty Acid Metabolism(Acyl Glycine)	100001527	24003-67-6	2900	172.098
	1171			N-palmitoyl glycine	LC/MS neg	42092			151008		0.54		0.0058	0.0419		1.4414	0.7745		100	88		Lipid	Fatty Acid Metabolism(Acyl Glycine)	100003686	2441-41-0	5580	312.254
	1176		Fatty Acid Metabolism(Acyl Carnitine)	acetylcarnitine	LC/MS pos	32198	C02571	HMDB00201	1		0.91		0.6295	0.5002		1.1132	1.0101		100	100		Lipid	Fatty Acid Metabolism(Acyl Carnitine)	100000802	5080-50-2	1166.9	204.123
	1177			hydroxybutyrylcarnitine*	LC/MS pos	43264		HMDB13127	53481617		1.21		0.1715	0.2991		0.9942	1.2033		100	100		Lipid	Fatty Acid Metabolism(Acyl Carnitine)	100003926		1477	248.149
	1178			valerylcarnitine	LC/MS pos	34406		HMDB13128	6426903		0.16		0.2379	0.3411		11.5916	1.8207		100	100		Lipid	Fatty Acid Metabolism(Acyl Carnitine)	100001394		2555	246.17
	1179			hexanoylcarnitine	LC/MS pos	32328		HMDB00705	6426853		0.36		0.3379	0.409		2.969	1.0816		100	100		Lipid	Fatty Acid Metabolism(Acyl Carnitine)	100000781	6920-35-0	3194	260.186
	1180			octanoylcarnitine	LC/MS pos	33936	C02838	HMDB00791	123701		0.62		0.4021	0.4318		1.7072	1.0593		100	100		Lipid	Fatty Acid Metabolism(Acyl Carnitine)	100001247	3671-77-0	4090	288.217
	1182			decanoylcarnitine	LC/MS pos	33941		HMDB00651	10245190		0.69		0.4414	0.4379		1.4435	1.0027		100	100		Lipid	Fatty Acid Metabolism(Acyl Carnitine)	100001251	1492-27-9	4700	316.248
	1184			cis-4-decenoyl carnitine	LC/MS pos	38178					1.23		0.399	0.4318		0.9134	1.1272		100	100		Lipid	Fatty Acid Metabolism(Acyl Carnitine)	100002259	98930-66-6	4468	314.233
	1185			laurylcarnitine	LC/MS pos	34534		HMDB02250	10427569		0.83		0.2773	0.3715		1.165	0.9635		100	100		Lipid	Fatty Acid Metabolism(Acyl Carnitine)	100001392	25518-54-1	5070	344.28
	1186			myristoylcarnitine	LC/MS pos	33952		HMDB05066	53477791		0.83		0.127	0.2583		1.1349	0.9406		100	100		Lipid	Fatty Acid Metabolism(Acyl Carnitine)	100001270	18822-89-4	5142.1	372.311
	1188			palmitoylcarnitine	LC/MS pos	44681	C02990	HMDB00222	461		0.97		0.7952	0.5449		1.0547	1.0267		100	100		Lipid	Fatty Acid Metabolism(Acyl Carnitine)	100000776	6865-14-1	5204	400.342
	1189			stearoylcarnitine	LC/MS pos	34409		HMDB00848	6426855		1.02		0.7886	0.5448		1.0154	1.0384		100	100		Lipid	Fatty Acid Metabolism(Acyl Carnitine)	100001391	18822-91-8	5256	428.373
	1190			oleoylcarnitine	LC/MS pos	35160		HMDB05065	6441392;53477789		0.88		0.4029	0.4318		1.1535	1.0186		100	100		Lipid	Fatty Acid Metabolism(Acyl Carnitine)	100001501	38677-66-6	5215	426.358
	1191			linoleoylcarnitine*	LC/MS pos	46223		HMDB06469	6450015		0.96		0.9818	0.5967		1.1319	1.091		100	100		Lipid	Fatty Acid Metabolism(Acyl Carnitine)	100003151	36816-10-1	5190	424.342
	1193			myristoleoylcarnitine*	LC/MS pos	48182					0.71		0.0512	0.1683		1.2911	0.9184		100	100		Lipid	Fatty Acid Metabolism(Acyl Carnitine)	100006051	889848-55-9	5120	370.295
	1194		Carnitine Metabolism	deoxycarnitine	LC/MS pos	36747	C01181	HMDB01161	134		1.16		0.2445	0.3421		1.0012	1.1586		100	100		Lipid	Carnitine Metabolism	100001662	6249-56-5	742.4	146.118
	1195			carnitine	LC/MS pos	15500	C00318	HMDB00062	10917		1.14		0.0305	0.1134		0.9111	1.0354		100	100		Lipid	Carnitine Metabolism	100000007	461-05-2	688.9	162.112
	1200		Ketone Bodies	3-hydroxybutyrate (BHBA)	LC/MS polar	542	C01089	HMDB00357	441		1.07		0.5682	0.4762		0.944	1.0079		100	100		Lipid	Ketone Bodies	254	625-72-9	1443.3	103.04
	1202		Fatty Acid, Monohydroxy	4-hydroxybutyrate (GHB)	LC/MS pos	34585	C00989	HMDB00710	10413		0.49		0.2532	0.3491		2.0037	0.986		100	100		Lipid	Fatty Acid, Monohydroxy	100001507	502-85-2	1480	87.0441
	1204			2-hydroxyoctanoate	LC/MS neg	22036		HMDB02264	94180		0.39		0.0002	0.0072		1.5014	0.5873		100	88		Lipid	Fatty Acid, Monohydroxy	100000743	617-73-2	3736.8	159.103
	1205			2-hydroxydecanoate	LC/MS neg	42489			21488		0.45		6.4193e-05	0.0039		1.5126	0.6763		100	100		Lipid	Fatty Acid, Monohydroxy	100004089	5393-81-7	4840	187.134
	1207			2-hydroxypalmitate	LC/MS neg	35675		HMDB31057	92836		0.82		0.1351	0.2664		1.2061	0.9855		100	100		Lipid	Fatty Acid, Monohydroxy	100001579	764-67-0	5511.2	271.228
	1208			2-hydroxystearate	LC/MS neg	17945	C03045		69417		1.06		0.6046	0.4871		1.016	1.0771		100	100		Lipid	Fatty Acid, Monohydroxy	1239	629-22-1	5695	299.259
	1211			3-hydroxyoctanoate	LC/MS neg	22001		HMDB01954	26613		0.89		0.3889	0.4318		1.2922	1.1542		100	100		Lipid	Fatty Acid, Monohydroxy	100000773	88930-08-9	3446	159.103
	1212			3-hydroxydecanoate	LC/MS neg	22053		HMDB02203	26612		1.28		0.5583	0.4732		0.9992	1.2784		100	100		Lipid	Fatty Acid, Monohydroxy	100000997	5561-87-5	4634.7	187.134
	1214			3-hydroxylaurate	LC/MS neg	32457		HMDB00387	94216		1.25		0.4602	0.4431		0.8923	1.1198		100	100		Lipid	Fatty Acid, Monohydroxy	100001112	53941-38-1	5175	215.165
	1219			5-hydroxyhexanoate	LC/MS neg	31938		HMDB00525	170748		0.67		0.0199	0.0856		1.2207	0.8208		100	100		Lipid	Fatty Acid, Monohydroxy	100001148	44843-89-2	1267	131.071
	1226			16-hydroxypalmitate	LC/MS neg	39609	C18218	HMDB06294	10466		0.7		0.0192	0.0856		1.262	0.8831		100	100		Lipid	Fatty Acid, Monohydroxy	100002953	506-13-8	5236.2	271.228
	1231			13-HODE + 9-HODE	LC/MS neg	37752			43013		0.69		0.0857	0.2022		1.3093	0.907		100	100		Lipid	Fatty Acid, Monohydroxy	100002196		5275	295.228
	1240		Fatty Acid, Dihydroxy	12,13-DiHOME	LC/MS neg	38395	C14829	HMDB04705	10236635		0.65		0.0898	0.2089		1.378	0.8929		100	100		Lipid	Fatty Acid, Dihydroxy	62	263399-35-5	5137	313.238
	1321		Endocannabinoid	oleic ethanolamide	LC/MS neg	38102		HMDB02088	5283454		0.85		0.0692	0.1951		1.1508	0.9738		100	100		Lipid	Endocannabinoid	1137	11-58-0;111-58-0	6900	324.291
	1324			palmitoyl ethanolamide	LC/MS neg	38165	C16512	HMDB02100	4671		0.95		0.3945	0.4318		1.0405	0.9897		100	100		Lipid	Endocannabinoid	1489	544-31-0	6760	298.275
	1325			stearoyl ethanolamide	LC/MS pos	38625		HMDB13078	27902		0.49		0.2104	0.3292		1.3213	0.6522		88	100		Lipid	Endocannabinoid	100002254	111-57-9	5956.9	328.321
	1331			N-oleoyltaurine	LC/MS neg	39732			6437033		0.89		0.3687	0.424		1.0925	0.9732		100	100		Lipid	Endocannabinoid	100003119	52514-04-2	5610	388.253
	1332			N-stearoyltaurine	LC/MS neg	39730			168274		1.35		0.2174	0.3322		0.8991	1.2118		100	100		Lipid	Endocannabinoid	100003240	63155-80-6	5782	390.268
	1336		Inositol Metabolism	myo-inositol	LC/MS polar	1124	C00137	HMDB00211	892		1.1		0.637	0.5008		0.9129	1.0034		100	100		Lipid	Inositol Metabolism	363	87-89-8	3506.3	225.062
	1337			chiro-inositol	GC/MS	37112	C19891	HMDB34220			1.12		0.4637	0.4452		1.0828	1.2125		100	100		Lipid	Inositol Metabolism	100001859	643-12-9	1857	318.1
	1338			pinitol	LC/MS polar	37086	C03844	HMDB34219	164619		1.67		0.0065	0.043		0.829	1.3873		100	100		Lipid	Inositol Metabolism	100001860	10284-63-6	2039.6	239.077
	1363		Phospholipid Metabolism	choline	LC/MS pos	15506	C00114	HMDB00097	305		0.86		0.4318	0.4351		1.1593	0.9974		100	100		Lipid	Phospholipid Metabolism	1256	67-48-1	675	104.107
	1364			choline phosphate	LC/MS pos	34396	C00588	HMDB01565	1014		1.46		0.2862	0.3756		1.0554	1.5457		100	100		Lipid	Phospholipid Metabolism	267	72556-74-2	692.5	184.073
	1366			glycerophosphorylcholine (GPC)	LC/MS pos	15990	C00670	HMDB00086	71920		1.61		0.0127	0.0666		0.9162	1.4784		100	100		Lipid	Phospholipid Metabolism	100000269	28319-77-9	709.9	258.11
	1370			phosphoethanolamine	LC/MS neg	1600	C00346	HMDB00224	1015		1.25		0.399	0.4318		0.7971	0.9941		100	100		Lipid	Phospholipid Metabolism	1026	1071-23-4	638	140.012
	1372			glycerophosphoethanolamine	LC/MS polar	37455	C01233	HMDB00114	123874		2		0.0921	0.2097		0.9786	1.9594		100	100		Lipid	Phospholipid Metabolism	100001620	33049-08-0	3075	214.049
	1380		Lysolipid	1-palmitoylglycerophosphocholine (16:0)	LC/MS pos	33955			86554		0.99		0.9018	0.58		1.0016	0.9939		100	100		Lipid	Lysolipid	100001263	17364-16-8	5670	496.34
	1381			2-palmitoylglycerophosphocholine*	LC/MS pos	35253			15061532		0.93		0.3102	0.3913		1.0474	0.9689		100	100		Lipid	Lysolipid	100001562		5610	496.34
	1382			1-palmitoleoylglycerophosphocholine (16:1)*	LC/MS pos	33230			24779461		1.01		0.999	0.6032		1.1501	1.1564		100	100		Lipid	Lysolipid	100001511		5525	494.324
	1383			2-palmitoleoylglycerophosphocholine*	LC/MS pos	35819					0.99		0.9906	0.6004		1.0877	1.0742		100	100		Lipid	Lysolipid	100001561		5490	494.324
	1386			1-stearoylglycerophosphocholine (18:0)	LC/MS pos	33961			497299		0.77		0.028	0.1071		1.1123	0.854		100	100		Lipid	Lysolipid	100001271	19420-57-6	5847	524.371
	1387			2-stearoylglycerophosphocholine*	LC/MS pos	35255			10208382		0.63		0.0582	0.1773		1.0873	0.6815		100	100		Lipid	Lysolipid	100001555		5777	524.371
	1388			1-oleoylglycerophosphocholine (18:1)	LC/MS pos	48258			16081932		1.05		0.5158	0.4562		0.941	0.9878		100	100		Lipid	Lysolipid	100001272	19420-56-5	5700	522.355
	1391			1-linoleoylglycerophosphocholine (18:2n6)	LC/MS pos	34419	C04100		11988421		1.09		0.0009	0.0153		0.9631	1.052		100	100		Lipid	Lysolipid	100001395		5575.9	520.34
	1393			1-linolenoylglycerophosphocholine (18:3n3)*	LC/MS pos	45951					1.06		0.7312	0.5369		0.9202	0.9795		100	100		Lipid	Lysolipid	100005350		5506	518.324
	1403			1-arachidonoylglycerophosphocholine (20:4n6)*	LC/MS pos	33228	C05208				0.91		0.0784	0.1977		1.0574	0.9574		100	100		Lipid	Lysolipid	100001551		5552	544.34
	1414			1-palmitoylplasmenylethanolamine*	LC/MS neg	39270					1.21		0.2371	0.3411		0.9729	1.1748		100	100		Lipid	Lysolipid	100003000		6285	436.283
	1415			1-stearoylplasmenylethanolamine*	LC/MS neg	39271					1.87		0.233	0.3385		0.5949	1.1145		88	100		Lipid	Lysolipid	100003001		6500	464.315
	1416			1-oleoylplasmenylethanolamine*	LC/MS neg	44621					1.27		0.9235	0.5823		0.9043	1.1488		100	100		Lipid	Lysolipid	100005372		6250	462.299
	1419			1-palmitoylglycerophosphoethanolamine	LC/MS neg	35631		HMDB11503	9547069		1.19		0.1257	0.2583		0.9275	1.1051		100	100		Lipid	Lysolipid	100001567		6057.2	452.278
	1422			1-stearoylglycerophosphoethanolamine	LC/MS neg	42398		HMDB11130	9547068		1.02		0.7342	0.5369		0.9768	0.9933		100	100		Lipid	Lysolipid	100001461	69747-55-3	6514	480.31
	1423			2-stearoylglycerophosphoethanolamine*	LC/MS neg	41220					1.47		0.2408	0.3414		1.1314	1.6646		100	100		Lipid	Lysolipid	100003901		6350	480.31
	1424			1-oleoylglycerophosphoethanolamine	LC/MS neg	35628		HMDB11506	9547071		1.39		0.0028	0.0267		0.8101	1.1265		100	100		Lipid	Lysolipid	100001569	89576-29-4	6125.1	478.294
	1428			1-linoleoylglycerophosphoethanolamine*	LC/MS neg	32635		HMDB11507	52925130		1.37		0.0063	0.0427		0.8568	1.1761		100	100		Lipid	Lysolipid	100001570		5900	476.278
	1432			1-arachidonoylglycerophosphoethanolamine*	LC/MS neg	35186		HMDB11517	42607465		1.17		0.1164	0.2491		0.9526	1.1142		100	100		Lipid	Lysolipid	100001571		5874	500.278
	1442			1-palmitoylglycerophosphoinositol*	LC/MS neg	35305					2.09		0.0149	0.0703		0.6757	1.4119		63	100		Lipid	Lysolipid	100001655		5564	571.289
	1445			1-stearoylglycerophosphoinositol	LC/MS neg	19324					0.95		0.6502	0.5048		1.1188	1.0668		100	100		Lipid	Lysolipid	100000656	796963-93-4	5794.3	599.32
	1447			1-oleoylglycerophosphoinositol*	LC/MS neg	36602					1.3		0.1148	0.2474		0.8989	1.1698		0	63		Lipid	Lysolipid	100001777		5599	597.305
	1449			1-linoleoylglycerophosphoinositol*	LC/MS neg	36594					2.17		0.0062	0.0427		0.5306	1.1507		50	100		Lipid	Lysolipid	100001778		5494	595.289
	1453			1-arachidonoylglycerophosphoinositol*	LC/MS neg	34214					1.08		0.63	0.5002		1.0423	1.1233		100	100		Lipid	Lysolipid	100001654		5482	619.289
	1464			1-arachidonoylglyercophosphate	LC/MS neg	46325					1.22		0.1915	0.3116		0.9516	1.1615		100	100		Lipid	Lysolipid	100004442	799268-65-8	5499	457.236
	1466			1-palmitoylglycerophosphoglycerol*	LC/MS neg	45970			3300276		1.28		0.4547	0.4405		0.585	0.7466		25	63		Lipid	Lysolipid	100005717		5570	483.273
	1474			oleoyl-linoleoyl-glycerophosphoinositol (1)*	LC/MS polar	48303					1.43		0.0006	0.0143		0.8364	1.1975		100	100		Lipid	Lysolipid	100006140		902	859.534
	1477			palmitoyl-arachidonoyl-glycerophosphocholine (1)*	LC/MS polar	48383					1.11		0.4273	0.4351		0.9372	1.0394		100	100		Lipid	Lysolipid	100006132		870	826.56
	1478			palmitoyl-arachidonoyl-glycerophosphocholine (2)*	LC/MS polar	48392					0.91		0.183	0.307		1.0014	0.9136		100	100		Lipid	Lysolipid	100006157		790	826.56
	1479			palmitoyl-linoleoyl-glycerophosphocholine (1)*	LC/MS polar	48385					1.34		9.0291e-05	0.0042		0.8557	1.1486		100	100		Lipid	Lysolipid	100006133		870	802.56
	1480			palmitoyl-linoleoyl-glycerophosphocholine (2)*	LC/MS polar	48269					1.33		0.0008	0.0153		0.8933	1.1888		100	100		Lipid	Lysolipid	100006134		783	802.56
	1481			palmitoyl-linoleoyl-glycerophosphoinositol (1)*	LC/MS polar	48304					1.7		2.7714e-05	0.003		0.7885	1.3442		100	100		Lipid	Lysolipid	100006138		910	833.518
	1482			palmitoyl-oleoyl-glycerophosphocholine (1)*	LC/MS polar	48267					1.24		0.0053	0.04		0.902	1.1227		100	100		Lipid	Lysolipid	100006142		853	804.576
	1485			stearoyl-arachidonoyl-glycerophosphocholine (2)*	LC/MS polar	48393					0.68		4.6039e-05	0.0037		1.1987	0.8158		100	100		Lipid	Lysolipid	100006158		790	854.591
	1487			oleoyl-linoleoyl-glycerophosphocholine (1)*	LC/MS polar	48270					1.18		0.0095	0.054		0.878	1.0366		100	100		Lipid	Lysolipid	100006165		777	828.576
	1488			oleoyl-linoleoyl-glycerophosphocholine (2)*	LC/MS polar	48390					1.39		0.0418	0.1421		0.8284	1.1493		100	100		Lipid	Lysolipid	100006166		860	828.576
	1491			palmitoyl-palmitoyl-glycerophosphocholine (2)*	LC/MS polar	48389					0.93		0.4847	0.4472		1.0298	0.9607		100	100		Lipid	Lysolipid	100006161		790	778.56
	1495			stearoyl-arachidonoyl-glycerophosphoethanolamine (1)*	LC/MS polar	48497					1.68		0.0009	0.0153		0.7505	1.2645		100	100		Lipid	Lysolipid	100006316		750	766.539
	1497			stearoyl-linoleoyl-glycerophosphoethanolamine (1)*	LC/MS polar	48499					2.18		0.0022	0.0246		0.5535	1.206		100	100		Lipid	Lysolipid	100006320		750	742.539
	1502			2-behenoylglycerophosphocholine*	LC/MS pos	48373					0.24		0.0165	0.0755		2.407	0.5705		100	75		Lipid	Lysolipid	100006110	1154761-72-4	6294	580.434
	1503			stearoyl-arachidonoyl-glycerophosphoinositol (2)*	LC/MS polar	48847					0.87		0.0136	0.0686		1.034	0.902		100	100		Lipid	Lysolipid	100006156		850	885.549
	1504		Glycerolipid Metabolism	glycerol	LC/MS neg	15122	C00116	HMDB00131	753		0.7		0.2829	0.3756		1.472	1.0338		100	100		Lipid	Glycerolipid Metabolism	1254	56-81-5	758	91.0401
	1505			glycerol 3-phosphate (G3P)	LC/MS neg	43847	C00093	HMDB00126	754		1.23		0.4206	0.4341		1.0889	1.3433		100	100		Lipid	Glycerolipid Metabolism	100000258	29849-82-9	613.2	171.006
	1515		Monoacylglycerol	2-palmitoylglycerol (2-monopalmitin)	LC/MS pos	33419		HMDB11533	123409		0.58		0.1212	0.2529		1.1436	0.6617		88	75		Lipid	Monoacylglycerol	100001048	23470-00-0	5791	348.311
	1519			1-oleoylglycerol (1-monoolein)	LC/MS pos	21184		HMDB11567	5283468		0.52		0.0424	0.1424		1.5273	0.7888		100	100		Lipid	Monoacylglycerol	100000924	111-03-5	5820.4	374.326
	1521			1-linoleoylglycerol (1-monolinolein)	LC/MS neg	27447			5283469		0.81		0.1811	0.3054		1.0995	0.8855		100	100		Lipid	Monoacylglycerol	100001040	2277-28-3	6477	279.233
	1522			2-linoleoylglycerol (2-monolinolein)	LC/MS neg	32506		HMDB11538	5365676		2		0.6869	0.5153		1.4928	2.9787		100	88		Lipid	Monoacylglycerol	100000987	3443-82-1	6250	279.233
	1523			1-linolenoylglycerol	LC/MS pos	34393		HMDB11569	53480978		0.53		0.1203	0.2526		1.5157	0.8039		88	88		Lipid	Monoacylglycerol	100001435		5600.8	370.295
	1541		Sphingolipid Metabolism	sphinganine	LC/MS pos	17769	C00836	HMDB00269	3126		1.08		0.4877	0.4472		1.1459	1.2339		100	100		Lipid	Sphingolipid Metabolism	313	3102-56-5	5178.3	302.305
	1544			palmitoyl sphingomyelin	LC/MS polar	37506			9939941		1.49		0.0006	0.0143		0.8054	1.2024		100	100		Lipid	Sphingolipid Metabolism	100002107	6254-89-3	870	747.566
	1549			sphingosine 1-phosphate	LC/MS polar	34445	C06124	HMDB00277	5283560		1.14		0.3393	0.409		0.9295	1.0632		100	100		Lipid	Sphingolipid Metabolism	100000626	26993-30-6	1850	378.241
	1550			sphingosine	LC/MS pos	17747	C00319	HMDB00252	5353955		1.13		0.4943	0.4472		1.0972	1.2381		100	100		Lipid	Sphingolipid Metabolism	297	123-78-4	5179.9	300.29
	1562			nervonoyl sphingomyelin*	LC/MS polar	47153					1.3		0.1727	0.2991		0.9879	1.2811		100	100		Lipid	Sphingolipid Metabolism	100005986	94359-13-4	850	857.675
	1563			palmitoleoyl sphingomyelin*	LC/MS polar	42459					1.14		0.4182	0.4341		0.973	1.1119		100	100		Lipid	Sphingolipid Metabolism	100004329		866	745.55
	1569		Mevalonate Metabolism	3-hydroxy-3-methylglutarate	LC/MS polar	531	C03761	HMDB00355	1662		0.79		0.1724	0.2991		1.2564	0.9972		100	100		Lipid	Mevalonate Metabolism	112	503-49-1	2700	161.046
	1580		Sterol	cholesterol	GC/MS	63	C00187	HMDB00067	11025495		1.03		0.4699	0.4472		0.9803	1.0093		100	100		Lipid	Sterol	266	57-88-5	2316.9	329.3
	1590			7-alpha-hydroxy-3-oxo-4-cholestenoate (7-Hoca)	LC/MS neg	36776	C17337	HMDB12458	3081085		0.57		0.0016	0.0209		1.4431	0.8256		100	100		Lipid	Sterol	100001609	115538-85-7	5288.1	429.301
	1601			beta-sitosterol	GC/MS	27414	C01753	HMDB00852	222284		1		0.756	0.5403		1.1283	1.1239		100	100		Lipid	Sterol	100001033	83-46-5	2380.8	357.4
	1603			campesterol	GC/MS	33997	C01789	HMDB02869	173183		1.38		0.0043	0.0366		0.8505	1.1766		100	100		Lipid	Sterol	100001269	474-62-4	2353	129
	1663		Steroid	corticosterone	LC/MS pos	5983	C02140	HMDB01547	5753		0.64		0.0033	0.0303		1.1318	0.7285		100	100		Lipid	Steroid	272	50-22-6	4851.2	347.222
	1664			11-dehydrocorticosterone	LC/MS pos	39779					0.8		0.0746	0.1957		1.1622	0.9257		100	100		Lipid	Steroid	100002781	72-23-1	4533.8	345.206
	1744		Primary Bile Acid Metabolism	cholate	LC/MS neg	22842	C00695	HMDB00619	221493		1.46		0.1748	0.2991		1.0622	1.551		100	100		Lipid	Primary Bile Acid Metabolism	136	81-25-4	5165	407.28
	1745			glycocholate	LC/MS neg	18476	C01921	HMDB00138	10140		0.47		0.8999	0.58		3.4784	1.6415		100	100		Lipid	Primary Bile Acid Metabolism	342	475-31-0;863-57-0	5163	464.302
	1746			taurocholate	LC/MS neg	18497	C05122	HMDB00036	6675		1.66		0.2056	0.3265		1.2314	2.0447		100	100		Lipid	Primary Bile Acid Metabolism	1648	145-42-6	5150	514.284
	1747			chenodeoxycholate	LC/MS neg	1563	C02528	HMDB00518	10133		0.51		0.0951	0.2135		1.9816	1.0041		100	100		Lipid	Primary Bile Acid Metabolism	1123	474-24-9;474-25-9	5264	391.285
	1748			glycochenodeoxycholate	LC/MS neg	32346	C05466	HMDB00637	12544		0.11		0.085	0.2019		8.2877	0.9484		100	100		Lipid	Primary Bile Acid Metabolism	1628	16564-43-5	5236.1	448.307
	1749			taurochenodeoxycholate	LC/MS neg	18494	C05465	HMDB00951	387316		0.68		0.2909	0.3763		1.6815	1.1477		100	100		Lipid	Primary Bile Acid Metabolism	1629	6009-98-9	5250	498.289
	1750			beta-muricholate	LC/MS neg	31885	C17726	HMDB00415	5283853		0.71		0.2246	0.3343		1.6886	1.2066		100	100		Lipid	Primary Bile Acid Metabolism	100001066	2393-59-1	4794	407.28
	1751			alpha-muricholate	LC/MS neg	34092	C17647	HMDB00506	3083761		0.51		0.4429	0.4381		2.3907	1.2217		100	100		Lipid	Primary Bile Acid Metabolism	100001280	2393-58-0	4765	407.28
	1752			tauro-alpha-muricholate	LC/MS neg	42605					0.75		0.4403	0.4379		1.5119	1.1265		100	100		Lipid	Primary Bile Acid Metabolism	100004064		4745	514.284
	1753			tauro-beta-muricholate	LC/MS neg	33983		HMDB00932	168408		0.7		0.2204	0.3343		1.3851	0.9678		100	100		Lipid	Primary Bile Acid Metabolism	100001250	25696-60-0	4774	514.284
	1755		Secondary Bile Acid Metabolism	deoxycholate	LC/MS neg	1114	C04483	HMDB00626	222528		0.55		0.0607	0.1796		1.3013	0.714		100	100		Lipid	Secondary Bile Acid Metabolism	302	83-44-3	5294	391.285
	1756			glycodeoxycholate	LC/MS neg	18477	C05464	HMDB00631	3035026		0.1		0.0309	0.1134		7.6253	0.8		100	100		Lipid	Secondary Bile Acid Metabolism	100000436	360-65-6	5281	448.307
	1757			taurodeoxycholate	LC/MS neg	12261	C05463	HMDB00896	2733768		0.57		0.0612	0.1796		1.719	0.9859		100	100		Lipid	Secondary Bile Acid Metabolism	1668	207737-97-1	5257.4	498.289
	1766			ursodeoxycholate	LC/MS neg	1605	C07880	HMDB00946	31401		0.58		0.2296	0.3366		2.0336	1.1786		100	100		Lipid	Secondary Bile Acid Metabolism	1135	128-13-2	5055	391.285
	1768			tauroursodeoxycholate	LC/MS neg	39378		HMDB00874	9848818		0.58		0.0769	0.1957		1.6103	0.9375		100	100		Lipid	Secondary Bile Acid Metabolism	100002912	14605-22-2	5025	498.289
	1772			6-oxolithocholate	LC/MS neg	46336			164960		0.78		0.792	0.5448		1.5495	1.2106		100	100		Lipid	Secondary Bile Acid Metabolism	100001068	2393-61-5	5033	389.27
	1773			7-ketolithocholate	LC/MS neg	43830		HMDB00467	444262		0.43		0.751	0.5403		4.1087	1.7624		100	100		Lipid	Secondary Bile Acid Metabolism	100001069	4651-67-6	5082	389.27
	1774			hyocholate	LC/MS neg	34093	C17649	HMDB00760	92805		0.69		0.3496	0.4141		1.76	1.2188		100	100		Lipid	Secondary Bile Acid Metabolism	100001279	547-75-1	5046	407.28
	1778			taurohyodeoxycholic acid	LC/MS neg	43588			119046		0.99		0.9828	0.5967		0.9562	0.9419		100	100		Lipid	Secondary Bile Acid Metabolism	100003869	38411-85-7	5073	498.289
	1779			glycohyodeoxycholate	LC/MS neg	43501			114611		0.14		0.173	0.2991		7.1341	1.0175		100	100		Lipid	Secondary Bile Acid Metabolism	100003868	13042-33-6	5070	448.307
	1781			3-dehydrocholate	LC/MS neg	43835		HMDB00502	159655		1.26		0.4019	0.4318		1.4002	1.7627		100	100		Lipid	Secondary Bile Acid Metabolism	100001062	2304-89-4	5050	405.265
	1785			taurocholenate sulfate	LC/MS neg	32807					1.99		0.009	0.0528		0.7137	1.4189		100	100		Lipid	Secondary Bile Acid Metabolism	100001990		4750	279.614
	1787			3beta,7alpha-dihydroxy-5-cholestenoate	LC/MS pos	36803					0.91		0.7735	0.5422		1.2093	1.1037		100	100		Lipid	Secondary Bile Acid Metabolism	100001611	115538-84-6	5445	397.31
	2250	Nucleotide	Purine Metabolism, (Hypo)Xanthine/Inosine containing	inosine 5'-monophosphate (IMP)	LC/MS pos	2133	C00130	HMDB00175	8582		0.5		0.2648	0.3591		1.3026	0.6464		75	88		Nucleotide	Purine Metabolism, (Hypo)Xanthine/Inosine containing	362	4691-65-0	1374.2	349.054
	2251			inosine	LC/MS neg	1123	C00294	HMDB00195	6021		0.25		0.3384	0.409		3.7865	0.9441		88	75		Nucleotide	Purine Metabolism, (Hypo)Xanthine/Inosine containing	361	58-63-9	1602.1	267.073
	2255			xanthosine	LC/MS pos	15136	C01762	HMDB00299	64959		0.34		0.9472	0.5872		12.8791	4.3671		100	100		Nucleotide	Purine Metabolism, (Hypo)Xanthine/Inosine containing	100000299	146-80-5	1827	285.083
	2260			urate	LC/MS neg	1604	C00366	HMDB00289	1175		0.83		0.4189	0.4341		3.2522	2.7122		100	100		Nucleotide	Purine Metabolism, (Hypo)Xanthine/Inosine containing	1134	69-93-2;120K5305	757.1	167.021
	2261			allantoin	LC/MS polar	1107	C02350	HMDB00462	204		1.13		0.4502	0.4403		0.9891	1.1128		100	100		Nucleotide	Purine Metabolism, (Hypo)Xanthine/Inosine containing	1002	97-59-6	1672	157.037
	2262			allantoic acid	LC/MS polar	33434	C00499	HMDB01209	203		1.43		0.075	0.1957		0.956	1.3632		100	100		Nucleotide	Purine Metabolism, (Hypo)Xanthine/Inosine containing	218	99-16-1	2960	175.047
	2266		Purine Metabolism, Adenine containing	adenosine 5'-monophosphate (AMP)	LC/MS pos	32342	C00020	HMDB00045	6083		1.56		0.5342	0.4661		1.5939	2.4939		100	100		Nucleotide	Purine Metabolism, Adenine containing	209	149022-20-8	1208	348.07
	2269			adenosine 3',5'-cyclic monophosphate (cAMP)	LC/MS neg	2831	C00575	HMDB00058	6076		0.84		0.2227	0.3343		1.2423	1.041		100	100		Nucleotide	Purine Metabolism, Adenine containing	207	60-92-4	1952.2	328.045
	2273			adenosine	LC/MS neg	555	C00212	HMDB00050	60961		1.36		0.3576	0.4171		1.052	1.4287		100	100		Nucleotide	Purine Metabolism, Adenine containing	798	58-61-7	2075.4	134.047
	2274			adenine	LC/MS pos	554	C00147	HMDB00034	190		1		0.6367	0.5008		1.7958	1.7889		100	100		Nucleotide	Purine Metabolism, Adenine containing	880	73-24-5	1002	136.062
	2279			N1-methyladenosine	LC/MS pos	15650	C02494	HMDB03331	27476		1.04		0.5572	0.4732		0.9766	1.0169		100	100		Nucleotide	Purine Metabolism, Adenine containing	1242	15763-06-1	1399	282.12
	2280			N6-methyladenosine	LC/MS pos	37114		HMDB04044	102175		1.54		0.2904	0.3763		0.9052	1.3973		63	88		Nucleotide	Purine Metabolism, Adenine containing	213	1867-73-8	1988	282.12
	2289			N6-carbamoylthreonyladenosine	LC/MS pos	35157		HMDB41623	161466		1.14		0.441	0.4379		1.0096	1.1472		100	100		Nucleotide	Purine Metabolism, Adenine containing	100001415	24719-82-2	2673	413.142
	2298			N6-succinyladenosine	LC/MS pos	48130		HMDB00912			0.92		0.6922	0.5166		1.2261	1.1246		100	100		Nucleotide	Purine Metabolism, Adenine containing	100001664	4542-23-8	2222	384.115
	2301		Purine Metabolism, Guanine containing	guanosine 5'- monophosphate (5'-GMP)	LC/MS pos	2849	C00144	HMDB01397	6804		1.88		0.4089	0.4318		1.7947	3.3741		100	100		Nucleotide	Purine Metabolism, Guanine containing	347	5550-12-09	1300	364.065
	2303			guanosine-3',5'-cyclic monophosphate (cGMP)	LC/MS pos	2827	C00942	HMDB01314	24316		0.97		0.7746	0.5422		1.1522	1.118		100	100		Nucleotide	Purine Metabolism, Guanine containing	104	7665-99-8	1720	346.055
	2309			7-methylguanine	LC/MS neg	35114	C02242	HMDB00897	11361		1.04		0.5046	0.4499		1.009	1.0446		100	100		Nucleotide	Purine Metabolism, Guanine containing	100001456	578-76-7	1729.7	164.058
	2313			N1-methylguanosine	LC/MS pos	31609		HMDB01563	96373		0.97		0.5736	0.4762		1.0451	1.0112		100	100		Nucleotide	Purine Metabolism, Guanine containing	100001122	2140-65-0	1869	298.115
	2315			N2,N2-dimethylguanosine	LC/MS pos	35137		HMDB04824	92919		0.5		0.1577	0.2934		1.8512	0.9302		100	100		Nucleotide	Purine Metabolism, Guanine containing	100001412	2140-67-2	2168	312.13
	2325		Pyrimidine Metabolism, Orotate containing	dihydroorotate	LC/MS polar	601	C00337	HMDB03349	648		1		0.75	0.5403		1.0578	1.0554		100	100		Nucleotide	Pyrimidine Metabolism, Orotate containing	923	155-54-4	1910.1	157.025
	2326			orotate	LC/MS polar	1505	C00295	HMDB00226	967		0.93		0.6665	0.514		1.0325	0.9632		100	100		Nucleotide	Pyrimidine Metabolism, Orotate containing	445	50887-69-9	1638.1	155.01
	2328			orotidine	LC/MS polar	35172	C01103	HMDB00788	92751		1.47		0.0046	0.038		0.8624	1.272		100	100		Nucleotide	Pyrimidine Metabolism, Orotate containing	100001416	314-50-1	2250	287.052
	2338		Pyrimidine Metabolism, Uracil containing	uridine	LC/MS neg	606	C00299	HMDB00296	6029		0.52		0.2753	0.3703		2.7767	1.4405		100	100		Nucleotide	Pyrimidine Metabolism, Uracil containing	535	58-96-8	1457.6	243.062
	2339			uracil	LC/MS pos	605	C00106	HMDB00300	1174		0.72		0.6753	0.5147		1.8534	1.3275		100	100		Nucleotide	Pyrimidine Metabolism, Uracil containing	825	66-22-8	1152.2	113.035
	2340			pseudouridine	LC/MS neg	33442	C02067	HMDB00767	15047		1.23		0.0074	0.045		0.9001	1.1032		100	100		Nucleotide	Pyrimidine Metabolism, Uracil containing	821	1445-07-4	1100	243.062
	2341			5-methyluridine (ribothymidine)	LC/MS neg	35136		HMDB00884	445408		1.01		0.8621	0.5691		1.0147	1.0242		100	100		Nucleotide	Pyrimidine Metabolism, Uracil containing	100001446	1463-10-1	1778.1	257.078
	2348			5,6-dihydrouracil	LC/MS pos	1559	C00429	HMDB00076	649		0.86		0.7333	0.5369		1.0945	0.9425		100	100		Nucleotide	Pyrimidine Metabolism, Uracil containing	1125	504-07-4	1148	115.05
	2352			2'-deoxyuridine	LC/MS neg	1412	C00526	HMDB00012	13712		1.17		0.0312	0.1134		0.9474	1.1059		100	100		Nucleotide	Pyrimidine Metabolism, Uracil containing	536	951-78-0	1585.5	111.02
	2354			3-ureidopropionate	LC/MS pos	3155	C02642	HMDB00026	111		1		0.9268	0.5823		1.285	1.2834		100	100		Nucleotide	Pyrimidine Metabolism, Uracil containing	1053	462-88-4	1090.6	133.061
	2355			beta-alanine	GC/MS	55	C00099	HMDB00056	239		0.7		0.3219	0.3969		0.8152	0.5679		75	38		Nucleotide	Pyrimidine Metabolism, Uracil containing	244	56-41-7;107-95-9	1451.8	174
	2356			N-acetyl-beta-alanine	LC/MS pos	37432	C01073		76406		1.14		0.1705	0.2991		0.9715	1.1037		100	100		Nucleotide	Pyrimidine Metabolism, Uracil containing	100002102	3025-95-4	1471	132.066
	2361		Pyrimidine Metabolism, Cytidine containing	cytidine-3'-monophosphate (3'-CMP)	LC/MS pos	2959	C05822		66535		6.34		0.056	0.1738		0.6135	3.8874		63	100		Nucleotide	Pyrimidine Metabolism, Cytidine containing	105	84-52-6	1203	324.059
	2363			cytidine	LC/MS pos	514	C00475	HMDB00089	6175		0.83		0.3483	0.4141		1.2637	1.0533		100	100		Nucleotide	Pyrimidine Metabolism, Cytidine containing	827	65-46-3	1075.9	244.093
	2365			3-methylcytidine	LC/MS pos	35132			159649		1.14		0.5861	0.4829		0.871	0.9969		88	100		Nucleotide	Pyrimidine Metabolism, Cytidine containing	100001466	21028-20-6	1325	258.108
	2366			5-methylcytidine	LC/MS neg	22119		HMDB00982	92918		1.05		0.0717	0.1952		0.9841	1.0367		100	100		Nucleotide	Pyrimidine Metabolism, Cytidine containing	100000763	2140-61-6	1607.9	256.094
	2367			N4-acetylcytidine	LC/MS pos	35130		HMDB05923	107461		1.11		0.1802	0.3054		0.9756	1.0845		100	100		Nucleotide	Pyrimidine Metabolism, Cytidine containing	100001413	3768-18-1	2040	286.103
	2373			2'-deoxycytidine	LC/MS pos	15949	C00881	HMDB00014	13711		1.13		0.0097	0.0543		0.9496	1.0701		100	100		Nucleotide	Pyrimidine Metabolism, Cytidine containing	100000125	951-77-9	1252.2	228.098
	2374			5-methyl-2'-deoxycytidine	LC/MS pos	38159	C03592	HMDB02224	440055		1.05		0.4902	0.4472		0.9846	1.0336		100	100		Nucleotide	Pyrimidine Metabolism, Cytidine containing	100002300	838-07-3	1481	242.114
	2379		Pyrimidine Metabolism, Thymine containing	thymidine	LC/MS pos	2183	C00214	HMDB00273	5789		0.91		0.2891	0.3763		1.0795	0.9783		100	100		Nucleotide	Pyrimidine Metabolism, Thymine containing	872	50-89-5	1979.5	243.098
	2380			thymine	LC/MS neg	604	C00178	HMDB00262	1135		0.83		0.7131	0.5287		1.2882	1.072		100	100		Nucleotide	Pyrimidine Metabolism, Thymine containing	882	65-71-4	1654	125.036
	2381			5,6-dihydrothymine	LC/MS neg	1418	C00906	HMDB00079	93556		0.83		0.6428	0.5034		0.9772	0.8109		88	88		Nucleotide	Pyrimidine Metabolism, Thymine containing	158	696-04-8	1637.8	127.051
	2385	Cofactors and Vitamins	Nicotinate and Nicotinamide Metabolism	quinolinate	LC/MS polar	1899	C03722	HMDB00232	1066		0.74		0.3795	0.4289		1.463	1.0864		100	100		Cofactors and Vitamins	Nicotinate and Nicotinamide Metabolism	182	89-00-9	3000	166.015
	2389			nicotinamide	LC/MS pos	594	C00153	HMDB01406	936		0.85		0.2346	0.3394		1.0704	0.9104		100	100		Cofactors and Vitamins	Nicotinate and Nicotinamide Metabolism	432	98-92-0	1271.1	123.055
	2401			1-methylnicotinamide	LC/MS pos	27665	C02918	HMDB00699	10129985		1.48		0.5667	0.4762		1.0154	1.4983		100	100		Cofactors and Vitamins	Nicotinate and Nicotinamide Metabolism	55	1005-24-9	691.3	137.071
	2406			trigonelline (N'-methylnicotinate)	LC/MS pos	32401	C01004	HMDB00875	5570		1.07		0.9151	0.5823		1.1017	1.1837		100	100		Cofactors and Vitamins	Nicotinate and Nicotinamide Metabolism	100001092	535-83-1	771.8	138.055
	2408			N1-Methyl-2-pyridone-5-carboxamide	LC/MS pos	40469	C05842	HMDB04193	69698		0.92		0.6515	0.5048		1.1877	1.0986		100	100		Cofactors and Vitamins	Nicotinate and Nicotinamide Metabolism	100001468	701-44-0	1688	153.066
	2409			adenosine 5'-diphosphoribose (ADP-ribose)	LC/MS neg	558	C00301	HMDB01178	192		1.88		0.4535	0.4405		0.9489	1.7873		88	88		Cofactors and Vitamins	Nicotinate and Nicotinamide Metabolism	215	68414-18-6	920	558.064
	2411		Riboflavin Metabolism	riboflavin (Vitamin B2)	LC/MS pos	1827	C00255	HMDB00244	493570		2.64		0.0002	0.0072		0.5676	1.497		100	100		Cofactors and Vitamins	Riboflavin Metabolism	500	83-88-5	3098.3	377.146
	2412			flavin adenine dinucleotide (FAD)	LC/MS neg	2134	C00016	HMDB01248	643975		1.77		0.0254	0.102		0.6778	1.2008		38	100		Cofactors and Vitamins	Riboflavin Metabolism	327	146-14-5;84366-81-4	2425	784.15
	2413			flavin mononucleotide (FMN)	LC/MS neg	15797	C00061	HMDB01520	710		1.14		0.3477	0.4141		0.8899	1.0145		100	100		Cofactors and Vitamins	Riboflavin Metabolism	100000251	130-40-5	2390	455.097
	2414		Pantothenate and CoA Metabolism	pantothenate	LC/MS pos	1508	C00864	HMDB00210	6613		1.03		0.5924	0.4854		1.1471	1.1768		100	100		Cofactors and Vitamins	Pantothenate and CoA Metabolism	1024	137-08-6	2212.4	220.118
	2424		Ascorbate and Aldarate Metabolism	threonate	LC/MS polar	27738	C01620	HMDB00943	151152		1.11		0.3638	0.4214		0.9897	1.0938		100	100		Cofactors and Vitamins	Ascorbate and Aldarate Metabolism	100001022	70753-61-6	2384	135.03
	2426			oxalate (ethanedioate)	LC/MS neg	20694	C00209	HMDB02329	971		0.89		0.3766	0.4289		1.0835	0.9673		100	100		Cofactors and Vitamins	Ascorbate and Aldarate Metabolism	100000841	144-62-7	603	88.988
	2427			gulonic acid*	LC/MS polar	46957			9794176		1.27		0.1491	0.2854		0.9858	1.2513		100	100		Cofactors and Vitamins	Ascorbate and Aldarate Metabolism	100001586	20246-53-1	2750	195.051
	2428		Tocopherol Metabolism	alpha-tocopherol	GC/MS	1561	C02477	HMDB01893	14985		1.04		0.8199	0.5545		0.9663	1.0051		100	100		Cofactors and Vitamins	Tocopherol Metabolism	1105	59-02-9;10191-41-0	2305.4	502.5
	2433			gamma-tocopherol	GC/MS	42315	C02483	HMDB01492	14986		0.67		0.0987	0.2184		1.2137	0.8133		75	50		Cofactors and Vitamins	Tocopherol Metabolism	100001308	54-28-4	2264	223.1
	2436			gamma-CEHC	LC/MS neg	44876		HMDB01931	133098		0.96		0.7379	0.5385		1.1181	1.0746		63	75		Cofactors and Vitamins	Tocopherol Metabolism	100002094	178167-75-4	3843	263.129
	2437			gamma-CEHC glucuronide*	LC/MS neg	42381					1.67		0.0912	0.2097		0.6923	1.1529		38	88		Cofactors and Vitamins	Tocopherol Metabolism	100004243		2500	439.161
	2438			alpha-CEHC glucuronide*	LC/MS neg	39346					0.68		0.1967	0.317		0.7517	0.5118		50	25		Cofactors and Vitamins	Tocopherol Metabolism	100003101	477200-36-5	2616	453.177
	2439			alpha-CEHC sulfate	LC/MS neg	47666					0.96		0.9155	0.5823		1.0925	1.0501		100	100		Cofactors and Vitamins	Tocopherol Metabolism	100005972		3090	357.101
	2440			alpha-CEHC	LC/MS neg	48188		HMDB01518	9943542		0.75		0.1374	0.2678		1.1313	0.8476		100	100		Cofactors and Vitamins	Tocopherol Metabolism	100002206	4072-32-6	4045	277.145
	2443		Biotin Metabolism	biotin	LC/MS pos	568	C00120	HMDB00030	171548		0.98		0.6908	0.5166		1.0727	1.0486		100	100		Cofactors and Vitamins	Biotin Metabolism	251	58-85-5	3028.2	245.095
	2448		Tetrahydrobiopterin Metabolism	biopterin	LC/MS pos	12358	C06313	HMDB00468	445040		0.93		0.8406	0.5625		1.0748	1.0026		100	100		Cofactors and Vitamins	Tetrahydrobiopterin Metabolism	1548	22150-76-1	1562.7	238.093
	2449			dihydrobiopterin	LC/MS pos	35129	C00268	HMDB00038	1879		0.59		0.1578	0.2934		1.2727	0.7476		88	63		Cofactors and Vitamins	Tetrahydrobiopterin Metabolism	100001506	6779-87-9	1515	240.109
	2462		Hemoglobin and Porphyrin Metabolism	heme	LC/MS pos	41754			26945		5.05		0.1874	0.3098		0.9565	4.8297		100	100		Cofactors and Vitamins	Hemoglobin and Porphyrin Metabolism	100001386	14875-96-8	5003	616.176
	2463			bilirubin (Z,Z)	LC/MS neg	43807	C00486	HMDB00054	5280352		0.92		0.3859	0.4318		0.8695	0.7965		88	38		Cofactors and Vitamins	Hemoglobin and Porphyrin Metabolism	1090	635-65-4	4796.2	583.256
	2464			bilirubin (E,E)*	LC/MS pos	32586			5315454		0.34		0.0054	0.04		1.7446	0.5942		100	88		Cofactors and Vitamins	Hemoglobin and Porphyrin Metabolism	100001950	114-25-0	4629	585.271
	2466			biliverdin	LC/MS neg	2137	C00500	HMDB01008	5353439		0.96		0.8592	0.5691		0.9999	0.9608		100	100		Cofactors and Vitamins	Hemoglobin and Porphyrin Metabolism	250	55482-27-4;55482-27-4	4695.6	581.241
	2488		Vitamin B6 Metabolism	pyridoxal	LC/MS neg	1651	C00250	HMDB01545	1050		0.99		0.7692	0.5422		1.0733	1.0652		100	100		Cofactors and Vitamins	Vitamin B6 Metabolism	491	65-22-5	1534.9	166.051
	2489			pyridoxate	LC/MS neg	31555	C00847	HMDB00017	6723		0.9		0.552	0.4715		1.0967	0.986		100	100		Cofactors and Vitamins	Vitamin B6 Metabolism	100001121	82-82-6	2185	182.046
	2491	Xenobiotics	Benzoate Metabolism	hippurate	LC/MS neg	15753	C01586	HMDB00714	464		1.18		0.2162	0.3322		0.9125	1.0752		100	100		Xenobiotics	Benzoate Metabolism	100000014	495-69-2	2106.9	178.051
	2495			2-hydroxyhippurate (salicylurate)	LC/MS neg	18281	C07588	HMDB00840	10253		0.4		0.0841	0.2019		2.4124	0.9664		100	100		Xenobiotics	Benzoate Metabolism	1869	487-54-7	2184	194.046
	2497			4-hydroxyhippurate	LC/MS neg	35527		HMDB13678	151012		1.45		0.2413	0.3414		0.7861	1.1424		63	100		Xenobiotics	Benzoate Metabolism	100001423	2482-25-9	1475	194.046
	2503			benzoate	LC/MS neg	15778	C00180	HMDB01870	243		0.93		0.4961	0.4472		1.0096	0.9435		100	100		Xenobiotics	Benzoate Metabolism	100000008	65-85-0	1750	121.029
	2520			catechol sulfate	LC/MS neg	35320	C00090	HMDB59724	3083879		1.4		0.0835	0.2019		0.8459	1.1831		100	100		Xenobiotics	Benzoate Metabolism	100001605	120-80-9	1906	188.986
	2522			O-methylcatechol sulfate	LC/MS neg	46111			22473		1.15		0.3503	0.4141		1.0305	1.186		100	100		Xenobiotics	Benzoate Metabolism	100004208		2344	203.002
	2523			3-methyl catechol sulfate (1)	LC/MS neg	46165					1.25		0.5905	0.4853		0.8323	1.0398		75	63		Xenobiotics	Benzoate Metabolism	100004112		2790	203.002
	2525			4-methylcatechol sulfate	LC/MS neg	46146					0.98		0.9775	0.5967		1.1331	1.1153		100	100		Xenobiotics	Benzoate Metabolism	100004111		2665	203.002
	2535			4-ethylphenylsulfate	LC/MS neg	36099	C13637				1.13		0.3547	0.4153		0.9987	1.1265		100	100		Xenobiotics	Benzoate Metabolism	100001756	123-07-9	3580	201.023
	2536			4-vinylphenol sulfate	LC/MS neg	36098	C05627	HMDB04072	6426766		0.96		0.5672	0.4762		1.0559	1.0088		100	100		Xenobiotics	Benzoate Metabolism	100001755	2628-17-3	3320	199.007
	2547			3-(2-hydroxyphenyl)propionate	LC/MS neg	35634	C01198	HMDB33752	873		0.62		0.0314	0.1134		1.2862	0.7951		100	100		Xenobiotics	Benzoate Metabolism	100001623	495-78-3	2530	165.056
	2550			4-sulfooxy-methylbenzoate	LC/MS neg	48429					1.17		0.2631	0.3583		0.9406	1.0963		100	100		Xenobiotics	Benzoate Metabolism	100006116		2873	230.997
	2556		Xanthine Metabolism	1-methylurate	LC/MS pos	34395	C16359	HMDB03099	69726		1.28		0.2494	0.3453		0.9623	1.2319		100	100		Xenobiotics	Xanthine Metabolism	100001400	708-79-2	1860.5	183.051
	2576		Food Component/Plant	piperidine	LC/MS pos	38183	C01746	HMDB34301	8082		139.77		0.2913	0.3763		0.687	96.025		50	75		Xenobiotics	Food Component/Plant	100002398	110-89-4	1139	86.0964
	2624			genistein	LC/MS pos	32448	C06563	HMDB03217	5280961		1.17		0.8119	0.5528		0.9137	1.0653		75	63		Xenobiotics	Food Component/Plant	100001221	446-72-0	4455	271.06
	2663			2,3-dihydroxyisovalerate	LC/MS polar	38276	C04039	HMDB12141	677		0.96		0.7441	0.5403		1.1394	1.0917		100	100		Xenobiotics	Food Component/Plant	100002417	1756-18-9	1050	133.051
	2666			2,8-quinolinediol	LC/MS pos	42975	C06342		97250		5.04		0.0005	0.0127		0.2798	1.4111		50	100		Xenobiotics	Food Component/Plant	100004206	15450-76-7	3314	162.055
	2670			2-oxindole-3-acetate	LC/MS pos	40479			3080590		1.03		0.9328	0.5823		1.1163	1.1528		100	100		Xenobiotics	Food Component/Plant	100003109	2971-31-5	3208	192.066
	2691			gluconate	LC/MS polar	587	C00257	HMDB00625	10690		1		0.8694	0.5691		1.5716	1.5724		100	100		Xenobiotics	Food Component/Plant	338	527-07-1	2922	195.051
	2730			cinnamate	LC/MS neg	12115	C00423	HMDB00930	444539		1.51		0.8974	0.58		1.3451	2.0292		100	100		Xenobiotics	Food Component/Plant	1259	140-10-3	2878	147.045
	2731			cinnamoylglycine	LC/MS neg	38637		HMDB11621	709625		1.74		0.0875	0.2049		0.9691	1.6824		100	100		Xenobiotics	Food Component/Plant	100002253	16534-24-0	3127	204.067
	2743			daidzein	LC/MS pos	32453	C10208	HMDB03312	5281708		2.05		0.0181	0.082		0.7393	1.517		100	100		Xenobiotics	Food Component/Plant	100001219	486-66-8	4179	255.065
	2748			dihydroferulic acid	LC/MS neg	40481			14340		0.96		0.6852	0.5153		1.0976	1.0525		88	88		Xenobiotics	Food Component/Plant	100003432	1135-23-5	1928	195.066
	2755			equol glucuronide	LC/MS neg	41948					1.27		0.164	0.2991		1.0046	1.2712		100	100		Xenobiotics	Food Component/Plant	100003895		3215	417.119
	2756			equol sulfate	LC/MS neg	40478					1.57		0.0215	0.0887		0.8664	1.3611		100	100		Xenobiotics	Food Component/Plant	100003429		3630	321.044
	2757			ergothioneine	LC/MS neg	37459	C05570	HMDB03045	3032311		0.95		0.4531	0.4405		1.0656	1.013		100	100		Xenobiotics	Food Component/Plant	100002154	58511-63-0	821	228.081
	2759			erythritol	GC/MS	20699	C00503	HMDB02994	222285		1.33		0.004	0.0351		0.888	1.1778		100	100		Xenobiotics	Food Component/Plant	100000846	149-32-6	1517.5	217
	2762			ferulic acid 4-sulfate	LC/MS neg	47114		HMDB29200	6305574		0.92		0.7716	0.5422		1.0736	0.9905		100	100		Xenobiotics	Food Component/Plant	100005389	86321-29-1	1225	273.007
	2774			glycitein	LC/MS pos	34024	C14536	HMDB05781	5317750		0.99		0.7489	0.5403		0.9562	0.9463		100	100		Xenobiotics	Food Component/Plant	100001222	40957-83-3	4248	285.076
	2781			homostachydrine*	LC/MS pos	33009	C08283	HMDB33433	441447		0.87		0.4851	0.4472		1.0798	0.9413		100	100		Xenobiotics	Food Component/Plant	100001550	1195-94-4	1211	158.118
	2784			indoleacrylate	LC/MS neg	22114		HMDB00734	15030923		0.86		0.2974	0.381		1.0775	0.9236		100	100		Xenobiotics	Food Component/Plant	100000800	1204-06-4	2511	186.056
	2785			indolin-2-one	LC/MS pos	43374	C12312		321710		0.34		0.0007	0.0146		2.1594	0.7443		100	100		Xenobiotics	Food Component/Plant	100004318	59-48-3	3386	134.06
	2794			jasmonic acid	LC/MS neg	35659	C08491	HMDB32797	5281166		1.2		0.2488	0.3453		0.8838	1.0615		100	100		Xenobiotics	Food Component/Plant	100001643	77026-92-7	3530	209.118
	2807			methyl indole-3-acetate	LC/MS pos	1584		HMDB29738	74706		2.2		0.0099	0.0543		0.7162	1.5775		100	100		Xenobiotics	Food Component/Plant	1104	1912-33-0	4350	190.086
	2810			N-(2-furoyl)glycine	LC/MS pos	31536		HMDB00439	21863		0.76		0.6039	0.4871		1.4255	1.0818		100	100		Xenobiotics	Food Component/Plant	100001086	5657-19-2;5657-19-2	2099.5	170.045
	2823			pheophorbide A	LC/MS pos	35879	C18021		5323510		1.13		0.0609	0.1796		0.9445	1.0712		0	100		Xenobiotics	Food Component/Plant	100001689	15664-29-6	6069	593.276
	2843			quinate	LC/MS polar	18335	C00296	HMDB03072	6508		0.66		0.1849	0.3085		1.1886	0.7875		100	100		Xenobiotics	Food Component/Plant	100000442	77-95-2	2432.9	191.056
	2864			stachydrine	LC/MS pos	34384	C10172	HMDB04827	115244		1		0.977	0.5967		1.0166	1.0156		100	100		Xenobiotics	Food Component/Plant	100001296	4136-37-2	838.7	144.102
	2885			4-allylphenol sulfate	LC/MS neg	37181					1.26		0.1654	0.2991		0.9231	1.1606		100	100		Xenobiotics	Food Component/Plant	100001868		3805	213.023
	2886			methyl glucopyranoside (alpha + beta)	LC/MS neg	46144					1.29		0.5833	0.4829		0.9539	1.2287		100	100		Xenobiotics	Food Component/Plant	100005864		1070	193.072
	2913			4-vinylguaiacol sulfate	LC/MS neg	48442					0.41		0.0401	0.1388		1.5925	0.6471		100	88		Xenobiotics	Food Component/Plant	100006126		3354	229.018
	2914			pyrraline	LC/MS neg	48428					1.01		0.9496	0.5875		1.008	1.0165		100	100		Xenobiotics	Food Component/Plant	100001767	74509-14-1	2304	253.119
	2916			daidzein sulfate (2)	LC/MS neg	48728					2.41		0.0022	0.0246		0.6299	1.515		100	100		Xenobiotics	Food Component/Plant	100006363		3330	333.008
	2919			N-acetylpyrraline	LC/MS pos	48438					0.69		0.5405	0.4689		1.4598	1.0089		100	100		Xenobiotics	Food Component/Plant	100006120		3050	297.144
	2923		Bacterial/Fungal	tartronate (hydroxymalonate)	LC/MS neg	20693	C02287	HMDB35227	45		0.88		0.255	0.3501		1.1055	0.9775		100	100		Xenobiotics	Bacterial/Fungal	100000840	80-69-3	610	118.999
	2978		Drug	4-acetylphenol sulfate	LC/MS neg	44620			4684006		2.29		0.0009	0.0153		0.7171	1.6434		100	100		Xenobiotics	Drug	100000711		2375	215.002
	2985			6-oxopiperidine-2-carboxylic acid	LC/MS pos	43231			3014237		0.89		0.6717	0.5143		1.0534	0.9424		100	100		Xenobiotics	Drug	100004499	34622-39-4	1826.6	144.066
	3057			hydroquinone sulfate	LC/MS neg	35322	C00530	HMDB02434	161220		1.34		0.1547	0.2927		0.8571	1.1492		88	100		Xenobiotics	Drug	100001604	123-31-9	1395	188.986
	3068			ketamine	LC/MS pos	35128	C07525	HMDB15352	3821		1.74		0.0039	0.0351		0.8272	1.44		100	100		Xenobiotics	Drug	100001503	6740-88-1	2940	238.099
	3131			salicylate	LC/MS neg	1515	C00805	HMDB01895	338		1.09		0.9354	0.5823		1.0359	1.1312		100	100		Xenobiotics	Drug	501	69-72-7	2195	137.024
	3214		Chemical	2-pyrrolidinone	LC/MS pos	31675		HMDB02039	12025		0.94		0.5474	0.4704		1.0908	1.0279		100	100		Xenobiotics	Chemical	100001081	616-45-5	1651.8	86.06
	3215			sulfate*	LC/MS neg	46960	C00059	HMDB01448	1118		0.87		0.0674	0.194		1.0545	0.9195		100	100		Xenobiotics	Chemical	100002528	14808-79-8	616	96.9601
	3218			O-sulfo-L-tyrosine	LC/MS pos	45413			514186		1.03		0.729	0.5368		1.0071	1.0392		100	100		Xenobiotics	Chemical	100005384		1574	262.038
	3221			2-oxo-1-pyrrolidinepropionate	LC/MS pos	40452			3146688		1.11		0.5861	0.4829		1.0736	1.1923		100	100		Xenobiotics	Chemical	100003265	77191-38-9	2084	158.081
	3234			2-aminophenol sulfate	LC/MS neg	43266		HMDB61116	181670		1.44		0.0532	0.1715		0.8683	1.247		100	100		Xenobiotics	Chemical	100004322		1677	188.002
	3255			2-hydroxyisobutyrate	GC/MS	22030		HMDB00729	11671		0.75		0.0545	0.1721		1.1182	0.8415		100	100		Xenobiotics	Chemical	100000748	594-61-6	1107.5	130.9
	3277			dimethyl sulfone	LC/MS pos	43424	C11142	HMDB04983	6213		1.55		0.299	0.3816		0.7476	1.161		100	100		Xenobiotics	Chemical	100004284	67-71-0	1035	95.0161
	3279			ectoine	LC/MS pos	35651	C06231		126041		1.04		0.6566	0.5076		1.0048	1.0442		100	100		Xenobiotics	Chemical	100001635	96702-03-3	823	143.082
	3280			EDTA	LC/MS neg	22163	C00284	HMDB15109	6049		1.02		0.7435	0.5403		0.9479	0.9686		100	100		Xenobiotics	Chemical	100001002	60-00-4	643	291.083
	3284			glycolate (hydroxyacetate)	GC/MS	15737	C00160	HMDB00115	757		1.02		0.6814	0.5153		1.0069	1.0312		100	100		Xenobiotics	Chemical	203	79-14-1	1119	177
	3288			iminodiacetate (IDA)	GC/MS	21025	C19911	HMDB11753	8897		0.95		0.6292	0.5002		1.1334	1.0806		100	100		Xenobiotics	Chemical	100000900	142-73-4	1538.8	232
	3305			phenylcarnitine*	LC/MS pos	43265					1		0.8708	0.5691		1.0264	1.029		100	100		Xenobiotics	Chemical	100004555	105450-08-6	2629.9	266.139
	3321			N-methylpipecolate	LC/MS pos	47101			11862129;11286529		0.66		0.1451	0.2794		1.4171	0.9332		100	100		Xenobiotics	Chemical	100005383	41447-17-0	1129	144.102
	3326			4-hydroxychlorothalonil	LC/MS neg	48441			34217		3.6		1.276e-06	0.0004		0.3193	1.1499		50	100		Xenobiotics	Chemical	100006082	28343-61-5	4427	244.908
	3332			3-hydroxypyridine sulfate	LC/MS neg	48448					2.53		0.0009	0.0153		0.6732	1.7023		100	100		Xenobiotics	Chemical	100006098	1955-23-3	1595.5	173.987
	3334			3-sulfooxy-indolin-2-one	LC/MS neg	48419					0.48		0.1338	0.2656		1.4763	0.7072		88	75		Xenobiotics	Chemical	100006103		2082	227.997
