# Supplementary material for: Metabolomic and transcriptomic analysis reveals endogenous substrates and metabolic adaptation in rats lacking Abcg2 and Abcb1a transporters
Source: PLoS One. 2021 Jul 13;16(7):e0253852. doi: 10.1371/journal.pone.0253852 (PMC8277073; doi:10.1371/journal.pone.0253852)
Supplement: S2 Table — (XLSX) [file pone.0253852.s009.xlsx]

## Sheet: Table S1
	S2 Table. Comparison of significant metabolites (p< 0.05 and fold change > 1.5, dKO/WT) in rat plasma identified by Metabolon and also by Metaboanalyst analysis
		Analysed by Metabolon (R)			Analysed by Metaboanalyst 3.0
Sub Pathway	Metabolite	Metabolon Fold change (dKO/WT)	Metabolon P-value		Metaboanalyst Fold Change (dKO/WT)	Metaboanalyst P-value
Benzoate Metabolism	3-(2-hydroxyphenyl)propionate	0.62	0.0314		0.62	0.031
Chemical	3-hydroxypyridine sulfate	2.53	0.0009		2.53	0.001
Drug	4-acetylphenol sulfate	2.29	0.0009		2.29	0.001
Drug	ketamine	1.74	0.0039		1.74	0.004
Fatty Acid, Amide	stearamide	0.31	0.0014		0.31	0.001
Fatty Acid, Amide	erucamide	0.25	0.007		0.25	0.007
Fatty Acid, Amino	2-aminoheptanoate	0.58	0		0.58	0
Fatty Acid, Dicarboxylate	octadecanedioate	0.66	0.0052		0.66	0.005
Fatty Acid, Dicarboxylate	eicosanodioate	0.6	0.0072		0.6	0.007
Fatty Acid, Dicarboxylate	hexadecanedioate	0.6	0.0203		0.6	0.02
Fatty Acid, Monohydroxy	2-hydroxydecanoate	0.45	0.0001		0.45	0
Food Component/Plant	daidzein sulfate (2)	2.41	0.0022		2.41	0.002
Food Component/Plant	methyl indole-3-acetate	2.2	0.0099		2.2	0.01
Food Component/Plant	daidzein	2.05	0.0181		2.05	0.018
Food Component/Plant	equol sulfate	1.57	0.0215		1.57	0.022
Food Component/Plant	indolin-2-one	0.34	0.0007		0.34	0.001
Gamma-glutamyl Amino Acid	gamma-glutamylthreonine*	0.57	0.0001		0.57	0
Glutamate Metabolism	pyroglutamine*	2.05	0.0147		2.05	0.015
Glycine, Serine and Threonine Metabolism	threonine	0.58	0.0001		0.58	0
Inositol Metabolism	pinitol	1.67	0.0065		1.67	0.007
Long Chain Fatty Acid	erucate (22:1n9)	0.61	0.0015		0.61	0.002
Long Chain Fatty Acid	eicosenoate (20:1n9 or 11)	0.52	0.0068		0.52	0.007
Lysolipid	stearoyl-linoleoyl-glycerophosphoethanolamine (1)*	2.18	0.0022		2.18	0.002
Lysolipid	palmitoyl-linoleoyl-glycerophosphoinositol (1)*	1.7	0		1.7	0
Lysolipid	stearoyl-arachidonoyl-glycerophosphoethanolamine (1)*	1.68	0.0009		1.68	0.001
Methionine, Cysteine, SAM and Taurine Metabolism	N-acetylmethionine sulfoxide	3.05	0.0264		3.05	0.026
Methionine, Cysteine, SAM and Taurine Metabolism	N-acetyltaurine	2.23	0.0024		2.23	0.002
Methionine, Cysteine, SAM and Taurine Metabolism	hypotaurine	0.57	0.0047		0.57	0.005
Monoacylglycerol	1-oleoylglycerol (1-monoolein)	0.52	0.0424		0.52	0.042
Pentose Metabolism	ribitol	0.52	0.0198		0.52	0.02
Phenylalanine and Tyrosine Metabolism	N-acetylphenylalanine	2.06	0.0025		2.06	0.003
Phenylalanine and Tyrosine Metabolism	phenyllactate (PLA)	1.72	0.0117		1.72	0.012
Phenylalanine and Tyrosine Metabolism	p-cresol sulfate	0.45	0.0091		0.45	0.009
Phenylalanine and Tyrosine Metabolism	p-cresol-glucuronide*	0.35	0.0054		0.35	0.005
Phospholipid Metabolism	glycerophosphorylcholine (GPC)	1.61	0.0127		1.61	0.013
Polyunsaturated Fatty Acid (n3 and n6)	docosahexaenoate (DHA; 22:6n3)	0.59	0.0075		0.59	0.008
Polyunsaturated Fatty Acid (n3 and n6)	adrenate (22:4n6)	0.52	0.0063		0.52	0.006
Polyunsaturated Fatty Acid (n3 and n6)	mead acid (20:3n9)	0.51	0.0163		0.51	0.016
Riboflavin Metabolism	riboflavin (Vitamin B2)	2.64	0.0002		2.64	0
Secondary Bile Acid Metabolism	taurocholenate sulfate	1.99	0.009		1.99	0.009
Secondary Bile Acid Metabolism	glycodeoxycholate	0.1	0.0309		0.1	0.031
Steroid	corticosterone	0.64	0.0033		0.64	0.003
Sterol	7-alpha-hydroxy-3-oxo-4-cholestenoate (7-Hoca)	0.57	0.0016		0.57	0.002
Urea cycle; Arginine and Proline Metabolism	homocitrulline	1.76	0.0002		1.76	0
