# Supplementary material for: Metabolomic and transcriptomic analysis reveals endogenous substrates and metabolic adaptation in rats lacking Abcg2 and Abcb1a transporters
Source: PLoS One. 2021 Jul 13;16(7):e0253852. doi: 10.1371/journal.pone.0253852 (PMC8277073; doi:10.1371/journal.pone.0253852)
Supplement: S3 Table — (XLSX) [file pone.0253852.s010.xlsx]

## Sheet: Table S9
S3 Table. Heat map of statistically significant biochemicals in the CSF
	Heat map of statistically significant biochemicals profiled in CSF.										Fold of Change			Statistical Values
											Welch's Two-Sample t-Test			Welch's Two-Sample t-Test					Mean Values					% Filled Values
	Pathway Sort Order	Super Pathway	Sub Pathway	Biochemical Name	Platform	Comp ID	KEGG	HMDB	PubChem		dKO WT	dKO (exclude contaminated) WT (exclude contaminated)		dKO / WT		dKO (exclude contaminated) / WT (exclude contaminated)			WT	dKO	WT (exclude contaminated)	dKO (exclude contaminated)		WT	dKO		Super Pathway	Sub Pathway	Chemical ID	CAS	RI	Mass
													X	p-value	q-value	p-value	q-value	X					X			X
	2	Amino Acid	Glycine, Serine and Threonine Metabolism	N-acetylglycine	LC/MS polar	27710		HMDB00532	10972		1.2	1.21		0.0083	0.0149	0.0389	0.0905		0.8966	1.08	0.9001	1.086		100	100		Amino Acid	Glycine, Serine and Threonine Metabolism	100001006	543-24-8	1780	116.035
	9			serine	LC/MS polar	1648	C00065	HMDB00187	5951		1.27	1.26		3.2313e-05	0.0004	7.6763e-05	0.0016		0.8839	1.1195	0.89	1.117		100	100		Amino Acid	Glycine, Serine and Threonine Metabolism	503	56-45-1	2988	104.035
	10			N-acetylserine	LC/MS pos	37076		HMDB02931	65249		1.12	1.12		0.0283	0.037	0.0914	0.1524		0.9573	1.0761	0.9629	1.0795		100	100		Amino Acid	Glycine, Serine and Threonine Metabolism	100001851	97-14-3	1021	148.06
	14			threonine	LC/MS pos	1284	C00188	HMDB00167	6288		0.8	0.81		0.0082	0.0149	0.0136	0.044		1.1637	0.935	1.1745	0.9471		100	100		Amino Acid	Glycine, Serine and Threonine Metabolism	564	72-19-5	701.5	120.066
	15			N-acetylthreonine	LC/MS neg	33939	C01118		152204		1.12	1.07		0.3869	0.2169	0.7459	0.5342		0.9698	1.0853	1.018	1.0847		100	100		Amino Acid	Glycine, Serine and Threonine Metabolism	100001274	17093-74-2	821.6	160.062
	24		Alanine and Aspartate Metabolism	alanine	LC/MS pos	1126	C00041	HMDB00161	5950		1.12	1.05		0.2257	0.1569	0.5954	0.48		0.9453	1.0561	0.9735	1.024		100	100		Amino Acid	Alanine and Aspartate Metabolism	811	56-41-7	696	90.055
	25			N-acetylalanine	LC/MS neg	1585	C02847	HMDB00766	88064		1.31	1.29		0.0024	0.0057	0.0135	0.044		0.913	1.1958	0.9143	1.1806		100	100		Amino Acid	Alanine and Aspartate Metabolism	1110	97-69-8	861.2	130.051
	29			asparagine	LC/MS polar	512	C00152	HMDB00168	6267		1.43	1.43		6.6882e-05	0.0005	0.0002	0.0033		0.8511	1.2185	0.8459	1.2127		100	100		Amino Acid	Alanine and Aspartate Metabolism	917	70-47-3	2951.1	131.046
	30			N-acetylasparagine	LC/MS pos	33942		HMDB06028	99715		1.05	1.05		0.3144	0.194	0.3612	0.365		0.9837	1.0369	1.0075	1.0569		100	100		Amino Acid	Alanine and Aspartate Metabolism	100001257	4033-40-3	961.6	175.071
	31			N-acetylaspartate (NAA)	LC/MS polar	22185	C01042	HMDB00812	65065		1.23	1.29		0.11	0.1009	0.1093	0.168		0.9499	1.1703	0.9026	1.1687		100	100		Amino Acid	Alanine and Aspartate Metabolism	100000787	997-55-7;997-55-7	3143	174.041
	36		Glutamate Metabolism	glutamate	LC/MS neg	57	C00025	HMDB00148	611		0.96	0.89		0.9252	0.3601	0.5971	0.48		1.0071	0.9692	1.0747	0.9531		100	100		Amino Acid	Glutamate Metabolism	561	56-86-0	637	146.046
	37			glutamine	LC/MS pos	53	C00064	HMDB00641	5961		0.97	0.96		0.3891	0.2169	0.3655	0.365		1.0264	0.9941	1.0329	0.9933		100	100		Amino Acid	Glutamate Metabolism	563	56-85-9	680	147.076
	38			N-acetylglutamate	LC/MS pos	15720	C00624	HMDB01138	70914		1.23	1.25		0.5291	0.2661	0.4636	0.4227		0.918	1.1305	0.9697	1.2161		75	100		Amino Acid	Glutamate Metabolism	100000282	5817-08-03	1492	190.071
	39			N-acetylglutamine	LC/MS pos	33943	C02716	HMDB06029	182230		1.03	1.04		0.6503	0.29	0.5939	0.48		1.0095	1.041	1.0277	1.064		100	100		Amino Acid	Glutamate Metabolism	100001253	2490-97-3	1193	189.087
	40			N-acetyl-aspartyl-glutamate (NAAG)	LC/MS pos	35665	C12270	HMDB01067	5255		0.96	0.94		0.8355	0.3401	0.7129	0.5295		1.0632	1.0201	1.1266	1.0536		100	100		Amino Acid	Glutamate Metabolism	100001612	3106-85-2	1575.4	305.098
	42			carboxyethyl-GABA*	LC/MS pos	48296		HMDB02201	2572		1.13	1.28		0.214	0.1522	0.0292	0.0723		0.9678	1.0971	0.8782	1.1208		100	100		Amino Acid	Glutamate Metabolism	100003260	4386-03-02	785	176.092
	47			pyroglutamine*	LC/MS pos	46225			134508		2.21	1.99		0.003	0.0066	0.0009	0.0067		0.7514	1.6598	0.6718	1.3364		100	100		Amino Acid	Glutamate Metabolism	100001540	2353-44-8	750	129.066
	48			citramalate	LC/MS polar	22158	C00815	HMDB00426	1081		1.03	0.99		0.6317	0.2869	0.9566	0.6036		0.9899	1.0207	1.0422	1.0286		100	100		Amino Acid	Glutamate Metabolism	100000998	6236-10-08	3201	147.03
	51		Histidine Metabolism	histidine	LC/MS neg	59	C00135	HMDB00177	6274		1.3	1.15		0.1249	0.1075	0.4671	0.4227		0.8809	1.1439	0.949	1.0919		100	100		Amino Acid	Histidine Metabolism	355	5934-29-2	755.9	154.062
	52			N-acetylhistidine	LC/MS pos	33946	C02997	HMDB32055	75619		1.26	1.2		0.0256	0.0348	0.1264	0.1902		0.8766	1.1027	0.9249	1.1054		100	100		Amino Acid	Histidine Metabolism	100001293	39145-52-3	848	198.087
	54			3-methylhistidine	LC/MS neg	15677	C01152	HMDB00479	64969		1.97	1.77		0.0014	0.0036	0.0139	0.044		0.7923	1.5578	0.8463	1.4954		88	100		Amino Acid	Histidine Metabolism	100000042	368-16-1	906.3	168.078
	55			N-acetyl-3-methylhistidine*	LC/MS pos	43256			193270		1.71	1.65		5.6903e-06	0.0001	0.0002	0.0029		0.7751	1.3239	0.7922	1.3068		100	100		Amino Acid	Histidine Metabolism	100002204	37841-04-6	917	212.103
	56			N-acetyl-1-methylhistidine*	LC/MS pos	43255					1.73	1.68		8.9556e-05	0.0006	0.0009	0.0067		0.8336	1.4424	0.8718	1.4648		100	100		Amino Acid	Histidine Metabolism	100004299		987	212.103
	58			trans-urocanate	LC/MS pos	607	C00785	HMDB00301	736715		2.01	4.16		0.1979	0.1482	0.0727	0.1287		1.2646	2.5452	0.6605	2.7472		100	100		Amino Acid	Histidine Metabolism	537	104-98-3	1125.4	139.05
	59			cis-urocanate	LC/MS pos	40410			1549103		2.15	5.37		0.2787	0.1787	0.1273	0.1902		1.618	3.4794	0.7008	3.7609		100	100		Amino Acid	Histidine Metabolism	100003425	7699-35-6	1421	139.05
	61			imidazole propionate	LC/MS pos	40730		HMDB02271	70630		1.25	1.11		0.2271	0.1569	0.4189	0.402		1.1899	1.4921	1.2491	1.3902		88	100		Amino Acid	Histidine Metabolism	100003434	1074-59-5	1020	141.066
	68			1-methylimidazoleacetate	LC/MS pos	32350	C05828	HMDB02820	75810		1.32	1.33		0.3496	0.2043	0.4068	0.3977		0.8758	1.1527	0.8126	1.0767		100	100		Amino Acid	Histidine Metabolism	100001208	2625-49-2	833	141.066
	70		Lysine Metabolism	lysine	LC/MS polar	1301	C00047	HMDB00182	5962		0.87	0.86		0.0707	0.0701	0.0905	0.1524		1.05	0.9135	1.0661	0.9212		100	100		Amino Acid	Lysine Metabolism	407	56-87-1	5431.1	145.098
	71			N2-acetyllysine	LC/MS pos	36751	C12989	HMDB00446	92907		1.07	1.03		0.3656	0.2098	0.776	0.5432		0.914	0.9741	0.9449	0.9686		100	100		Amino Acid	Lysine Metabolism	100001721	1946-82-3	836	189.123
	72			N6-acetyllysine	LC/MS pos	36752	C02727	HMDB00206	92832		1	0.96		0.8787	0.3504	0.5426	0.4589		0.9708	0.9716	0.9894	0.9524		100	100		Amino Acid	Lysine Metabolism	100001734	692-04-6	1140	189.123
	73			N-6-trimethyllysine	LC/MS pos	1498	C03793	HMDB01325	440120		0.84	0.86		0.0086	0.0151	0.0561	0.1124		1.0478	0.8797	1.0477	0.8996		100	100		Amino Acid	Lysine Metabolism	189	23284-33-5	690	189.16
	80			glutarylcarnitine (C5)	LC/MS pos	44664		HMDB13130	71464488		1.67	1.72		0.0144	0.0231	0.0274	0.0689		0.8598	1.4341	0.8306	1.4266		100	100		Amino Acid	Lysine Metabolism	100001593	102636-82-8	1583.3	276.144
	81			3-methylglutarylcarnitine (1)	LC/MS pos	46547		HMDB00552	128145		2.21	2.29		0.0003	0.0013	0.0011	0.0074		0.7731	1.7053	0.7751	1.7783		100	100		Amino Acid	Lysine Metabolism	100005849		1870	290.16
	82			3-methylglutarylcarnitine (2)	LC/MS pos	46548		HMDB00552	128145		1.95	2.21		0.0014	0.0036	0.004	0.0187		0.7054	1.378	0.6474	1.4298		100	100		Amino Acid	Lysine Metabolism	100005850		1960	290.16
	87			pipecolate	LC/MS pos	1444	C00408	HMDB00070	849		1.09	1		0.3753	0.2128	0.9129	0.5901		0.9703	1.0607	0.9808	0.9834		100	100		Amino Acid	Lysine Metabolism	1025	4043-87-2	1120	130.086
	95		Phenylalanine and Tyrosine Metabolism	phenylalanine	LC/MS pos	64	C00079	HMDB00159	6140		1.45	1.42		0.0002	0.0011	0.0005	0.0043		0.8321	1.2097	0.8426	1.1985		100	100		Amino Acid	Phenylalanine and Tyrosine Metabolism	460	63-91-2	2050	166.086
	96			N-acetylphenylalanine	LC/MS neg	33950	C03519	HMDB00512	74839		1.61	1.6		0.0001	0.0008	0.0005	0.0043		0.8002	1.2883	0.7772	1.2452		100	100		Amino Acid	Phenylalanine and Tyrosine Metabolism	100001256	2018-61-3	2597	206.082
	100			phenyllactate (PLA)	LC/MS neg	22130	C05607	HMDB00779	3848		1.56	1.54		0.0004	0.0015	0.0016	0.0096		0.8423	1.3167	0.8231	1.2707		100	100		Amino Acid	Phenylalanine and Tyrosine Metabolism	100000774	828-01-3	2208	165.056
	108			tyrosine	LC/MS pos	1299	C00082	HMDB00158	6057		1.08	1.06		0.5027	0.2555	0.6491	0.4998		0.9203	0.992	0.9159	0.9751		100	100		Amino Acid	Phenylalanine and Tyrosine Metabolism	815	60-18-4	1516.3	182.081
	109			N-acetyltyrosine	LC/MS pos	32390		HMDB00866	68310		1.24	1.22		0.1957	0.1482	0.2735	0.3116		0.8254	1.023	0.7925	0.9686		100	100		Amino Acid	Phenylalanine and Tyrosine Metabolism	100001104	537-55-3	2533.4	224.092
	118			3-(4-hydroxyphenyl)lactate	LC/MS neg	32197	C03672	HMDB00755	9378		1.17	1.11		0.1149	0.1031	0.2447	0.2892		0.9459	1.1098	0.9428	1.0471		100	100		Amino Acid	Phenylalanine and Tyrosine Metabolism	240	6482-98-0	1379	181.051
	123			phenol sulfate	LC/MS neg	32553	C02180	HMDB60015	74426		1.93	1.84		0.0078	0.0147	0.0411	0.0916		0.6797	1.3142	0.7257	1.3321		100	100		Amino Acid	Phenylalanine and Tyrosine Metabolism	100001510	937-34-8	2156	172.991
	138			3-methoxytyrosine	LC/MS pos	12017		HMDB01434	1670		1.42	1.5		0.0625	0.0666	0.0705	0.1276		0.9093	1.292	0.8147	1.2211		100	100		Amino Acid	Phenylalanine and Tyrosine Metabolism	1342	300-48-1	1771	212.092
	145			homovanillate (HVA)	LC/MS neg	1101	C05582	HMDB00118	1738		1.13	1.2		0.3038	0.1898	0.1671	0.2301		0.991	1.1224	0.9133	1.0992		100	100		Amino Acid	Phenylalanine and Tyrosine Metabolism	117	306-08-1	1649	181.051
	170			3-phenylpropionate (hydrocinnamate)	LC/MS neg	15749	C05629	HMDB00764	107		1.08	1.18		0.58	0.2762	0.2434	0.2892		1.0162	1.0963	0.9415	1.1154		100	100		Amino Acid	Phenylalanine and Tyrosine Metabolism	100000010	501-52-0	2860	149.061
	186		Tryptophan Metabolism	tryptophan	LC/MS pos	54	C00078	HMDB00929	6305		1.21	1.19		0.0301	0.0379	0.0779	0.1348		0.921	1.1103	0.9254	1.1009		100	100		Amino Acid	Tryptophan Metabolism	565	73-22-3	2440	205.097
	191			indoleacetate	LC/MS pos	27513	C00954	HMDB00197	802		1.53	1.46		0.1431	0.1182	0.1951	0.2526		0.825	1.2599	0.7653	1.1184		100	100		Amino Acid	Tryptophan Metabolism	100001034	6505-45-9	3766.3	176.071
	193			indolepropionate	LC/MS pos	32405		HMDB02302	3744		0.94	0.93		0.9528	0.3652	0.8814	0.589		1.1895	1.1169	1.2407	1.1589		100	100		Amino Acid	Tryptophan Metabolism	100001083	830-96-6	4147.9	190.086
	195			3-indoxyl sulfate	LC/MS neg	27672		HMDB00682	10258		0.91	0.92		0.9287	0.3601	0.9721	0.6036		1.1772	1.0714	1.2027	1.1079		88	100		Amino Acid	Tryptophan Metabolism	100000467	2642-37-7	2222.2	212.002
	196			kynurenine	LC/MS pos	15140	C00328	HMDB00684	161166		1.13	1.17		0.2091	0.1516	0.2121	0.2645		0.9348	1.0545	0.9166	1.0688		100	100		Amino Acid	Tryptophan Metabolism	100000265	2922-83-0	1902.1	209.092
	203			xanthurenate	LC/MS pos	15679	C02470	HMDB00881	5699		0.91	0.97		0.8715	0.3504	0.7251	0.5341		0.9493	0.8593	0.8638	0.8401		100	100		Amino Acid	Tryptophan Metabolism	100000015	59-007	2655.6	206.045
	211			5-hydroxyindoleacetate	LC/MS pos	437	C05635	HMDB00763	1826		1.05	1.04		0.5782	0.2762	0.5845	0.48		1.0202	1.0742	0.9799	1.0232		100	100		Amino Acid	Tryptophan Metabolism	71	54-16-0	2559.9	192.066
	227			C-mannosyltryptophan	LC/MS pos	48782			10981970		1	1.02		0.9413	0.3626	0.831	0.5615		0.981	0.9829	0.9876	1.0042		100	100		Amino Acid	Tryptophan Metabolism	100006379	180509-18-6	1907	367.15
	228			N-acetylkynurenine (2)	LC/MS pos	48757					1.71	1.59		0.0119	0.0199	0.057	0.1129		0.7598	1.2982	0.757	1.2032		100	100		Amino Acid	Tryptophan Metabolism	100006378		3114	251.103
	230		Leucine, Isoleucine and Valine Metabolism	leucine	LC/MS pos	60	C00123	HMDB00687	6106		1.2	1.19		0.0046	0.0096	0.0233	0.0647		0.8879	1.0688	0.8923	1.062		100	100		Amino Acid	Leucine, Isoleucine and Valine Metabolism	397	61-90-5	1680.2	132.102
	231			N-acetylleucine	LC/MS neg	1587	C02710	HMDB11756	70912		1.31	1.31		0.0002	0.0008	8.1737e-05	0.0016		0.8396	1.0969	0.8146	1.0648		100	100		Amino Acid	Leucine, Isoleucine and Valine Metabolism	1082	1188-21-2	2361.4	172.098
	233			4-methyl-2-oxopentanoate	LC/MS neg	22116	C00233	HMDB00695	70		1.13	1.14		0.0262	0.0352	0.042	0.0924		0.9074	1.0265	0.8987	1.0229		100	100		Amino Acid	Leucine, Isoleucine and Valine Metabolism	100000551	816-66-0	2170	129.056
	236			isovalerate	LC/MS neg	44656	C08262	HMDB00718	10430		1.25	1.22		0.0084	0.0149	0.0373	0.0883		0.9053	1.1349	0.9435	1.1495		100	100		Amino Acid	Leucine, Isoleucine and Valine Metabolism	100000708	503-74-2	1564	101.061
	238			isovalerylcarnitine	LC/MS pos	34407		HMDB00688	6426851		2	1.91		0.0011	0.003	0.0105	0.0397		0.6002	1.2017	0.6512	1.2428		100	100		Amino Acid	Leucine, Isoleucine and Valine Metabolism	100001393	31023-24-2	2504.9	246.17
	241			beta-hydroxyisovalerate	LC/MS neg	12129		HMDB00754	69362		1.63	1.6		1.3486e-05	0.0002	0.0006	0.0053		0.752	1.2265	0.7677	1.2312		100	100		Amino Acid	Leucine, Isoleucine and Valine Metabolism	1442	625-08-1	1027	117.056
	242			beta-hydroxyisovaleroylcarnitine	LC/MS pos	35433					1.65	1.64		5.5743e-05	0.0005	0.0003	0.0036		0.7836	1.2944	0.7847	1.2904		100	100		Amino Acid	Leucine, Isoleucine and Valine Metabolism	100001594	99159-87-2	1701	262.165
	245			3-methylglutaconate	LC/MS pos	38667		HMDB00522	1551553		1.18	1.2		0.0117	0.0198	0.0136	0.044		0.9464	1.1193	0.96	1.1502		100	100		Amino Acid	Leucine, Isoleucine and Valine Metabolism	100002458	5746-90-7	2600.9	127.039
	249			alpha-hydroxyisovalerate	LC/MS neg	33937		HMDB00407	99823		1.11	1.11		0.081	0.0786	0.0663	0.1235		0.9736	1.0769	0.9911	1.1035		100	100		Amino Acid	Leucine, Isoleucine and Valine Metabolism	100001300	600-37-3	1126	117.056
	251			methylsuccinate	LC/MS polar	15745		HMDB01844	10349		1.05	1.25		0.7276	0.3124	0.2083	0.2618		1.0817	1.1372	0.8861	1.1061		100	100		Amino Acid	Leucine, Isoleucine and Valine Metabolism	2051	498-21-5	2800	131.035
	259			isoleucine	LC/MS pos	1125	C00407	HMDB00172	6306		1.22	1.2		0.0272	0.0361	0.0731	0.1287		0.8672	1.0595	0.8727	1.0508		100	100		Amino Acid	Leucine, Isoleucine and Valine Metabolism	376	73-32-5	1599	132.102
	261			N-acetylisoleucine	LC/MS neg	33967			2802421		1.29	1.37		0.0397	0.0474	0.0406	0.0916		0.8966	1.1559	0.8471	1.1605		100	100		Amino Acid	Leucine, Isoleucine and Valine Metabolism	100001276	3077-46-1	2275	172.098
	262			3-methyl-2-oxovalerate	LC/MS neg	15676	C00671	HMDB03736	47		1.08	1.07		0.1724	0.1353	0.3366	0.3484		0.9506	1.0243	0.9549	1.0187		100	100		Amino Acid	Leucine, Isoleucine and Valine Metabolism	100000036	1460-34-0;51829-07-3	2064.2	129.056
	263			2-methylbutyrylcarnitine (C5)	LC/MS pos	45095		HMDB00378	6426901		2.48	2.96		0.0042	0.009	0.0004	0.0042		0.547	1.3588	0.5094	1.5074		88	88		Amino Acid	Leucine, Isoleucine and Valine Metabolism	100001509	31023-25-3	2465	246.17
	265			tiglyl carnitine	LC/MS pos	35428		HMDB02366	22833596		2.19	2.2		0.056	0.0617	0.0975	0.1584		0.8737	1.9152	0.9285	2.0438		100	100		Amino Acid	Leucine, Isoleucine and Valine Metabolism	100001597	64191-86-2	2354	244.154
	268			2-hydroxy-3-methylvalerate	LC/MS neg	36746		HMDB00317	164623		1.19	1.25		0.3216	0.1948	0.264	0.3029		1.0067	1.1931	0.9817	1.2256		100	100		Amino Acid	Leucine, Isoleucine and Valine Metabolism	100001541	488-15-3	1800	131.071
	269			3-hydroxy-2-ethylpropionate	LC/MS polar	32397		HMDB00396	188979		1.27	1.24		0.0062	0.0123	0.0261	0.0666		0.8975	1.1368	0.9081	1.1233		100	100		Amino Acid	Leucine, Isoleucine and Valine Metabolism	100001170	4374-62-3	1443.3	117.056
	270			ethylmalonate	LC/MS polar	15765		HMDB00622	11756		1.09	1.09		0.5563	0.2702	0.6451	0.4998		0.9766	1.0692	0.975	1.061		100	100		Amino Acid	Leucine, Isoleucine and Valine Metabolism	2054	601-75-2	2785	131.035
	271			valine	LC/MS pos	1649	C00183	HMDB00883	6287		1.44	1.42		0.0003	0.0013	0.0015	0.0089		0.8508	1.2258	0.8543	1.2128		100	100		Amino Acid	Leucine, Isoleucine and Valine Metabolism	566	72-18-4	1042.1	118.086
	272			N-acetylvaline	LC/MS neg	1591		HMDB11757	66789		1.11	1.15		0.2459	0.1652	0.2182	0.2699		0.966	1.0731	0.9238	1.059		100	100		Amino Acid	Leucine, Isoleucine and Valine Metabolism	1084	96-81-1	1704	158.082
	274			3-methyl-2-oxobutyrate	LC/MS neg	44526	C00141	HMDB00019	49		1.08	1.06		0.1069	0.0999	0.2581	0.2987		0.9762	1.0547	0.9954	1.0593		100	100		Amino Acid	Leucine, Isoleucine and Valine Metabolism	100000936	3715-29-5	1465	115.04
	275			isobutyrylcarnitine	LC/MS pos	33441		HMDB00736	168379		1.74	1.59		0.0006	0.0018	0.0133	0.044		0.7178	1.2497	0.7446	1.1828		100	100		Amino Acid	Leucine, Isoleucine and Valine Metabolism	100001055	25518-49-4	1955.1	232.154
	277			3-hydroxyisobutyrate	LC/MS polar	1549	C06001	HMDB00336	87		1.23	1.22		0.0028	0.0063	0.0138	0.044		0.9015	1.1077	0.9152	1.1129		100	100		Amino Acid	Leucine, Isoleucine and Valine Metabolism	111	2068-83-9	1619.1	103.04
	278			alpha-hydroxyisocaproate	LC/MS neg	22132	C03264	HMDB00746	83697		1.21	1.25		0.1763	0.1373	0.1731	0.2363		0.8838	1.0731	0.8974	1.1211		100	88		Amino Acid	Leucine, Isoleucine and Valine Metabolism	100000706	10303-64-7	1840	131.071
	281		Methionine, Cysteine, SAM and Taurine Metabolism	methionine	LC/MS pos	1302	C00073	HMDB00696	6137		1.28	1.23		0.0138	0.0226	0.0365	0.0875		0.8559	1.0937	0.8851	1.0915		100	100		Amino Acid	Methionine, Cysteine, SAM and Taurine Metabolism	415	63-68-3	1250	150.058
	282			N-acetylmethionine	LC/MS neg	1589	C02712	HMDB11745	448580		1.54	1.45		0.0002	0.0011	0.0031	0.0155		0.798	1.2298	0.8254	1.1938		100	100		Amino Acid	Methionine, Cysteine, SAM and Taurine Metabolism	1083	65-82-7	1787	190.054
	283			N-formylmethionine	LC/MS neg	2829	C03145	HMDB01015	439750		1.29	1.35		0.0664	0.0697	0.0703	0.1276		0.8802	1.1346	0.8215	1.1059		100	100		Amino Acid	Methionine, Cysteine, SAM and Taurine Metabolism	194	4289-98-9	1543.8	176.039
	286			methionine sulfoxide	LC/MS pos	18374	C02989	HMDB02005	158980		2.44	2.4		0.0008	0.0024	0.0038	0.0182		0.6571	1.6014	0.6581	1.5807		100	100		Amino Acid	Methionine, Cysteine, SAM and Taurine Metabolism	100000039	3226-65-1	741.1	166.053
	296			2-aminobutyrate	GC/MS	32309	C02261	HMDB00650	439691		1.17	1.13		0.1215	0.1065	0.3099	0.3324		0.8817	1.0359	0.9028	1.0197		100	100		Amino Acid	Methionine, Cysteine, SAM and Taurine Metabolism	1128	1492-24-6	1537.5	246.2
	297			2-hydroxybutyrate (AHB)	GC/MS	21044	C05984	HMDB00008	440864		0.98	1.03		0.6655	0.2955	0.6584	0.4998		1.0007	0.9835	0.9951	1.0261		100	100		Amino Acid	Methionine, Cysteine, SAM and Taurine Metabolism	100000933	3347-90-8	1169.4	131
	301			S-methylcysteine	LC/MS pos	39592		HMDB02108	24417		1.41	1.31		0.2431	0.1645	0.4636	0.4227		0.9351	1.3191	0.9409	1.2297		100	100		Amino Acid	Methionine, Cysteine, SAM and Taurine Metabolism	100002749	1187-84-4	848	119.016
	308			taurine	LC/MS polar	2125	C00245	HMDB00251	1123		0.98	0.99		0.832	0.3401	0.9606	0.6036		1.0146	0.9953	1.0319	1.0189		100	100		Amino Acid	Methionine, Cysteine, SAM and Taurine Metabolism	512	107-35-7	2120	124.007
	309			N-acetyltaurine	LC/MS neg	48187			159864		1.65	1.59		0.0003	0.0011	0.0047	0.0207		0.7451	1.2309	0.7527	1.1957		100	100		Amino Acid	Methionine, Cysteine, SAM and Taurine Metabolism	100005466		800	166.018
	315		Urea cycle; Arginine and Proline Metabolism	arginine	LC/MS pos	1638	C00062	HMDB00517	232		1.02	1.01		0.6038	0.2821	0.8145	0.5575		1	1.0187	1.0231	1.0321		100	100		Amino Acid	Urea cycle; Arginine and Proline Metabolism	231	1119-34-2	700	175.119
	316			urea	LC/MS pos	1670	C00086	HMDB00294	1176		1.14	1.15		0.0673	0.0697	0.0783	0.1348		0.9561	1.0853	0.9593	1.1071		100	100		Amino Acid	Urea cycle; Arginine and Proline Metabolism	533	57-13-6	739	121.072
	317			ornithine	LC/MS polar	1493	C00077	HMDB03374	6262		1.2	1.23		0.4431	0.2376	0.4561	0.4224		0.8717	1.0427	0.8595	1.0585		100	100		Amino Acid	Urea cycle; Arginine and Proline Metabolism	444	3184-13-2	4838	131.083
	318			proline	LC/MS pos	1898	C00148	HMDB00162	145742		0.94	0.86		0.882	0.3504	0.895	0.5901		1.1973	1.1201	1.3526	1.1695		100	100		Amino Acid	Urea cycle; Arginine and Proline Metabolism	480	147-85-3	805	116.071
	319			citrulline	LC/MS pos	2132	C00327	HMDB00904	9750		1.7	1.79		0.0002	0.001	1.6353e-05	0.0006		0.8848	1.5009	0.8815	1.581		100	100		Amino Acid	Urea cycle; Arginine and Proline Metabolism	391	372-75-8	730.3	176.103
	322			homocitrulline	LC/MS pos	22138	C02427	HMDB00679	65072		2.21	2.13		4.4555e-07	1.4572e-05	2.0122e-05	0.0006		0.6145	1.3601	0.6477	1.3825		100	100		Amino Acid	Urea cycle; Arginine and Proline Metabolism	100000963	1190-49-4	821.7	190.119
	326			dimethylarginine (SDMA + ADMA)	LC/MS pos	36808	C03626	HMDB01539	123831		1.1	1.11		0.0206	0.0298	0.0405	0.0916		0.9305	1.026	0.9287	1.0277		100	100		Amino Acid	Urea cycle; Arginine and Proline Metabolism	100001810	102783-24-4	810	203.15
	327			N-acetylarginine	LC/MS pos	33953	C02562	HMDB04620	67427		0.9	0.92		0.2105	0.1516	0.3292	0.3453		1.0395	0.9384	1.0521	0.9659		100	100		Amino Acid	Urea cycle; Arginine and Proline Metabolism	100001266	155-84-0	1116	217.13
	330			N-delta-acetylornithine	LC/MS pos	43249			9920500		1.54	1.57		3.0245e-07	1.4572e-05	7.0189e-06	0.0006		0.7973	1.2316	0.7928	1.2408		100	100		Amino Acid	Urea cycle; Arginine and Proline Metabolism	100004523		887	175.108
	334			N-methyl proline	LC/MS pos	37431			557		0.74	0.58		0.6366	0.2877	0.3106	0.3324		1.0823	0.8011	1.336	0.772		50	50		Amino Acid	Urea cycle; Arginine and Proline Metabolism	100001956	475-11-6	831	130.086
	336			trans-4-hydroxyproline	LC/MS pos	32306	C01157	HMDB00725	5810		1.46	1.5		0.0384	0.0465	0.0447	0.0926		0.8173	1.1925	0.7486	1.1201		100	100		Amino Acid	Urea cycle; Arginine and Proline Metabolism	1001	51-35-4	685	132.066
	338			pro-hydroxy-pro	LC/MS pos	35127		HMDB06695	11673055		1.16	1.08		0.2753	0.1787	0.5866	0.48		1.0278	1.1893	1.1253	1.2204		100	100		Amino Acid	Urea cycle; Arginine and Proline Metabolism	100001167	18684-24-7	950	229.118
	343		Creatine Metabolism	creatine	LC/MS pos	27718	C00300	HMDB00064	586		0.95	0.94		0.3541	0.2056	0.3907	0.3867		1.0639	1.0088	1.088	1.0237		100	100		Amino Acid	Creatine Metabolism	1221	57-00-1	771	132.077
	344			creatinine	LC/MS pos	513	C00791	HMDB00562	588		1.21	1.22		0.0005	0.0016	0.0018	0.0102		0.9091	1.1029	0.9106	1.1081		100	100		Amino Acid	Creatine Metabolism	275	60-27-5	730.8	114.066
	346			creatine phosphate	LC/MS neg	33951	C02305	HMDB01511	587		0.74	0.75		0.0247	0.0342	0.1037	0.1622		1.2337	0.91	1.2515	0.9408		100	100		Amino Acid	Creatine Metabolism	100000112	922-32-7	603	210.029
	352		Polyamine Metabolism	acisoga	LC/MS pos	43258			129397		1.42	1.46		0.0077	0.0147	0.011	0.0397		0.8193	1.1619	0.8186	1.1942		100	100		Amino Acid	Polyamine Metabolism	100004541	106692-36-8	2290	185.128
	355			spermidine	LC/MS pos	485	C00315	HMDB01257	1102		1.35	1.52		0.3402	0.2035	0.1787	0.2395		0.9026	1.2213	0.8893	1.3501		100	100		Amino Acid	Polyamine Metabolism	50	124-20-9	533.5	146.165
	356			5-methylthioadenosine (MTA)	LC/MS pos	1419	C00170	HMDB01173	439176		1.08	1.03		0.3439	0.2043	0.7377	0.5342		0.9828	1.0608	1.0415	1.0709		100	100		Amino Acid	Polyamine Metabolism	212	2457-80-9	2444.9	298.097
	359			N-acetylputrescine	LC/MS pos	37496	C02714	HMDB02064	122356		0.88	0.88		0.0295	0.0379	0.0439	0.0926		1.083	0.9578	1.1044	0.9719		100	100		Amino Acid	Polyamine Metabolism	192	18233-70-0	840	131.118
	360			4-acetamidobutanoate	LC/MS pos	1558	C02946	HMDB03681	18189		1.09	1.11		0.0216	0.0307	0.0256	0.0666		0.956	1.0428	0.943	1.0461		100	100		Amino Acid	Polyamine Metabolism	1113	3025-96-5	1721.3	146.081
	365		Guanidino and Acetamido Metabolism	4-guanidinobutanoate	LC/MS pos	15681	C01035	HMDB03464	500		1.05	1.09		0.4106	0.2238	0.1498	0.2118		0.985	1.0328	0.9587	1.0427		100	100		Amino Acid	Guanidino and Acetamido Metabolism	100000096	463-003;463-00-3	1150	146.092
	368		Glutathione Metabolism	glutathione, oxidized (GSSG)	LC/MS pos	38783	C00127	HMDB03337	65359		0.77	0.84		0.0748	0.0734	0.2063	0.2618		1.0934	0.8468	1.0764	0.9076		100	100		Amino Acid	Glutathione Metabolism	448	103239-24-3	1512	307.083
	370			cysteine-glutathione disulfide	LC/MS pos	46734		HMDB00656	4247235		0.99	1		0.9057	0.3569	0.9833	0.6059		1.0169	1.0065	1.0189	1.0174		100	100		Amino Acid	Glutathione Metabolism	100001437	13081-14-6	824	427.095
	375			5-oxoproline	LC/MS neg	1494	C01879	HMDB00267	7405		1.08	1.07		0.4969	0.2539	0.6575	0.4998		1.0056	1.087	1.0242	1.0944		100	100		Amino Acid	Glutathione Metabolism	1021	98-79-3	738.5	128.035
	383	Peptide	Gamma-glutamyl Amino Acid	gamma-glutamylalanine	LC/MS pos	37063			440103		1.02	0.97		0.688	0.3027	0.8331	0.5615		0.9983	1.0196	1.0563	1.0228		100	100		Peptide	Gamma-glutamyl Amino Acid	100001843	5875-41-2	1116	219.098
	386			gamma-glutamylglutamine	LC/MS pos	2730	C05283	HMDB11738	150914		0.95	0.96		0.3498	0.2043	0.4924	0.4308		1.0396	0.9855	1.0539	1.0124		100	100		Peptide	Gamma-glutamyl Amino Acid	1140	10148-81-9	817.9	276.119
	388			gamma-glutamylhistidine	LC/MS neg	18245			7017195		1.38	1.47		0.0675	0.0697	0.0821	0.1398		0.9358	1.2932	0.9227	1.3557		88	100		Peptide	Gamma-glutamyl Amino Acid	1235	37460-15-4	706	283.105
	389			gamma-glutamylisoleucine*	LC/MS pos	34456		HMDB11170	14253342		2.96	2.73		0.0026	0.0061	0.0173	0.0507		0.3984	1.1793	0.4417	1.2049		25	88		Peptide	Gamma-glutamyl Amino Acid	100001485		2661	261.144
	390			gamma-glutamylleucine	LC/MS neg	18369		HMDB11171	151023		1.03	1.03		0.8481	0.3439	0.931	0.5994		0.9314	0.9614	0.9528	0.9772		50	63		Peptide	Gamma-glutamyl Amino Acid	1268	2566-39-4	1636.5	259.13
	392			gamma-glutamylmethionine	LC/MS pos	44872			7009567		1.24	1.22		0.1088	0.1007	0.1444	0.2118		0.9191	1.1384	0.9632	1.1796		100	100		Peptide	Gamma-glutamyl Amino Acid	100001313	17663-87-5	2016.5	279.101
	393			gamma-glutamylphenylalanine	LC/MS pos	33422		HMDB00594	111299		1.11	1.16		0.2968	0.1867	0.2229	0.2735		0.9674	1.0731	0.9361	1.0841		100	100		Peptide	Gamma-glutamyl Amino Acid	100000491	7432-24-8	2865	295.129
	394			gamma-glutamylthreonine*	LC/MS pos	33364					0.76	0.76		0.0456	0.0532	0.0445	0.0926		1.1487	0.8727	1.1857	0.8976		100	100		Peptide	Gamma-glutamyl Amino Acid	100001314	5652-48-2	996.6	249.108
	396			gamma-glutamyltyrosine	LC/MS pos	2734		HMDB11741	94340		0.71	0.81		0.2701	0.1767	0.503	0.4329		0.7162	0.51	0.6921	0.5629		75	50		Peptide	Gamma-glutamyl Amino Acid	1102	7432-23-7	2080.4	311.124
	399		Dipeptide Derivative	carnosine	LC/MS neg	1768	C00386	HMDB00033	439224		0.29	0.23		0.1466	0.1199	0.1489	0.2118		1.349	0.3865	1.6698	0.3865		50	0		Peptide	Dipeptide Derivative	249	305-84-0	804	225.099
	400			N-acetylcarnosine	LC/MS pos	43488		HMDB12881	9903482		0.86	0.92		0.2881	0.1824	0.6577	0.4998		1.1954	1.0254	1.1968	1.1061		100	100		Peptide	Dipeptide Derivative	100004046	56353-15-2	1166	269.124
	401			homocarnosine	LC/MS neg	1633	C00884	HMDB00745	10243361		0.89	0.83		0.2371	0.1626	0.1015	0.1608		1.0461	0.9271	1.0976	0.9106		100	100		Peptide	Dipeptide Derivative	41	3650-73-5	820	239.115
	402			anserine	LC/MS polar	15747	C01262	HMDB00194	112072		0.12	0.09		0.1248	0.1075	0.18	0.2395		3.7269	0.4298	4.7309	0.4298		63	0		Peptide	Dipeptide Derivative	100000044	10030-52-1	3218	239.115
	616		Dipeptide	prolylglycine	LC/MS pos	40703			7408076;6426709		1.17	1.15		0.0172	0.0263	0.0603	0.1145		0.9325	1.0909	0.964	1.1093		100	100		Peptide	Dipeptide	100003674	2578-57-6	875	173.092
	755	Carbohydrate	Glycolysis, Gluconeogenesis, and Pyruvate Metabolism	1,5-anhydroglucitol (1,5-AG)	LC/MS neg	20675	C07326	HMDB02712	64960		1.11	1.02		0.5354	0.2661	0.8874	0.5901		1.0108	1.1199	1.119	1.1461		100	100		Carbohydrate	Glycolysis, Gluconeogenesis, and Pyruvate Metabolism	100000580	154-58-5	802	163.061
	758			glucose	LC/MS polar	20488	C00031	HMDB00122	79025		0.93	0.95		0.5197	0.2628	0.7396	0.5342		1.0018	0.9357	0.9734	0.9252		100	100		Carbohydrate	Glycolysis, Gluconeogenesis, and Pyruvate Metabolism	572	50-99-7	2342	179.056
	774			pyruvate	LC/MS polar	22250	C00022	HMDB00243	1060		1.22	1.11		0.3987	0.2198	0.7377	0.5342		0.9668	1.1814	1.0387	1.1565		100	100		Carbohydrate	Glycolysis, Gluconeogenesis, and Pyruvate Metabolism	823	127-17-3	2650	175.025
	775			lactate	LC/MS polar	527	C00186	HMDB00190	612		1.13	1.09		0.4637	0.2433	0.6784	0.5116		1.0842	1.2259	1.1485	1.2564		100	100		Carbohydrate	Glycolysis, Gluconeogenesis, and Pyruvate Metabolism	482	79-33-4	1468.8	89.0244
	778			glycerate	LC/MS polar	1572	C00258	HMDB00139	752		0.99	0.99		0.7459	0.3166	0.8167	0.5575		1.0286	1.0146	1.0277	1.0171		100	100		Carbohydrate	Glycolysis, Gluconeogenesis, and Pyruvate Metabolism	1052	600-19-1	2070.4	105.019
	791		Pentose Metabolism	ribulose	GC/MS	35855	C00309	HMDB00621	151261		0.86	0.85		0.361	0.2083	0.4711	0.4239		1.1601	0.9938	1.1849	1.0029		100	100		Carbohydrate	Pentose Metabolism	100000147	488-84-6	1662	306.1
	794			ribitol	LC/MS polar	15772	C00474	HMDB00508	6912		0.92	0.92		0.1349	0.1131	0.1649	0.2291		1.0577	0.9775	1.0832	0.9971		100	100		Carbohydrate	Pentose Metabolism	100000406	488-81-3	1789.6	151.061
	795			ribonate	LC/MS polar	27731			5460677		1.09	1.13		0.1156	0.1031	0.0946	0.156		0.9564	1.0463	0.9483	1.0676		100	100		Carbohydrate	Pentose Metabolism	100001007	5336-08-03	2425	165.04
	798			xylonate	GC/MS	35638	C05411	HMDB60256	6602431		1.09	1.06		0.2097	0.1516	0.4888	0.4301		0.9748	1.0672	1.0046	1.0612		100	100		Carbohydrate	Pentose Metabolism	100001627	73686-31-7	1722	292
	799			xylose	GC/MS	15835	C00181	HMDB00098	135191		1.19	1.53		0.9425	0.3626	0.4766	0.4265		1.2857	1.525	1.0818	1.6534		100	100		Carbohydrate	Pentose Metabolism	826	609-06-3	1723.9	204
	800			xylitol	GC/MS	4966	C00379	HMDB02917	6912		0.93	0.92		0.4796	0.249	0.5448	0.4589		1.0908	1.0121	1.1094	1.018		100	100		Carbohydrate	Pentose Metabolism	543	87-99-0	1677.6	307.2
	801			arabinose	GC/MS	575	C00216	HMDB00646	66308		0.94	0.94		0.3742	0.2128	0.4344	0.4071		1.0444	0.9854	1.065	1.0048		100	100		Carbohydrate	Pentose Metabolism	828	28697-53-2	1631.6	217
	806			arabitol	GC/MS	38075	C01904	HMDB01851	94154		0.94	0.94		0.402	0.2203	0.4314	0.4066		1.0873	1.0243	1.121	1.0532		100	100		Carbohydrate	Pentose Metabolism	100000012	7643-75-6	1687.5	307.1
	846		Disaccharides and Oligosaccharides	sucrose	LC/MS neg	1519	C00089	HMDB00258	5988		1.38	1.54		0.6421	0.2877	0.4807	0.4267		0.7412	1.0237	0.6992	1.0764		25	25		Carbohydrate	Disaccharides and Oligosaccharides	935	57-50-1	865	341.109
	860		Fructose, Mannose and Galactose Metabolism	fructose	LC/MS polar	577	C00095	HMDB00660	5984		0.92	0.9		0.3373	0.2031	0.3658	0.365		1.063	0.9773	1.0559	0.9534		100	100		Carbohydrate	Fructose, Mannose and Galactose Metabolism	878	57-48-7	2022.2	179.056
	863			sorbitol	GC/MS	15053	C00794	HMDB00247	5780		1	0.98		0.9976	0.3794	0.6574	0.4998		0.9764	0.9794	1.0197	0.9955		100	100		Carbohydrate	Fructose, Mannose and Galactose Metabolism	506	6706-59-8	1843	319.1
	866			mannose	LC/MS polar	584	C00159	HMDB00169	18950		1.1	1.13		0.3199	0.1948	0.2927	0.322		0.9454	1.0361	0.9222	1.0382		100	100		Carbohydrate	Fructose, Mannose and Galactose Metabolism	803	3458-28-4	2200	179.056
	870			mannitol	GC/MS	15335	C00392	HMDB00765	6251		1.06	1.01		0.5522	0.2696	0.9513	0.6036		0.9758	1.0295	1.0138	1.0204		100	100		Carbohydrate	Fructose, Mannose and Galactose Metabolism	100000277	69-65-8	1839	319.1
	884			galactonate	LC/MS polar	27719	C00880	HMDB00565	128869		2.46	2.17		0.4542	0.2396	0.7673	0.5425		1.7861	4.3898	2.0923	4.5327		100	100		Carbohydrate	Fructose, Mannose and Galactose Metabolism	100001026	299-28-5	3085	195.051
	908		Aminosugar Metabolism	glucuronate	LC/MS polar	15443	C00191	HMDB00127	444791		1.08	1.08		0.2116	0.1516	0.2504	0.2938		0.9758	1.055	0.9883	1.072		100	100		Carbohydrate	Aminosugar Metabolism	100000257	207300-70-7	3233.3	193.035
	919			N-acetylneuraminate	LC/MS polar	32377	C00270	HMDB00230	439197		1.05	1.07		0.6152	0.2847	0.4531	0.4221		0.9832	1.0282	0.992	1.0571		100	100		Carbohydrate	Aminosugar Metabolism	1162	131-48-6	3072.6	308.099
	931			erythronate*	LC/MS polar	42420		HMDB00613	2781043		1.14	1.15		0.0048	0.0098	0.0161	0.0487		0.941	1.0738	0.9377	1.0827		100	100		Carbohydrate	Aminosugar Metabolism	100001320	88759-55-1	2186	135.03
	937	Energy	TCA Cycle	citrate	LC/MS neg	1564	C00158	HMDB00094	311		1.14	1.16		0.2836	0.1807	0.2835	0.3161		0.9325	1.0659	0.9405	1.0866		100	100		Energy	TCA Cycle	1124	77-92-9	582	191.02
	942			alpha-ketoglutarate	LC/MS polar	528	C00026	HMDB00208	51		1.65	1.62		0.2194	0.1549	0.2799	0.3144		0.9006	1.4873	0.8305	1.3454		100	100		Energy	TCA Cycle	93	305-72-6;328-50-7;22202-68-2	2700	145.014
	944			succinylcarnitine	LC/MS pos	37058					1.02	1.05		0.7638	0.3203	0.5115	0.4355		0.9751	0.9952	0.9604	1.0104		100	100		Energy	TCA Cycle	100001948		1419	262.129
	945			succinate	LC/MS polar	1437	C00042	HMDB00254	1110		1.4	1.41		0.1979	0.1482	0.2263	0.2735		0.8973	1.2581	0.8297	1.1702		100	100		Energy	TCA Cycle	252	110-15-6	3149	117.019
	946			fumarate	LC/MS polar	1643	C00122	HMDB00134	444972		1.54	1.46		0.2477	0.1653	0.3664	0.365		0.8627	1.3271	0.8308	1.2167		100	100		Energy	TCA Cycle	330	100-17-8	3084	115.004
	947			malate	LC/MS neg	1303	C00149	HMDB00156	525		1.46	1.4		0.2579	0.1698	0.345	0.3529		0.8634	1.2644	0.8138	1.1421		100	100		Energy	TCA Cycle	409	6915-15-7	615.6	133.014
	1076	Lipid	Fatty Acid, Dicarboxylate	dimethylmalonic acid	LC/MS polar	42978		HMDB02001	11686		1.36	1.42		0.0313	0.0388	0.0452	0.0926		0.8952	1.2171	0.863	1.2288		100	100		Lipid	Fatty Acid, Dicarboxylate	100004251	595-46-0	2702	131.035
	1079			2-hydroxyglutarate	LC/MS pos	37253	C02630	HMDB00606	43		0.95	0.93		0.615	0.2847	0.5796	0.48		0.9731	0.925	0.9702	0.9034		100	100		Lipid	Fatty Acid, Dicarboxylate	100002070	40951-21-1	1265	131.034
	1085			maleate (cis-Butenedioate)	LC/MS polar	20676	C01384	HMDB00176	444266		1.59	1.64		0.2494	0.1653	0.3178	0.3356		1.0045	1.5965	0.9921	1.6245		100	100		Lipid	Fatty Acid, Dicarboxylate	100000707	110-16-7	2510	115.004
	1145		Fatty Acid Synthesis	malonylcarnitine	LC/MS pos	37059		HMDB02095	22833583		1.24	1.33		0.0183	0.0272	0.007	0.0291		0.9503	1.1775	0.907	1.2031		100	100		Lipid	Fatty Acid Synthesis	100001526	853728-01-5	965	248.113
	1146			malonate (propanedioate)	LC/MS polar	15872	C00383	HMDB00691	867		1.08	1.09		0.4494	0.2396	0.4823	0.4267		1.0171	1.0973	0.9961	1.0898		100	100		Lipid	Fatty Acid Synthesis	818	141-82-2;26522-22-85-0	3447	103.004
	1147			2-methylmalonyl carnitine	LC/MS pos	35482		HMDB13133	53481628		1.43	1.6		0.0012	0.0033	0.0003	0.0036		0.8174	1.1651	0.7507	1.2001		100	100		Lipid	Fatty Acid Synthesis	100001596	149181-64-6	1552.7	262.129
	1159		Fatty Acid Metabolism (also BCAA Metabolism)	butyrylcarnitine	LC/MS pos	32412	C02862	HDMB02013	439829		3.77	3.84		0.0015	0.0037	0.0043	0.0193		0.4637	1.7474	0.4805	1.8467		50	100		Lipid	Fatty Acid Metabolism (also BCAA Metabolism)	100001054	25576-40-3	1977	232.154
	1162			propionylcarnitine	LC/MS pos	32452	C03017	HMDB00824	107738		1.08	1.37		0.8537	0.3447	0.3148	0.3346		1.0935	1.18	0.9218	1.2662		100	100		Lipid	Fatty Acid Metabolism (also BCAA Metabolism)	100001162	17298-37-2	1590	218.139
	1165			methylmalonate (MMA)	LC/MS polar	1496	C02170	HMDB00202	487		1.07	1.02		0.5936	0.28	0.9737	0.6036		1.008	1.0771	1.0407	1.0628		100	100		Lipid	Fatty Acid Metabolism (also BCAA Metabolism)	418	516-05-2	3078.4	117.019
	1176		Fatty Acid Metabolism(Acyl Carnitine)	acetylcarnitine	LC/MS pos	32198	C02571	HMDB00201	1		1.02	1.01		0.6262	0.2869	0.6914	0.519		0.9693	0.988	1.0121	1.0198		100	100		Lipid	Fatty Acid Metabolism(Acyl Carnitine)	100000802	5080-50-2	1166.9	204.123
	1179			hexanoylcarnitine	LC/MS pos	32328		HMDB00705	6426853		0.96	1		0.4189	0.227	0.7429	0.5342		1.318	1.2658	1.4343	1.4391		88	75		Lipid	Fatty Acid Metabolism(Acyl Carnitine)	100000781	6920-35-0	3194	260.186
	1194		Carnitine Metabolism	deoxycarnitine	LC/MS pos	36747	C01181	HMDB01161	134		1.42	1.41		0.0001	0.0008	0.0031	0.0155		0.8085	1.1457	0.8066	1.1385		100	100		Lipid	Carnitine Metabolism	100001662	6249-56-5	742.4	146.118
	1195			carnitine	LC/MS pos	15500	C00318	HMDB00062	10917		1.18	1.14		0.0892	0.0858	0.1815	0.2395		0.9213	1.0826	0.9725	1.111		100	100		Lipid	Carnitine Metabolism	100000007	461-05-2	688.9	162.112
	1200		Ketone Bodies	3-hydroxybutyrate (BHBA)	LC/MS polar	542	C01089	HMDB00357	441		0.8	0.75		0.0401	0.0474	0.0243	0.0662		1.0945	0.8703	1.1274	0.8496		100	100		Lipid	Ketone Bodies	254	625-72-9	1443.3	103.04
	1202		Fatty Acid, Monohydroxy	4-hydroxybutyrate (GHB)	LC/MS pos	34585	C00989	HMDB00710	10413		1.02	1.04		0.9253	0.3601	0.8024	0.5525		0.9308	0.9454	0.9027	0.9369		100	100		Lipid	Fatty Acid, Monohydroxy	100001507	502-85-2	1480	87.0441
	1211			3-hydroxyoctanoate	LC/MS neg	22001		HMDB01954	26613		1.42	1.49		0.183	0.1414	0.1045	0.1622		0.7609	1.08	0.7907	1.1774		75	100		Lipid	Fatty Acid, Monohydroxy	100000773	88930-08-9	3446	159.103
	1336		Inositol Metabolism	myo-inositol	LC/MS polar	1124	C00137	HMDB00211	892		1.02	1.04		0.895	0.3541	0.7456	0.5342		1.0002	1.0154	0.9785	1.0169		100	100		Lipid	Inositol Metabolism	363	87-89-8	3506.3	225.062
	1337			chiro-inositol	LC/MS polar	37112	C19891	HMDB34220			1.51	1.7		0.0171	0.0263	0.0072	0.0291		0.9181	1.384	0.8499	1.4416		100	100		Lipid	Inositol Metabolism	100001859	643-12-9	3191.2	225.062
	1363		Phospholipid Metabolism	choline	LC/MS pos	15506	C00114	HMDB00097	305		0.84	0.86		0.167	0.1321	0.3042	0.33		1.1547	0.97	1.1396	0.9829		100	100		Lipid	Phospholipid Metabolism	1256	67-48-1	675	104.107
	1364			choline phosphate	LC/MS pos	34396	C00588	HMDB01565	1014		0.93	0.89		0.3489	0.2043	0.1527	0.214		1.027	0.9525	1.0853	0.9622		100	100		Lipid	Phospholipid Metabolism	267	72556-74-2	692.5	184.073
	1366			glycerophosphorylcholine (GPC)	LC/MS pos	15990	C00670	HMDB00086	71920		1.01	0.96		0.6404	0.2877	0.5114	0.4355		1.0261	1.032	1.0369	0.9927		100	100		Lipid	Phospholipid Metabolism	100000269	28319-77-9	709.9	258.11
	1369			ethanolamine	GC/MS	1497	C00189	HMDB00149	700		0.99	0.97		0.8116	0.3338	0.7155	0.5295		1.0793	1.0685	1.1266	1.098		100	100		Lipid	Phospholipid Metabolism	420	141-43-5	1304	174.1
	1370			phosphoethanolamine	LC/MS neg	1600	C00346	HMDB00224	1015		1.17	1.17		0.1213	0.1065	0.1497	0.2118		0.965	1.1279	0.9365	1.0972		100	100		Lipid	Phospholipid Metabolism	1026	1071-23-4	638	140.012
	1372			glycerophosphoethanolamine	LC/MS polar	37455	C01233	HMDB00114	123874		1.03	1.01		0.8131	0.3338	0.9114	0.5901		0.9963	1.0285	1.0332	1.0403		100	100		Lipid	Phospholipid Metabolism	100001620	33049-08-0	3075	214.049
	1504		Glycerolipid Metabolism	glycerol	LC/MS neg	15122	C00116	HMDB00131	753		1.21	1.13		0.3774	0.2128	0.6596	0.4998		1.0135	1.2229	1.1419	1.2865		100	100		Lipid	Glycerolipid Metabolism	1254	56-81-5	758	91.0401
	1505			glycerol 3-phosphate (G3P)	GC/MS	15365	C00093	HMDB00126	754		1.11	0.93		0.4924	0.2529	0.7056	0.5271		1.0132	1.1197	1.1068	1.0246		100	100		Lipid	Glycerolipid Metabolism	100000258	29849-82-9	1719.7	357.1
	1569		Mevalonate Metabolism	3-hydroxy-3-methylglutarate	LC/MS polar	531	C03761	HMDB00355	1662		0.83	0.82		0.0696	0.0697	0.0362	0.0875		1.135	0.9446	1.1689	0.9621		100	100		Lipid	Mevalonate Metabolism	112	503-49-1	2700	161.046
	1590		Sterol	7-alpha-hydroxy-3-oxo-4-cholestenoate (7-Hoca)	LC/MS neg	36776	C17337	HMDB12458	3081085		0.56	0.69		0.0484	0.0552	0.1812	0.2395		1.0829	0.603	0.9307	0.6442		100	63		Lipid	Sterol	100001609	115538-85-7	5288.1	429.301
	1663		Steroid	corticosterone	LC/MS pos	5983	C02140	HMDB01547	5753		0.97	1.04		0.6313	0.2869	0.9525	0.6036		0.9773	0.9436	0.9638	1.0061		100	100		Lipid	Steroid	272	50-22-6	4851.2	347.222
	1664			11-dehydrocorticosterone	LC/MS pos	39779					1.11	1.16		0.7136	0.3098	0.5762	0.48		0.9281	1.0259	0.9007	1.0476		100	100		Lipid	Steroid	100002781	72-23-1	4533.8	345.206
	1744		Primary Bile Acid Metabolism	cholate	LC/MS neg	22842	C00695	HMDB00619	221493		1.25	1.2		0.4757	0.2483	0.5736	0.48		0.7824	0.9777	0.872	1.044		13	63		Lipid	Primary Bile Acid Metabolism	136	81-25-4	5165	407.28
	1747			chenodeoxycholate	LC/MS neg	1563	C02528	HMDB00518	10133		0.58	0.66		0.1612	0.1296	0.3325	0.3464		1.109	0.6389	0.9777	0.6457		38	38		Lipid	Primary Bile Acid Metabolism	1123	474-24-9;474-25-9	5264	391.285
	2251	Nucleotide	Purine Metabolism, (Hypo)Xanthine/Inosine containing	inosine	LC/MS neg	1123	C00294	HMDB00195	6021		0.85	0.75		0.537	0.2661	0.4131	0.4003		2.4465	2.0675	3.0175	2.2632		100	100		Nucleotide	Purine Metabolism, (Hypo)Xanthine/Inosine containing	361	58-63-9	1602.1	267.073
	2252			hypoxanthine	LC/MS polar	3127	C00262	HMDB00157	790		1.08	1.02		0.7557	0.3182	0.9028	0.5901		1.4302	1.5461	1.6057	1.6333		100	100		Nucleotide	Purine Metabolism, (Hypo)Xanthine/Inosine containing	171	68-94-0	1515.8	135.031
	2253			xanthine	LC/MS polar	3147	C00385	HMDB00292	1188		1.08	1.09		0.2781	0.1787	0.2252	0.2735		1.0011	1.0801	1.0143	1.11		100	100		Nucleotide	Purine Metabolism, (Hypo)Xanthine/Inosine containing	1004	69-89-6	2023	151.026
	2255			xanthosine	LC/MS pos	15136	C01762	HMDB00299	64959		2.47	2.51		0.0058	0.0116	0.0146	0.0453		0.6233	1.5366	0.612	1.5389		25	88		Nucleotide	Purine Metabolism, (Hypo)Xanthine/Inosine containing	100000299	146-80-5	1827	285.083
	2260			urate	LC/MS neg	1604	C00366	HMDB00289	1175		2.06	1.85		3.5115e-05	0.0004	5.7516e-05	0.0015		0.7023	1.4494	0.784	1.4509		100	100		Nucleotide	Purine Metabolism, (Hypo)Xanthine/Inosine containing	1134	69-93-2;120K5305	757.1	167.021
	2261			allantoin	LC/MS polar	1107	C02350	HMDB00462	204		1.24	1.27		0.0197	0.0288	0.0163	0.0487		0.8839	1.0921	0.883	1.1209		100	100		Nucleotide	Purine Metabolism, (Hypo)Xanthine/Inosine containing	1002	97-59-6	1672	157.037
	2262			allantoic acid	LC/MS polar	33434	C00499	HMDB01209	203		1.65	1.76		0.0146	0.0231	0.0247	0.0662		0.7397	1.218	0.7128	1.2536		75	100		Nucleotide	Purine Metabolism, (Hypo)Xanthine/Inosine containing	218	99-16-1	2960	175.047
	2266		Purine Metabolism, Adenine containing	adenosine 5'-monophosphate (AMP)	LC/MS pos	32342	C00020	HMDB00045	6083		0.22	0.18		0.0952	0.0907	0.1435	0.2118		2.3259	0.5007	2.852	0.5007		63	13		Nucleotide	Purine Metabolism, Adenine containing	209	149022-20-8	1208	348.07
	2273			adenosine	LC/MS pos	555	C00212	HMDB00050	60961		1	0.9		0.7863	0.3283	0.7521	0.5342		3.2368	3.225	3.9798	3.586		100	100		Nucleotide	Purine Metabolism, Adenine containing	798	58-61-7	1625.3	268.104
	2274			adenine	LC/MS pos	554	C00147	HMDB00034	190		1.1	1.04		0.9689	0.3699	0.8274	0.5615		1.4196	1.559	1.5756	1.642		100	100		Nucleotide	Purine Metabolism, Adenine containing	880	73-24-5	1002	136.062
	2279			N1-methyladenosine	LC/MS pos	15650	C02494	HMDB03331	27476		1.21	1.19		0.0022	0.0055	0.0194	0.056		0.9138	1.1092	0.9189	1.0976		100	100		Nucleotide	Purine Metabolism, Adenine containing	1242	15763-06-1	1399	282.12
	2280			N6-methyladenosine	LC/MS pos	37114		HMDB04044	102175		1.4	1.3		0.164	0.1308	0.4018	0.3953		1.0118	1.4142	1.1137	1.4448		100	100		Nucleotide	Purine Metabolism, Adenine containing	213	1867-73-8	1988	282.12
	2289			N6-carbamoylthreonyladenosine	LC/MS pos	35157		HMDB41623	161466		1.16	1.21		0.0228	0.0319	0.0107	0.0397		0.9209	1.0656	0.887	1.0777		100	100		Nucleotide	Purine Metabolism, Adenine containing	100001415	24719-82-2	2673	413.142
	2298			N6-succinyladenosine	LC/MS pos	48130		HMDB00912			1.03	1.06		0.7292	0.3124	0.4649	0.4227		1.0139	1.0478	1.018	1.0781		100	100		Nucleotide	Purine Metabolism, Adenine containing	100001664	4542-23-8	2222	384.115
	2306		Purine Metabolism, Guanine containing	guanosine	LC/MS pos	1573	C00387	HMDB00133	6802		1.61	1.54		0.9107	0.3574	0.9971	0.6121		0.4277	0.6903	0.4913	0.7551		25	25		Nucleotide	Purine Metabolism, Guanine containing	1099	118-00-3	1680	284.099
	2309			7-methylguanine	LC/MS pos	35114	C02242	HMDB00897	11361		1.5	1.45		0.0004	0.0015	0.0094	0.0372		0.7494	1.1224	0.7608	1.1013		100	100		Nucleotide	Purine Metabolism, Guanine containing	100001456	578-76-7	1395.6	166.072
	2313			N1-methylguanosine	LC/MS pos	31609		HMDB01563	96373		1.29	1.17		0.1069	0.0999	0.3454	0.3529		0.9274	1.1989	0.9873	1.1517		100	100		Nucleotide	Purine Metabolism, Guanine containing	100001122	2140-65-0	1869	298.115
	2315			N2,N2-dimethylguanosine	LC/MS pos	35137		HMDB04824	92919		1.12	1.16		0.1331	0.1131	0.0579	0.1132		0.9334	1.042	0.9233	1.0683		100	100		Nucleotide	Purine Metabolism, Guanine containing	100001412	2140-67-2	2168	312.13
	2326		Pyrimidine Metabolism, Orotate containing	orotate	LC/MS polar	1505	C00295	HMDB00226	967		1.24	1.2		0.0376	0.0461	0.0456	0.0926		0.9409	1.1681	0.9108	1.0965		100	100		Nucleotide	Pyrimidine Metabolism, Orotate containing	445	50887-69-9	1638.1	155.01
	2328			orotidine	LC/MS polar	35172	C01103	HMDB00788	92751		1.53	1.57		3.3168e-06	8.1358e-05	0.0001	0.0021		0.7919	1.2107	0.7771	1.222		100	100		Nucleotide	Pyrimidine Metabolism, Orotate containing	100001416	314-50-1	2250	287.052
	2338		Pyrimidine Metabolism, Uracil containing	uridine	LC/MS neg	606	C00299	HMDB00296	6029		1.03	1.02		0.8789	0.3504	0.912	0.5901		1.1247	1.1587	1.166	1.1902		100	100		Nucleotide	Pyrimidine Metabolism, Uracil containing	535	58-96-8	1457.6	243.062
	2339			uracil	LC/MS polar	605	C00106	HMDB00300	1174		1.39	1.38		0.0008	0.0023	0.005	0.0213		0.8293	1.1556	0.8486	1.1703		100	100		Nucleotide	Pyrimidine Metabolism, Uracil containing	825	66-22-8	1089.7	111.02
	2340			pseudouridine	LC/MS pos	33442	C02067	HMDB00767	15047		1.1	1.13		0.0693	0.0697	0.0204	0.0578		0.9674	1.0663	0.961	1.0886		100	100		Nucleotide	Pyrimidine Metabolism, Uracil containing	821	1445-07-4	1173	245.077
	2341			5-methyluridine (ribothymidine)	LC/MS neg	35136		HMDB00884	445408		1.09	1.11		0.2078	0.1516	0.2082	0.2618		1.0077	1.1024	1.0048	1.119		100	100		Nucleotide	Pyrimidine Metabolism, Uracil containing	100001446	1463-10-1	1778.1	257.078
	2348			5,6-dihydrouracil	LC/MS pos	1559	C00429	HMDB00076	649		1.02	1.01		0.7994	0.3309	0.9756	0.6036		1.0136	1.0358	1.049	1.0581		100	100		Nucleotide	Pyrimidine Metabolism, Uracil containing	1125	504-07-4	1148	115.05
	2352			2'-deoxyuridine	LC/MS pos	1412	C00526	HMDB00012	13712		1.24	1.22		0.003	0.0066	0.0026	0.0142		0.8979	1.1093	0.9238	1.1295		100	100		Nucleotide	Pyrimidine Metabolism, Uracil containing	536	951-78-0	1626.9	229.082
	2354			3-ureidopropionate	LC/MS pos	3155	C02642	HMDB00026	111		1.42	1.41		0.7249	0.3124	0.7873	0.5469		1.22	1.7263	1.3112	1.8509		100	100		Nucleotide	Pyrimidine Metabolism, Uracil containing	1053	462-88-4	1090.6	133.061
	2356			N-acetyl-beta-alanine	LC/MS pos	37432	C01073		76406		1.4	1.41		0.0005	0.0015	0.0012	0.0081		0.7977	1.1134	0.774	1.0915		100	100		Nucleotide	Pyrimidine Metabolism, Uracil containing	100002102	3025-95-4	1471	132.066
	2363		Pyrimidine Metabolism, Cytidine containing	cytidine	LC/MS pos	514	C00475	HMDB00089	6175		1.09	1.06		0.5753	0.2762	0.796	0.5505		1.057	1.1516	1.1141	1.1765		100	100		Nucleotide	Pyrimidine Metabolism, Cytidine containing	827	65-46-3	1075.9	244.093
	2366			5-methylcytidine	LC/MS pos	22119		HMDB00982	92918		1.01	0.98		0.6852	0.3027	0.6587	0.4998		0.9981	1.0098	1.022	1.0049		100	100		Nucleotide	Pyrimidine Metabolism, Cytidine containing	100000763	2140-61-6	1420.5	258.108
	2367			N4-acetylcytidine	LC/MS pos	35130		HMDB05923	107461		1.35	1.54		0.7099	0.3096	0.5884	0.48		0.8162	1.104	0.7262	1.1208		100	100		Nucleotide	Pyrimidine Metabolism, Cytidine containing	100001413	3768-18-1	2040	286.103
	2373			2'-deoxycytidine	LC/MS pos	15949	C00881	HMDB00014	13711		1.13	1.09		0.0516	0.0582	0.1477	0.2118		0.9456	1.0689	0.9644	1.0554		100	100		Nucleotide	Pyrimidine Metabolism, Cytidine containing	100000125	951-77-9	1252.2	228.098
	2374			5-methyl-2'-deoxycytidine	LC/MS pos	38159	C03592	HMDB02224	440055		1.1	1.15		0.2103	0.1516	0.026	0.0666		0.9678	1.0632	0.9452	1.0857		100	100		Nucleotide	Pyrimidine Metabolism, Cytidine containing	100002300	838-07-3	1481	242.114
	2379		Pyrimidine Metabolism, Thymine containing	thymidine	LC/MS pos	2183	C00214	HMDB00273	5789		1.06	1.03		0.2402	0.1637	0.4995	0.4322		0.9474	1.0062	0.9917	1.0224		100	100		Nucleotide	Pyrimidine Metabolism, Thymine containing	872	50-89-5	1979.5	243.098
	2381			5,6-dihydrothymine	LC/MS pos	1418	C00906	HMDB00079	93556		1.17	1.04		0.3124	0.194	0.7509	0.5342		0.8918	1.0478	1.0102	1.0549		100	100		Nucleotide	Pyrimidine Metabolism, Thymine containing	158	696-04-8	1654.2	129.066
	2389	Cofactors and Vitamins	Nicotinate and Nicotinamide Metabolism	nicotinamide	LC/MS pos	594	C00153	HMDB01406	936		0.65	0.66		0.0176	0.0265	0.0432	0.0926		1.1628	0.7581	1.1317	0.7434		100	100		Cofactors and Vitamins	Nicotinate and Nicotinamide Metabolism	432	98-92-0	1271.1	123.055
	2392			nicotinamide riboside	LC/MS pos	33013	C03150	HMDB00855	439924		1.06	1.02		0.5716	0.2762	0.775	0.5432		1.0413	1.0995	1.1068	1.1335		100	100		Cofactors and Vitamins	Nicotinate and Nicotinamide Metabolism	100001310	1341-23-7	930	255.098
	2401			1-methylnicotinamide	LC/MS pos	27665	C02918	HMDB00699	10129985		0.62	0.75		0.0556	0.0617	0.2422	0.2892		1.2226	0.7541	1.0415	0.7767		88	50		Cofactors and Vitamins	Nicotinate and Nicotinamide Metabolism	55	1005-24-9	691.3	137.071
	2406			trigonelline (N'-methylnicotinate)	LC/MS pos	32401	C01004	HMDB00875	5570		1.25	1.27		0.0583	0.0635	0.0995	0.1592		0.8726	1.0871	0.8558	1.0844		100	100		Cofactors and Vitamins	Nicotinate and Nicotinamide Metabolism	100001092	535-83-1	771.8	138.055
	2408			N1-Methyl-2-pyridone-5-carboxamide	LC/MS pos	40469	C05842	HMDB04193	69698		1.05	1.1		0.5422	0.2667	0.4272	0.4051		1.0687	1.121	1.0422	1.1492		100	100		Cofactors and Vitamins	Nicotinate and Nicotinamide Metabolism	100001468	701-44-0	1688	153.066
	2411		Riboflavin Metabolism	riboflavin (Vitamin B2)	LC/MS pos	1827	C00255	HMDB00244	493570		3.09	3.1		2.238e-07	1.4572e-05	1.425e-05	0.0006		0.565	1.7452	0.5672	1.7563		100	100		Cofactors and Vitamins	Riboflavin Metabolism	500	83-88-5	3098.3	377.146
	2414		Pantothenate and CoA Metabolism	pantothenate	LC/MS neg	1508	C00864	HMDB00210	6613		1.37	1.35		0.0001	0.0008	0.0027	0.0145		0.8361	1.1431	0.8444	1.1439		100	100		Cofactors and Vitamins	Pantothenate and CoA Metabolism	1024	137-08-6	1498.7	218.103
	2422		Ascorbate and Aldarate Metabolism	ascorbate (Vitamin C)	GC/MS	1640	C00072	HMDB00044			0.57	0.68		0.1144	0.1031	0.2994	0.327		0.9985	0.5707	0.9285	0.636		100	100		Cofactors and Vitamins	Ascorbate and Aldarate Metabolism	233	134-03-2	1850.1	332.1
	2424			threonate	LC/MS polar	27738	C01620	HMDB00943	151152		0.98	0.99		0.5959	0.28	0.7787	0.5432		1.0216	1.0005	1.0254	1.0115		100	100		Cofactors and Vitamins	Ascorbate and Aldarate Metabolism	100001022	70753-61-6	2384	135.03
	2425			arabonate	GC/MS	37516	C00878	HMDB00539	122045		1.07	1.02		0.4528	0.2396	0.909	0.5901		1.0008	1.0755	1.0413	1.0574		100	100		Cofactors and Vitamins	Ascorbate and Aldarate Metabolism	100001937	7643-75-7	1736	292.1
	2426			oxalate (ethanedioate)	LC/MS neg	20694	C00209	HMDB02329	971		0.97	0.96		0.4385	0.2364	0.4145	0.4003		1.0164	0.9858	1.0099	0.9725		100	100		Cofactors and Vitamins	Ascorbate and Aldarate Metabolism	100000841	144-62-7	603	88.988
	2427			gulonic acid*	LC/MS polar	46957			9794176		1.2	1.18		0.0299	0.0379	0.0709	0.1276		0.9585	1.1457	0.9618	1.1393		100	100		Cofactors and Vitamins	Ascorbate and Aldarate Metabolism	100001586	20246-53-1	2750	195.051
	2443		Biotin Metabolism	biotin	LC/MS pos	568	C00120	HMDB00030	171548		1.18	1.23		0.1433	0.1182	0.1153	0.1756		0.9876	1.1698	0.9459	1.1663		100	100		Cofactors and Vitamins	Biotin Metabolism	251	58-85-5	3028.2	245.095
	2452		Pterin Metabolism	pterin	LC/MS pos	43023	C00715	HMDB00802	73000		1.22	1.18		0.0687	0.0697	0.1872	0.245		0.8936	1.0939	0.9344	1.1053		100	100		Cofactors and Vitamins	Pterin Metabolism	100004216	22363-60-4	1545	164.057
	2488		Vitamin B6 Metabolism	pyridoxal	LC/MS pos	1651	C00250	HMDB01545	1050		1.07	1.14		0.6914	0.3028	0.4245	0.405		0.9587	1.0268	0.9287	1.0572		100	100		Cofactors and Vitamins	Vitamin B6 Metabolism	491	65-22-5	1203	168.066
	2489			pyridoxate	LC/MS polar	31555	C00847	HMDB00017	6723		1.65	1.64		9.172e-05	0.0006	0.0008	0.0062		0.7385	1.2199	0.7566	1.2436		100	100		Cofactors and Vitamins	Vitamin B6 Metabolism	100001121	82-82-6	846	182.046
	2491	Xenobiotics	Benzoate Metabolism	hippurate	LC/MS neg	15753	C01586	HMDB00714	464		1.37	1.41		0.2229	0.1562	0.2775	0.3139		0.9489	1.3021	0.9133	1.286		100	100		Xenobiotics	Benzoate Metabolism	100000014	495-69-2	2106.9	178.051
	2503			benzoate	LC/MS neg	15778	C00180	HMDB01870	243		1.37	1.45		0.0594	0.0641	0.0607	0.1145		0.8452	1.1577	0.8122	1.1802		88	100		Xenobiotics	Benzoate Metabolism	100000008	65-85-0	1750	121.029
	2520			catechol sulfate	LC/MS neg	35320	C00090	HMDB59724	3083879		3.05	3.31		0.0001	0.0007	0.0014	0.0089		0.5477	1.668	0.5315	1.7573		100	100		Xenobiotics	Benzoate Metabolism	100001605	120-80-9	1906	188.986
	2522			O-methylcatechol sulfate	LC/MS neg	46111			22473		4.04	5.52		0.0003	0.0013	2.7864e-06	0.0004		0.2196	0.8865	0.179	0.9875		25	88		Xenobiotics	Benzoate Metabolism	100004208		2344	203.002
	2535			4-ethylphenylsulfate	LC/MS neg	36099	C13637				1.1	0.98		0.6201	0.2857	0.8926	0.5901		0.9236	1.0133	1.0318	1.0152		38	75		Xenobiotics	Benzoate Metabolism	100001756	123-07-9	3580	201.023
	2577		Food Component/Plant	2-piperidinone	LC/MS pos	43400			12665		0.7	0.69		0.1559	0.1264	0.2874	0.3183		1.2075	0.8399	1.2593	0.8752		100	88		Xenobiotics	Food Component/Plant	100004295	675-20-7	2047	100.076
	2662			1H-quinolin-2-one	LC/MS pos	40464	C06415		6038		1.18	1.23		0.5437	0.2667	0.4978	0.4322		0.9244	1.0893	0.8976	1.1049		100	100		Xenobiotics	Food Component/Plant	100002385	59-31-4	3522	146.06
	2663			2,3-dihydroxyisovalerate	LC/MS polar	38276	C04039	HMDB12141	677		1.63	1.65		5.3093e-05	0.0005	0.0004	0.0042		0.7638	1.2417	0.7747	1.2755		100	100		Xenobiotics	Food Component/Plant	100002417	1756-18-9	1050	133.051
	2691			gluconate	LC/MS polar	587	C00257	HMDB00625	10690		1.3	1.32		0.7986	0.3309	0.8513	0.5713		1.0503	1.366	1.0825	1.426		100	100		Xenobiotics	Food Component/Plant	338	527-07-1	2922	195.051
	2759			erythritol	GC/MS	20699	C00503	HMDB02994	222285		1.05	1.03		0.3955	0.2192	0.6322	0.4998		0.9904	1.0402	1.0291	1.0582		100	100		Xenobiotics	Food Component/Plant	100000846	149-32-6	1517.5	217
	2781			homostachydrine*	LC/MS pos	33009	C08283	HMDB33433	441447		1.1	1.06		0.4885	0.2523	0.6243	0.4969		1.0212	1.1221	1.0222	1.0815		100	100		Xenobiotics	Food Component/Plant	100001550	1195-94-4	1211	158.118
	2785			indolin-2-one	LC/MS pos	43374	C12312		321710		0.26	0.29		0.0009	0.0026	0.011	0.0397		2.5508	0.6533	2.2857	0.6646		100	100		Xenobiotics	Food Component/Plant	100004318	59-48-3	3386	134.06
	2864			stachydrine	LC/MS pos	34384	C10172	HMDB04827	115244		1.49	1.48		0.0477	0.055	0.098	0.1584		0.8857	1.3239	0.8539	1.268		100	100		Xenobiotics	Food Component/Plant	100001296	4136-37-2	838.7	144.102
	2886			methyl glucopyranoside (alpha + beta)	LC/MS pos	46144					1.42	1.52		0.197	0.1482	0.1962	0.2526		0.9013	1.2842	0.8407	1.2794		100	100		Xenobiotics	Food Component/Plant	100005864		1090	212.113
	2923		Bacterial/Fungal	tartronate (hydroxymalonate)	LC/MS neg	20693	C02287	HMDB35227	45		0.97	0.97		0.5964	0.28	0.6042	0.4833		1.0256	0.9998	1.0122	0.9842		100	100		Xenobiotics	Bacterial/Fungal	100000840	80-69-3	610	118.999
	2985		Drug	6-oxopiperidine-2-carboxylic acid	LC/MS pos	43231			3014237		1.03	1		0.7487	0.3166	0.9629	0.6036		0.957	0.9843	0.9503	0.9516		100	100		Xenobiotics	Drug	100004499	34622-39-4	1826.6	144.066
	3068			ketamine	LC/MS pos	35128	C07525	HMDB15352	3821		1.93	1.72		0.0099	0.0171	0.0593	0.1144		0.7822	1.51	0.8687	1.494		100	100		Xenobiotics	Drug	100001503	6740-88-1	2940	238.099
	3214		Chemical	2-pyrrolidinone	LC/MS pos	31675		HMDB02039	12025		0.86	0.85		0.1342	0.1131	0.2584	0.2987		1.082	0.927	1.0911	0.9292		100	100		Xenobiotics	Chemical	100001081	616-45-5	1651.8	86.06
	3215			sulfate*	LC/MS neg	46960	C00059	HMDB01448	1118		1.01	1		0.7477	0.3166	0.9355	0.5998		0.9803	0.9929	0.9908	0.9943		100	100		Xenobiotics	Chemical	100002528	14808-79-8	616	96.9601
	3234			2-aminophenol sulfate	LC/MS neg	43266		HMDB61116	181670		2.71	2.93		1.4731e-05	0.0002	0.0003	0.0036		0.5629	1.5252	0.5357	1.5689		100	100		Xenobiotics	Chemical	100004322		1677	188.002
	3255			2-hydroxyisobutyrate	GC/MS	22030		HMDB00729	11671		0.95	1		0.5327	0.2661	0.969	0.6036		1.0196	0.9713	1.0187	1.0205		100	100		Xenobiotics	Chemical	100000748	594-61-6	1107.5	130.9
	3277			dimethyl sulfone	LC/MS pos	43424	C11142	HMDB04983	6213		1.31	1.19		0.321	0.1948	0.6464	0.4998		1.0595	1.3856	1.199	1.4272		100	100		Xenobiotics	Chemical	100004284	67-71-0	1035	95.0161
