# Supplementary material for: Metabolomic and transcriptomic analysis reveals endogenous substrates and metabolic adaptation in rats lacking Abcg2 and Abcb1a transporters
Source: PLoS One. 2021 Jul 13;16(7):e0253852. doi: 10.1371/journal.pone.0253852 (PMC8277073; doi:10.1371/journal.pone.0253852)
Supplement: S4 Table — (XLSX) [file pone.0253852.s011.xlsx]

## Sheet: Table S2
S4 Table. Comparison of significant metabolites (p< 0.05 and fold change > 1.5, dKO/WT) in rat CSF identified by Metabolon and also by Metaboanalyst analysis
		Analysed by Metabolon (R)		Analysed by Metaboanalyst 3.0
Sub Pathway	Metabolite	Metabolon Fold change	Metabolon P-value	Metaboanalyst Fold Change	Metaboanalyst P-value
Benzoate Metabolism	catechol sulfate	3.05	0	3.05	0.001
Chemical	2-aminophenol sulfate	2.71	0	2.71	0
Drug	ketamine	1.93	0.01	1.93	0.043
Food Component/Plant	2,3-dihydroxyisovalerate	1.63	0	1.63	0.001
Food Component/Plant	indolin-2-one	0.26	0.001	0.26	0
Glutamate Metabolism	pyroglutamine*	2.21	0.003	2.21	0.015
Histidine Metabolism	N-acetyl-1-methylhistidine*	1.73	0	1.73	0
Histidine Metabolism	N-acetyl-3-methylhistidine*	1.71	0	1.71	0
Leucine, Isoleucine and Valine Metabolism	isovalerylcarnitine	2	0.001	2	0.006
Leucine, Isoleucine and Valine Metabolism	isobutyrylcarnitine	1.74	0.001	1.74	0.005
Leucine, Isoleucine and Valine Metabolism	beta-hydroxyisovaleroylcarnitine	1.65	0	1.65	0.003
Leucine, Isoleucine and Valine Metabolism	beta-hydroxyisovalerate	1.63	0	1.63	0
Lysine Metabolism	3-methylglutarylcarnitine (1)	2.21	0	2.21	0.002
Lysine Metabolism	3-methylglutarylcarnitine (2)	1.95	0.001	1.95	0.011
Methionine, Cysteine, SAM and Taurine Metabolism	methionine sulfoxide	2.44	0.001	2.44	0.002
Methionine, Cysteine, SAM and Taurine Metabolism	N-acetyltaurine	1.65	0	1.65	0.003
Methionine, Cysteine, SAM and Taurine Metabolism	N-acetylmethionine	1.54	0	1.54	0.009
Nicotinate and Nicotinamide Metabolism	nicotinamide	0.65	0.018	0.65	0.003
Phenylalanine and Tyrosine Metabolism	phenol sulfate	1.93	0.008	1.93	0.013
Phenylalanine and Tyrosine Metabolism	N-acetylphenylalanine	1.61	0	1.61	0.002
Phenylalanine and Tyrosine Metabolism	phenyllactate (PLA)	1.56	0	1.56	0.005
Purine Metabolism, (Hypo)Xanthine/Inosine containing	urate	2.06	0	2.06	0
Pyrimidine Metabolism, Orotate containing	orotidine	1.53	0	1.53	0.001
Riboflavin Metabolism	riboflavin (Vitamin B2)	3.09	0	3.09	0
Tryptophan Metabolism	N-acetylkynurenine (2)	1.71	0.012	1.71	0.038
Urea cycle; Arginine and Proline Metabolism	homocitrulline	2.21	0	2.21	0
Urea cycle; Arginine and Proline Metabolism	citrulline	1.7	0	1.7	0.001
Urea cycle; Arginine and Proline Metabolism	N-delta-acetylornithine	1.54	0	1.54	0
Vitamin B6 Metabolism	pyridoxate	1.65	0	1.65	0.003
