# Supplementary material for: Metabolomic and transcriptomic analysis reveals endogenous substrates and metabolic adaptation in rats lacking Abcg2 and Abcb1a transporters
Source: PLoS One. 2021 Jul 13;16(7):e0253852. doi: 10.1371/journal.pone.0253852 (PMC8277073; doi:10.1371/journal.pone.0253852)
Supplement: S5 Table — (XLSX) [file pone.0253852.s012.xlsx]

## Sheet: Table S3
	S5 Table. List of metabolites with significantly increased or decreased accumulation in CSF of dKO vs WT rats
			Wild Type_CSF/Plasma		Bcrp-Pgp dKO_CSF/Plasma			dKO/WT_ CSF/Plasma
Superpathway	Subpathway	Metabolite	Average	SD	Average	SD	T-test
Xenobiotics	Benzoate Metabolism	O-methylcatechol sulfate	0	0.001598	0.01	0.0045	0	13.42
Peptide	Gamma-glutamyl Amino Acid	gamma-glutamylisoleucine*	0	0.005621	0.02	0.011642	0.003	7.74
Lipid	Fatty Acid Metabolism (also BCAA Metabolism)	butyrylcarnitine	0	0.00378	0.01	0.003628	0.001	4.12
Nucleotide	Purine Metabolism, (Hypo)Xanthine/Inosine containing	urate	0.04	0.032443	0.11	0.079967	0.029	3.24
Amino Acid	Leucine, Isoleucine and Valine Metabolism	2-methylbutyrylcarnitine (C5)	0.01	0.00323	0.02	0.009428	0.022	2.87
Amino Acid	Lysine Metabolism	3-methylglutarylcarnitine (1)	0.38	0.109982	0.94	0.48371	0.014	2.44
Xenobiotics	Benzoate Metabolism	catechol sulfate	0.01	0.00215	0.01	0.001319	0	2.14
Amino Acid	Methionine, Cysteine, SAM and Taurine Metabolism	methionine sulfoxide	0.02	0.005951	0.04	0.014516	0.003	2.03
Lipid	Fatty Acid, Monohydroxy	3-hydroxyoctanoate	0.02	0.01278	0.04	0.011511	0.005	2
Amino Acid	Leucine, Isoleucine and Valine Metabolism	isovalerylcarnitine	0.03	0.014985	0.06	0.019679	0.006	1.93
Xenobiotics	Chemical	2-aminophenol sulfate	0.03	0.008179	0.06	0.014416	0	1.91
Xenobiotics	Food Component/Plant	2,3-dihydroxyisovalerate	0.14	0.046871	0.26	0.112572	0.026	1.8
Cofactors and Vitamins	Vitamin B6 Metabolism	pyridoxate	0.73	0.293209	1.29	0.300128	0.002	1.77
Amino Acid	Phenylalanine and Tyrosine Metabolism	3-phenylpropionate (hydrocinnamate)	0.02	0.00485	0.03	0.012109	0.029	1.72
Amino Acid	Methionine, Cysteine, SAM and Taurine Metabolism	S-methylcysteine	0.03	0.01189	0.05	0.02169	0.031	1.72
Amino Acid	Leucine, Isoleucine and Valine Metabolism	beta-hydroxyisovaleroylcarnitine	0.03	0.005946	0.05	0.006672	0	1.7
Amino Acid	Phenylalanine and Tyrosine Metabolism	phenol sulfate	0.01	0.002313	0.01	0.002525	0	1.68
Amino Acid	Lysine Metabolism	glutarylcarnitine (C5)	5.53	2.61137	9.31	3.40099	0.027	1.68
Amino Acid	Leucine, Isoleucine and Valine Metabolism	beta-hydroxyisovalerate	0.79	0.240338	1.28	0.363586	0.007	1.63
Amino Acid	Alanine and Aspartate Metabolism	asparagine	0.07	0.00824	0.11	0.015379	0	1.62
Amino Acid	Histidine Metabolism	3-methylhistidine	0.03	0.017977	0.06	0.017336	0.03	1.62
Amino Acid	Tryptophan Metabolism	N-acetylkynurenine (2)	0.07	0.017742	0.11	0.036488	0.02	1.61
Amino Acid	Histidine Metabolism	N-acetyl-1-methylhistidine*	0.81	0.171203	1.3	0.168871	0	1.6
Amino Acid	Histidine Metabolism	N-acetyl-3-methylhistidine*	42.82	7.81294	67.79	12.7063	0.001	1.58
Amino Acid	Leucine, Isoleucine and Valine Metabolism	valine	0.01	0.002843	0.02	0.003644	0.001	1.57
Amino Acid	Leucine, Isoleucine and Valine Metabolism	isovalerate	0.67	0.166091	1.06	0.366833	0.023	1.57
Amino Acid	Phenylalanine and Tyrosine Metabolism	phenylalanine	0.04	0.007426	0.06	0.016148	0.007	1.54
Amino Acid	Urea cycle; Arginine and Proline Metabolism	citrulline	0.05	0.004228	0.07	0.011803	0	1.52
Xenobiotics	Food Component/Plant	stachydrine	0.03	0.005502	0.05	0.004038	0	1.5
Amino Acid	Alanine and Aspartate Metabolism	alanine	0.07	0.005468	0.1	0.031802	0.023	1.47
Nucleotide	Purine Metabolism, Guanine containing	7-methylguanine	10.43	2.14191	15.15	2.24024	0.001	1.45
Amino Acid	Methionine, Cysteine, SAM and Taurine Metabolism	methionine	0.06	0.011676	0.09	0.016984	0.003	1.43
Amino Acid	Methionine, Cysteine, SAM and Taurine Metabolism	2-aminobutyrate	0.01	0.003334	0.02	0.004374	0.012	1.41
Lipid	Steroid	11-dehydrocorticosterone	0.14	0.029322	0.19	0.048086	0.02	1.39
Amino Acid	Glycine, Serine and Threonine Metabolism	threonine	0.19	0.023228	0.26	0.019961	0	1.38
Amino Acid	Creatine Metabolism	creatine	0.35	0.056212	0.49	0.096814	0.006	1.38
Amino Acid	Leucine, Isoleucine and Valine Metabolism	isoleucine	0.01	0.003318	0.02	0.003277	0.014	1.33
Peptide	Gamma-glutamyl Amino Acid	gamma-glutamylthreonine*	0.14	0.021235	0.19	0.024538	0.001	1.33
Amino Acid	Glycine, Serine and Threonine Metabolism	serine	2.28	0.259533	3	0.435113	0.002	1.32
Amino Acid	Leucine, Isoleucine and Valine Metabolism	leucine	0.02	0.003927	0.03	0.004526	0.011	1.3
Amino Acid	Phenylalanine and Tyrosine Metabolism	tyrosine	5.63	0.716662	7.34	1.66299	0.024	1.3
Nucleotide	Pyrimidine Metabolism, Cytidine containing	cytidine	0.25	0.068739	0.33	0.071147	0.048	1.3
Xenobiotics	Food Component/Plant	homostachydrine*	0.05	0.006957	0.07	0.005623	0.001	1.28
Lipid	Inositol Metabolism	chiro-inositol	0.11	0.0259	0.14	0.023881	0.03	1.27
Nucleotide	Pyrimidine Metabolism, Uracil containing	N-acetyl-beta-alanine	0.83	0.153847	1.05	0.20525	0.033	1.26
Amino Acid	Urea cycle; Arginine and Proline Metabolism	homocitrulline	0.14	0.028574	0.18	0.028213	0.025	1.25
Amino Acid	Polyamine Metabolism	acisoga	0.42	0.053579	0.5	0.041752	0.007	1.18
Nucleotide	Pyrimidine Metabolism, Thymine containing	thymidine	0.43	0.054017	0.5	0.063354	0.021	1.18
Xenobiotics	Chemical	sulfate*	0.27	0.023577	0.31	0.032718	0.008	1.17
Amino Acid	Glutamate Metabolism	glutamine	0.75	0.061804	0.86	0.098032	0.019	1.15
Cofactors and Vitamins	Nicotinate and Nicotinamide Metabolism	nicotinamide	0.62	0.085724	0.48	0.144461	0.03	0.76
Amino Acid	Lysine Metabolism	N-6-trimethyllysine	0.57	0.06259	0.43	0.095157	0.004	0.75
Lipid	Phospholipid Metabolism	glycerophosphorylcholine (GPC)	0.06	0.019976	0.04	0.018468	0.036	0.63
