# Supplementary material for: Metabolomic and transcriptomic analysis reveals endogenous substrates and metabolic adaptation in rats lacking Abcg2 and Abcb1a transporters
Source: PLoS One. 2021 Jul 13;16(7):e0253852. doi: 10.1371/journal.pone.0253852 (PMC8277073; doi:10.1371/journal.pone.0253852)
Supplement: S8 Table — (XLSX) [file pone.0253852.s015.xlsx]

## Sheet: Table S6
S8 Table. Significantly altered ABC transporter genes in dKO rats compared to WT rats
			Liver			Brain			Kidney			Function
Gene Symbol	regulation		Fold change	p-value		Fold change	p-value		Fold change	p-value
Abca16	DOWN		0.65	0								Cholesterol, lipid transport
Abca9	UP		1.35	0
Abcc10	DOWN		0.73	0.01								Propionylcarnitine, methionine, 2-oleoylglycerophosphocholine
												(association in GWAS study)
Abcg1	UP								1.48	0		Cholesterol, phospholipid
Abcg3	DOWN		0.47	0
Abcg5	UP		1.5	0
Abcg3l3	DOWN								0.76	0.02
