# Supplementary material for: Metabolomic and transcriptomic analysis reveals endogenous substrates and metabolic adaptation in rats lacking Abcg2 and Abcb1a transporters
Source: PLoS One. 2021 Jul 13;16(7):e0253852. doi: 10.1371/journal.pone.0253852 (PMC8277073; doi:10.1371/journal.pone.0253852)
Supplement: S9 Table — (XLSX) [file pone.0253852.s016.xlsx]

## Sheet: Table S4
S9 Table. Significantly altered SLC transporter genes in dKO rats compared to WT rats
				Liver			Brain			Kidney
Gene Symbol	Common name	regulation		Fold change	p-value		Fold change	p-value		Fold change	p-value	Possible substrates
Slco1c1	OATP1C1	UP					1.22	0.02				T4, T3
Slc8a1		UP								1.26	0.01
Slc6a6	TauT	UP		1.28	0							taurine
Slc5a8	SMCT1	DOWN								0.69	0	Short chain fatty acid
Slc5a3	SMIT1	UP								1.28	0.02	myoinositol
Slc5a10	SGLT5	DOWN								0.8	0.04	Mannose, fructose, glucose
Slc4a7		UP					1.29	0
Slc4a5		UP								1.33	0
Slc45a3		UP		1.28	0.05
Slc39a12		UP					1.61	0
Slc38a3		UP								1.24	0
Slc38a2		UP		1.48	0
Slc35f1		DOWN					0.83	0.04		0.65	0
Slc34a2		UP		1.39	0
Slc30a2		DOWN								0.82	0.04
Slc2a12	Glut12	DOWN		0.5	0							glucose
Slc26a11		DOWN								0.63	0
Slc25a30		DOWN		0.51	0
Slc25a28	Mitoferrin	DOWN								0.82	0.05	Fe2+
Slc25a25		UP								1.52	0
Slc25a23	APC2	DOWN								0.82	0	ATP, AMP, ADP, Pi
Slc22a5	OCTN2	DOWN		0.78	0.01							L-carnitine
Slc22a25		DOWN		0.68	0.03
Slc16a6	MCT7	UP					1.28	0.01		0.71	0	orphan
Slc16a2	MCT8	DOWN								0.83	0.02	T2,T3,T4
Slc15a1	PEPT1	DOWN								0.59	0	di- and tri-peptides
Slc13a5	NaC2	UP		1.36	0							Citrate, succinate, pyruvate
