# Supplementary material for: Metabolomic and transcriptomic analysis reveals endogenous substrates and metabolic adaptation in rats lacking Abcg2 and Abcb1a transporters
Source: PLoS One. 2021 Jul 13;16(7):e0253852. doi: 10.1371/journal.pone.0253852 (PMC8277073; doi:10.1371/journal.pone.0253852)
Supplement: S10 Table — (XLSX) [file pone.0253852.s017.xlsx]

## Sheet: Table S10
S10 Table. Significantly altered genes identified by the Nexus expression analyis, at p < 0.05 and fold change > 1.2-fold
Probe	Gene Symbol	regulation	Liver_log-ratio	Liver Fold change	Liver_p-value	Brain_log-ratio	Brain Fold Change	Brain_p-value	Kidney_log-ratio	Kidney Fold Change	Kidney_p-value
17711471	Aadat	UP				0.5678	1.48226	0.0001
17620098	Abca16	DOWN	-0.6194	0.650942	0.001
17662835	Abca9	UP	0.4359	1.35275	0.0006
17781099	Abcb1a	DOWN	-0.7019	0.614762	0	-0.548	0.683968	0.0015	-1.0728	0.475395	0
17857482	Abcc10	DOWN	-0.4535	0.730269	0.0129
17753937	Abcg1	UP							0.5631	1.47744	0
17783946	Abcg2	DOWN	-1.1635	0.446428	0	-1.3598	0.389636	0	-2.0449	0.242339	0
17688160	Abcg3	DOWN	-1.0964	0.467682	0
17688180	Abcg3l3	DOWN							-0.3921	0.76202	0.0233
17819927	Abcg5	UP	0.5819	1.49682	0.0002
17617612	Abhd2	DOWN	-0.4117	0.751737	0.0064
17726592	Ablim3	DOWN	-0.7573	0.591602	0
17848752	Acaa1a	DOWN	-0.3271	0.797137	0.0259				-0.4211	0.746855	0.0001
17865147	Acadl	UP							0.3046	1.23508	0.0223
17651628	Acbd4	DOWN							-0.4782	0.717873	0
17651988	Ace	UP				0.4221	1.33988	0.0456
17799707	Acer2	UP				0.6841	1.6067	0
17661380	Acly	DOWN	-0.3828	0.766948	0.0021
17660205	Acsf2	DOWN							-0.4548	0.729611	0.0001
17730808	Acsf3	DOWN							-0.3046	0.809667	0.0039
17619932	Acsm5	DOWN							-0.4631	0.725426	0.0264
17651569	Adam11	UP				0.2776	1.21218	0.0217
17704121	Adamdec1	UP	0.7302	1.65887	0.0008
17667616	Adamts1	UP							0.5249	1.43883	0.0011
17743051	Adh6	DOWN	-0.4162	0.749396	0.0021
17670095	Adipoq	UP							0.7804	1.71761	0
17693507	Afm	UP							0.2884	1.22129	0.044
17676759	Agfg2	UP				0.3147	1.24375	0.0172
17844285	Agphd1	UP	0.4048	1.32391	0
17736459	Agxt2	DOWN	-0.4503	0.731891	0
17621219	Ahsp	DOWN	-0.9334	0.523623	0.0005				-0.5268	0.694093	0.0201
17816796	Akap5	UP	0.6065	1.52256	0.0007
17782314	Akr1b8	UP							0.3885	1.30903	0.0373
17803559	Akr7a3	UP	0.2926	1.22485	0.0263
17693539	Alb	UP							0.6628	1.58315	0.0001
17798506	Aldh1b1	DOWN	-0.4915	0.711285	0.0005				-0.54	0.687771	0
17807167	Alg2	DOWN	-0.3385	0.790863	0.0281
17658088	Alox15	DOWN	-0.5265	0.694237	0.0486	-0.7573	0.591602	0.002
17848299	Als2cl	UP	0.41	1.32869	0.0257
17846980	Anapc13	UP				0.382	1.30315	0.0069
17761572	Angptl2	UP	0.3059	1.23619	0.0175				0.3071	1.23722	0.0033
17800016	Angptl3	DOWN							-0.4244	0.745149	0.0121
17834433	Angptl4	DOWN	-0.4448	0.734686	0.0001
17659944	Ankfn1-ps1	DOWN							-0.4935	0.7103	0
17746136	Ankrd33b	UP	0.3392	1.26505	0.0371
17707954	Ankrd37	UP							0.2846	1.21807	0.0198
17641105	Anxa1	UP	0.4268	1.34425	0.0211
17837501	Anxa13	DOWN							-0.4092	0.753041	0.0019
17845560	Anxa2	UP	0.5034	1.41755	0.0011
17693130	Anxa3	UP	0.5641	1.47846	0.001	0.3735	1.29549	0.022
17651311	Aoc3	UP	0.5646	1.47898	0.0019				0.5417	1.45569	0.0002
17843860	Apoa4	DOWN	-0.6787	0.624728	0
17794610	Apobec1	DOWN							-0.5078	0.703294	0.0039
17630316	Apoc2	DOWN							-0.6453	0.63936	0
17825593	Apof	UP	0.434	1.35097	0.0006
17787716	Apold1	UP				0.4658	1.38108	0.0028
17620502	Aqp8	UP	0.3614	1.28467	0.0026
17872942	Ar	UP	1.0012	2.00166	0
17838120	Arc	UP				0.3116	1.24108	0.0492
17803874	Arhgef19	UP	0.3118	1.24126	0.0396
17754723	Arid5b	UP	0.4051	1.32418	0.0031
17651421	Arl4d	DOWN							-0.3837	0.766469	0.0178
17845894	Arpp19	UP	0.5516	1.46571	0.003				0.5243	1.43824	0.0393
17633894	Arrdc4	UP				0.3017	1.2326	0.0311
17735210	Arsb	UP	0.3046	1.23508	0.0133
17814972	Asap2	UP	0.4728	1.3878	0.0002
17640331	Asrgl1	DOWN							-0.7283	0.603615	0
17761221	Ass1	DOWN				-0.4127	0.751216	0.0432
17687609	Atf3	UP	0.8483	1.80038	0				1.1745	2.25715	0
17686767	Atp1a2	UP							0.4501	1.36613	0.0035
17686172	Atp1b1	UP	0.2809	1.21495	0.002
17822800	Atp6v1d	DOWN				-0.2609	0.834567	0.0354
17625749	Avpi1	UP	0.5164	1.43038	0.0139
17632894	Bax	UP				0.3957	1.31558	0.0456
17639363	Bbs1	DOWN							-0.3266	0.797414	0.0215
17638192	Bet1l	DOWN	-0.3903	0.762971	0.0021
17693074	Bmp3	UP							0.493	1.40737	0.0022
17701730	Bmp4	UP				0.5986	1.51425	0.0012
17779753	Bmp7	UP	0.355	1.27899	0.0113
17719081	Bphl	DOWN				-0.4193	0.747787	0.0065	-0.3723	0.77255	0.0021
17677410	Bri3bp	UP	0.9351	1.91202	0
17809027	Bsnd	DOWN							-0.2644	0.832545	0.044
17684316	Btg2	UP	0.3523	1.27659	0.0113				0.7852	1.72333	0
17628350	C1H6orf35	DOWN							-0.3516	0.783714	0.0036
17811631	C1qb	UP	0.2632	1.20014	0.0123
17840957	C1ql4	DOWN							-0.3654	0.776254	0.0246
17787068	C1r	UP							0.2723	1.20773	0.0266
17870022	C3	UP				0.9847	1.9789	0
17613521	Cabp5	DOWN				-0.6192	0.651032	0.022
17800119	Cachd1	UP				0.309	1.23885	0.0411
17685785	Cacybp	UP							0.3042	1.23473	0.0004
17737075	Car1	UP	0.7168	1.64353	0.0039
17749573	Car14	DOWN							-0.4198	0.747528	0.0005
17746221	Car3	DOWN				-0.9511	0.517238	0	1.9101	3.75835	0
17870865	Cask	UP	0.313	1.24229	0.0164
17841822	Casp12	UP	2.915	7.54228	0
17841812	Casp4	UP	1.1466	2.21392	0
17781673	Cav1	UP	0.3907	1.31103	0.0335
17783571	Cbx3	UP	0.4118	1.33034	0.0108
17794426	Ccdc77	UP	0.5012	1.41539	0.0083	0.529	1.44293	0.0004	0.669	1.58997	0.0003
17673587	Ccdc92	UP	0.4659	1.38118	0.046
17672928	Ccl24	DOWN							-0.6244	0.64869	0
17738403	Ccrn4l	UP	0.515	1.42899	0.003
17725716	Cd14	UP	0.3498	1.27438	0.0022
17663107	Cd300lf	UP	0.5358	1.44975	0.0001				0.5219	1.43584	0.0095
17794897	Cd4	UP	0.2728	1.20815	0.0339				0.3518	1.27615	0.0022
17683922	Cd55	UP							0.3208	1.24902	0.0337
17739545	Cd5l	UP	0.3946	1.31458	0.0004
17825799	Cd63	UP	0.4426	1.35905	0.0157
17664107	Cd7	DOWN				-0.4487	0.732703	0.0036
17806775	Cd72	DOWN	-0.4879	0.713062	0.0465
17723564	Cd74	UP				0.2785	1.21293	0.0272
17777980	Cd93	UP				0.3772	1.29882	0.0101
17819777	Cdkl4	UP				0.2885	1.22137	0.0436
17728188	Ces1d	UP	0.363	1.2861	0.048
17728171	Ces1e	DOWN							-0.365	0.776469	0.0119
17626905	Ces2c	UP	0.6729	1.59427	0.0005
17727499	Ces2e	DOWN	-2.4563	0.182213	0
17729203	Ces2g	UP	0.5216	1.43555	0
17729229	Ces2h	DOWN							-0.441	0.736624	0.0003
17729259	Ces4a	UP	0.4	1.31951	0.0007
17684843	Cfh	UP				0.4567	1.3724	0	0.4813	1.396	0.0003
17641660	Ch25h	UP							0.586	1.50108	0
17765084	Chac1	UP	0.7402	1.67041	0
17844302	Chrna5	DOWN				-0.4242	0.745252	0.0301
17776966	Ciao1	DOWN							-0.3035	0.810284	0.0372
17723983	Cidea	UP	0.7521	1.68424	0				0.4316	1.34873	0.006
17847383	Cish	UP							0.744	1.67481	0.0001
17666765	Clcn2	UP				0.2991	1.23038	0.0486
17666537	Cldn1	DOWN							-0.2857	0.820343	0.0014
17671142	Cldn5	UP				0.4178	1.33589	0.0123
17786945	Clec4a1	UP	0.4303	1.34751	0.0134
17792666	Clec4f	UP	0.3985	1.31814	0.0272
17752268	Clic2	UP							0.313	1.24229	0.0243
17869142	Clpp	DOWN				-0.4566	0.728702	0.0001
17637900	Clrn3	UP							0.3167	1.24548	0.0349
17854847	Clstn2	DOWN							-0.8999	0.535924	0
17642231	Cnnm1	DOWN							-0.305	0.809442	0.0412
17651087	Cnp	UP	0.49	1.40444	0.0001
17730310	Cntnap4	DOWN							-0.66	0.632878	0
17815801	Coch	UP				0.7342	1.66347	0	0.6584	1.57833	0.0001
17650326	Col1a1	UP							0.3771	1.29873	0.0074
17781395	Col1a2	UP							0.327	1.2544	0.0099
17866373	Col6a3	UP							0.3042	1.23473	0.0481
17650576	Copz2	UP	0.349	1.27368	0.0013
17859270	Coq10b	UP	0.5168	1.43078	0.0088
17733987	Cotl1	DOWN				-0.7266	0.604326	0	-1.3371	0.395815	0
17737360	Cp	UP							0.2684	1.20447	0.0418
17723923	Cplx4	DOWN				-0.6005	0.659525	0.0307
17828331	Cpm	UP							0.3643	1.28726	0.001
17847132	Cpne4	DOWN	-0.6028	0.658475	0.0055
17668416	Cpox	DOWN							-0.3917	0.762231	0.0041
17622676	Cpt1a	DOWN	-0.825	0.564482	0
17844254	Crabp1	UP							0.3923	1.31248	0.0234
17629992	Crx	DOWN				-0.769	0.586824	0.0017
17844027	Cryab	UP	1.2558	2.388	0
17743589	Cryz	UP	0.3844	1.30532	0.0072				0.6605	1.58063	0
17680410	Csrp1	UP				0.3465	1.27147	0.0029
17828097	Csrp2	UP				0.3642	1.28717	0.0337
17627697	Ctgf	UP							0.3514	1.2758	0.0096
17688703	Cxcl11	DOWN							-0.3693	0.774158	0.0127
17693246	Cxcl13	UP	0.553	1.46713	0.0009
17688717	Cxcl9	UP	0.3477	1.27253	0.0186
17851823	Cxcr5	DOWN							-0.4162	0.749396	0.0464
17861494	Cxcr7	DOWN							-0.3503	0.784421	0.0003
17734107	Cyba	DOWN							-0.2667	0.831219	0.0379
17624043	Cybasc3	DOWN							-0.3373	0.791521	0.0171
17791312	Cycs	UP	0.7025	1.62732	0	1.0013	2.0018	0	0.7851	1.72321	0
17844555	Cyp1a1	UP							0.8173	1.76211	0
17779711	Cyp24a1	UP							0.8378	1.78732	0
17641795	Cyp26a1	UP	0.4765	1.39136	0.0091
17614487	Cyp2b1	UP	1.4117	2.6605	0
17614499	Cyp2b2	UP	0.311	1.24057	0.0359
17625459	Cyp2c11	UP							0.8218	1.76761	0.0001
17867631	Cyp2c12	DOWN	-0.8309	0.562178	0
17839486	Cyp2d1	DOWN							-0.4924	0.710842	0
17839510	Cyp2d2	DOWN							-0.4193	0.747787	0.0001
17839474	Cyp2d5	DOWN	-0.8978	0.536705	0				-1.6055	0.328622	0
17614568	Cyp2g1	DOWN				-0.4676	0.723167	0.0396
17808722	Cyp2j4	UP	0.424	1.34164	0.0051				0.6909	1.61429	0
17679219	Cyp3a73	DOWN	-0.5729	0.672264	0
17679209	Cyp3a85-ps	DOWN	-0.7916	0.577703	0.001
17809429	Cyp4a3	UP							0.5804	1.49526	0
17809403	Cyp4a8	DOWN	-0.4925	0.710792	0.0004
17707999	Cyp4v3	UP				0.408	1.32685	0.0153	0.3095	1.23928	0.0064
17751869	Cyr61	UP	0.5526	1.46673	0.0086				0.6459	1.56472	0
17772405	Cytip	UP							0.3476	1.27244	0.0003
17667606	Cyyr1	UP	0.3815	1.3027	0.0372
17871457	Dcx	UP				0.2873	1.22035	0.0456
17701712	Ddhd1	DOWN	-0.7893	0.578625	0
17828625	Ddit3	UP							0.4553	1.37107	0.0001
17758309	Ddit4	UP				0.4418	1.3583	0.0067
17610551	Deadc1	UP	0.545	1.45902	0.001
17712661	Defb11	DOWN							-0.3059	0.808937	0.0174
17712664	Defb9	DOWN							-0.8089	0.570817	0.0002
17824290	Degs2	DOWN							-0.4176	0.748669	0
17873763	Diaph2	UP	0.2774	1.21201	0.0449
17687318	Disp1	UP	0.3581	1.28174	0.0423
17878226	Dmrtc1b	UP				0.5014	1.41559	0
17878216	Dmrtc1c	UP							0.7565	1.68939	0
17751939	Dnase2b	UP	0.688	1.61105	0
17771257	Dnm1	DOWN							-0.3906	0.762812	0.015
17685939	Dnm3	DOWN							-0.3488	0.785237	0.011
17786908	Dppa3	UP				0.4154	1.33367	0.0492
17765585	Duox1	DOWN	-0.6717	0.627767	0.0005
17776543	Duoxa1	DOWN	-0.7463	0.59613	0
17644874	Dusp1	UP							0.7364	1.66601	0
17682903	Dusp10	UP							0.6138	1.53028	0
17778361	Dusp15	DOWN							-1.1659	0.445686	0
17765931	Dusp2	DOWN				-0.3414	0.789275	0.0317
17661735	Dusp3	DOWN							-0.2941	0.815581	0.0448
17827855	Dusp6	UP							0.4724	1.38742	0
17638514	Dusp8	UP	0.338	1.264	0.0436
17869380	Efcab1	UP				0.9075	1.87579	0
17760175	Egfl7	UP				0.364	1.28699	0.0281
17722348	Egr1	UP							0.8024	1.744	0
17758189	Egr2	UP							0.4474	1.36358	0.0179
17879124	Elf4	UP	0.3374	1.26348	0.044
17868657	Emr1	UP	0.407	1.32593	0.0063	0.5115	1.42553	0.0002	0.3602	1.2836	0.0254
17735400	Enc1	UP	0.4718	1.38684	0.0219
17803896	Epha2	DOWN	-0.6	0.659754	0.0001
17705889	Erc2	UP	0.6198	1.53666	0.0011				-1.3903	0.381485	0
17788082	Etnk1	UP							0.2638	1.20064	0.0115
17815588	Etv1	DOWN							-0.3468	0.786326	0.0014
17787678	Etv6	DOWN	-0.464	0.724973	0.0158
17744400	F2r	UP				0.3601	1.28351	0.0005
17742303	F3	UP				0.439	1.35566	0
17737204	Fabp4	UP							0.9559	1.93979	0
17755212	Fabp7	DOWN	-0.6107	0.654879	0.0156
17623977	Fads3	DOWN							-0.3735	0.771908	0.0001
17746055	Fam105a	UP							0.4035	1.32271	0.001
17624282	Fam111a	DOWN	-1.3722	0.386302	0	-1.4116	0.375895	0	-1.9214	0.263998	0
17736789	Fam134b	UP	1.48	2.78949	0				0.4351	1.352	0.0309
17617468	Fam169b	UP	1.6568	3.15316	0
17784662	Fam176a	UP	0.4411	1.35764	0.0102
17739281	Fam198b	UP							0.299	1.23029	0.0107
17814795	Fam49a	UP	0.4076	1.32648	0.0029
17686592	Fcer1g	UP							0.2917	1.22408	0.0185
17686529	Fcgr2b	UP				0.4663	1.38156	0.0067
17681825	Fcgr3a	UP							0.5456	1.45963	0.0001
17710793	Fcho1	UP				0.3458	1.27086	0.0234
17748494	Fcrls	DOWN				-0.6715	0.627854	0.0003
17726747	Fech	UP	0.4003	1.31978	0.0006
17725888	Fgf1	DOWN	-0.4972	0.70848	0.0007
17699345	Fgf9	UP							0.3256	1.25319	0.015
17623122	Fibp	DOWN							-0.35	0.784584	0.0059
17757188	Fkbp5	DOWN							-0.2874	0.819377	0.0254
17850819	Fli1	UP				0.4812	1.3959	0.0001
17875239	Flna	UP							0.3754	1.2972	0.001
17671570	Flt1	UP				0.268	1.20414	0.0147
17686046	Fmo2	UP				0.4215	1.33932	0.0068
17741150	Fmo5	DOWN							-0.3946	0.7607	0
17865301	Fn1	UP							0.2948	1.22671	0.0141
17611750	Fndc1	UP							0.9958	1.99419	0
17634780	Folh1	DOWN							-0.3201	0.801014	0.0121
17817508	Fos	UP							0.603	1.51887	0
17759333	Foxo3	UP	0.4374	1.35416	0.004
17693150	Fras1	UP				0.3887	1.30921	0.0272
17793546	Frmd4b	DOWN							-0.2941	0.815581	0.0337
17641297	Fxn	DOWN							-0.3019	0.811183	0.0019
17781276	Fzd1	DOWN	-0.5978	0.660761	0
17752836	G6b	DOWN							-0.5957	0.661723	0
17807129	Gabbr2	DOWN							-1.0718	0.475725	0
17617131	Gabrb3	DOWN							-0.4732	0.720365	0.0001
17718415	Gadd45g	UP	0.4649	1.38022	0.0292				0.7492	1.68086	0
17638967	Gal	UP							1.3908	2.62224	0
17762224	Galnt13	DOWN							-0.9189	0.528912	0
17798143	Galt	UP				0.2976	1.2291	0.0202
17681329	Gas5	UP	0.2691	1.20506	0.0372
17696054	Gck	DOWN	-0.7165	0.608572	0.0043
17641159	Gda	UP							0.3156	1.24453	0.0331
17707117	Gdf15	UP	0.5073	1.42139	0.0023				0.8357	1.78472	0
17736257	Gdnf	DOWN	-0.8844	0.541713	0.0002
17797288	Gem	UP							0.4432	1.35962	0.0096
17735374	Gfm2	UP				0.3335	1.26007	0.0411
17854055	Gfral	UP				0.5413	1.45528	0.0195
17661505	Ghdc	DOWN							-0.6339	0.644432	0.0003
17703307	Gjb2	DOWN	-0.3887	0.763818	0.015
17753894	Glp1r	UP							0.414	1.33237	0.0129
17827288	Glt8d2	UP				0.6334	1.55122	0
17741857	Gnat2	DOWN				-0.84	0.558644	0.0047
17794857	Gnb3	DOWN				-0.7782	0.583094	0.0162
17759666	Golph3l	DOWN	-0.3585	0.779975	0.0123
17680182	Golt1a	DOWN	-0.6728	0.627288	0				-0.6108	0.654833	0
17666965	Gp1bb	UP				0.4205	1.33839	0.0002
17636676	Gp2	UP							1.2896	2.4446	0
17681666	Gpa33	UP	0.4386	1.35529	0.0232
17879324	Gpc3	UP							0.3416	1.26716	0.0091
17719349	Gpld1	UP				0.2678	1.20397	0.0384
17876944	Gpm6b	UP							0.4675	1.38271	0.0006
17863073	Gpr116	UP				0.435	1.35191	0.011
17877237	Gpr64	UP	0.7839	1.72178	0.0088
17750853	Gpr88	UP				0.377	1.29864	0.0075
17732209	Gpt2	UP				0.2707	1.20639	0.0464
17822771	Gpx2	DOWN							-0.7385	0.599362	0.0002
17761675	Gsn	UP							0.335	1.26138	0.0169
17857983	Gsta5	UP	0.5354	1.44934	0.038
17750465	Gstm4	DOWN							-0.4858	0.714101	0.0001
17750404	Gstm7	DOWN							-0.5247	0.695104	0
17757895	Gstt3	DOWN	-0.4382	0.738055	0	-0.324	0.798852	0.0032
17796192	Gys2	UP	0.4462	1.36245	0.001
17631766	Hamp	DOWN	-0.4277	0.743446	0.0012
17711506	Hand2	DOWN				-0.4414	0.73642	0.0008
17777602	Hao1	UP							0.8379	1.78745	0
17645265	Havcr1	UP							0.6286	1.54606	0.0127
17635616	Hbb-b1	DOWN							-0.3379	0.791192	0.0309
17725668	Hbegf	UP	0.4767	1.39156	0.0451
17807078	Hemgn	DOWN	-0.7656	0.588209	0.0001				-0.454	0.730016	0.0448
17669934	Hes1	DOWN	-0.3995	0.758121	0.0239
17788960	Hgf	UP							0.3774	1.299	0.0029
17625327	Hhex	UP	0.6995	1.62394	0
17611200	Hint3	UP				0.4119	1.33044	0.0027	-0.2636	0.833007	0.0083
17715802	Hist1h4b	UP				0.3644	1.28735	0.0361	0.3456	1.27068	0.0006
17740971	Hist2h2ab	DOWN	-0.4583	0.727843	0.0007	-0.3326	0.794104	0.0285
17735993	Hmgcs1	UP							0.2907	1.22323	0.0334
17741229	Hmgcs2	UP							0.481	1.39571	0.0029
17878553	Hmgn5	UP				0.4978	1.41206	0.0109
17746421	Hnf4g	UP	0.442	1.35849	0.046
17711526	Hpgd	DOWN							-0.6764	0.625725	0.0005
17791714	Hpgds	UP	0.511	1.42504	0.0002				-0.5158	0.699405	0.0023
17728129	Hps4	UP	0.3471	1.272	0.0465
17696859	Hpse	UP	0.4358	1.35266	0.0023				0.3853	1.30613	0.0069
17670136	Hrg	DOWN							-0.661	0.63244	0
17651161	Hsd17b1	DOWN							-0.9819	0.506312	0
17621000	Hsd3b7	UP	0.6512	1.57047	0
17676952	Hspb1	UP	0.7883	1.72704	0	0.44	1.3566	0.0361	0.6142	1.53071	0.0019
17616771	Htatip2	UP							0.3614	1.28467	0.0183
17708665	Htra4	DOWN				-0.6335	0.644611	0
17847492	Hyal1	UP	0.3786	1.30008	0.0159
17865107	Idh1	UP							0.2701	1.20589	0.0012
17756250	Ier3	UP							0.3312	1.25806	0.02
17824022	Ifi27l2b	UP	0.4387	1.35538	0.0202
17752004	Ifi44	UP	0.588	1.50316	0	0.5821	1.49703	0.0254
17645314	Ifi47	UP				0.4776	1.39243	0.0017
17625123	Ifit1	DOWN	-2.1948	0.218424	0	-0.648	0.638164	0.0077	-1.9904	0.251669	0
17625119	Ifit3	UP				0.5099	1.42395	0.0337
17768632	Ift52	DOWN							-0.2803	0.82342	0.043
17827365	Igf1	UP							0.357	1.28076	0.002
17691476	Igfbp1	UP	0.4235	1.34118	0.0001				0.3936	1.31367	0.0009
17650986	Igfbp4	UP							0.2893	1.22205	0.0115
17832567	Igfbp6	DOWN				-0.32	0.80107	0.0494
17688964	Igj	UP	0.5084	1.42247	0.0051
17747609	Igsf10	UP							0.6275	1.54489	0
17865582	Ihh	DOWN	-0.4369	0.73872	0.0286
17705829	Il17rd	UP	0.6778	1.5997	0.0003
17759790	Il1rn	UP	0.4885	1.40299	0.0004
17610677	Il20ra	UP							0.4584	1.37402	0.0079
17681674	Ildr2	DOWN	-0.409	0.753145	0.0387
17844417	Imp3	DOWN							-0.2933	0.816033	0.0183
17640368	Incenp	DOWN							-0.4821	0.715935	0.0003
17626410	Ins1	DOWN				-0.5853	0.666511	0.0217
17788437	Insig1	UP							0.3197	1.24807	0.0023
17836123	Irak3	UP				0.3692	1.29164	0.0453
17698887	Irf9	UP				0.3435	1.26883	0.0167
17865965	Irs1	UP	0.3603	1.28369	0.0233
17709452	Irs2	UP	0.5384	1.45236	0.0002				0.7617	1.69549	0
17617588	Isg20	DOWN	-0.4183	0.748306	0.0278
17762893	Itga6	UP	0.3286	1.25579	0.0439
17621084	Itgam	UP				0.7021	1.62687	0.0002
17757621	Itgb2	UP	0.3554	1.27934	0.0239
17799870	Jun	UP							0.4099	1.32859	0.0012
17808683	Jun	UP	0.461	1.3765	0				0.7326	1.66163	0
17728638	Junb	UP							0.3631	1.28619	0.0023
17785631	Kbtbd8	DOWN	-0.4095	0.752884	0.0465
17652032	Kcnh6	DOWN				-0.4373	0.738515	0.0419
17682108	Kcnj10	UP				0.3273	1.25466	0.004
17664920	Kcnj15	UP	0.739	1.66902	0
17644943	Kcnmb1	UP				0.3202	1.2485	0.0443
17839177	Kdelr3	UP				0.3657	1.28851	0.022
17762071	Kif5c	UP				0.2762	1.211	0.0384	-0.9941	0.502049	0
17675342	Kl	UP				0.4526	1.3685	0.0301
17704924	Klf12	UP	0.3458	1.27086	0.0021
17720472	Klf6	UP	0.552	1.46612	0.0001				0.519	1.43296	0
17680051	Klhdc8a	UP							0.4029	1.32216	0.031
17632314	Klk1c10	DOWN							-0.4656	0.72417	0.0445
17615969	Klk1c3	DOWN							-0.6678	0.629466	0.0005
17795534	Klra7	UP	0.5009	1.4151	0.0002				0.4915	1.40591	0.0093
17795430	Klrc3	UP	0.6224	1.53943	0.0482
17661248	Krt19	DOWN							-0.5727	0.672357	0.0002
17661062	Krtap2-4	UP							0.3573	1.28103	0.0083
17755422	Lama4	UP				0.2993	1.23055	0.0202
17761289	Lamc3	UP							0.4598	1.37535	0.0005
17828842	Laptm4b	DOWN	-0.3912	0.762495	0.0113
17740499	Lce1d	DOWN				-0.3018	0.81124	0.0229
17644950	Lcp2	UP				0.3386	1.26453	0.0007
17842577	Ldlr	UP							0.3457	1.27077	0.0016
17830479	Lgals1	UP	0.5806	1.49547	0				0.5892	1.50441	0
17658983	Lgals5	DOWN	-0.7677	0.587353	0	-0.586	0.666187	0	-0.6342	0.644298	0.0002
17629677	Lilrb4	UP							0.4853	1.39988	0
17722103	Lims2	UP	0.2781	1.2126	0.0362
17852859	Lingo1	DOWN				-0.4304	0.742056	0.0003
17727116	Lipg	UP							0.6477	1.56667	0
17616844	LOC100125384	UP				0.3851	1.30595	0.0492
17798355	LOC100359865	UP	0.5105	1.42454	0.0086
17697396	LOC100360274	DOWN							-0.5244	0.695248	0.0073
17701096	LOC100360274	DOWN							-0.5157	0.699453	0.0016
17701151	LOC100360274	DOWN							-0.4644	0.724772	0.0068
17701177	LOC100360274	DOWN							-0.4905	0.711778	0.0085
17705606	LOC100360274	DOWN							-0.4939	0.710103	0.0027
17632098	LOC100360318	DOWN							-0.938	0.521956	0
17796232	LOC100360403	UP				0.4227	1.34043	0.0052
17630236	LOC100360880	UP							0.3556	1.27952	0.0254
17850354	LOC100361376	UP	0.3943	1.3143	0.016
17825138	LOC100361410	UP	0.6449	1.56363	0.0109
17802242	LOC100361631	DOWN							-0.7086	0.611914	0
17880226	LOC100361706	UP	0.7949	1.73496	0.0005
17612084	LOC100362047	DOWN							-0.7586	0.59107	0.0034
17639986	LOC100362120	UP				0.368	1.29056	0.0056
17720057	LOC100362965	DOWN				-0.391	0.762601	0.0008
17868137	LOC100363170	UP				0.3193	1.24773	0.0343
17698454	LOC100363262	DOWN				-0.3173	0.80257	0.0395
17868091	LOC100364306	DOWN	-1.0105	0.496374	0
17868096	LOC100364306	DOWN	-1.287	0.409802	0
17868182	LOC100364306	DOWN	-0.7803	0.582246	0.0002
17868186	LOC100364306	DOWN	-1.0971	0.467455	0
17868193	LOC100364306	DOWN	-1.1347	0.45543	0	0.3671	1.28976	0.0374
17868226	LOC100364306	DOWN	-1.1502	0.450563	0
17868307	LOC100364306	DOWN	-1.0547	0.481397	0
17868801	LOC100364306	DOWN	-1.0761	0.474309	0
17868814	LOC100364306	DOWN	-1.2726	0.413913	0
17869430	LOC100364306	DOWN	-1.1045	0.465064	0
17869433	LOC100364306	DOWN	-0.9002	0.535812	0
17869549	LOC100364306	DOWN	-1.3252	0.399094	0
17869583	LOC100364306	DOWN	-1.2251	0.427768	0	0.3864	1.30713	0.0339
17870142	LOC100364306	DOWN	-0.6395	0.641935	0.0036
17870146	LOC100364306	DOWN	-1.2486	0.420856	0				-0.6482	0.638076	0.0032
17869792	LOC100364307	DOWN				-0.285	0.820742	0.0162
17641955	LOC100364896	UP	1.4941	2.81688	0				0.6763	1.59804	0.0001
17702459	LOC100365379	DOWN				-3.9002	0.0669766	0
17824915	LOC100365433	DOWN							-0.9828	0.505997	0
17698340	LOC100365782	DOWN				-2.4921	0.177747	0
17692783	LOC100366030	UP				0.4651	1.38041	0.0037
17868890	LOC100910367	UP				0.3984	1.31805	0.0021
17676796	LOC100910497	UP	0.9044	1.87177	0.0002
17719119	LOC100911107	UP	1.7573	3.38065	0
17824773	LOC100911906	DOWN	-0.741	0.598324	0.0008				-0.5275	0.693756	0.0297
17818137	LOC299282	DOWN	-0.7838	0.580835	0.0001
17617093	LOC308670	UP	0.549	1.46307	0.0157
17784189	LOC361962	UP	1.6153	3.06375	0
17867985	LOC363331	UP							0.4044	1.32354	0.0266
17868054	LOC363337	UP				0.6121	1.52848	0.0001
17791317	LOC500124	DOWN							-0.835	0.560583	0
17786459	LOC500300	UP				0.4101	1.32878	0.0053	0.4704	1.38549	0.0006
17863393	LOC501110	UP	0.8144	1.75857	0	0.4149	1.33321	0.0206
17868081	LOC501467	DOWN	-1.0333	0.488591	0	0.4412	1.35773	0.0012
17869377	LOC503326	DOWN	-0.709	0.611744	0.0086
17824712	LOC641523	DOWN	-0.4958	0.709168	0.0068
17625472	LOC679216	DOWN	-0.7771	0.583539	0
17869485	LOC679711	UP				0.6059	1.52193	0.0024
17719495	LOC679994	DOWN	-0.3089	0.807257	0.0233
17685733	LOC680069	UP							0.4243	1.34192	0.0201
17820411	LOC683626	UP							0.3206	1.24885	0.0352
17635220	LOC685009	UP	0.4132	1.33164	0.0023
17779424	LOC685619	UP							0.3255	1.2531	0.0388
17871974	LOC685819	DOWN	-0.5453	0.685249	0.0099
17868712	LOC685828	UP							0.8459	1.79739	0
17807527	LOC685849	DOWN							-0.3296	0.795757	0.0093
17737030	LOC685925	DOWN							-0.4407	0.736777	0.0041
17656188	LOC686506	DOWN							-0.3331	0.793829	0.0011
17835834	LOC688019	UP				0.4349	1.35182	0.0366
17878012	LOC688784	UP	1.7098	3.27115	0	1.0296	2.04146	0	1.9913	3.97595	0
17635600	LOC689064	DOWN							-0.5094	0.702515	0.0022
17610302	LOC689435	UP				0.5003	1.41451	0.0307
17615652	LOC690136	UP	0.6822	1.60458	0
17784265	LOC690275	UP	0.5593	1.47355	0.048
17696849	LOC690467	DOWN	-0.9963	0.501284	0	0.4207	1.33858	0.0005
17868236	LOC690467	DOWN	-1.1568	0.448506	0	0.363	1.2861	0.0222
17870154	LOC690467	DOWN	-1.2046	0.43389	0	0.3453	1.27042	0.0051
17656387	LOC691221	UP				0.2932	1.22536	0.033
17869780	LOC691414	UP				0.3663	1.28904	0.0008
17869798	LOC691414	UP							0.4463	1.36254	0.0047
17868331	LOC691780	DOWN	-0.9153	0.530234	0				-0.4749	0.719517	0.0493
17870350	LOC691780	UP				0.7062	1.6315	0.001
17824996	LOC691890	UP	0.9058	1.87358	0
17726248	Lox	UP	0.5282	1.44213	0.0132
17743402	Lpar3	DOWN							-0.2869	0.819661	0.0417
17862322	Lpin2	UP	0.4171	1.33524	0.0008
17711208	Lpl	UP	0.493	1.40737	0.0091
17798808	Lppr1	DOWN	-0.8239	0.564913	0
17836590	Lrp1	UP							0.272	1.20748	0.004
17764020	Lrp4	UP				0.4036	1.3228	0.0005
17794318	Lrtm2	UP	0.5134	1.42741	0
17757696	Lss	DOWN	-0.4477	0.733211	0.0001
17655837	Ltc4s	UP	0.4916	1.406	0.0055
17795541	Ly49si2	UP							0.5068	1.4209	0.0434
17838242	Ly6al	DOWN	-1.2258	0.42756	0.0004				-0.8445	0.556904	0.0001
17838221	Ly6c	UP	1.1592	2.23334	0
17829943	Ly6e	UP	0.4037	1.3229	0.002
17756437	Ly6g6c	DOWN							-0.5236	0.695634	0.001
17718992	Ly86	UP	0.4047	1.32381	0.0066
17683768	Lypd1	DOWN				-0.2968	0.814056	0.0367
17720081	Lyst	UP	0.3805	1.30179	0.0001
17641230	Mamdc2	UP							0.5402	1.45417	0.0067
17690541	Man2b2	DOWN							-0.5292	0.692939	0
17870839	Maob	UP				0.2737	1.2089	0.0348	-0.5206	0.697082	0
17642279	Marveld1	UP	2.0813	4.23188	0
17802616	Matn1	UP							0.4191	1.33709	0.0102
17838837	Mb	UP				0.5541	1.46825	0.0183
17879267	Mbnl3	UP	0.3466	1.27156	0.0339
17743371	Mcoln3	DOWN							-0.3837	0.766469	0.0003
17703132	Mcpt1	UP							0.7456	1.67667	0.0088
17699088	Mcpt2	DOWN	-0.6833	0.622739	0.0349
17633917	Mctp2	UP	0.4796	1.39436	0.0018
17774581	Mdk	UP				0.3554	1.27934	0.0069
17766037	Mertk	UP				0.2909	1.2234	0.0337
17652951	Mettl23	DOWN							-0.5425	0.68658	0.0001
17711465	Mfap3l	UP				0.3444	1.26962	0.0223
17646600	Mfap4	UP	0.4391	1.35576	0.0058
17810274	Mfsd2a	DOWN	-0.3068	0.808433	0.0278
17684103	Mfsd4	DOWN				-0.2864	0.819946	0.04
17723519	MGC108823	UP				0.5693	1.4838	0.0172
17738441	Mgst2	UP	0.4111	1.3297	0.0002
17723830	Mir122	DOWN	-1.143	0.452817	0
17623357	Mir192	DOWN	-0.6313	0.645594	0.0149
17629286	Mir291a	UP	0.4843	1.39891	0.0415
17629282	Mir291b	UP	0.6583	1.57822	0
17629284	Mir292	UP	0.5659	1.48031	0.0005
17629276	Mir294	UP	0.6976	1.6218	0.0007
17613424	Mir295-1	UP	0.399	1.31859	0.016
17629274	Mir295-1	UP	0.399	1.31859	0.0204
17683350	Mir29c	UP				0.5364	1.45035	0.0036
17837838	Mir30b	UP	0.8204	1.7659	0.0058
17837840	Mir30d	UP	0.5601	1.47437	0.0195
17878331	Mir384	UP				0.6712	1.5924	0
17818649	Mir411	UP				0.5948	1.51026	0.0414
17720672	Mir466d	DOWN							-0.5234	0.69573	0.0109
17818397	Mir493	UP				0.3715	1.2937	0.0216
17618328	Mir708	UP				0.3524	1.27668	0.0082
17806396	Mir873	UP				0.6331	1.55089	0
17806394	Mir876	UP				0.4472	1.36339	0.0015
17671987	Mmd2	DOWN	-0.9539	0.516235	0
17731914	Mmp2	UP							0.3103	1.23997	0.0346
17768956	Mmp9	DOWN							-0.4353	0.73954	0.0138
17721926	Mocos	DOWN	-0.4937	0.710201	0.0041
17862527	Mocs1	DOWN							-0.3744	0.771426	0.0004
17650072	Mpo	UP							0.4553	1.37107	0.002
17864876	Mpp4	DOWN				-0.4539	0.730067	0.0394
17831219	Mpped1	DOWN							-0.3276	0.796861	0.0356
17623006	mrpl11	DOWN				-0.3481	0.785618	0.0283	-0.4707	0.721614	0
17642377	Mrpl43	DOWN	-0.5167	0.698969	0.0012	-0.4683	0.722816	0.0002	-0.429	0.742776	0.0003
17744873	Mrps36	DOWN							-0.3336	0.793554	0.0355
17640717	Ms4a6a	UP	0.5771	1.49185	0.032				0.6451	1.56385	0.0091
17703778	Msra	DOWN	-0.4318	0.741336	0	-0.315	0.803851	0.0005	-0.2672	0.830931	0.0025
17847533	Mst1r	UP	0.5305	1.44443	0.048
17827179	Mterfd3	DOWN							-0.3873	0.764559	0.0061
17708130	Mtmr7	DOWN	-0.6331	0.644789	0
17796946	Mybl1	UP	1.3211	2.49857	0
17829696	Myc	UP	1.0341	2.04784	0
17853874	Myzap	UP							0.4825	1.39716	0.001
17836918	Ncald	DOWN	-0.7001	0.61553	0
17664395	Ncam2	DOWN	-1.0729	0.475362	0
17826007	Ncln	UP				0.4609	1.3764	0.012
17770205	Ndor1	DOWN							-0.3541	0.782358	0.0103
17715072	Nedd9	UP	0.4733	1.38828	0.0002
17752029	Nexn	UP							0.4579	1.37354	0.0255
17714621	Nfil3	UP	0.4328	1.34985	0	0.3494	1.27403	0.0184	0.4491	1.36519	0.0012
17821997	Nfkbia	UP	0.3371	1.26321	0.0157	0.4398	1.35642	0	0.3093	1.23911	0.0134
17665355	Nfkbiz	DOWN	-0.3932	0.761439	0.0284
17665236	Nit2	DOWN				-0.3369	0.791741	0.0208
17615777	Nkg7	UP	0.5084	1.42247	0.0001
17622084	Nlrp6	DOWN							-0.4463	0.733923	0.0166
17660052	Nme2	DOWN							-0.28	0.823591	0.0274
17768275	Nnat	UP							1.3553	2.5585	0
17829393	Nov	UP				0.2607	1.19806	0.018
17858614	Npas2	UP	0.3388	1.2647	0.032
17693566	Npffr2	DOWN							-0.4431	0.735552	0.0373
17642441	Npm3	DOWN	-0.3991	0.758331	0.0243
17839223	Nptxr	UP				0.5181	1.43207	0
17719104	Nqo2	UP				1.4951	2.81884	0
17660843	Nr1d1	DOWN	-1.0398	0.486395	0				-0.3873	0.764559	0
17832476	Nr4a1	UP							0.9573	1.94167	0
17798725	Nr4a3	UP	0.4231	1.34081	0.0425				0.753	1.68529	0
17708379	Nrg1	UP	0.7767	1.71321	0.0001
17791600	Nt5c3	DOWN	-0.6891	0.620241	0	-0.536	0.68968	0	-0.6724	0.627462	0
17637211	Nupr1	UP	0.6592	1.57921	0
17674190	Oas1i	UP	0.4021	1.32143	0.0005	0.6638	1.58425	0
17718561	Ogn	UP	0.3079	1.2379	0.0314				0.3267	1.25414	0.0019
17681810	Olfml2b	UP							0.4661	1.38137	0.0001
17664621	Olig2	UP				0.3312	1.25806	0.0113
17833262	Olr1058	UP	0.8416	1.79204	0.006
17825924	Olr1064	UP				0.5209	1.43485	0.0182
17851361	Olr1331	UP							1.1298	2.18828	0.0005
17645350	Olr1394	UP							0.78	1.71713	0.0012
17682212	Olr1588	UP							0.5381	1.45206	0.001
17755902	Olr1668	DOWN							-2.0273	0.245314	0
17635715	Olr172	UP							0.4291	1.34639	0.0433
17619447	Olr283	UP							0.32	1.24833	0.0175
17618618	Olr35	DOWN	-0.8032	0.573077	0
17640872	Olr382	UP				0.6373	1.55542	0.0101
17774168	Olr522	DOWN							-0.6929	0.618609	0.0003
17791284	Osbpl3	UP	0.5186	1.43256	0.0131
17853517	Ostbeta	DOWN							-0.3955	0.760226	0.0121
17648246	P2rx5	UP	0.3832	1.30423	0.0339
17677901	P2rx7	UP	0.4531	1.36898	0.0066
17747605	P2ry12	UP				0.3065	1.2367	0.0042
17878022	P2ry4	DOWN	-0.5707	0.67329	0.0028
17766447	Pank2	UP	0.314	1.24315	0.0106	0.3099	1.23962	0.0041
17802937	Paqr7	DOWN							-0.3052	0.80933	0.0357
17831256	Parvb	UP				0.3479	1.27271	0.0254
17747228	Pcdh18	UP	0.3979	1.31759	0.0232
17722650	Pcdhb5	UP				0.4416	1.35811	0.0051
17722652	Pcdhb6	UP				0.5894	1.50462	0.0001
17686577	Pcp4l1	UP	0.592	1.50733	0.0007
17641032	Pcsk5	DOWN							-0.4795	0.717226	0.0025
17872796	Pcyt1b	DOWN	-0.7621	0.589637	0.0198
17680807	Pdc	DOWN				-0.6081	0.65606	0.0092
17710854	Pde4c	DOWN							-0.4705	0.721714	0
17753995	Pde9a	DOWN							-0.267	0.831046	0.0254
17739291	Pdgfc	UP	0.5059	1.42001	0.0002
17666095	Pdia5	UP							0.3337	1.26024	0.0188
17789572	Pdk4	UP				0.5272	1.44113	0	0.4234	1.34108	0.0003
17641983	Pdlim1	UP				0.3128	1.24212	0.0307
17731309	Pdp2	DOWN							-0.3562	0.78122	0.0135
17754058	Pdxk	DOWN							-0.3017	0.811296	0.0266
17851673	Pdzd3	DOWN							-0.308	0.807761	0.0475
17647373	Per1	UP							0.4365	1.35332	0
17866453	Per2	UP	0.6	1.51572	0.0001
17634190	Pex11a	DOWN	-0.2904	0.817675	0.0276
17871631	Pfkfb1	DOWN	-0.4208	0.74701	0.0004
17618669	Pgm2l1	DOWN				-0.3766	0.770251	0.0006
17828155	Phlda1	DOWN				-0.3	0.812252	0.0261
17638696	Phlda2	UP							0.2914	1.22383	0.0056
17760933	Phyhd1	UP				0.3481	1.27288	0.0063
17658743	Pipox	DOWN	-0.3794	0.768757	0.0436				-0.6146	0.653111	0
17877023	Pir	UP							0.3894	1.30985	0.0001
17623631	Pla2g16	DOWN							-0.3166	0.80296	0.0094
17803496	Pla2g2d	UP	0.8634	1.81932	0
17863056	Pla2g7	UP							0.4983	1.41255	0.0115
17712517	Plat	UP				0.5135	1.42751	0.0001
17795908	Plbd1	DOWN							-0.3251	0.798243	0.0417
17635279	Plekhb1	UP				0.3563	1.28014	0.0011
17634179	Plin1	UP							0.5477	1.46175	0.0001
17735703	Plk2	UP							0.357	1.28076	0.0072
17698109	Pnp	UP				0.4002	1.31969	0.0003
17753627	Pnpla1	DOWN				-0.3987	0.758541	0.0137
17831227	Pnpla3	DOWN	-0.7939	0.576783	0.0016
17790401	Podxl	UP				0.3076	1.23765	0.0239
17807972	Pole3	DOWN							-0.3005	0.811971	0.0312
17830578	Polr2f	UP	0.2832	1.21689	0.0325	0.4055	1.32455	0.0009
17678692	Pop5	UP	1.222	2.3327	0	1.4782	2.78601	0	0.9163	1.88727	0
17669104	Popdc2	UP	1.2631	2.40011	0
17786274	Pparg	UP	0.5408	1.45478	0.0011				0.5646	1.47898	0.0005
17705657	Ppif	DOWN	-0.2649	0.832256	0.0265
17632926	Ppp1r15a	UP							0.3343	1.26077	0.0052
17618293	Prcp	DOWN							-0.4472	0.733465	0.0009
17784112	Prdm5	DOWN	-0.8808	0.543066	0
17825446	Prim1	DOWN							-0.3193	0.801459	0.0275
17863651	Prim2	DOWN							-0.5165	0.699066	0.001
17674397	Prkab1	DOWN	-0.4617	0.72613	0.0066
17780457	Prkag2	UP	0.4646	1.37993	0.0001
17736437	Prlr	DOWN							-0.5129	0.700812	0
17766478	Prnp	UP							0.386	1.30677	0
17667043	Prodh	DOWN							-0.4203	0.747269	0
17862711	Prph2	DOWN				-0.5774	0.67017	0.0077
17874214	Prps1	UP	0.6835	1.60603	0	0.621	1.53794	0	0.6727	1.59405	0.0003
17721215	Prtfdc1	UP	0.4226	1.34034	0.0263
17640908	Psat1	UP	0.5638	1.47816	0.0039
17753152	Psmb9	UP	0.3702	1.29253	0.0043	0.4788	1.39358	0.0123	0.8081	1.7509	0
17651327	Psme3	DOWN							-0.3442	0.787745	0.0004
17651336	Psme3	UP	1.7652	3.39921	0				0.9714	1.96074	0
17770290	Ptgds	DOWN							-0.3481	0.785618	0.0051
17680795	Ptgs2	UP							0.3382	1.26418	0.0443
17835520	Ptprq	DOWN							-0.5068	0.703782	0.0012
17867878	Ptprs	UP							0.3061	1.23636	0.0121
17843494	Pvrl1	UP	0.4678	1.383	0
17625690	Pyroxd2	UP	0.3631	1.28619	0.0362
17858135	Rab23	UP				0.3383	1.26427	0.0012
17752098	Rabggtb	DOWN	-0.3096	0.806865	0.0252
17672723	Rabl5	DOWN							-0.2884	0.81881	0.0456
17819479	Rapgef5	UP	0.4533	1.36917	0.0033
17656762	Rasd1	UP							0.2906	1.22315	0.044
17852141	Rbm7	UP	0.293	1.22519	0.0161	0.3777	1.29927	0.0027	0.3944	1.3144	0
17846830	Rbp1	DOWN							-0.3204	0.800848	0.0024
17706458	Rbp3	DOWN				-0.8899	0.539652	0.0006
17641874	Rbp4	UP							0.7608	1.69443	0
17863031	Rcan2	UP	0.3357	1.26199	0.0143
17833117	Rdh5	DOWN							-0.4211	0.746855	0.0023
17725417	Reep5	UP	0.319	1.24747	0.0087
17694610	Rell1	UP	0.7446	1.67551	0.0001
17865716	Resp18	DOWN							-0.2731	0.827539	0.0058
17675170	Retn	UP							0.394	1.31403	0.036
17755093	Rfx6	DOWN							-0.4282	0.743188	0.0103
17634637	RGD1305254	DOWN							-0.4177	0.748617	0.0006
17643255	RGD1305733	DOWN							-0.2873	0.819434	0.0479
17641458	RGD1306839	DOWN							-0.3824	0.76716	0.0036
17639098	RGD1307603	DOWN	-0.677	0.625465	0
17799529	RGD1308059	UP	0.4618	1.37726	0.0001
17733978	RGD1308461	UP							0.3802	1.30152	0.0363
17771632	RGD1308742	DOWN	-0.3172	0.802626	0.0496
17778135	RGD1308874	DOWN	-0.5217	0.696551	0
17723515	RGD1309362	UP				0.4723	1.38732	0.0065
17774526	RGD1309540	DOWN							-0.3476	0.78589	0.0083
17710569	RGD1309676	UP							0.2891	1.22188	0.0354
17806595	RGD1309821	DOWN	-0.4799	0.717027	0.0005
17750608	RGD1310209	DOWN	-0.671	0.628071	0				-0.8352	0.560505	0
17687390	RGD1310587	UP				0.4056	1.32464	0.0457
17652906	RGD1311078	UP							0.3633	1.28636	0.0039
17641180	RGD1359158	UP				0.7674	1.7022	0.0052
17624637	RGD1359349	UP	0.3883	1.30885	0.0067
17839095	RGD1359634	DOWN							-0.3213	0.800348	0.0073
17689096	RGD1559459	UP	0.4392	1.35585	0.0054
17621542	RGD1559891	UP							0.4325	1.34957	0.024
17739272	RGD1560010	DOWN	-0.4494	0.732347	0.0311
17784088	RGD1560028	DOWN				-0.7345	0.601026	0.0001
17641244	RGD1560242	DOWN	-2.2677	0.207661	0
17772976	RGD1560831	UP				0.5416	1.45559	0.0122
17688961	RGD1561381	DOWN	-0.3481	0.785618	0.0344
17828502	RGD1561410	DOWN	-0.7735	0.584997	0.0074				-0.7507	0.594315	0.0015
17878283	RGD1561931	DOWN							-0.5804	0.668778	0
17688522	RGD1562220	UP	0.3562	1.28005	0.048
17844649	RGD1562618	UP	0.4022	1.32152	0.0465
17873489	RGD1562655	UP							0.375	1.29684	0.0426
17689951	RGD1563065	UP							1.4538	2.73929	0
17821561	RGD1563092	UP				0.3151	1.2441	0.0198
17778982	RGD1563145	DOWN				-0.3399	0.790096	0.0091
17849039	RGD1563398	DOWN							-1.3161	0.401619	0
17742696	RGD1563706	DOWN	-0.7873	0.579427	0.0002
17667528	RGD1563888	UP	0.3755	1.29729	0.0162
17735357	RGD1563891	UP	0.4794	1.39416	0.003
17734801	RGD1563903	UP				0.5025	1.41667	0.0009	0.3589	1.28245	0.0297
17720385	RGD1564347	DOWN							-0.6058	0.657107	0
17791919	RGD1564476	DOWN				-0.3594	0.779489	0.0277
17624288	RGD1564894	UP							0.3941	1.31412	0.0098
17877891	RGD1565054	UP				0.2848	1.21824	0.0494
17828594	RGD1565117	DOWN							-0.6902	0.619768	0.0036
17778123	RGD1565143	DOWN	-0.625	0.64842	0.0004	-0.6061	0.65697	0.0008	-0.671	0.628071	0
17795265	RGD1565709	DOWN	-0.6791	0.624555	0.0007
17797006	Rgs20	UP				0.4054	1.32446	0.0174
17821038	Rhob	UP							0.3049	1.23533	0.0034
17649345	Rhot1	DOWN	-0.425	0.744839	0.0477
17867715	Rn5-8s	UP				0.3044	1.2349	0.0343
17698125	Rnase4	UP				0.5586	1.47284	0	0.4069	1.32583	0
17651355	Rnd2	DOWN							-0.6796	0.624338	0
17721797	Rnf125	UP							0.2892	1.22196	0.0201
17851075	Robo3	UP				0.3908	1.31112	0.0031
17845526	Rora	UP	0.2933	1.22544	0.045
17758690	Ros1	DOWN							-0.3004	0.812027	0.0253
17743731	Rpe65	UP				0.4161	1.33432	0.0346
17796702	Rpesp	UP	0.4994	1.41363	0.0011
17792102	Rpia	UP							0.3289	1.25606	0.0192
17880084	Rpl10	UP							0.2685	1.20455	0.0469
17822218	Rpl10l	UP	0.43	1.34723	0.0454
17656054	Rpl30	UP	0.5963	1.51183	0	0.8262	1.77301	0	0.6416	1.56006	0
17804158	Rpl35a	DOWN				-0.3353	0.792619	0.0108	-0.3143	0.804241	0.01
17753145	RT1-Ba	UP							0.4417	1.3582	0.0003
17756767	RT1-Bb	UP	0.9898	1.98591	0				1.1531	2.22391	0
17756314	RT1-CE1	UP				0.59	1.50525	0
17752725	RT1-CE10	DOWN	-0.5883	0.665126	0.0007
17759507	RT1-CE16	UP	0.7143	1.64069	0.0205
17756290	RT1-CE4	UP							0.5217	1.43565	0
17756758	RT1-Db1	UP	0.4344	1.35135	0.0259				0.7512	1.68319	0
17756818	RT1-DMb	UP	0.3025	1.23328	0.0126
17756093	RT1-M1-4	DOWN				-0.571	0.67315	0.0075
17752474	RT1-N2	UP	0.5761	1.49081	0.0235
17752507	RT1-S3	UP				0.3493	1.27394	0.0086	0.2954	1.22723	0.0026
17843107	Rup2	UP	1.3402	2.53186	0
17757762	S100b	UP							0.9135	1.88361	0
17849209	Sacm1l	DOWN							-0.3067	0.808489	0.003
17864700	Satb2	UP	0.439	1.35566	0.0404
17620596	Sbk1	UP	0.563	1.47734	0.0009
17778749	Scand1	DOWN	-0.837	0.559806	0				-0.9124	0.531301	0
17625860	Scd	UP							0.6139	1.53039	0
17642329	Scd1	UP							0.8195	1.76479	0
17625868	Scd4	UP							0.3331	1.25972	0.0398
17865827	Scg2	DOWN				-0.3463	0.786599	0.0343
17821667	Scin	UP							0.3304	1.25736	0.0059
17787291	Scnn1a	UP	0.5404	1.45438	0.0074
17620332	Scnn1b	DOWN							-0.2857	0.820343	0.0178
17659910	Scpep1	UP	0.6746	1.59615	0
17791462	Scrn1	UP							0.4298	1.34705	0.0007
17753478	Scube3	DOWN							-0.3328	0.793994	0.0258
17805636	Sdr16c6	UP	1.8135	3.51494	0
17828777	Sdr9c7	DOWN							-0.3867	0.764877	0.0136
17648954	Sebox	UP	0.531	1.44493	0.0005
17625943	Sema4g	UP							0.3448	1.26997	0.0309
17818150	Serpina3n	UP							0.6031	1.51898	0.0005
17676856	Serpine1	UP	0.4177	1.3358	0.0405				0.9509	1.93308	0
17865861	Serpine2	UP							0.3167	1.24548	0.0072
17731176	Set	UP							0.3478	1.27262	0.0037
17739411	Sfrp2	DOWN							-0.4894	0.712321	0
17626189	Sfxn2	DOWN							-0.2976	0.813605	0.0439
17703587	Sgcg	UP							0.6307	1.54832	0.0005
17768616	Sgk2	DOWN	-0.4387	0.737799	0.0018
17761503	Sh2d3c	UP				0.3081	1.23808	0.0028
17723688	Sh3tc2	DOWN							-0.335	0.792784	0.0093
17815261	Sh3yl1	UP	0.6597	1.57975	0
17616006	Shank1	UP				0.2727	1.20807	0.0037
17831678	Shank3	UP				0.3037	1.23431	0.0393
17615745	Siglec5	DOWN	-0.4181	0.74841	0.0387
17806641	Sigmar1	UP	0.3281	1.25536	0.0086
17757468	Sik1	UP	0.38	1.30134	0.0202
17658370	Slc13a5	UP	0.4401	1.3567	0.0008
17705341	Slc15a1	DOWN							-0.7666	0.587801	0
17878262	Slc16a2	DOWN							-0.2634	0.833122	0.0246
17652327	Slc16a6	UP				0.3609	1.28423	0.0091	-0.5005	0.706862	0
17640237	Slc22a25	DOWN	-0.5531	0.681554	0.0257
17656134	Slc22a5	DOWN	-0.3674	0.775178	0.0067
17867717	Slc25a23	DOWN							-0.2804	0.823363	0.0049
17771296	Slc25a25	UP							0.603	1.51887	0
17625627	Slc25a28	DOWN							-0.2906	0.817562	0.0484
17704616	Slc25a30	DOWN	-0.9585	0.514592	0
17653081	Slc26a11	DOWN							-0.6739	0.62681	0
17627794	Slc2a12	DOWN	-0.9964	0.501249	0
17802906	Slc30a2	DOWN							-0.2931	0.816146	0.036
17694715	Slc34a2	UP	0.4719	1.38693	0.0013
17755151	Slc35f1	DOWN				-0.2764	0.825649	0.0361	-0.6312	0.645639	0.0004
17840461	Slc38a2	UP	0.5627	1.47703	0
17855584	Slc38a3	UP							0.3115	1.241	0.0004
17717220	Slc39a12	UP				0.6842	1.60681	0
17680024	Slc45a3	UP	0.3529	1.27713	0.048
17784822	Slc4a5	UP							0.4126	1.33108	0.0011
17701327	Slc4a7	UP				0.3649	1.28779	0.0021
17657030	Slc5a10	DOWN							-0.3152	0.80374	0.0406
17664730	Slc5a3	UP							0.3602	1.2836	0.0188
17827454	Slc5a8	DOWN							-0.5363	0.689537	0
17785512	Slc6a6	UP	0.3539	1.27801	0.001
17819839	Slc8a1	UP							0.3327	1.25937	0.0066
17787996	Slco1c1	UP				0.2864	1.21959	0.0212
17649537	Slfn3	UP							0.4589	1.37449	0.0431
17642162	Slit1	DOWN							-0.8607	0.550685	0
17844204	Sln	DOWN				-0.4238	0.745459	0.0009
17624731	Smarca2	UP	0.3585	1.28209	0.0193
17817115	Smoc1	UP				0.4159	1.33413	0.0048	0.4814	1.3961	0.0001
17628700	Smok2a	DOWN							-0.6139	0.653428	0.0092
17854449	Snap91	DOWN							-0.5712	0.673057	0.0155
17710353	Sncg	UP							0.5417	1.45569	0
17837395	Sntb1	UP				0.2777	1.21226	0.0449
17783585	Snx10	DOWN							-0.4691	0.722415	0.0041
17835345	Socs2	DOWN	-0.6959	0.617324	0
17690621	Sorcs2	UP							0.4117	1.33025	0.0022
17667291	Spag6	UP				0.6724	1.59372	0.0001
17688212	Sparcl1	DOWN	-0.4644	0.724772	0.0008				0.2816	1.21554	0.0473
17637089	Spns1	UP				0.2728	1.20815	0.0402
17682226	Spta1	DOWN							-0.7231	0.605794	0.0006
17765626	Sqrdl	DOWN							-0.4007	0.757491	0.0004
17713606	Srd5a1	DOWN	-0.4286	0.742982	0.0002
17656772	Srebf1	UP							0.3844	1.30532	0
17684076	Srgap2	UP	0.5393	1.45327	0.0008
17758582	Srgn	UP				0.4088	1.32758	0.0017
17839030	Sstr3	UP	1.4269	2.68868	0
17752062	St6galnac3	DOWN							-0.3394	0.79037	0.0012
17699814	Stc1	UP							0.5978	1.51341	0
17781197	Steap1	DOWN							-0.4239	0.745407	0.0286
17844619	Stra6	UP							0.3379	1.26392	0.0104
17665937	Stxbp5l	UP	0.7857	1.72393	0
17629978	Sult2a1	DOWN	-0.8618	0.550266	0.0218
17839195	Sun2	UP	0.3346	1.26103	0.0219
17757830	Susd2	UP	0.439	1.35566	0.0403				-0.3092	0.807089	0.0009
17618200	Sytl2	UP							0.3085	1.23842	0.0245
17876077	Sytl5	DOWN	-0.4864	0.713804	0.0225
17852060	Tagln	UP	0.5535	1.46764	0.0001				0.3455	1.27059	0.0041
17682147	Tagln2	UP				0.4085	1.32731	0.0217
17756781	Tap2	UP	0.6021	1.51792	0.0001				0.4248	1.34239	0.0025
17869897	Tbc1d16	DOWN							-0.3451	0.787253	0.0201
17732799	Tbc1d9	UP							0.356	1.27987	0.0146
17851549	Tbcel	DOWN							-0.3589	0.779759	0.0033
17685579	Tdrd5	DOWN							-0.3945	0.760753	0.0001
17630489	Tex101	DOWN							-0.8164	0.567857	0.0065
17853933	Tex9	DOWN							-0.4081	0.753615	0.0038
17855085	Tf	UP							0.4749	1.38982	0
17687457	Tgfb2	DOWN							-0.5886	0.664988	0
17823379	Tgfb3	UP	0.592	1.50733	0
17856251	Tgfbr2	UP				0.295	1.22688	0.0408
17634998	Thrsp	UP				0.3621	1.2853	0.0209	1.4048	2.64781	0
17655736	Timd2	DOWN				-0.5847	0.666788	0.0212
17875665	Timp1	UP	0.3029	1.23362	0.038
17663810	Timp2	UP	0.6169	1.53358	0				0.3131	1.24237	0.0493
17641268	Tjp2	UP	0.4113	1.32988	0.0006
17747495	Tm4sf1	UP				0.3833	1.30432	0.003
17650189	Tmem100	UP				0.368	1.29056	0.0015
17748154	Tmem144	DOWN	-0.3808	0.768012	0.0053
17688485	Tmem150c	UP	0.5782	1.49299	0
17683791	Tmem163	UP	0.4373	1.35407	0.0047
17672142	Tmem184a	UP	0.3781	1.29963	0.0265
17623743	Tmem223	DOWN	-0.9874	0.504386	0	-0.8904	0.539465	0	-1.3797	0.384299	0
17723147	Tnfaip8	DOWN							-0.3367	0.791851	0.0003
17699867	Tnfrsf10b	DOWN							-0.2842	0.821197	0.0481
17837303	Tnfrsf11b	UP	0.5894	1.50462	0.0047
17737479	Tnfsf10	UP				0.7228	1.65038	0
17779261	Tnnc2	UP				0.4204	1.3383	0.0038
17660901	Tns4	DOWN							-0.3447	0.787472	0.0434
17830667	Tomm22	DOWN				-0.2784	0.824505	0.0149	-0.3753	0.770945	0.0027
17633155	Tph1	DOWN				-1.4678	0.361533	0
17853673	Tpm1	UP							0.2922	1.22451	0.0336
17635675	Trim5	UP				0.2692	1.20514	0.0367
17823889	Trip11	UP	0.4635	1.37888	0.0372
17818989	Trmt61a	DOWN	-0.3458	0.786872	0.032
17635099	Tsku	UP	0.3195	1.2479	0.0358
17789921	Tspan12	UP				0.3214	1.24954	0.0075
17820243	Ttc27	DOWN							-0.3525	0.783226	0.0121
17760654	Ttf1	DOWN							-0.4384	0.737953	0.0074
17778928	Tti1	DOWN	-0.2945	0.815355	0.0339
17767472	Ttll9	DOWN	-0.4146	0.750227	0.0097
17797485	Ttpa	DOWN							-0.4347	0.739848	0.0072
17832121	Tuba1c	UP	0.2676	1.2038	0.0104
17865685	Tuba4a	UP	0.4229	1.34062	0
17715339	Tubb2a	UP	0.6278	1.54521	0
17659193	Tusc5	UP							0.5169	1.43088	0.0361
17741001	Txnip	UP							0.4104	1.32905	0
17615249	Tyrobp	UP	0.2844	1.2179	0.0216	0.3473	1.27218	0.0343
17755992	Ubd	DOWN	-0.598	0.660669	0.0388
17854403	Ube2cbp	DOWN				-0.425	0.744839	0.0097
17797134	Ubxn2b	DOWN							-0.3628	0.777654	0.0012
17696523	Ugp2	UP							0.2915	1.22391	0.0051
17689022	Ugt2a3	UP	0.7733	1.70917	0.0001
17689029	Ugt2b	UP	1.9374	3.83015	0
17689080	Ugt2b1	UP	0.3721	1.29424	0.0404
17689066	Ugt2b7	UP							0.8956	1.86038	0.0003
17762286	Upp2	DOWN	-0.5349	0.690207	0
17786684	Usp18	UP	0.3362	1.26243	0.0252	0.662	1.58227	0.004
17661673	Vat1	DOWN							-0.423	0.745872	0.0001
17627760	Vnn1	UP	0.5515	1.46561	0
17881134	Vom1r15	UP				0.7342	1.66347	0.0359
17783897	Vom1r75	UP	0.8886	1.85138	0.0005
17783907	Vom1r82	UP							2.5362	5.80059	0
17783909	Vom1r83	UP							0.9644	1.95125	0
17616108	Vrk3	DOWN							-0.5293	0.692891	0
17877941	Vsig4	UP	0.3062	1.23645	0.0051
17620171	Vwa3a	UP				1.0205	2.02862	0
17741245	Wars2	DOWN							-0.3175	0.802459	0.0342
17856781	Xcr1	UP	0.5774	1.49216	0.0082
17619844	Xylt1	DOWN							-0.2901	0.817845	0.0126
17636536	Ybx1	UP				0.3228	1.25076	0.0027
17808317	Zdhhc21	DOWN							-0.328	0.79664	0.0009
17730283	Zfp1	DOWN	-0.4435	0.735348	0.0028
17631103	Zfp36	UP							0.4013	1.3207	0.0202
17612499	Zfp53	DOWN							-0.5987	0.660349	0.0008
17631469	Zfp566	UP				0.4402	1.35679	0.0203
17854656	Zic1	UP				0.3552	1.27916	0.0217
17674982	Zinki	DOWN							-0.3039	0.81006	0.0103
17863242		UP							0.4982	1.41245	0.0001
17863328		UP							0.576	1.49071	0.0011
