# Supplementary material for: Metabolomic and transcriptomic analysis reveals endogenous substrates and metabolic adaptation in rats lacking Abcg2 and Abcb1a transporters
Source: PLoS One. 2021 Jul 13;16(7):e0253852. doi: 10.1371/journal.pone.0253852 (PMC8277073; doi:10.1371/journal.pone.0253852)
Supplement: S11 Table — (XLSX) [file pone.0253852.s018.xlsx]

## Sheet: Table S11
S11 Table. Results of analysis of microarray data by GSEA (Gene set enrichment analyis) (Proc Natl Acad Sci U S A. 2005 Oct 25; 102(43): 15545–15550)
id	gene_name	genesymbol	refseq	gene_assignment	logratio_ko_wt_brain	logratio_ko_wt_kidney	logratio_ko_wt_liver	pvalue_liver_ttest	pvalue_kidney_ttest	pvalue_brain_ttest
17841822	caspase	Casp12	NM_130422	NM_130422 // Casp12 // caspase 12 // 8q11 // 156117 /// ENSRNOT00000010243 // Casp12 //	0.07794	0.22062	3.20772	6.929e-08	0.0110444	0.576318
17868712	hypothetical	LOC685828	XM_003750637	XM_003750637 // LOC685828 // hypothetical protein LOC685828 // 14q11 // 685828	0.3147	0.92845	0.53779	4.775e-06	0.0437291	0.0912752
17871189	coiled-coil	Ccdc120	NM_001191729	NM_001191729 // Ccdc120 // coiled-coil domain containing 120 // Xq13 // 317377 /// ENSR	-0.02924	-0.04355	0.3314	6.762e-06	0.461869	0.512271
17751939	deoxyribonuclease	Dnase2b	ENSRNOT00000021861	ENSRNOT00000021861 // Dnase2b // deoxyribonuclease II beta // 2q44 // 59296 /// NM_0216	-0.15047	-0.05322	0.7556	1.304e-05	0.574637	0.12556
17839030	somatostatin	Sstr3	ENSRNOT00000009612	ENSRNOT00000009612 // Sstr3 // somatostatin receptor 3 // 7q34 // 171044 /// NM_133522	0.01275	0.06026	1.56698	1.786e-05	0.499491	0.897735
17825532	glutaminase	Gls2	ENSRNOT00000018737	ENSRNOT00000018737 // Gls2 // glutaminase 2 (liver, mitochondrial) // 7q11 // 192268 //	0.04968	0.00134	-0.2293	1.907e-05	0.989985	0.609771
17848874	solute	Slc25a38	ENSRNOT00000025142	ENSRNOT00000025142 // Slc25a38 // solute carrier family 25, member 38 // 8q32 // 301067	0.04565	-0.05485	-0.159	2.287e-05	0.233011	0.411178
17623743	transmembrane	Tmem223	NM_001191104	NM_001191104 // Tmem223 // transmembrane protein 223 // 1q43 // 690285 /// ENSRNOT00000	-0.98586	-1.52882	-1.10213	2.921e-05	7.936e-05	0.00067942
17708379	neuregulin	Nrg1	ENSRNOT00000014147	ENSRNOT00000014147 // Nrg1 // neuregulin 1 // 16q12.3 // 112400 /// NM_031588 // Nrg1 /	-0.09032	-0.01754	0.84818	3.219e-05	0.921891	0.414595
17841812	caspase	Casp4	ENSRNOT00000061973	ENSRNOT00000061973 // Casp4 // caspase 4, apoptosis-related cysteine peptidase // 8q11	0.31678	0.26777	1.25746	3.612e-05	0.121505	0.00716092
17641297	frataxin	Fxn	ENSRNOT00000020412	ENSRNOT00000020412 // Fxn // frataxin // 1q51 // 499335 /// NM_001191952 // Fxn // frat	-0.03214	-0.3298	-0.28992	3.881e-05	0.00323211	0.381209
17806821	talin	Tln1	NM_001039025	NM_001039025 // Tln1 // talin 1 // 5q22 // 313494 /// ENSRNOT00000022400 // Tln1 // tal	0.03858	0.1959	0.2049	5.076e-05	0.00604286	0.278295
17703778	methionine	Msra	ENSRNOT00000016616	ENSRNOT00000016616 // Msra // methionine sulfoxide reductase A // 15p12 // 29447	-0.34422	-0.2971	-0.4849	5.157e-05	9.278e-05	0.00376127
17639098	similar	RGD1307603	NM_001134508	NM_001134508 // RGD1307603 // similar to hypothetical protein MGC37914 // 1q42 // 29365	-0.15764	-0.00499	-0.7529	5.366e-05	0.942001	0.294709
17880226	lambda-chain	LOC100361706	ENSRNOT00000050106	ENSRNOT00000050106 // LOC100361706 // lambda-chain C1-region-like // --- // 100361706	0.16265	0.52052	0.87275	5.803e-05	0.374576	0.297948
17788480	ARP3	Actr3b	NM_001191860	NM_001191860 // Actr3b // ARP3 actin-related protein 3 homolog B (yeast) // 4q11 // 362	0.03576	0.07933	0.35717	6.672e-05	0.267859	0.709172
17733328	similar	LOC690214	XM_001073696	XM_001073696 // LOC690214 // similar to peptide deformylase-like protein // 19q12 // 69	-0.04744	-0.17273	-0.14712	6.731e-05	0.0067592	0.238028
17678692	processing	Pop5	NM_001105752	NM_001105752 // Pop5 // processing of precursor 5, ribonuclease P/MRP subunit (S. cerev	1.62139	1.00929	1.34276	6.998e-05	0.00034633	0.00021861
17640908	phosphoserine	Psat1	NM_198738	NM_198738 // Psat1 // phosphoserine aminotransferase 1 // 1q43 // 293820 /// ENSRNOT000	0.1784	-0.0517	0.63257	7.575e-05	0.411749	0.00285148
17719119	leukocyte	LOC100911107	XM_003751674	XM_003751674 // LOC100911107 // leukocyte elastase inhibitor A-like // --- // 100911107	-0.25263	0.1399	1.93357	7.725e-05	0.315	0.0649254
17651336	proteasome	Psme3	ENSRNOT00000068275	ENSRNOT00000068275 // Psme3 // proteasome (prosome, macropain) activator subunit 3 // 1	-0.04661	1.0726	1.95492	8.862e-05	0.00177396	0.755473
17842629	SWIM-type	Swsap1	NM_001108755	NM_001108755 // Swsap1 // SWIM-type zinc finger 7 associated protein 1 // 8q13 // 36302	-0.05556	-0.2304	-0.34186	9.145e-05	0.00852212	0.498311
17806775	Cd72	Cd72	NM_001015016	NM_001015016 // Cd72 // Cd72 molecule // 5q22 // 313498 /// ENSRNOT00000060442 // Cd72	-0.02131	-0.2388	-0.54105	9.191e-05	0.0410617	0.84394
17726747	ferrochelatase	Fech	NM_001108434	NM_001108434 // Fech // ferrochelatase // 18q12.1 // 361338 /// ENSRNOT00000024328 // F	0.03865	-0.02522	0.43564	9.589e-05	0.265554	0.510946
17839474	cytochrome	Cyp2d5	NM_173304	NM_173304 // Cyp2d5 // cytochrome P450, family 2, subfamily d, polypeptide 5 // 7q34 //	0.05551	-1.76844	-0.99593	0.00010633	0.00036334	0.851979
17648246	purinergic	P2rx5	ENSRNOT00000026156	ENSRNOT00000026156 // P2rx5 // purinergic receptor P2X, ligand-gated ion channel, 5 //	-0.13042	0.31406	0.40732	0.00010806	0.0119834	0.0302578
17757815	coiled-coil-helix-coiled-coil-helix	Chchd10	NM_001007008	NM_001007008 // Chchd10 // coiled-coil-helix-coiled-coil-helix domain containing 10 //	0.0998	-0.0092	-0.2696	0.0001608	0.927263	0.286622
17663600	rhomboid	Rhbdf2	NM_001107067	NM_001107067 // Rhbdf2 // rhomboid 5 homolog 2 (Drosophila) // 10q32.3 // 303690 /// EN	0.02192	-0.07914	0.2665	0.00017375	0.12337	0.809155
17785036	empty	Emx1	FQ212435	FQ212435 // Emx1 // empty spiracles homeobox 1 // 4q34 // 500235 /// ENSRNOT00000020786	0.03052	-0.06427	0.33612	0.00017776	0.351689	0.657767
17756781	transporter	Tap2	NM_032056	NM_032056 // Tap2 // transporter 2, ATP-binding cassette, sub-family B (MDR/TAP) // 20p	0.25762	0.47268	0.65687	0.0001901	0.0074296	0.0529538
17734787	carboxypeptidase	Cpn1	NM_053526	NM_053526 // Cpn1 // carboxypeptidase N, polypeptide 1 // 1q54 // 365466 /// AB042599 /	0.18974	-0.25124	-0.4334	0.00020064	0.12443	0.372918
17661505	GH3	Ghdc	NM_001191651	NM_001191651 // Ghdc // GH3 domain containing // 10q32.1 // 303542 /// ENSRNOT000000255	-0.78512	-0.69466	-0.52648	0.00021011	0.00032261	2.427e-05
17737195	fatty	Fabp12	ENSRNOT00000059326	ENSRNOT00000059326 // Fabp12 // fatty acid binding protein 12 // 2q23 // 499570 /// EU7	-0.13681	-0.1792	-0.61983	0.00021996	0.102499	0.388339
17863393	similar	LOC501110	NM_001024361	NM_001024361 // LOC501110 // similar to Glutathione S-transferase A1 (GTH1) (HA subunit	0.45403	0.23499	0.89277	0.00023008	0.0399071	0.00080515
17651087	2',3'-cyclic	Cnp	ENSRNOT00000023872	ENSRNOT00000023872 // Cnp // 2',3'-cyclic nucleotide 3' phosphodiesterase // 10q32.1 //	0.083	0.33015	0.52997	0.00026175	0.0388024	0.193288
17778135	similar	RGD1308874	ENSRNOT00000008931	ENSRNOT00000008931 // RGD1308874 // similar to RIKEN cDNA 2310001A20 // 3q41 // 366227	0.04042	-0.2113	-0.58396	0.00029933	0.00579499	0.547578
17720081	lysosomal	Lyst	NM_053518	NM_053518 // Lyst // lysosomal trafficking regulator // 17q12.1 // 85419 /// AB020019 /	-0.02956	0.02748	0.4143	0.00031198	0.741551	0.55288
17693130	annexin	Anxa3	ENSRNOT00000065429	ENSRNOT00000065429 // Anxa3 // annexin A3 // 14p22 // 25291 /// NM_012823 // Anxa3 // a	0.40745	0.16582	0.61926	0.00031961	0.0605623	0.00212173
17677410	Bri3	Bri3bp	NM_001017487	NM_001017487 // Bri3bp // Bri3 binding protein // 12q14 // 498176 /// ENSRNOT0000000129	-0.02122	0.1937	1.0255	0.0003251	0.0604521	0.541642
17681552	solute	Slc19a2	NM_001030024	NM_001030024 // Slc19a2 // solute carrier family 19 (thiamine transporter), member 2 //	-0.02465	0.09755	-0.2745	0.00032734	0.0523419	0.734796
17661600	family	Fam134c	ENSRNOT00000027217	ENSRNOT00000027217 // Fam134c // family with sequence similarity 134, member C // 10q32	-0.06182	-0.06222	0.23418	0.00033237	0.323041	0.313367
17741754	DENN/MADD	Dennd2d	NM_001107714	NM_001107714 // Dennd2d // DENN/MADD domain containing 2D // 2q34 // 310772 /// ENSRNOT	0.13734	0.18484	0.30069	0.00034978	0.267767	0.476103
17837303	tumor	Tnfrsf11b	NM_012870	NM_012870 // Tnfrsf11b // tumor necrosis factor receptor superfamily, member 11b // 7q3	-0.01245	0.06919	0.64469	0.00035194	0.630665	0.90721
17684076	SLIT-ROBO	Srgap2	NM_001134958	NM_001134958 // Srgap2 // SLIT-ROBO Rho GTPase activating protein 2 // 13q13 // 360840	0.10824	0.12025	0.5923	0.00035625	0.0860308	0.221307
17622676	carnitine	Cpt1a	ENSRNOT00000019652	ENSRNOT00000019652 // Cpt1a // carnitine palmitoyltransferase 1a, liver // 1q43 // 2575	0.02064	-0.1329	-0.9228	0.00036175	0.245501	0.806654
17817475	dihydrolipoamide	Dlst	NM_001006981	NM_001006981 // Dlst // dihydrolipoamide S-succinyltransferase (E2 component of 2-oxo-g	0.07353	-0.0455	0.1971	0.00037013	0.229777	0.374241
17766853	Sec23	Sec23b	NM_001108593	NM_001108593 // Sec23b // Sec23 homolog B (S. cerevisiae) // 3q41 // 362226 /// ENSRNOT	0.09708	-0.08626	-0.3422	0.00037608	0.150154	0.425983
17641268	tight	Tjp2	ENSRNOT00000065921	ENSRNOT00000065921 // Tjp2 // tight junction protein 2 // 1q51 // 115769 /// NM_053773	0.15945	-0.11155	0.44483	0.00038248	0.00861065	0.0338797
17830578	polymerase	Polr2f	ENSRNOT00000015009	ENSRNOT00000015009 // Polr2f // polymerase (RNA) II (DNA directed) polypeptide F // 7q3	0.4377	0.2005	0.309	0.00038299	0.0284539	0.00052158
17620502	aquaporin	Aqp8	NM_019158	NM_019158 // Aqp8 // aquaporin 8 // 1q36 // 29172 /// ENSRNOT00000019939 // Aqp8 // aqu	-0.20601	-0.07532	0.3935	0.00039687	0.498952	0.0829737
17680051	kelch	Klhdc8a	NM_001100683	NM_001100683 // Klhdc8a // kelch domain containing 8A // 13q13 // 305096 /// ENSRNOT000	-0.07444	0.4492	-0.27221	0.00039742	0.0153833	0.302213
17656912	gene	Gtlf3b	NM_001170541	NM_001170541 // Gtlf3b // gene trap locus F3b // 10q22 // 363614 /// ENSRNOT00000007490	-0.06256	-0.06903	-0.17366	0.00039891	0.227095	0.501283
17845733	neural	Nedd4	NM_012986	NM_012986 // Nedd4 // neural precursor cell expressed, developmentally down-regulated 4	0.0553	0.0833	0.134	0.0004244	0.0379483	0.0705028
17814972	ArfGAP	Asap2	ENSRNOT00000008173	ENSRNOT00000008173 // Asap2 // ArfGAP with SH3 domain, ankyrin repeat and PH domain 2 /	0.13759	0.04442	0.51983	0.00044649	0.683822	0.302093
17627219	RAB32,	Rab32	NM_001108902	NM_001108902 // Rab32 // RAB32, member RAS oncogene family // 1p13 // 365042 /// ENSRNO	-0.14076	-0.02076	0.33265	0.00045085	0.779462	0.404612
17869377	similar	LOC503326	XM_002727157	XM_002727157 // LOC503326 // similar to nidogen 2 // --- // 503326	0.1593	0.28426	-0.78709	0.00045418	0.0316864	0.342295
17617093	pink-eyed	LOC308670	AB191343	AB191343 // LOC308670 // pink-eyed dilution // 1q22 // 308670	0.0379	0.27712	0.59766	0.00045827	0.0658614	0.610556
17798355	rCG54747-like	LOC100359865	XM_003754011	XM_003754011 // LOC100359865 // rCG54747-like // --- // 100359865 /// ENSRNOT0000006028	0.2161	0.10809	0.55457	0.0004641	0.29434	0.0678813
17681825	Fc	Fcgr3a	ENSRNOT00000047434	ENSRNOT00000047434 // Fcgr3a // Fc fragment of IgG, low affinity IIIa, receptor // 13q2	0.05054	0.59994	0.3948	0.00046774	0.00038375	0.606098
17756825	RT1	RT1-DMa	NM_198741	NM_198741 // RT1-DMa // RT1 class II, locus DMa // 20p12 // 294274 /// ENSRNOT000000005	0.07141	-0.11864	0.14648	0.00046923	0.343105	0.446007
17781276	frizzled	Fzd1	NM_021266	NM_021266 // Fzd1 // frizzled family receptor 1 // 4q13 // 58868 /// ENSRNOT00000021979	0.28814	-0.06744	-0.66464	0.00047785	0.575664	0.0291548
17862979	t-complex-associated	Tcte1	NM_001108206	NM_001108206 // Tcte1 // t-complex-associated testis expressed 1 // 9q12 // 316242 ///	-0.03156	-0.01388	-0.30589	0.0004829	0.900802	0.818093
17713760	CDC14	Cdc14b	NM_001108404	NM_001108404 // Cdc14b // CDC14 cell division cycle 14 homolog B (S. cerevisiae) // 17p	-0.07726	0.06559	0.13246	0.00048354	0.363042	0.436908
17839036	ras-related	Rac2	NM_001008384	NM_001008384 // Rac2 // ras-related C3 botulinum toxin substrate 2 (rho family, small G	0.0268	0.14854	0.31606	0.00048579	0.0915393	0.788866
17750608	similar	RGD1310209	BC166728	BC166728 // RGD1310209 // similar to KIAA1324 protein // 2q34 // 362019	-0.10728	-0.91933	-0.74524	0.00049052	0.00138762	0.0563393
17791600	5'-nucleotidase,	Nt5c3	NM_001107862	NM_001107862 // Nt5c3 // 5'-nucleotidase, cytosolic III // 4q24 // 312373 /// ENSRNOT00	-0.59255	-0.74532	-0.76458	0.00053332	8.73e-05	0.00093142
17805678	neutral	Nsmaf	ENSRNOT00000014289	ENSRNOT00000014289 // Nsmaf // neutral sphingomyelinase (N-SMase) activation associated	0.0678	-0.01063	0.24827	0.00053429	0.73587	0.201458
17616728	neuron	Nav2	NM_138529	NM_138529 // Nav2 // neuron navigator 2 // 1q22 // 171563 /// ENSRNOT00000046529 // Nav	-0.038	-0.11415	0.29567	0.00054098	0.246595	0.473024
17713324	ring	Rnf170	XM_001061874	XM_001061874 // Rnf170 // ring finger protein 170 // --- // 364654	0.0625	-0.06891	0.22164	0.00056307	0.271942	0.255406
17635220	hypothetical	LOC685009	ENSRNOT00000029629	ENSRNOT00000029629 // LOC685009 // hypothetical protein LOC685009 // 1q32 // 685009 ///	0.23573	0.19905	0.44656	0.00057778	0.0109564	0.0357261
17867631	cytochrome	Cyp2c12	NM_031572	NM_031572 // Cyp2c12 // cytochrome P450, family 2, subfamily c, polypeptide 12 // 1q53	-0.33385	-0.20539	-0.9219	0.00058959	0.224906	0.00822014
17868657	EGF-like	Emr1	NM_001007557	NM_001007557 // Emr1 // EGF-like module containing, mucin-like, hormone receptor-like 1	0.56132	0.39909	0.44203	0.00059802	0.00068079	9.712e-05
17798359	reversion-inducing-cysteine-rich	Reck	NM_001107954	NM_001107954 // Reck // reversion-inducing-cysteine-rich protein with kazal motifs // 5	0.19954	0.27332	0.45865	0.00061024	0.0269697	0.0037338
17879806	B-cell	Bcap31	NM_001004224	NM_001004224 // Bcap31 // B-cell receptor-associated protein 31 // Xq37 // 293852 /// E	0.01083	-0.0902	0.1089	0.00061439	0.0376195	0.856718
17761059	ubiquitin	Usp20	NM_001107827	NM_001107827 // Usp20 // ubiquitin specific peptidase 20 // 3p12 // 311856 /// ENSRNOT0	0.07714	0.09198	0.42069	0.00062997	0.342059	0.374655
17808303	nuclear	Nfib	NM_031566	NM_031566 // Nfib // nuclear factor I/B // 5q31 // 29227 /// ENSRNOT00000067538 // Nfib	0.0611	0.0601	0.1621	0.00065132	0.192895	0.167381
17821719	syntaxin	Stxbp6	NM_001191872	NM_001191872 // Stxbp6 // syntaxin binding protein 6 (amisyn) // 6q21 // 362734 /// ENS	-0.02164	0.14664	0.28689	0.00066528	0.222716	0.776976
17642377	mitochondrial	Mrpl43	NM_001107598	NM_001107598 // Mrpl43 // mitochondrial ribosomal protein L43 // 1q54 // 309440	-0.51073	-0.47379	-0.56758	0.00066608	0.0202575	1.508e-05
17671987	monocyte	Mmd2	NM_001037217	NM_001037217 // Mmd2 // monocyte to macrophage differentiation-associated 2 // 12p11 //	0.0495	0.03949	-1.05222	0.00067934	0.759288	0.676117
17831154	similar	RGD1311310	XM_003754323	XM_003754323 // RGD1311310 // similar to hypothetical protein supported by AL449243 //	-0.0111	-0.0917	-0.1126	0.00074358	0.0515607	0.846744
17823370	similar	RGD1310769	NM_001106749	NM_001106749 // RGD1310769 // similar to HSPC288 // 6q31 // 299207 /// ENSRNOT000000123	0.03786	0.09619	0.2209	0.00076659	0.159772	0.590795
17729203	carboxylesterase	Ces2g	NM_001106175	NM_001106175 // Ces2g // carboxylesterase 2G // 19q11 // 291952 /// ENSRNOT00000048385	-0.03795	0.2206	0.56805	0.00079203	0.250904	0.903554
17772052	zinc	Zeb2	NM_001033701	NM_001033701 // Zeb2 // zinc finger E-box binding homeobox 2 // 3q12 // 311071 /// ENSR	0.0232	0.22375	0.19062	0.0008154	0.0350202	0.702328
17616934	tubulin,	Tubgcp5	NM_001107516	NM_001107516 // Tubgcp5 // tubulin, gamma complex associated protein 5 // 1q22 // 30866	-0.18706	-0.12258	-0.3237	0.00082358	0.0040515	0.00912264
17689939	toll-like	Tlr1	NM_001172120	NM_001172120 // Tlr1 // toll-like receptor 1 // 14p11 // 305354 /// ENSRNOT00000059125	0.11482	0.05975	0.35332	0.00083791	0.346507	0.298323
17771181	dystonia	Dyt1	NM_153303	NM_153303 // Dyt1 // dystonia 1 // 3p12 // 266606 /// ENSRNOT00000064660 // Dyt1 // dys	-0.10069	-0.12648	-0.1317	0.00084072	0.057175	0.446531
17791312	cytochrome	Cycs	NM_012839	NM_012839 // Cycs // cytochrome c, somatic // 4q24 // 25309 /// BC089051 // Cycs // cyt	1.09692	0.8453	0.7631	0.00085219	0.00012534	0.00011059
17778123	similar	RGD1565143	BC133729	BC133729 // RGD1565143 // similar to serine/threonine kinase // 3q41 // 296256	-0.67177	-0.73386	-0.69346	0.00087699	0.00089734	0.00412162
17798157	interleukin	Il11ra1	NM_139116	NM_139116 // Il11ra1 // interleukin 11 receptor, alpha chain 1 // 5q22 // 245983 /// EN	0.23976	0.02687	0.36681	0.00090515	0.641881	0.0214028
17794897	Cd4	Cd4	NM_012705	NM_012705 // Cd4 // Cd4 molecule // 4q42 // 24932 /// ENSRNOT00000021915 // Cd4 // Cd4	0.17444	0.3896	0.294	0.0009372	0.0012484	0.166637
17624282	family	Fam111a	NM_001109163	NM_001109163 // Fam111a // family with sequence similarity 111, member A // 1q43 // 499	-1.55266	-2.10768	-1.51528	0.00094866	2.277e-05	1.429e-07
17655044	2,4-dienoyl	Decr2	NM_171996	NM_171996 // Decr2 // 2,4-dienoyl CoA reductase 2, peroxisomal // 10q12 // 64461 /// EN	-0.02131	0.0885	0.1174	0.00096218	0.395604	0.819913
17729875	zinc	Zfhx3	ENSRNOT00000068594	ENSRNOT00000068594 // Zfhx3 // zinc finger homeobox 3 // 19q12 // 307829	0.14433	0.12435	0.33597	0.00096257	0.200375	0.114362
17879124	E74-like	Elf4	NM_001191735	NM_001191735 // Elf4 // E74-like factor 4 (ets domain transcription factor) // Xq35 //	0.09575	0.00641	0.36846	0.00096765	0.942148	0.379792
17861900	D-2-hydroxyglutarate	D2hgdh	ENSRNOT00000025711	ENSRNOT00000025711 // D2hgdh // D-2-hydroxyglutarate dehydrogenase // 9q36 // 301624 //	0.04098	-0.1284	-0.32008	0.00096842	0.0464507	0.480981
17715244	cDNA	LOC100363003	ENSRNOT00000066200	ENSRNOT00000066200 // LOC100363003 // cDNA sequence BC034664-like // --- // 100363003	0.0328	-0.1525	-0.18761	0.00097961	0.00389368	0.598741
17637089	spinster	Spns1	NM_001039208	NM_001039208 // Spns1 // spinster homolog 1 (Drosophila) // 1q36 // 361648 /// ENSRNOT0	0.29771	0.14034	0.22363	0.00099584	0.0898367	0.00403041
17699353	regulator	Rcbtb1	NM_001108380	NM_001108380 // Rcbtb1 // regulator of chromosome condensation (RCC1) and BTB (POZ) dom	0.05245	-0.09347	0.40665	0.00101595	0.307828	0.53554
17837820	zinc	Zfat	NM_001134957	NM_001134957 // Zfat // zinc finger and AT hook domain containing // 7q34 // 362925 ///	0.33387	0.08208	0.38067	0.0010329	0.0503448	0.00188998
17738555	asparagine-linked	Alg5	NM_001025407	NM_001025407 // Alg5 // asparagine-linked glycosylation 5, dolichyl-phosphate beta-gluc	-0.14133	-0.0923	-0.1536	0.00110308	0.0733422	0.181432
17878026	PDZ	Pdzd11	NM_001106945	NM_001106945 // Pdzd11 // PDZ domain containing 11 // Xq31 // 302422 /// ENSRNOT0000000	-0.10643	-0.0298	-0.22334	0.00112691	0.716275	0.139005
17845601	myosin	Myo1e	NM_173101	NM_173101 // Myo1e // myosin IE // 8q24 // 25484 /// ENSRNOT00000016482 // Myo1e // myo	0.03066	0.06408	0.27013	0.00113753	0.122239	0.659901
17760933	phytanoyl-CoA	Phyhd1	NM_001013081	NM_001013081 // Phyhd1 // phytanoyl-CoA dioxygenase domain containing 1 // 3p12 // 2966	0.38407	-0.0018	0.1776	0.00117139	0.98228	0.0108051
17712236	eukaryotic	Eif4ebp1	NM_053857	NM_053857 // Eif4ebp1 // eukaryotic translation initiation factor 4E binding protein 1	0.04738	0.18702	0.334	0.0011787	0.107437	0.542639
17657405	nudE	Ndel1	NM_133320	NM_133320 // Ndel1 // nudE nuclear distribution gene E homolog (A. nidulans)-like 1 //	0.03302	0.07	0.2513	0.00118105	0.152986	0.502414
17792989	aprataxin	Aplf	NM_001173382	NM_001173382 // Aplf // aprataxin and PNKP like factor // 4q34 // 500247 /// ENSRNOT000	0.1188	-0.00119	0.44538	0.00120412	0.988846	0.274774
17822984	solute	Slc10a1	NM_017047	NM_017047 // Slc10a1 // solute carrier family 10 (sodium/bile acid cotransporter family	0.14794	-0.11065	-0.1365	0.00123019	0.266384	0.345066
17835159	neural	Nedd1	NM_001106779	NM_001106779 // Nedd1 // neural precursor cell expressed, developmentally down-regulate	0.10597	-0.0799	0.38541	0.00124363	0.165265	0.209281
17679606	cytoplasmic	Clasp1	BC087721	BC087721 // Clasp1 // cytoplasmic linker associated protein 1 // 13q11 // 304740	-0.00451	-0.02783	0.20537	0.00127778	0.686657	0.930789
17813896	tetratricopeptide	Ttc7	NM_001100756	NM_001100756 // Ttc7 // tetratricopeptide repeat domain 7 // 6q12 // 362696 /// ENSRNOT	0.10513	0.0959	0.27108	0.00128141	0.0932362	0.24565
17651338	RUN	Rundc1	ENSRNOT00000031208	ENSRNOT00000031208 // Rundc1 // RUN domain containing 1 // 10q32.1 // 303552	0.1269	0.14974	0.25302	0.00129623	0.0380233	0.168616
17625749	arginine	Avpi1	ENSRNOT00000019978	ENSRNOT00000019978 // Avpi1 // arginine vasopressin-induced 1 // 1q54 // 171386 /// NM_	0.16231	0.18964	0.56464	0.00132031	0.221532	0.154631
17851378	GRAM	Gramd1b	NM_001191616	NM_001191616 // Gramd1b // GRAM domain containing 1B // 8q22 // 300644 /// ENSRNOT00000	0.0627	-0.2456	0.26783	0.00133417	0.0876998	0.237858
17679219	cytochrome	Cyp3a73	XM_001070575	XM_001070575 // Cyp3a73 // cytochrome P450, family 3, subfamily a, polypeptide 73 // --	-0.1265	-0.29135	-0.6443	0.00136765	0.0643098	0.361902
17650552	homeo	Hoxb1	XM_001081344	XM_001081344 // Hoxb1 // homeo box B1 // 10q31 // 303491 /// ENSRNOT00000011416 // Hoxb	-0.12656	-0.01696	-0.1366	0.0013833	0.835507	0.279593
17816796	A	Akap5	ENSRNOT00000008416	ENSRNOT00000008416 // Akap5 // A kinase (PRKA) anchor protein 5 // 6q24 // 171026 /// N	0.04309	0.1315	0.66595	0.00138977	0.265202	0.597379
17768157	erythrocyte	Epb41l1	NM_021681	NM_021681 // Epb41l1 // erythrocyte membrane protein band 4.1-like 1 // 3q42 // 59317 /	0.2174	-0.01519	-0.19361	0.00143429	0.655448	0.00226054
17655423	WW	Wwc1	FQ212171	FQ212171 // Wwc1 // WW and C2 domain containing 1 // 10q12 // 303039	0.05929	-0.0592	0.19947	0.00143875	0.101606	0.336467
17794318	leucine-rich	Lrtm2	NM_001109430	NM_001109430 // Lrtm2 // leucine-rich repeats and transmembrane domains 2 // 4q42 // 68	0.07027	0.24454	0.55807	0.00146469	0.0816663	0.180421
17745568	F-box	Fbxo4	NM_001107672	NM_001107672 // Fbxo4 // F-box protein 4 // 2q16 // 310363 /// ENSRNOT00000020925 // Fb	-0.1625	-0.37139	-0.34284	0.0015061	0.00199453	0.230282
17670921	dynamin	Dnm1l	ENSRNOT00000002485	ENSRNOT00000002485 // Dnm1l // dynamin 1-like // 11q23 // 114114 /// NM_053655 // Dnm1l	-0.0164	-0.0292	-0.16564	0.00151472	0.601559	0.800334
17622327	adaptor-related	Ap2a2	NM_031008	NM_031008 // Ap2a2 // adaptor-related protein complex 2, alpha 2 subunit // 1q41 // 816	-0.1392	-0.0974	0.1327	0.00154191	0.0288772	0.00591156
17729720	cadherin	Cdh1	NM_031334	NM_031334 // Cdh1 // cadherin 1 // 19q12 // 83502 /// ENSRNOT00000027346 // Cdh1 // cad	-0.00828	0.07887	0.2194	0.00154729	0.334911	0.919052
17757621	integrin,	Itgb2	NM_001037780	NM_001037780 // Itgb2 // integrin, beta 2 // 20p12 // 309684 /// ENSRNOT00000001639 //	0.06447	0.25967	0.38654	0.00155509	0.00893095	0.645751
17761052	torsin	Tor1b	NM_001039197	NM_001039197 // Tor1b // torsin family 1, member B // 3p12 // 311854 /// ENSRNOT0000006	-0.0936	-0.19355	-0.27201	0.00157748	0.0206658	0.395002
17674119	a	Adam1a	NM_020078	NM_020078 // Adam1a // a disintegrin and metallopeptidase domain 1a // 12q16 // 56777 /	-0.35396	-0.05655	-0.36795	0.0016056	0.188888	0.0242657
17635226	polymerase	Pold3	NM_001024750	NM_001024750 // Pold3 // polymerase (DNA-directed), delta 3, accessory subunit // 1q32	0.04412	0.06152	0.29834	0.00162103	0.135399	0.476459
17819479	Rap	Rapgef5	NM_001047915	NM_001047915 // Rapgef5 // Rap guanine nucleotide exchange factor (GEF) 5 // 6q33 // 36	0.04065	0.2133	0.49903	0.00164133	0.0651521	0.521753
17684636	similar	RGD1311892	ENSRNOT00000035404	ENSRNOT00000035404 // RGD1311892 // similar to hypothetical protein FLJ10901 // 13q13 /	0.03301	0.04291	-0.32116	0.00164973	0.780587	0.742679
17872532	transducin	Tbl1x	NM_001106964	NM_001106964 // Tbl1x // transducin (beta)-like 1 X-linked // Xq22 // 302711 /// ENSRNO	-0.01664	0.04134	0.2097	0.00165135	0.448976	0.721422
17694715	solute	Slc34a2	NM_053380	NM_053380 // Slc34a2 // solute carrier family 34 (sodium phosphate), member 2 // 14q11	-0.02885	0.24798	0.5148	0.00167517	0.037143	0.87902
17623006	mitochondrial	mrpl11	NM_001006973	NM_001006973 // mrpl11 // mitochondrial ribosomal protein L11 // 1q43 // 293666 /// ENS	-0.36482	-0.51989	-0.42292	0.00170053	0.0112193	0.00281057
17791714	hematopoietic	Hpgds	NM_031644	NM_031644 // Hpgds // hematopoietic prostaglandin D synthase // 4q31 // 58962 /// ENSRN	-0.42792	-0.56511	0.55793	0.00170744	0.0782638	0.00537322
17774502	nuclear	Nr1h3	ENSRNOT00000018154	ENSRNOT00000018154 // Nr1h3 // nuclear receptor subfamily 1, group H, member 3 // 3q24	0.01266	-0.2088	0.1219	0.00172031	0.0135651	0.866301
17676016	cytohesin	Cyth3	NM_053912	NM_053912 // Cyth3 // cytohesin 3 // 12p11 // 116693 /// ENSRNOT00000001412 // Cyth3 //	-0.05843	0.15225	0.41796	0.00173773	0.190796	0.519562
17670595	thioredoxin	Txnrd2	NM_022584	NM_022584 // Txnrd2 // thioredoxin reductase 2 // 11q23 // 50551 /// AF072865 // Txnrd2	0.2275	0.00411	0.27993	0.0017487	0.942906	0.00219625
17767309	similar	RGD1304644	NM_001037198	NM_001037198 // RGD1304644 // similar to RIKEN cDNA 2310046K01 // 3q41 // 311536 /// EN	0.06152	-0.24109	-0.32439	0.00176788	0.019533	0.496069
17630742	Axl	Axl	ENSRNOT00000028131	ENSRNOT00000028131 // Axl // Axl receptor tyrosine kinase // 1q21 // 308444 /// ENSRNOT	0.18872	0.38638	0.31231	0.00179687	0.00058319	0.00330098
17858614	neuronal	Npas2	NM_001108214	NM_001108214 // Npas2 // neuronal PAS domain protein 2 // 9q21 // 316351 /// ENSRNOT000	0.1242	0.12111	0.3689	0.00180291	0.125994	0.0109389
17855158	ubiquitin-like	Uba5	NM_001009669	NM_001009669 // Uba5 // ubiquitin-like modifier activating enzyme 5 // 8q32 // 300968 /	-0.02914	-0.10552	-0.18713	0.00180518	0.0437228	0.671972
17621000	hydroxy-delta-5-steroid	Hsd3b7	NM_139329	NM_139329 // Hsd3b7 // hydroxy-delta-5-steroid dehydrogenase, 3 beta- and steroid delta	0.07695	0.07616	0.7099	0.00182001	0.450652	0.378113
17659910	serine	Scpep1	NM_133383	NM_133383 // Scpep1 // serine carboxypeptidase 1 // 10q26 // 114861 /// ENSRNOT00000003	-0.31875	-0.1353	0.73835	0.00184171	0.0079058	0.00022299
17759666	golgi	Golph3l	NM_001007698	NM_001007698 // Golph3l // golgi phosphoprotein 3-like // 2q34 // 310669 /// BC081987 /	-0.0677	-0.0429	-0.4029	0.00184484	0.39297	0.39162
17722643	protocadherin	Pcdhb3	NM_001014783	NM_001014783 // Pcdhb3 // protocadherin beta 3 // 18p11 // 291656 /// ENSRNOT0000002721	0.10624	0.14495	0.24591	0.0018618	0.22334	0.398802
17625123	interferon-induced	Ifit1	NM_020096	NM_020096 // Ifit1 // interferon-induced protein with tetratricopeptide repeats 1 // 1q	-0.71126	-2.19404	-2.42114	0.00186267	0.00100071	0.0113036
17696372	cordon-bleu	Cobl	NM_001107236	NM_001107236 // Cobl // cordon-bleu homolog (mouse) // 14q21 // 305497 /// ENSRNOT00000	0.02918	0.08508	0.2459	0.0018708	0.417097	0.778814
17628959	leucyl/cystinyl	Lnpep	NM_001113403	NM_001113403 // Lnpep // leucyl/cystinyl aminopeptidase // 1q12 // 171105 /// ENSRNOT00	0.024	0.036	0.34816	0.00189484	0.491228	0.735717
17664380	chondrolectin	Chodl	NM_001105894	NM_001105894 // Chodl // chondrolectin // 11q11 // 288289 /// ENSRNOT00000031889 // Cho	-0.11682	-0.13707	-0.3035	0.00191666	0.248742	0.346171
17715339	tubulin,	Tubb2a	NM_001109119	NM_001109119 // Tubb2a // tubulin, beta 2A class IIa // 17p12 // 498736 /// ENSRNOT0000	-0.0524	0.03056	0.66815	0.00194681	0.734207	0.209858
17670575	UDP-GlcNAc:betaGal	B3gnt5	NM_053932	NM_053932 // B3gnt5 // UDP-GlcNAc:betaGal beta-1,3-N-acetylglucosaminyltransferase 5 //	-0.18212	-0.05239	-0.31351	0.00195325	0.622361	0.0555075
17615249	Tyro	Tyrobp	NM_212525	NM_212525 // Tyrobp // Tyro protein tyrosine kinase binding protein // 1q21 // 361537 /	0.37937	0.12492	0.30521	0.00196204	0.109853	0.00110948
17741181	notch	Notch2	ENSRNOT00000025718	ENSRNOT00000025718 // Notch2 // notch 2 // 2q34 // 29492 /// NM_024358 // Notch2 // not	0.20653	0.1288	0.2935	0.00199777	0.0827492	0.00450467
17752004	interferon-induced	Ifi44	NM_001107729	NM_001107729 // Ifi44 // interferon-induced protein 44 // 2q45 // 310969 /// ENSRNOT000	0.63574	0.405	0.64367	0.00199999	0.00322928	0.0174827
17740971	histone	Hist2h2ab	NM_001111341	NM_001111341 // Hist2h2ab // histone cluster 2, H2ab // 2q34 // 690102 /// ENSRNOT00000	-0.3673	-0.2316	-0.50934	0.0020028	0.240472	0.0199024
17838546	5-oxoprolinase	Oplah	NM_053904	NM_053904 // Oplah // 5-oxoprolinase (ATP-hydrolysing) // 7q34 // 116684 /// ENSRNOT000	0.16577	-0.1059	0.21837	0.00202202	0.0480974	0.0818555
17652300	axin	Axin2	NM_024355	NM_024355 // Axin2 // axin 2 // 10q32.1 // 29134 /// ENSRNOT00000004898 // Axin2 // axi	-0.0589	0.15417	-0.33371	0.00202242	0.167028	0.478767
17844027	crystallin,	Cryab	NM_012935	NM_012935 // Cryab // crystallin, alpha B // 8q23 // 25420 /// ENSRNOT00000059127 // Cr	0.0609	0.1257	1.37456	0.00205042	0.00975308	0.382313
17642606	5'-nucleotidase,	LOC100363253	XM_003753419	XM_003753419 // LOC100363253 // 5'-nucleotidase, cytosolic II // --- // 100363253 /// E	0.05882	0.0383	0.27685	0.00205607	0.453568	0.425448
17757696	lanosterol	Lss	ENSRNOT00000042499	ENSRNOT00000042499 // Lss // lanosterol synthase (2,3-oxidosqualene-lanosterol cyclase)	0.09405	-0.1651	-0.50255	0.00206934	0.108429	0.0771361
17686577	Purkinje	Pcp4l1	NM_001126093	NM_001126093 // Pcp4l1 // Purkinje cell protein 4-like 1 // 13q24 // 685448 /// ENSRNOT	-0.08193	0.03345	0.64069	0.00206992	0.670772	0.519308
17875239	filamin	Flna	NM_001134599	NM_001134599 // Flna // filamin A, alpha // Xq37 // 293860 /// ENSRNOT00000068489 // Fl	0.13139	0.41713	0.31558	0.00209419	0.00375084	0.165038
17652592	cerebellar	Cdr2l	ENSRNOT00000035865	ENSRNOT00000035865 // Cdr2l // cerebellar degeneration-related protein 2-like // 10q32.	-0.04381	-0.07445	-0.17652	0.00210493	0.177839	0.613344
17689818	similar	RGD1563570	ENSRNOT00000046342	ENSRNOT00000046342 // RGD1563570 // similar to ribosomal protein S23 // 14p11 // 498360	0.33297	0.0793	0.23982	0.00212676	0.150869	0.00410395
17795062	potassium	Kcna1	NM_173095	NM_173095 // Kcna1 // potassium voltage-gated channel, shaker-related subfamily, member	0.0871	0.26368	-0.36888	0.0021875	0.0150906	0.487684
17698109	purine	Pnp	NM_001106031	NM_001106031 // Pnp // purine nucleoside phosphorylase // 15p14 // 290029 /// ENSRNOT00	0.42715	-0.0287	0.2467	0.00226855	0.553218	5.948e-05
17839195	Sad1	Sun2	FQ224496	FQ224496 // Sun2 // Sad1 and UNC84 domain containing 2 // 7q34 // 315135 /// ENSRNOT000	0.11961	0.10128	0.36071	0.0022717	0.136438	0.188525
17782382	ATP/GTP	Agbl3	ENSRNOT00000030090	ENSRNOT00000030090 // Agbl3 // ATP/GTP binding protein-like 3 // 4q22 // 500076	0.07404	-0.15629	-0.26598	0.00228118	0.038419	0.0768314
17793960	v-raf-leukemia	Raf1	ENSRNOT00000013831	ENSRNOT00000013831 // Raf1 // v-raf-leukemia viral oncogene 1 // 4q42 // 24703 /// NM_0	0.07703	-0.04296	0.1306	0.00229716	0.158	0.146481
17626905	carboxylesterase	Ces2c	NM_133586	NM_133586 // Ces2c // carboxylesterase 2C // 1q55 // 171118 /// AB010635 // Ces2c // ca	0.35647	-0.16326	0.73375	0.00233049	0.278019	0.242259
17823303	placental	Pgf	NM_053595	NM_053595 // Pgf // placental growth factor // 6q31 // 94203 /// ENSRNOT00000007790 //	0.07794	0.04357	0.28849	0.00239682	0.701164	0.0932522
17807595	lysophosphatidic	Lpar1	NM_053936	NM_053936 // Lpar1 // lysophosphatidic acid receptor 1 // 5q24 // 116744 /// ENSRNOT000	0.1168	0.2072	-0.28137	0.00239829	0.166954	0.243184
17630947	phospholipase	Pld3	NM_001012167	NM_001012167 // Pld3 // phospholipase D family, member 3 // 1q21 // 361527 /// ENSRNOT0	-0.0162	-0.0744	0.1903	0.00242369	0.128303	0.608614
17755002	perforin	Prf1	NM_017330	NM_017330 // Prf1 // perforin 1 (pore forming protein) // 20q11 // 50669 /// ENSRNOT000	-0.01765	0.19083	0.53011	0.00243629	0.112456	0.831573
17667492	heat	Hspa13	ENSRNOT00000047320	ENSRNOT00000047320 // Hspa13 // heat shock protein 13 // 11p11 // 29734 /// NM_019271 /	0.04605	0.02749	-0.20872	0.00243808	0.453826	0.680512
17861360	UDP	Ugt1a5	NM_001039549	NM_001039549 // Ugt1a5 // UDP glucuronosyltransferase 1 family, polypeptide A5 // 9q35	0.05358	0.0746	0.2022	0.00245006	0.217073	0.472611
17749387	sodium	Scnm1	NM_001107696	NM_001107696 // Scnm1 // sodium channel modifier 1 // 2q34 // 310662 /// ENSRNOT0000002	0.00078	-0.26809	-0.22476	0.00245265	0.00753012	0.994685
17643679	transmembrane	Tmem186	NM_001025756	NM_001025756 // Tmem186 // transmembrane protein 186 // 10q12 // 497863 /// ENSRNOT0000	-0.30598	-0.16022	-0.19345	0.00246405	0.0336681	0.0174696
17668368	myc	Mina	NM_153309	NM_153309 // Mina // myc induced nuclear antigen // 11q12 // 266670 /// ENSRNOT00000002	0.0565	-0.29323	-0.33043	0.00250798	0.132633	0.66586
17678479	TAO	Taok3	NM_001024254	NM_001024254 // Taok3 // TAO kinase 3 // 12q16 // 304530 /// ENSRNOT00000001503 // Taok	-0.00266	0.15633	0.32348	0.00252051	0.00936947	0.964869
17745550	growth	Ghr	NM_017094	NM_017094 // Ghr // growth hormone receptor // 2q16 // 25235 /// ENSRNOT00000046951 //	0.19206	-0.0182	0.0873	0.00252415	0.789805	0.113581
17635191	solute	Slco2b1	NM_080786	NM_080786 // Slco2b1 // solute carrier organic anion transporter family, member 2b1 //	0.11788	0.09067	-0.2371	0.00252566	0.29582	0.117198
17724607	cytochrome	Cyb5a	ENSRNOT00000020446	ENSRNOT00000020446 // Cyb5a // cytochrome b5 type A (microsomal) // 18q12.3 // 64001 //	-0.02869	0.0398	0.1379	0.00257685	0.409366	0.780631
17725888	fibroblast	Fgf1	NM_012846	NM_012846 // Fgf1 // fibroblast growth factor 1 // 18p11 // 25317 /// ENSRNOT0000001857	-0.33951	-0.0891	-0.55379	0.00257703	0.145502	0.0474983
17712272	ER	Erlin2	NM_001106088	NM_001106088 // Erlin2 // ER lipid raft associated 2 // 16q12.4 // 290823 /// ENSRNOT00	0.09714	-0.088	-0.19404	0.00258259	0.048411	0.119245
17807413	catenin	Ctnnal1	NM_001106649	NM_001106649 // Ctnnal1 // catenin (cadherin associated protein), alpha-like 1 // 5q24	-0.021	-0.24166	-0.29705	0.00258384	0.109173	0.731036
17783946	ATP-binding	Abcg2	NM_181381	NM_181381 // Abcg2 // ATP-binding cassette, subfamily G (WHITE), member 2 // 4q24 // 31	-1.49297	-2.25323	-1.28517	0.00258451	1.001e-07	0.00051928
17879671	microRNA	Mir3585	NR_037380	NR_037380 // Mir3585 // microRNA mir-3585 // --- // 100526600	0.14277	0.02438	-0.34451	0.00263648	0.882261	0.310682
17777693	taspase,	Tasp1	NM_001044243	NM_001044243 // Tasp1 // taspase, threonine aspartase 1 // 3q36-q41 // 311468 /// ENSRN	0.05518	-0.00296	-0.29116	0.00269667	0.963898	0.615959
17723285	casein	Csnk1g3	NM_022855	NM_022855 // Csnk1g3 // casein kinase 1, gamma 3 // 18q11 // 64823 /// ENSRNOT000000227	0.10418	-0.00887	0.22301	0.00269874	0.880296	0.0174676
17616998	hect	Herc2	NM_001107520	NM_001107520 // Herc2 // hect domain and RLD 2 // 1q22 // 308669 /// ENSRNOT00000019245	0.03398	0.00943	-0.19748	0.00269903	0.866486	0.768545
17825799	Cd63	Cd63	NM_017125	NM_017125 // Cd63 // Cd63 molecule // 7q11 // 29186 /// ENSRNOT00000010180 // Cd63 // C	0.0026	-0.2378	0.48076	0.00271577	0.0966601	0.989738
17848752	acetyl-Coenzyme	Acaa1a	ENSRNOT00000041007	ENSRNOT00000041007 // Acaa1a // acetyl-Coenzyme A acyltransferase 1A // 8q32 // 24157 /	0.08278	-0.46427	-0.3674	0.00272234	0.0006286	0.490067
17813490	cysteine	Crim1	NM_001169103	NM_001169103 // Crim1 // cysteine rich transmembrane BMP regulator 1 (chordin like) //	-0.01501	-0.0205	0.2991	0.00273195	0.794741	0.808699
17831594	protein	Ppp6r2	NM_001106789	NM_001106789 // Ppp6r2 // protein phosphatase 6, regulatory subunit 2 // 7q34 // 300146	-0.01387	0.01293	0.20712	0.00273859	0.878464	0.793461
17725716	CD14	Cd14	ENSRNOT00000023977	ENSRNOT00000023977 // Cd14 // CD14 molecule // 18p11 // 60350 /// NM_021744 // Cd14 //	-0.02362	0.09979	0.38438	0.00278273	0.301702	0.827788
17836918	neurocalcin	Ncald	NM_001024371	NM_001024371 // Ncald // neurocalcin delta // 7q22 // 553106	-0.1803	0.01842	-0.77772	0.00281906	0.81824	0.0222151
17735098	similar	RGD1563705	ENSRNOT00000022348	ENSRNOT00000022348 // RGD1563705 // similar to ribosomal protein S23 // 8q32 // 501058	0.3435	0.1456	0.1772	0.00283037	0.167363	0.0114031
17799718	similar	RGD1311849	ENSRNOT00000034358	ENSRNOT00000034358 // RGD1311849 // similar to mKIAA1797 protein // 5q32 // 313346 ///	0.04511	0.0338	0.20714	0.00283436	0.519336	0.556001
17704592	component	Cog3	NM_001012157	NM_001012157 // Cog3 // component of oligomeric golgi complex 3 // 15q11 // 361073 ///	0.00653	0.0115	-0.19725	0.00288592	0.82867	0.836574
17666325	ArfGAP	Acap2	NM_001034006	NM_001034006 // Acap2 // ArfGAP with coiled-coil, ankyrin repeat and PH domains 2 // 11	0.04118	-0.02086	0.29597	0.00290601	0.710017	0.535855
17844649	similar	RGD1562618	BC158644	BC158644 // RGD1562618 // similar to RIKEN cDNA 6030419C18 gene // 8q24 // 501007 /// E	0.0518	-0.18436	0.43615	0.00291117	0.0570334	0.371793
17668323	C2	C2cd2	NM_199391	NM_199391 // C2cd2 // C2 calcium-dependent domain containing 2 // 11q12 // 304055 /// E	0.10624	-0.03872	0.20066	0.00291262	0.524065	0.156628
17806112	ATPase,	Atp6v0d2	NM_001011972	NM_001011972 // Atp6v0d2 // ATPase, H+ transporting, lysosomal V0 subunit D2 // 5q13 //	-0.15534	-0.0298	-0.44711	0.00291834	0.657519	0.221743
17642441	nucleophosmin/nucleoplasmin,	Npm3	XM_577868	XM_577868 // Npm3 // nucleophosmin/nucleoplasmin, 3 // 1q54 // 502389 /// ENSRNOT000000	-0.10985	-0.23894	-0.44062	0.00294446	0.0335732	0.114115
17686261	POU	Pou2f1	NM_001100639	NM_001100639 // Pou2f1 // POU class 2 homeobox 1 // 13q23 // 171068 /// ENSRNOT00000047	0.12748	0.15496	0.2915	0.00295484	0.0895372	0.0537154
17650468	guanine	Gngt2	NM_001135767	NM_001135767 // Gngt2 // guanine nucleotide binding protein (G protein), gamma transduc	-0.15677	0.09279	0.48571	0.00296036	0.392039	0.261034
17680182	golgi	Golt1a	NM_001109070	NM_001109070 // Golt1a // golgi transport 1A // 13q13 // 498230 /// ENSRNOT00000003918	-0.33433	-0.67206	-0.75022	0.0029736	0.00179221	0.124881
17703307	gap	Gjb2	NM_001004099	NM_001004099 // Gjb2 // gap junction protein, beta 2 // 15p12 // 394266 /// ENSRNOT0000	-0.03014	0.0437	-0.4369	0.00299892	0.465096	0.725664
17753937	ATP-binding	Abcg1	ENSRNOT00000001533	ENSRNOT00000001533 // Abcg1 // ATP-binding cassette, subfamily G (WHITE), member 1 // 2	0.0948	0.62391	0.25109	0.00301881	0.00019503	0.201458
17688749	N-acylethanolamine	Naaa	ENSRNOT00000003102	ENSRNOT00000003102 // Naaa // N-acylethanolamine acid amidase // 14p22 // 497009 /// NM	0.01249	0.26375	0.3316	0.00302225	0.0122825	0.876287
17778405	COMM	Commd7	ENSRNOT00000014038	ENSRNOT00000014038 // Commd7 // COMM domain containing 7 // 3q41 // 296285 /// NM_00103	-0.07561	-0.32004	-0.16056	0.00302897	0.00197952	0.400913
17718397	spleen	Syk	ENSRNOT00000016942	ENSRNOT00000016942 // Syk // spleen tyrosine kinase // 17p14 // 25155 /// NM_012758 //	0.02895	0.14677	0.16985	0.00302983	0.126976	0.639563
17726352	glutaredoxin-like	LOC100174910	NM_001131003	NM_001131003 // LOC100174910 // glutaredoxin-like protein // 18q12.1 // 100174910 /// E	-0.12227	-0.43762	-0.31158	0.00303709	0.00152883	0.174701
17792354	thymosin,	Tmsb10	NM_021261	NM_021261 // Tmsb10 // thymosin, beta 10 // 4q33 // 50665 /// M58404 // Tmsb10 // thymo	0.03988	0.08848	0.28217	0.00306114	0.39835	0.706958
17723983	cell	Cidea	NM_001170467	NM_001170467 // Cidea // cell death-inducing DFFA-like effector a // 18q12.1 // 291541	-0.31707	0.47604	0.82739	0.00308755	0.141201	0.0334306
17782270	exocyst	Exoc4	NM_053875	NM_053875 // Exoc4 // exocyst complex component 4 // 4q22 // 116654 /// ENSRNOT00000050	0.07338	-0.02084	0.19876	0.00312724	0.520525	0.224829
17651535	granulin	Grn	NM_017113	NM_017113 // Grn // granulin // 10q32.1 // 29143 /// ENSRNOT00000028557 // Grn // granu	0.01289	-0.0025	0.2097	0.00315897	0.969625	0.884191
17730442	gigaxonin	Gan	NM_001107434	NM_001107434 // Gan // gigaxonin // 19q12 // 307893 /// ENSRNOT00000016963 // Gan // gi	0.04001	-0.14266	-0.33125	0.00316281	0.0600071	0.430339
17646199	olfactory	Olr1442	NM_001000776	NM_001000776 // Olr1442 // olfactory receptor 1442 // 10q22 // 405051 /// ENSRNOT000000	0.29868	-0.09204	-0.2954	0.00317692	0.532702	0.0574716
17815261	SH3	Sh3yl1	NM_001108705	NM_001108705 // Sh3yl1 // SH3 domain containing, Ysc84-like 1 (S. cerevisiae) // 6q16 /	0.23673	0.09344	0.72291	0.00320942	0.272115	0.0813839
17807085	tripartite	Trim14	NM_001107934	NM_001107934 // Trim14 // tripartite motif-containing 14 // 5q22 // 313236 /// ENSRNOT0	-0.19278	0.04182	0.1587	0.00323139	0.718133	0.334378
17690970	zinc	Zfp278	NM_001107231	NM_001107231 // Zfp278 // zinc finger protein 278 // 14q21 // 305471 /// ENSRNOT0000002	0.01758	-0.14329	-0.21672	0.00323691	0.218428	0.765242
17880921	olfactory	Olr1275	NM_001000800	NM_001000800 // Olr1275 // olfactory receptor 1275 // 8q22 // 405085 /// ENSRNOT0000004	0.05961	0.01534	0.45012	0.00325113	0.913461	0.645567
17686252	RCSD	Rcsd1	ENSRNOT00000004387	ENSRNOT00000004387 // Rcsd1 // RCSD domain containing 1 // 13q23 // 360872 /// NM_00110	0.09364	0.01681	0.22014	0.00328106	0.829559	0.141874
17748119	electron-transferring-flavoprotein	Etfdh	NM_198742	NM_198742 // Etfdh // electron-transferring-flavoprotein dehydrogenase // 2q32 // 29514	0.15394	-0.0626	-0.1237	0.00330384	0.119666	0.103676
17761693	DAB2	Dab2ip	NM_138710	NM_138710 // Dab2ip // DAB2 interacting protein // 3p11 // 192126 /// ENSRNOT0000006687	0.09139	-0.0356	0.23771	0.00332647	0.453537	0.1079
17774733	exostoses	Ext2	NM_001107751	NM_001107751 // Ext2 // exostoses (multiple) 2 // 3q24 // 311215 /// BC166748 // Ext2 /	0.16089	0.08713	0.14344	0.00333494	0.0394928	0.0516856
17752882	complement	Cfb	NM_212466	NM_212466 // Cfb // complement factor B // 20p12 // 294257 /// ENSRNOT00000000477 // Cf	0.01745	0.22389	0.1504	0.00335654	0.0205514	0.840505
17708216	LON	Lonrf1	ENSRNOT00000015142	ENSRNOT00000015142 // Lonrf1 // LON peptidase N-terminal domain and ring finger 1 // 16	0.0395	0.13377	0.24346	0.00336163	0.161383	0.723988
17805986	OTU	Otud6b	NM_001106639	NM_001106639 // Otud6b // OTU domain containing 6B // 5q13 // 297911 /// ENSRNOT0000000	0.07088	-0.10148	-0.24101	0.00336179	0.0467083	0.423042
17806595	similar	RGD1309821	ENSRNOT00000033235	ENSRNOT00000033235 // RGD1309821 // similar to KIAA1161 protein // 5q22 // 366360	0.00703	-0.04145	-0.53167	0.00336916	0.336296	0.937372
17722785	Rho	Arhgap26	NM_001107389	NM_001107389 // Arhgap26 // Rho GTPase activating protein 26 // 18p11 // 307459 /// ENS	0.03054	-0.11463	0.28426	0.00339386	0.117907	0.585479
17779480	phosphatidylinositol-3,4,5-trisphosphate-dependent	Prex1	NM_001135718	NM_001135718 // Prex1 // phosphatidylinositol-3,4,5-trisphosphate-dependent Rac exchang	0.22091	0.13416	0.25928	0.00340927	0.0695007	0.0204137
17662698	arylsulfatase	Arsg	NM_001047877	NM_001047877 // Arsg // arylsulfatase G // 10q32.1 // 303631 /// ENSRNOT00000005257 //	-0.19748	-0.12132	-0.23974	0.00342046	0.102675	0.0550765
17821714	DnaJ	Dnajb9	NM_012699	NM_012699 // Dnajb9 // DnaJ (Hsp40) homolog, subfamily B, member 9 // 6q16-q23 // 24908	-0.0642	0.08763	-0.3938	0.00343179	0.274991	0.403392
17760820	spectrin,	Sptan1	ENSRNOT00000060787	ENSRNOT00000060787 // Sptan1 // spectrin, alpha, non-erythrocytic 1 // 3p12 // 64159 //	0.0312	0.1235	0.33103	0.003523	0.00228062	0.655085
17771113	SH3-domain	Sh3glb2	NM_001009692	NM_001009692 // Sh3glb2 // SH3-domain GRB2-like endophilin B2 // 3p12 // 311848 /// ENS	0.1416	-0.13215	0.2112	0.00353	0.0239679	0.071435
17822377	cyclin-dependent	Cdkl1	NM_001025121	NM_001025121 // Cdkl1 // cyclin-dependent kinase-like 1 (CDC2-related kinase) // 6q24 /	-0.02013	-0.0357	-0.3389	0.00353308	0.690682	0.762272
17878022	pyrimidinergic	P2ry4	NM_031680	NM_031680 // P2ry4 // pyrimidinergic receptor P2Y, G-protein coupled, 4 // Xq31 // 6384	-0.12126	0.00327	-0.63442	0.00353745	0.969019	0.537881
17706686	solute	Slc35e1	NM_001109107	NM_001109107 // Slc35e1 // solute carrier family 35, member E1 // 16p14 // 498599 /// E	0.02642	0.02542	-0.19722	0.00354127	0.714874	0.51858
17695704	LIM	Limk2	NM_024135	NM_024135 // Limk2 // LIM domain kinase 2 // 14q21 // 29524 /// ENSRNOT00000026032 // L	0.06168	0.02976	0.35235	0.00359924	0.411832	0.296677
17691651	epidermal	Egfr	ENSRNOT00000006087	ENSRNOT00000006087 // Egfr // epidermal growth factor receptor // 14q22 // 24329 /// NM	-0.00223	-0.1314	-0.2528	0.00363607	0.251681	0.979851
17646719	membrane	Mmgt2	ENSRNOT00000004285	ENSRNOT00000004285 // Mmgt2 // membrane magnesium transporter 2 // 10q23 // 303211	0.10815	0.12436	0.13488	0.00363874	0.172655	0.110222
17830667	translocase	Tomm22	NM_212514	NM_212514 // Tomm22 // translocase of outer mitochondrial membrane 22 homolog (yeast) /	-0.2917	-0.421	-0.2272	0.00366287	0.0009998	0.00941752
17735089	rCG44733-like	LOC100363863	ENSRNOT00000022377	ENSRNOT00000022377 // LOC100363863 // rCG44733-like // --- // 100363863 /// ENSRNOT0000	0.18184	-0.06809	-0.44273	0.00366384	0.532973	0.0355652
17664395	neural	Ncam2	ENSRNOT00000002895	ENSRNOT00000002895 // Ncam2 // neural cell adhesion molecule 2 // 11q11 // 288280 /// N	-0.0306	0.02461	-1.18204	0.00371818	0.877978	0.680708
17683974	6-phosphofructo-2-kinase/fructose-2,6-biphosphatase	Pfkfb2	NM_001033965	NM_001033965 // Pfkfb2 // 6-phosphofructo-2-kinase/fructose-2,6-biphosphatase 2 // 13q2	0.09429	-0.00572	-0.18396	0.00375665	0.933684	0.222116
17625853	carboxypeptidase	Cpn1	ENSRNOT00000018221	ENSRNOT00000018221 // Cpn1 // carboxypeptidase N, polypeptide 1 // 1q54 // 365466	-0.01446	-0.10568	-0.1808	0.00378649	0.249232	0.919789
17810259	CAP,	Cap1	NM_022383	NM_022383 // Cap1 // CAP, adenylate cyclase-associated protein 1 (yeast) // 5q36 // 641	0.0378	-0.0333	0.1692	0.00381446	0.472411	0.315272
17676916	uroplakin	Upk3b	XM_001077178	XM_001077178 // Upk3b // uroplakin 3B // 12q12 // 360790 /// XM_341056 // Upk3b // urop	-0.09072	0.0412	0.37393	0.00382172	0.7687	0.401426
17748870	a	Adam15	NM_020308	NM_020308 // Adam15 // a disintegrin and metallopeptidase domain 15 (metargidin) // 2q3	0.0588	-0.01544	0.39612	0.00383965	0.752652	0.382932
17813969	similar	RGD1565310	ENSRNOT00000061675	ENSRNOT00000061675 // RGD1565310 // similar to RIKEN cDNA 1110018J12 // 6q12 // 362697	0.16327	-0.02864	0.33883	0.00384954	0.577196	0.0696091
17732871	FRAS1	Frem3	NM_001191699	NM_001191699 // Frem3 // FRAS1 related extracellular matrix 3 // 19q11 // 307767 /// EN	-0.22058	-0.05096	-0.24999	0.00386373	0.502146	0.0289913
17832160	spermatogenesis	Spats2	NM_001191614	NM_001191614 // Spats2 // spermatogenesis associated, serine-rich 2 // 7q36 // 300221 /	0.08068	0.05729	0.20431	0.003872	0.394167	0.333612
17642661	SH3	Sh3pxd2a	NM_001107606	NM_001107606 // Sh3pxd2a // SH3 and PX domains 2A // 1q54 // 309460 /// ENSRNOT00000027	0.12783	-0.03533	0.45967	0.00390735	0.55669	0.253532
17688485	transmembrane	Tmem150c	NM_001108354	NM_001108354 // Tmem150c // transmembrane protein 150C // 14p22 // 360916 /// ENSRNOT00	-0.06658	0.09997	0.63699	0.00391967	0.404982	0.62713
17740865	cathepsin	Ctss	NM_017320	NM_017320 // Ctss // cathepsin S // 2q34 // 50654 /// L03201 // Ctss // cathepsin S //	0.224	0.26742	0.36923	0.00397338	0.0618739	0.15056
17666273	leucine	Lrrc33	NM_001024995	NM_001024995 // Lrrc33 // leucine rich repeat containing 33 // 11q22 // 303875 /// ENSR	-0.00351	0.13557	0.2316	0.00397695	0.018153	0.971803
17618760	coiled-coil-helix-coiled-coil-helix	Chchd8	NM_001127655	NM_001127655 // Chchd8 // coiled-coil-helix-coiled-coil-helix domain containing 8 // 1q	0.18155	-0.26228	-0.25258	0.00399652	0.00892496	0.172812
17780457	protein	Prkag2	ENSRNOT00000012111	ENSRNOT00000012111 // Prkag2 // protein kinase, AMP-activated, gamma 2 non-catalytic su	-0.08231	-0.00115	0.50355	0.00406844	0.967508	0.0526628
17715316	solute	Slc22a23	NM_022624	NM_022624 // Slc22a23 // solute carrier family 22, member 23 // 17p12 // 64559 /// ENSR	0.0505	-0.1701	-0.27	0.00407383	0.0979493	0.352859
17803496	phospholipase	Pla2g2d	NM_001013428	NM_001013428 // Pla2g2d // phospholipase A2, group IID // 5q36 // 298579 /// ENSRNOT000	-0.01523	-0.00051	0.94407	0.00409376	0.993643	0.823736
17710651	tropomyosin	Tpm4	ENSRNOT00000021073	ENSRNOT00000021073 // Tpm4 // tropomyosin 4 // 16p14 // 24852 /// NM_012678 // Tpm4 //	0.2072	0.1383	0.3446	0.00410277	0.199578	0.00344466
17636177	transmembrane	Tmem41b	NM_001012358	NM_001012358 // Tmem41b // transmembrane protein 41B // 1q33 // 361626 /// ENSRNOT00000	-0.0798	-0.062	-0.2575	0.00411818	0.210549	0.380403
17826449	guanidinoacetate	Gamt	NM_001207007	NM_001207007 // Gamt // guanidinoacetate N-methyltransferase // 7q11 // 25257 /// ENSRN	0.49302	0.2257	0.1683	0.00416119	0.0457462	0.00029289
17769920	polymerase	Polr3k	NM_001014259	NM_001014259 // Polr3k // polymerase (RNA) III (DNA directed) polypeptide K // 3q43 //	0.31347	0.0946	0.27423	0.00416632	0.28897	0.0388349
17651104	signal	Stat5a	NM_017064	NM_017064 // Stat5a // signal transducer and activator of transcription 5A // 10q32.1 /	0.12795	0.15854	0.37902	0.00421151	0.0415377	0.0746451
17867878	protein	Ptprs	NM_019140	NM_019140 // Ptprs // protein tyrosine phosphatase, receptor type, S // 9q11 // 25529 /	0.0394	0.33284	-0.1539	0.00423253	0.0207283	0.532218
17719081	biphenyl	Bphl	NM_001037206	NM_001037206 // Bphl // biphenyl hydrolase-like (serine hydrolase) // 17p12 // 361239 /	-0.46606	-0.4116	-0.344	0.00429769	0.00283377	0.00180836
17631853	GRAM	Gramd1a	ENSRNOT00000028660	ENSRNOT00000028660 // Gramd1a // GRAM domain containing 1A // 1q21 // 361550 /// NM_001	0.17841	-0.01823	0.28111	0.00432605	0.672937	0.00894512
17774176	olfactory	Olr529	NM_001000674	NM_001000674 // Olr529 // olfactory receptor 529 // 3q24 // 404877 /// ENSRNOT000000131	0.19135	-0.04115	0.53159	0.00433013	0.78265	0.324774
17655205	endoplasmic	Ergic1	ENSRNOT00000005273	ENSRNOT00000005273 // Ergic1 // endoplasmic reticulum-golgi intermediate compartment (E	0.0331	-0.10064	0.1893	0.00434295	0.160915	0.591433
17650576	coatomer	Copz2	ENSRNOT00000055464	ENSRNOT00000055464 // Copz2 // coatomer protein complex, subunit zeta 2 // 10q31 // 360	0.15915	0.05467	0.37816	0.00439171	0.354679	0.147052
17740644	tudor	Tdrkh	NM_001014038	NM_001014038 // Tdrkh // tudor and KH domain containing // 2q34 // 310652 /// ENSRNOT00	0.01177	0.01585	0.25647	0.00448372	0.879705	0.902425
17870861	protein	Ppp1r2-ps1	ENSRNOT00000004034	ENSRNOT00000004034 // Ppp1r2-ps1 // protein phosphatase 1, regulatory (inhibitor) subun	-0.04009	0.05901	0.33032	0.00450887	0.568389	0.66103
17710929	FK506	Fkbp8	NM_001037180	NM_001037180 // Fkbp8 // FK506 binding protein 8 // 16p14 // 290652 /// ENSRNOT00000027	0.0736	-0.0629	0.1923	0.00455819	0.172579	0.052467
17718992	lymphocyte	Ly86	NM_001106128	NM_001106128 // Ly86 // lymphocyte antigen 86 // 17p12 // 291359 /// ENSRNOT00000000149	0.14243	0.17245	0.44037	0.00456188	0.115477	0.109963
17858642	similar	RGD1560909	BC158750	BC158750 // RGD1560909 // similar to DNA segment, Chr 1, Brigham & Womens Genetics 0212	-0.1508	0.00223	-0.13684	0.004571	0.966197	0.0173826
17629231	calcium	Cacng6	NM_080694	NM_080694 // Cacng6 // calcium channel, voltage-dependent, gamma subunit 6 // 1q12 // 1	-0.01633	0.14717	0.24554	0.00458734	0.196814	0.835827
17664759	carbonyl	Cbr1	NM_019170	NM_019170 // Cbr1 // carbonyl reductase 1 // 11q11 // 29224 /// BC105893 // Cbr1 // car	-0.08233	0.11565	0.15548	0.00458946	0.371419	0.385751
17747228	protocadherin	Pcdh18	NM_001100524	NM_001100524 // Pcdh18 // protocadherin 18 // 2q26 // 295027 /// ENSRNOT00000013343 //	0.15819	-0.00155	0.43353	0.00462325	0.990413	0.0512144
17651392	transmembrane	Tmem106a	NM_001024967	NM_001024967 // Tmem106a // transmembrane protein 106A // 10q32.1 // 287722 /// ENSRNOT	0.06207	-0.2062	0.28852	0.00463419	0.121985	0.632734
17689022	UDP	Ugt2a3	NM_001135869	NM_001135869 // Ugt2a3 // UDP glucuronosyltransferase 2 family, polypeptide A3 // 14p21	-0.3451	0.32837	0.84863	0.00464001	0.0457438	0.0123483
17633917	multiple	Mctp2	NM_001191625	NM_001191625 // Mctp2 // multiple C2 domains, transmembrane 2 // 1q31 // 308742 /// ENS	-0.00432	0.23737	0.52311	0.00466511	0.167262	0.956703
17648590	solute	Slc43a2	NM_001105812	NM_001105812 // Slc43a2 // solute carrier family 43, member 2 // 10q24 // 287532 /// EN	0.04215	0.0032	0.22056	0.00466589	0.978946	0.561584
17760654	transcription	Ttf1	ENSRNOT00000061029	ENSRNOT00000061029 // Ttf1 // transcription termination factor, RNA polymerase I // 3p1	-0.0798	-0.47968	-0.32988	0.0046725	0.00015401	0.0862536
17840150	arylsulfatase	Arsa	ENSRNOT00000017783	ENSRNOT00000017783 // Arsa // arylsulfatase A // 7q34 // 315222 /// NM_001034933 // Ars	0.12754	-0.08552	0.26905	0.00472836	0.366965	0.0873079
17708893	polymerase	Polb	ENSRNOT00000026039	ENSRNOT00000026039 // Polb // polymerase (DNA directed), beta // 16q12.5 // 29240 /// N	-0.02407	-0.15533	0.24777	0.00475176	0.0212319	0.801848
17620596	SH3-binding	Sbk1	NM_147135	NM_147135 // Sbk1 // SH3-binding domain kinase 1 // 1q21.3 // 113907 /// ENSRNOT0000002	0.02836	0.00898	0.61398	0.00476088	0.940141	0.714795
17857942	progestin	Paqr8	NM_001014099	NM_001014099 // Paqr8 // progestin and adipoQ receptor family member VIII // 9q13 // 31	0.2738	0.08338	0.22693	0.0047695	0.242778	0.00697527
17670950	FYVE,	Fgd4	ENSRNOT00000002491	ENSRNOT00000002491 // Fgd4 // FYVE, RhoGEF and PH domain containing 4 // 11q23 // 24617	0.04436	0.07176	0.17911	0.00478471	0.299697	0.386988
17624731	SWI/SNF	Smarca2	ENSRNOT00000016740	ENSRNOT00000016740 // Smarca2 // SWI/SNF related, matrix associated, actin dependent re	0.2143	-0.08753	0.39563	0.00482522	0.22205	0.0367183
17704305	solute	Slc39a14	NM_001107275	NM_001107275 // Slc39a14 // solute carrier family 39 (zinc transporter), member 14 // 1	-0.0122	0.13345	-0.2501	0.00484595	0.197407	0.884134
17778938	transglutaminase	Tgm2	ENSRNOT00000018328	ENSRNOT00000018328 // Tgm2 // transglutaminase 2, C polypeptide // 3q42 // 56083 /// NM	0.10605	0.0994	0.2143	0.00487078	0.374317	0.444127
17658637	serpin	Serpinf2	NM_001011892	NM_001011892 // Serpinf2 // serpin peptidase inhibitor, clade F (alpha-2 antiplasmin, p	-0.13687	-0.1979	-0.0832	0.00493191	0.0243788	0.433574
17642279	MARVEL	Marveld1	NM_001107590	NM_001107590 // Marveld1 // MARVEL domain containing 1 // 1q54 // 309375 /// ENSRNOT000	-0.09477	0.10142	2.30172	0.00495756	0.225285	0.369984
17624116	solute	Slc15a3	NM_139341	NM_139341 // Slc15a3 // solute carrier family 15, member 3 // 1q43 // 246239 /// ENSRNO	0.26228	0.19668	0.26654	0.00496167	0.0177116	0.0600856
17619074	olfactory	Olr77	NM_001001287	NM_001001287 // Olr77 // olfactory receptor 77 // 1q32 // 405907 /// ENSRNOT00000049645	0.45017	-0.25108	0.53738	0.00499459	0.320597	0.0616977
17865685	tubulin,	Tuba4a	NM_001007004	NM_001007004 // Tuba4a // tubulin, alpha 4A // 9q33 // 316531 /// ENSRNOT00000004797 //	-0.0691	-0.2063	0.4622	0.00501751	0.0153451	0.115048
17843774	FXYD	Fxyd6	ENSRNOT00000022032	ENSRNOT00000022032 // Fxyd6 // FXYD domain-containing ion transport regulator 6 // 8q22	-0.08793	0.1457	0.33613	0.00502629	0.230652	0.438759
17816852	farnesyltransferase,	Fntb	NM_172034	NM_172034 // Fntb // farnesyltransferase, CAAX box, beta // 6q24 // 64511 /// ENSRNOT00	-0.17475	-0.03428	-0.37638	0.00503249	0.674517	0.134167
17879739	centrin,	Cetn2	FQ219097	FQ219097 // Cetn2 // centrin, EF-hand protein, 2 // Xq37.1-q37.2 // 84593 /// ENSRNOT00	0.0356	-0.12922	-0.14278	0.00508316	0.0215015	0.603975
17769299	SPO11	Spo11	NM_001108964	NM_001108964 // Spo11 // SPO11 meiotic protein covalently bound to DSB homolog (S. cere	-0.00357	-0.26423	-0.23049	0.00509245	0.0130895	0.977929
17625627	solute	Slc25a28	NM_001109515	NM_001109515 // Slc25a28 // solute carrier family 25, member 28 // 1q54 // 688811 /// E	-0.27376	-0.32411	-0.26654	0.00510829	0.00088053	0.00285253
17657594	cytochrome	Cyb5d1	NM_001191890	NM_001191890 // Cyb5d1 // cytochrome b5 domain containing 1 // 10q24 // 363629 /// ENSR	-0.04418	-0.11807	-0.31096	0.00515121	0.356124	0.599722
17814309	prolactin	Preb	ENSRNOT00000009565	ENSRNOT00000009565 // Preb // prolactin regulatory element binding // --- // 58842 ///	-0.0078	-0.16484	-0.25761	0.00516082	0.0186187	0.931726
17864015	REV1	Rev1	NM_001108213	NM_001108213 // Rev1 // REV1 homolog (S. cerevisiae) // 9q21 // 316344 /// ENSRNOT00000	0.00726	-0.04929	0.29675	0.00516882	0.332345	0.865768
17765239	phospholipase	Pla2g4b	NM_001107764	NM_001107764 // Pla2g4b // phospholipase A2, group IVB (cytosolic) // 3q35 // 311341 //	0.0388	-0.12259	-0.25111	0.00517044	0.117743	0.670524
17664742	chloride	Clic6	ENSRNOT00000034383	ENSRNOT00000034383 // Clic6 // chloride intracellular channel 6 // 11q11 // 304081 ///	0.45464	0.09458	-0.26248	0.00518076	0.379503	0.314859
17708656	pleckstrin	Plekha2	ENSRNOT00000022097	ENSRNOT00000022097 // Plekha2 // pleckstrin homology domain-containing, family A (phosp	0.09136	0.07062	0.30029	0.00518948	0.311393	0.479213
17819003	kinesin	Klc1	NM_001081974	NM_001081974 // Klc1 // kinesin light chain 1 // 6q32 // 171041 /// NM_001081973 // Klc	0.0817	0.19732	0.26151	0.00519334	0.00557392	0.0848985
17673355	glioblastoma	Gbas	NM_001017486	NM_001017486 // Gbas // glioblastoma amplified sequence // 12q13 // 498174 /// ENSRNOT0	-0.12162	0.05453	-0.18342	0.00520483	0.497296	0.0980617
17783963	hect	Herc3	NM_001108631	NM_001108631 // Herc3 // hect domain and RLD 3 // 4q24 // 362377 /// ENSRNOT00000010241	-0.0635	-0.08354	-0.27403	0.00524118	0.336007	0.292549
17651311	amine	Aoc3	NM_031582	NM_031582 // Aoc3 // amine oxidase, copper containing 3 (vascular adhesion protein 1) /	0.02727	0.60122	0.6181	0.00524574	0.00606899	0.658433
17758035	inositol	Ipmk	NM_134417	NM_134417 // Ipmk // inositol polyphosphate multikinase // 20p11 // 171458 /// ENSRNOT0	0.13545	0.1616	0.18909	0.00524806	0.211547	0.123171
17702940	importin	Ipo4	NM_001106038	NM_001106038 // Ipo4 // importin 4 // 15p13 // 290228 /// ENSRNOT00000026552 // Ipo4 //	0.00864	-0.12581	0.14134	0.00526418	0.0892221	0.89193
17811128	mitogen-activated	Map3k6	NM_001107909	NM_001107909 // Map3k6 // mitogen-activated protein kinase kinase kinase 6 // 5q36 // 3	0.0244	0.21427	0.20623	0.00527573	0.0583255	0.69997
17750702	family	Fam102b	NM_001163568	NM_001163568 // Fam102b // family with sequence similarity 102, member B // 2q34 // 365	0.23055	0.23867	0.32241	0.00527709	0.0216532	0.00589878
17737825	uncharacterized	LOC100912162	XR_145831	XR_145831 // LOC100912162 // uncharacterized LOC100912162 // --- // 100912162	0.1741	-0.17533	-0.32469	0.0052891	0.352768	0.158851
17847492	hyaluronoglucosaminidase	Hyal1	ENSRNOT00000021408	ENSRNOT00000021408 // Hyal1 // hyaluronoglucosaminidase 1 // 8q32 // 367166 /// NM_2076	0.27028	0.07453	0.4138	0.00532968	0.395588	0.0177837
17735481	coiled-coil	Ccdc125	NM_001134761	NM_001134761 // Ccdc125 // coiled-coil domain containing 125 // 2q12 // 499518 /// ENSR	0.09249	-0.01589	-0.37536	0.00533469	0.854628	0.437722
17715718	histone	Hist1h2bh	NM_001107352	NM_001107352 // Hist1h2bh // histone cluster 1, H2bh // 17p11 // 306945	0.1806	0.1121	0.2639	0.00534484	0.175729	0.259443
17612996	ret	Rfpl4a	NM_001106222	NM_001106222 // Rfpl4a // ret finger protein-like 4A // 1q12 // 292583 /// ENSRNOT00000	-0.05984	0.07413	-0.24077	0.00534677	0.320704	0.661094
17623058	Yip1	Yif1	ENSRNOT00000027406	ENSRNOT00000027406 // Yif1 // Yip1 interacting factor homolog (S. cerevisiae) // 1q43 /	-0.14869	-0.28959	-0.30201	0.0053668	0.00710517	0.092072
17876823	TSR2,	Tsr2	NM_001115027	NM_001115027 // Tsr2 // TSR2, 20S rRNA accumulation, homolog (S. cerevisiae) // Xq21 //	0.01742	-0.09735	-0.18897	0.00536806	0.0437989	0.794866
17642210	ectonucleoside	Entpd7	NM_001107595	NM_001107595 // Entpd7 // ectonucleoside triphosphate diphosphohydrolase 7 // 1q54 // 3	0.00415	-0.11715	-0.24291	0.00545033	0.144839	0.966801
17700024	succinate-CoA	Sucla2	NM_001108387	NM_001108387 // Sucla2 // succinate-CoA ligase, ADP-forming, beta subunit // 15p11-q11	-0.0104	-0.1061	-0.1293	0.00546651	0.0593155	0.887863
17783897	vomeronasal	Vom1r75	NM_001008972	NM_001008972 // Vom1r75 // vomeronasal 1 receptor 75 // 4q24 // 494314 /// ENSRNOT00000	-0.08144	0.19105	0.9712	0.00552259	0.560309	0.548153
17754793	DNA	Dna2	ENSRNOT00000000438	ENSRNOT00000000438 // Dna2 // DNA replication helicase 2 homolog (yeast) // 20p11 // 30	0.16892	-0.06181	-0.19193	0.00556424	0.368281	0.0422947
17664507	keratin	Krtap15-1	NM_001105896	NM_001105896 // Krtap15-1 // keratin associated protein 15-1 // 11q11 // 288297 /// ENS	-0.04004	0.18356	0.32376	0.00558251	0.0151551	0.377622
17687869	diacylglycerol	LOC100361138	NM_001198804	NM_001198804 // LOC100361138 // diacylglycerol kinase, theta // 14p22 // 100361138 ///	-0.00294	-0.07023	-0.21777	0.00558429	0.208507	0.963153
17849209	SAC1	Sacm1l	NM_053798	NM_053798 // Sacm1l // SAC1 suppressor of actin mutations 1-like (yeast) // 8q32 // 116	-0.11443	-0.33837	-0.32606	0.00566245	0.00152898	0.252017
17835095	apoptotic	Apaf1	NM_023979	NM_023979 // Apaf1 // apoptotic peptidase activating factor 1 // 7q13 // 78963 /// AF32	0.0519	0.06633	0.20239	0.00575829	0.433296	0.266489
17712096	malignant	Mfhas1	NM_001107316	NM_001107316 // Mfhas1 // malignant fibrous histiocytoma amplified sequence 1 // 16q12.	-0.12974	-0.10105	-0.59881	0.0057757	0.39579	0.126048
17659230	myosin	Myo1d	NM_012983	NM_012983 // Myo1d // myosin ID // 10q26 // 25485 /// ENSRNOT00000004609 // Myo1d // my	0.10987	0.1528	0.1272	0.00580999	0.00635979	0.260164
17845526	RAR-related	Rora	NM_001106834	NM_001106834 // Rora // RAR-related orphan receptor A // 8q24 // 300807 /// ENSRNOT0000	0.0502	-0.05885	0.31738	0.00582929	0.333568	0.716012
17823379	transforming	Tgfb3	NM_013174	NM_013174 // Tgfb3 // transforming growth factor, beta 3 // 6q31 // 25717 /// ENSRNOT00	0.03244	0.25766	0.64772	0.00583237	0.0104358	0.781664
17664022	THO	Thoc4	NM_001109602	NM_001109602 // Thoc4 // THO complex 4 // 10q32.3 // 690585 /// ENSRNOT00000054955 // T	-0.07417	-0.06157	-0.14175	0.00583564	0.494601	0.450448
17623368	CDC42	Cdc42bpg	NM_001130013	NM_001130013 // Cdc42bpg // CDC42 binding protein kinase gamma (DMPK-like) // 1q43 // 2	-0.10379	-0.07021	0.19744	0.00584013	0.31607	0.268379
17693497	similar	LOC360919	BC088176	BC088176 // LOC360919 // similar to alpha-fetoprotein // 14p22 // 360919	-0.18604	0.1727	-0.206	0.00587127	0.0305157	0.3637
17767472	tubulin	Ttll9	NM_001014051	NM_001014051 // Ttll9 // tubulin tyrosine ligase-like family, member 9 // 3q41 // 31154	0.18902	-0.36494	-0.46271	0.0058938	0.000647	0.0621458
17738167	similar	RGD1565989	NM_001109182	NM_001109182 // RGD1565989 // similar to FLJ10378 protein // 2q26 // 499603 /// ENSRNOT	0.0037	-0.04173	-0.38484	0.00593785	0.568863	0.979714
17719068	proteasome	Psmg4	NM_001129879	NM_001129879 // Psmg4 // proteasome (prosome, macropain) assembly chaperone 4 // 17p12	0.12441	0.04647	0.25598	0.00594971	0.646278	0.0704719
17739545	Cd5	Cd5l	NM_001025685	NM_001025685 // Cd5l // Cd5 molecule-like // 2q34 // 310693 /// ENSRNOT00000057022 // C	0.08748	-0.11718	0.4313	0.00595445	0.0450164	0.245344
17652497	Cd300a	Cd300a	NM_001205348	NM_001205348 // Cd300a // Cd300a molecule // 10q32.2 // 501736 /// ENSRNOT00000040436 /	-0.024	0.17326	0.22544	0.00595951	0.0465593	0.835145
17736137	tetratricopeptide	Ttc33	NM_001106414	NM_001106414 // Ttc33 // tetratricopeptide repeat domain 33 // 2q16 // 294774 /// ENSRN	-0.00088	-0.12198	-0.17278	0.00596795	0.0112729	0.990168
17631956	similar	RGD1308428	FQ221885	FQ221885 // RGD1308428 // similar to RIKEN cDNA 4931406P16 // 1q21 // 308509	0.10202	0.18474	0.25948	0.00602109	0.0163691	0.207725
17806641	sigma	Sigmar1	NM_030996	NM_030996 // Sigmar1 // sigma non-opioid intracellular receptor 1 // 5q22 // 29336 ///	-0.0196	-0.1011	0.3567	0.00602435	0.0217007	0.721292
17697075	ubiquitin	Usp54	NM_001008863	NM_001008863 // Usp54 // ubiquitin specific peptidase 54 // 15p16 // 408223 /// ENSRNOT	0.1783	0.05498	0.32989	0.00603576	0.542769	0.0226123
17870865	calcium/calmodulin-dependent	Cask	ENSRNOT00000004119	ENSRNOT00000004119 // Cask // calcium/calmodulin-dependent serine protein kinase (MAGUK	0.0252	0.03854	0.33753	0.00606025	0.54759	0.706629
17643547	thioredoxin	Txndc11	ENSRNOT00000003332	ENSRNOT00000003332 // Txndc11 // thioredoxin domain containing 11 // 10q11 // 302899 //	-0.02016	-0.04065	-0.09805	0.00610322	0.456135	0.73624
17838221	Ly6-C	Ly6c	ENSRNOT00000031916	ENSRNOT00000031916 // Ly6c // Ly6-C antigen // 7q34 // 56778 /// NM_020103 // Ly6c // L	-0.01789	-0.003	1.27459	0.00612249	0.973801	0.922789
17715805	similar	LOC680322	XM_001056658	XM_001056658 // LOC680322 // similar to Histone H2A type 1 // 17q11 // 680322 /// ENSRN	-0.19187	-0.06329	-0.2699	0.00613253	0.200646	0.221894
17761414	protein-O-mannosyltransferase	Pomt1	NM_053406	NM_053406 // Pomt1 // protein-O-mannosyltransferase 1 // 3p11 // 84430 /// ENSRNOT00000	-0.1314	-0.26551	-0.24007	0.00616736	0.00061036	0.00209974
17744282	PAP	Papd4	NM_001008372	NM_001008372 // Papd4 // PAP associated domain containing 4 // 2q12 // 361878 /// ENSRN	0.06859	0.0404	0.177	0.00622332	0.493621	0.20384
17622593	SH3	Shank2	ENSRNOT00000040150	ENSRNOT00000040150 // Shank2 // SH3 and multiple ankyrin repeat domains 2 // 1q41 // 17	0.1522	0.06596	0.20399	0.0062504	0.291143	0.0705441
17868011	signal	Stap2	NM_001025026	NM_001025026 // Stap2 // signal transducing adaptor family member 2 // --- // 363334 //	-0.07395	-0.2712	-0.1742	0.00625269	0.00669569	0.494945
17666582	somatostatin	Sst	ENSRNOT00000002519	ENSRNOT00000002519 // Sst // somatostatin // 11q23 // 24797 /// NM_012659 // Sst // som	-0.1973	0.14025	-0.28379	0.00627771	0.225762	0.0938041
17856251	transforming	Tgfbr2	ENSRNOT00000037883	ENSRNOT00000037883 // Tgfbr2 // transforming growth factor, beta receptor II // 8q32 //	0.32332	0.0119	0.1177	0.00628388	0.814247	1.071e-06
17795854	dual	Dusp16	ENSRNOT00000009151	ENSRNOT00000009151 // Dusp16 // dual specificity phosphatase 16 // 4q43 // 297682 /// N	0.16942	-0.05259	0.24167	0.00637037	0.363621	0.0285427
17827299	hypothetical	LOC691921	NM_001135566	NM_001135566 // LOC691921 // hypothetical protein LOC691921 // 7q13 // 691921 /// ENSRN	0.12523	0.33079	0.45875	0.00645988	0.0744926	0.189896
17860328	actin	Arpc2	NM_001106919	NM_001106919 // Arpc2 // actin related protein 2/3 complex, subunit 2 // 9q33 // 301511	0.0427	-0.0014	0.0788	0.00646972	0.959716	0.423388
17761892	NIMA	Nek6	ENSRNOT00000066510	ENSRNOT00000066510 // Nek6 // NIMA (never in mitosis gene a)-related kinase 6 // 3q11 /	0.15251	0.08702	0.18436	0.00648863	0.121244	0.00843992
17698715	neuroguidin,	Ngdn	NM_001107263	NM_001107263 // Ngdn // neuroguidin, EIF4E binding protein // 15p13 // 305887 /// ENSRN	0.19712	-0.05539	0.27249	0.00650311	0.452555	0.309927
17813061	potassium	Kcnab2	NM_017304	NM_017304 // Kcnab2 // potassium voltage-gated channel, shaker-related subfamily, beta	0.1245	0.10451	0.10757	0.00651963	0.17136	0.242282
17636864	golgi	Gga2	NM_001100519	NM_001100519 // Gga2 // golgi associated, gamma adaptin ear containing, ARF binding pro	0.06071	-0.0835	0.29043	0.00655987	0.0581945	0.113142
17779409	solute	Slc13a3	NM_022866	NM_022866 // Slc13a3 // solute carrier family 13 (sodium-dependent dicarboxylate transp	0.08638	-0.1567	-0.26307	0.00657792	0.00533986	0.353495
17792573	T-cell	Tlx2	NM_001172125	NM_001172125 // Tlx2 // T-cell leukemia homeobox 2 // 4q34 // 680117 /// ENSRNOT0000001	-0.17237	0.09001	-0.30556	0.00662181	0.54694	0.195702
17674397	protein	Prkab1	ENSRNOT00000001508	ENSRNOT00000001508 // Prkab1 // protein kinase, AMP-activated, beta 1 non-catalytic sub	0.03254	-0.0405	-0.517	0.00662299	0.372219	0.589833
17619051	olfactory	Olr53	NM_001001008	NM_001001008 // Olr53 // olfactory receptor 53 // 1q32 // 405378 /// ENSRNOT00000043023	0.16895	0.2027	0.41492	0.0066231	0.375187	0.284313
17795373	similar	RGD1564770	ENSRNOT00000030378	ENSRNOT00000030378 // RGD1564770 // similar to CD69 antigen (p60, early T-cell activati	-0.03984	0.10851	0.30814	0.00667164	0.466945	0.683313
17832940	extended	Esyt1	NM_017249	NM_017249 // Esyt1 // extended synaptotagmin-like protein 1 // 7q11 // 29579 /// ENSRNO	0.13254	0.09354	0.13471	0.00670032	0.200278	0.365135
17756818	RT1	RT1-DMb	NM_198740	NM_198740 // RT1-DMb // RT1 class II, locus DMb // 20p12 // 294273 /// ENSRNOT000000374	0.13606	0.01473	0.32803	0.00670594	0.916275	0.198119
17793636	SHQ1	Shq1	NM_001134713	NM_001134713 // Shq1 // SHQ1 homolog (S. cerevisiae) // 4q34 // 297483 /// ENSRNOT00000	-0.09717	-0.02407	-0.25409	0.00676978	0.794682	0.0502237
17663107	Cd300	Cd300lf	NM_001025111	NM_001025111 // Cd300lf // Cd300 molecule-like family member F // 10q32.2 // 287818 ///	0.08449	0.57824	0.5824	0.0067742	0.00244269	0.454837
17846529	ADAM	Adamts7	NM_001047101	NM_001047101 // Adamts7 // ADAM metallopeptidase with thrombospondin type 1 motif, 7 //	-0.1126	0.09659	0.33099	0.00677983	0.252022	0.460572
17764059	cytoskeleton	Ckap5	ENSRNOT00000021837	ENSRNOT00000021837 // Ckap5 // cytoskeleton associated protein 5 // 3q24 // 311191 ///	0.0024	0.01251	0.11644	0.00678076	0.823448	0.960082
17706382	V-set	Vstm4	NM_001029920	NM_001029920 // Vstm4 // V-set and transmembrane domain containing 4 // 16p16 // 361112	0.08214	0.27701	0.1254	0.0068254	0.00492796	0.253245
17667513	nuclear	Nrip1	NM_001100560	NM_001100560 // Nrip1 // nuclear receptor interacting protein 1 // 11q11 // 304157 ///	0.12322	0.0363	0.249	0.00683963	0.496799	0.00275085
17854578	similar	RGD1560775	BC128758	BC128758 // RGD1560775 // similar to RIKEN cDNA 4930579C12 gene // 8q31 // 501031	-0.11304	0.07842	-0.33115	0.00684047	0.568805	0.424007
17798506	aldehyde	Aldh1b1	NM_001011975	NM_001011975 // Aldh1b1 // aldehyde dehydrogenase 1 family, member B1 // 5q22 // 298079	0.03649	-0.58562	-0.54794	0.00687051	0.00036661	0.724595
17779753	bone	Bmp7	NM_001191856	NM_001191856 // Bmp7 // bone morphogenetic protein 7 // 3q42 // 85272 /// ENSRNOT000000	0.05348	-0.0482	0.38762	0.00689216	0.412043	0.644344
17777602	hydroxyacid	Hao1	NM_001107780	NM_001107780 // Hao1 // hydroxyacid oxidase (glycolate oxidase) 1 // 3q36 // 311446 ///	-0.0486	0.92723	-0.248	0.00690341	0.00410185	0.857919
17686592	Fc	Fcer1g	NM_001131001	NM_001131001 // Fcer1g // Fc fragment of IgE, high affinity I, receptor for; gamma poly	0.29383	0.3225	0.3284	0.0069079	0.0618117	0.00533617
17800058	EF-hand	Efcab7	NM_001191866	NM_001191866 // Efcab7 // EF-hand calcium binding domain 7 // 5q33 // 362549 /// ENSRNO	-0.00769	-0.15575	-0.21757	0.006917	0.0992254	0.942442
17839792	ceramide	Cerk	NM_001134861	NM_001134861 // Cerk // ceramide kinase // 7q34 // 300129 /// ENSRNOT00000022882 // Cer	0.06765	0.16955	0.24556	0.00693461	0.0322997	0.267098
17720472	Kruppel-like	Klf6	NM_031642	NM_031642 // Klf6 // Kruppel-like factor 6 // 17q12.2 // 58954 /// ENSRNOT00000023033 /	-0.00185	0.57191	0.60409	0.00694293	0.00083884	0.981372
17619889	similar	LOC361635	BC083805	BC083805 // LOC361635 // similar to RIKEN cDNA 9030624J02 // 1q35 // 361635 /// ENSRNOT	0.0675	-0.05976	0.12924	0.00696326	0.0705533	0.267058
17752098	Rab	Rabggtb	ENSRNOT00000065997	ENSRNOT00000065997 // Rabggtb // Rab geranylgeranyltransferase, beta subunit // 2q45 //	-0.33458	0.0619	-0.35052	0.00696442	0.662721	0.0626815
17743680	ankyrin	Ankrd13c	NM_001191570	NM_001191570 // Ankrd13c // ankyrin repeat domain 13C // 2q45 // 685374 /// ENSRNOT0000	0.0302	-0.0248	-0.10845	0.00696673	0.613082	0.427934
17657808	tumor	Tnfsf13	NM_001009623	NM_001009623 // Tnfsf13 // tumor necrosis factor (ligand) superfamily, member 13 // 10q	0.18431	-0.05934	0.50672	0.0069811	0.245933	0.0244154
17842762	beta-1,3-glucuronyltransferase	B3gat1	NM_054003	NM_054003 // B3gat1 // beta-1,3-glucuronyltransferase 1 (glucuronosyltransferase P) //	0.1631	0.07339	-0.4563	0.00699103	0.604496	0.00170957
17632104	programmed	Pdcd5	NM_001106247	NM_001106247 // Pdcd5 // programmed cell death 5 // 1q21 // 292814 /// ENSRNOT000000177	-0.02494	-0.18639	-0.31156	0.00699975	0.0634315	0.80616
17625569	cyclin	Ccnj	NM_001106369	NM_001106369 // Ccnj // cyclin J // 1q54 // 294053 /// ENSRNOT00000019521 // Ccnj // cy	-0.02333	0.06902	-0.17419	0.00700778	0.0511128	0.433138
17676952	heat	Hspb1	NM_031970	NM_031970 // Hspb1 // heat shock protein 1 // 12q12 // 24471 /// ENSRNOT00000031555 //	0.48136	0.67824	0.86227	0.00710848	0.059377	0.163031
17702753	homeobox	Homez	NM_152849	NM_152849 // Homez // homeobox and leucine zipper encoding // 15p13 // 260325 /// ENSRN	0.11592	-0.20374	-0.28086	0.00716049	0.0668538	0.166457
17783917	vomeronasal	Vom1r87	NM_001009529	NM_001009529 // Vom1r87 // vomeronasal 1 receptor 87 // 4q24 // 494249 /// ENSRNOT00000	-0.02504	0.09692	0.33332	0.00721587	0.355772	0.845908
17774906	low	Ldlrad3	ENSRNOT00000006863	ENSRNOT00000006863 // Ldlrad3 // low density lipoprotein receptor class A domain contai	0.00687	-0.04692	0.19801	0.00724374	0.428603	0.944659
17771632	similar	RGD1308742	XM_001080252	XM_001080252 // RGD1308742 // similar to Complement C5 precursor // 3p11 // 362120 ///	0.06371	0.12294	-0.35714	0.00728532	0.352571	0.585392
17738793	muscleblind-like	Mbnl1	ENSRNOT00000036808	ENSRNOT00000036808 // Mbnl1 // muscleblind-like 1 (Drosophila) // 2q31 // 282635 /// NM	0.0667	-0.0015	0.1301	0.00728821	0.941371	0.37649
17640310	similar	LOC690344	NM_001168661	NM_001168661 // LOC690344 // similar to Protein UNQ655/PRO1286 homolog precursor // 1q4	0.06157	-0.23435	0.24515	0.00731237	0.0351734	0.660494
17612778	leukocyte	Leng1	NM_001106218	NM_001106218 // Leng1 // leukocyte receptor cluster (LRC) member 1 // 1q12 // 292535 //	0.02677	0.05665	-0.23626	0.00735963	0.435597	0.820133
17635342	autophagy	Atg16l2	NM_001191560	NM_001191560 // Atg16l2 // autophagy related 16-like 2 (S. cerevisiae) // 1q32 // 30886	0.02639	0.15418	0.21654	0.00740477	0.0874903	0.681867
17767212	phosphorylase,	Pygb	NM_013188	NM_013188 // Pygb // phosphorylase, glycogen; brain // 3q41 // 25739 /// ENSRNOT0000001	0.0801	0.0554	0.23115	0.00740931	0.669345	0.0903605
17789982	Ca++-dependent	Cadps2	ENSRNOT00000068404	ENSRNOT00000068404 // Cadps2 // Ca++-dependent secretion activator 2 // 4q22 // 312166	0.0206	-0.18738	0.1319	0.00743727	0.0268376	0.905265
17814795	family	Fam49a	NM_001106718	NM_001106718 // Fam49a // family with sequence similarity 49, member A // 6q14 // 29889	-0.0837	0.32229	0.44593	0.00744487	0.0127272	0.165533
17687318	dispatched	Disp1	NM_001105983	NM_001105983 // Disp1 // dispatched homolog 1 (Drosophila) // 13q26 // 289338 /// ENSRN	-0.00556	0.16031	0.39203	0.00744771	0.00661379	0.911379
17857983	glutathione	Gsta5	NM_001009920	NM_001009920 // Gsta5 // glutathione S-transferase Yc2 subunit // 9q13 // 494500 /// EN	-0.21983	-0.00135	0.58278	0.00744798	0.992282	0.0477488
17684828	similar	RGD1564614	NM_001134792	NM_001134792 // RGD1564614 // similar to complement factor H-related protein // 13q13 /	0.01382	-0.0488	0.2611	0.0075104	0.741149	0.885576
17714849	PHD	Phf2	ENSRNOT00000022669	ENSRNOT00000022669 // Phf2 // PHD finger protein 2 // 17p14 // 306814 /// NM_001107342	0.07749	0.02508	0.14221	0.00752863	0.587637	0.219859
17771724	RNA	Rbm18	NM_001107838	NM_001107838 // Rbm18 // RNA binding motif protein 18 // 3p11 // 311902 /// ENSRNOT0000	0.0433	0.04525	-0.21344	0.00755568	0.402921	0.289358
17690744	major	Mfsd10	NM_001191680	NM_001191680 // Mfsd10 // major facilitator superfamily domain containing 10 // 14q21 /	0.14424	-0.07442	0.1616	0.00756629	0.389824	0.0313261
17834031	basigin	Bsg	NM_001109882	NM_001109882 // Bsg // basigin // 7q11 // 25246 /// ENSRNOT00000011275 // Bsg // basigi	0.0851	0.0254	0.134	0.00766371	0.17942	0.160929
17803896	Eph	Epha2	ENSRNOT00000012328	ENSRNOT00000012328 // Epha2 // Eph receptor A2 // 5q36 // 366492 /// NM_001108977 // Ep	0.01838	-0.02865	-0.6635	0.00768796	0.646227	0.86984
17637211	nuclear	Nupr1	NM_053611	NM_053611 // Nupr1 // nuclear protein, transcriptional regulator, 1 // 1q36 // 113900 /	-0.08638	0.25559	0.7214	0.00769819	0.464277	0.524391
17669062	immunoglobulin	Igsf11	NM_001013120	NM_001013120 // Igsf11 // immunoglobulin superfamily, member 11 // 11q21 // 303926 ///	0.0006	-0.1201	0.1805	0.00770731	0.0875722	0.99283
17662835	ATP-binding	Abca9	ENSRNOT00000005775	ENSRNOT00000005775 // Abca9 // ATP-binding cassette, subfamily A (ABC1), member 9 // 10	0.15643	-0.07058	0.47425	0.00777727	0.547093	0.0481881
17614487	cytochrome	Cyp2b1	NM_001134844	NM_001134844 // Cyp2b1 // cytochrome P450, family 2, subfamily b, polypeptide 1 // ---	0.38068	0.08569	1.55458	0.00779503	0.513057	0.0102403
17873763	diaphanous	Diaph2	ENSRNOT00000039476	ENSRNOT00000039476 // Diaph2 // diaphanous homolog 2 (Drosophila) // Xq34 // 317189 ///	0.23999	0.07912	0.29858	0.00789281	0.237344	0.0142377
17847480	tumor	Tusc2	NM_001109297	NM_001109297 // Tusc2 // tumor suppressor candidate 2 // 8q32 // 501052 /// ENSRNOT0000	0.0487	-0.07424	-0.24725	0.00789305	0.484373	0.370741
17765557	hypothetical	LOC691952	NM_001109652	NM_001109652 // LOC691952 // hypothetical protein LOC691952 // 3q35 // 691952 /// ENSRN	0.02925	0.15898	-0.2307	0.00803758	0.0226412	0.659988
17840136	choline	Chkb	NM_017177	NM_017177 // Chkb // choline kinase beta // 7q34 // 29367 /// ENSRNOT00000015374 // Chk	0.01726	-0.08147	0.15551	0.00804163	0.152723	0.795885
17852742	neuregulin	Nrg4	NM_001191109	NM_001191109 // Nrg4 // neuregulin 4 // 8q24 // 690919 /// ENSRNOT00000020332 // Nrg4 /	0.09103	0.26225	0.59309	0.00805225	0.0343985	0.440131
17628670	G	Gpr31	NM_001169132	NM_001169132 // Gpr31 // G protein-coupled receptor 31 // 1q11 // 292310 /// ENSRNOT000	0.20157	0.27271	0.29757	0.00808277	0.00152034	0.122857
17781099	ATP-binding	Abcb1a	NM_133401	NM_133401 // Abcb1a // ATP-binding cassette, sub-family B (MDR/TAP), member 1A // 4q12	-0.60776	-1.18365	-0.77857	0.00809516	8.095e-05	0.00020094
17770119	arrestin	Arrdc1	NM_001100770	NM_001100770 // Arrdc1 // arrestin domain containing 1 // 3p13 // 366001 /// ENSRNOT000	-0.05345	-0.02637	0.18778	0.00812743	0.673708	0.249539
17873284	O-linked	Ogt	ENSRNOT00000004692	ENSRNOT00000004692 // Ogt // O-linked N-acetylglucosamine (GlcNAc) transferase (UDP-N-a	0.0018	0.0084	0.0995	0.00816637	0.80892	0.970567
17631082	pleckstrin	Plekhg2	BC169013	BC169013 // Plekhg2 // pleckstrin homology domain containing, family G (with RhoGef dom	0.28582	0.21129	0.23334	0.00821661	0.0059203	0.00291126
17718970	ras	Rreb1	NM_001107348	NM_001107348 // Rreb1 // ras responsive element binding protein 1 // 17p12 // 306873 //	-0.00855	-0.04765	0.34074	0.00823648	0.225657	0.942146
17794461	BH3	Bid	ENSRNOT00000016776	ENSRNOT00000016776 // Bid // BH3 interacting domain death agonist // 4q42 // 64625 ///	-0.03884	-0.01203	0.11872	0.00823915	0.852555	0.644551
17829943	lymphocyte	Ly6e	NM_001017467	NM_001017467 // Ly6e // lymphocyte antigen 6 complex, locus E // 7q34 // 362934 /// ENS	-0.0331	-0.0491	0.4358	0.00824326	0.571164	0.611385
17755093	regulatory	Rfx6	NM_001106388	NM_001106388 // Rfx6 // regulatory factor X, 6 // 20q11 // 294395 /// ENSRNOT0000003064	0.01945	-0.46875	-0.47924	0.00827825	0.00822977	0.849644
17638220	interferon	Ifitm3	ENSRNOT00000020265	ENSRNOT00000020265 // Ifitm3 // interferon induced transmembrane protein 3 // 1q41 // 3	0.05573	0.22727	0.22832	0.00828008	0.178441	0.511141
17677901	purinergic	P2rx7	ENSRNOT00000001746	ENSRNOT00000001746 // P2rx7 // purinergic receptor P2X, ligand-gated ion channel, 7 //	0.14881	-0.14722	0.49663	0.00828904	0.496986	0.153477
17844157	similar	RGD1311251	BC092578	BC092578 // RGD1311251 // similar to RIKEN cDNA 4930550C14 // 8q24 // 315665 /// ENSRNO	-0.25522	-0.20251	-0.262	0.00829687	0.189542	0.0636218
17742879	mannosidase,	Manba	NM_001031655	NM_001031655 // Manba // mannosidase, beta A, lysosomal // 2q43 // 310864 /// ENSRNOT00	-0.04138	0.1592	0.27195	0.00833112	0.0210459	0.642777
17816552	hypothetical	LOC100361944	XM_002729637	XM_002729637 // LOC100361944 // hypothetical protein LOC100361944 // --- // 100361944 /	-0.08435	-0.0397	-0.42156	0.00834907	0.881452	0.455447
17743589	crystallin,	Cryz	NM_001012183	NM_001012183 // Cryz // crystallin, zeta (quinone reductase) // 2q45 // 362061 /// ENSR	0.07732	0.7283	0.41562	0.00835125	0.00017067	0.331031
17761026	protein	Ppp2r4	NM_001108577	NM_001108577 // Ppp2r4 // protein phosphatase 2A activator, regulatory subunit 4 // 3p1	0.0318	0.0192	0.0913	0.00838434	0.623591	0.473905
17775229	butyrobetaine	Bbox1	ENSRNOT00000006197	ENSRNOT00000006197 // Bbox1 // butyrobetaine (gamma), 2-oxoglutarate dioxygenase (gamma	-0.02533	-0.19275	-0.1018	0.00841167	0.21141	0.894783
17708107	microtubule	Mtus1	ENSRNOT00000037685	ENSRNOT00000037685 // Mtus1 // microtubule associated tumor suppressor 1 // 16q12.1 //	0.0972	0.26869	0.1599	0.00843386	0.00654837	0.176484
17667528	similar	RGD1563888	NM_001108312	NM_001108312 // RGD1563888 // similar to DNA segment, Chr 16, ERATO Doi 472, expressed	-0.18391	0.07816	0.4085	0.00844901	0.352379	0.0712581
17625649	heparanase	Hpse2	NM_001135762	NM_001135762 // Hpse2 // heparanase 2 // 1q54 // 368128 /// ENSRNOT00000067274 // Hpse2	-0.18083	0.17668	-0.19588	0.00852458	0.449407	0.0773354
17753182	solute	Slc39a7	NM_001164744	NM_001164744 // Slc39a7 // solute carrier family 39 (zinc transporter), member 7 // 20p	0.07505	0.06472	-0.21354	0.00853543	0.250508	0.0958811
17621031	branched	Bckdk	ENSRNOT00000026466	ENSRNOT00000026466 // Bckdk // branched chain ketoacid dehydrogenase kinase // 1q36 //	0.01074	-0.0943	-0.23403	0.00855589	0.257867	0.876241
17733304	sphingomyelin	Smpd3	NM_053605	NM_053605 // Smpd3 // sphingomyelin phosphodiesterase 3, neutral membrane // 19q12 // 9	-0.01151	-0.12299	0.2022	0.00856588	0.538709	0.926745
17651601	coiled-coil	Ccdc103	NM_001109049	NM_001109049 // Ccdc103 // coiled-coil domain containing 103 // 10q32.1 // 498006 /// E	-0.04277	0.13008	-0.1526	0.00858129	0.295257	0.641714
17696349	growth	Grb10	NM_001109093	NM_001109093 // Grb10 // growth factor receptor bound protein 10 // 14q21 // 498416 ///	-0.038	-0.2099	0.30533	0.00859332	0.00882608	0.411316
17849238	chemokine	Cxcr6	NM_001102587	NM_001102587 // Cxcr6 // chemokine receptor CXCR6 // --- // 100124593 /// ENSRNOT000000	-0.06393	0.12488	0.3475	0.00859676	0.14081	0.566462
17802044	glutamate	Grik3	NM_001112716	NM_001112716 // Grik3 // glutamate receptor, ionotropic, kainate 3 // 5q36 // 298521 //	-0.05761	-0.00318	-0.21565	0.00861301	0.961907	0.550903
17672845	Prkr	Prkrip1	NM_001098793	NM_001098793 // Prkrip1 // Prkr interacting protein 1 (IL11 inducible) // 12q12 // 4981	-0.15146	-0.35554	-0.31722	0.00862174	0.00263249	0.0515901
17702014	transmembrane	Tmem55b	NM_001014233	NM_001014233 // Tmem55b // transmembrane protein 55B // 15p14 // 364298 /// ENSRNOT0000	-0.07002	-0.02593	-0.24075	0.00870292	0.656653	0.252755
17622142	plakophilin	Pkp3	ENSRNOT00000020864	ENSRNOT00000020864 // Pkp3 // plakophilin 3 // 1q41 // 293619 /// NM_001106315 // Pkp3	-0.27286	-0.02687	0.22755	0.00871453	0.770754	0.0501573
17733455	MARVEL	Marveld3	NM_001109132	NM_001109132 // Marveld3 // MARVEL domain containing 3 // 19q12 // 498950 /// ENSRNOT00	0.15619	0.07455	0.19838	0.00873015	0.440177	0.352042
17730745	zinc	Zc3h18	NM_201416	NM_201416 // Zc3h18 // zinc finger CCCH-type containing 18 // 19q12 // 292067 /// AY389	0.05238	-0.01364	-0.13733	0.0087373	0.595126	0.285964
17837395	syntrophin,	Sntb1	NM_001130542	NM_001130542 // Sntb1 // syntrophin, beta 1 // 7q32 // 299940 /// ENSRNOT00000006423 //	0.30231	0.06598	0.42354	0.00876186	0.576351	0.00513458
17692187	spectrin,	Sptbn1	NM_001013130	NM_001013130 // Sptbn1 // spectrin, beta, non-erythrocytic 1 // 14q22 // 305614 /// ENS	0.0493	0.0775	0.1039	0.00891004	0.0173919	0.350773
17875692	complement	Cfp	NM_001106757	NM_001106757 // Cfp // complement factor properdin // Xq12 // 299314 /// ENSRNOT0000003	0.05612	0.05098	0.2185	0.00893622	0.323075	0.497886
17788253	RAB15	Rep15	NM_001109256	NM_001109256 // Rep15 // RAB15 effector protein // 4q44 // 500366 /// ENSRNOT0000000251	-0.0077	0.2137	0.22182	0.00897553	0.0351621	0.912557
17676449	zinc	Zfp157	NM_001170404	NM_001170404 // Zfp157 // zinc finger protein 157 // 12q11 // 360775 /// ENSRNOT0000003	-0.00778	-0.11653	-0.221	0.0089763	0.113066	0.928319
17843863	apolipoprotein	Apoa5	NM_080576	NM_080576 // Apoa5 // apolipoprotein A-V // 8q23 // 140638 /// ENSRNOT00000024918 // Ap	-0.11569	0.07886	-0.2685	0.00898496	0.301099	0.451619
17818403	microRNA	Mir665	NR_032757	NR_032757 // Mir665 // microRNA mir-665 // --- // 100314180	0.14267	-0.32862	-0.33263	0.00898949	0.241311	0.430776
17783571	chromobox	Cbx3	NM_001008313	NM_001008313 // Cbx3 // chromobox homolog 3 // 4q24 // 297093 /// BC086595 // Cbx3 // c	0.0051	0.02833	0.4498	0.00900441	0.808259	0.955048
17625293	membrane-associated	March5	NM_001106372	NM_001106372 // March5 // membrane-associated ring finger (C3HC4) 5 // 1q53 // 294079 /	0.50708	0.4615	0.3405	0.00900704	0.0010498	0.00291925
17843494	poliovirus	Pvrl1	AF091111	AF091111 // Pvrl1 // poliovirus receptor-related 1 // 8q22 // 192183	0.07345	-0.00889	0.51224	0.00904805	0.927631	0.407525
17763609	olfactory	Olr477	NM_001000304	NM_001000304 // Olr477 // olfactory receptor 477 // 3q24 // 295747 /// ENSRNOT000000407	-0.10192	-0.21077	0.35483	0.00911401	0.0786189	0.556035
17727256	similar	RGD1311910	NM_001107373	NM_001107373 // RGD1311910 // similar to hypothetical p38 protein // 18q12.3 // 307235	0.04097	-0.21692	-0.27437	0.00913271	0.0544959	0.603461
17815275	family	Fam110c	NM_001025051	NM_001025051 // Fam110c // family with sequence similarity 110, member C // 6q16 // 500	0.21189	-0.15858	0.38031	0.00914816	0.262406	0.309506
17757284	copine	Cpne5	NM_001107616	NM_001107616 // Cpne5 // copine V // 20p12 // 309650 /// ENSRNOT00000000629 // Cpne5 //	0.1747	-0.19049	-0.24583	0.00915481	0.0273427	0.0257183
17768451	protein	Ppp1r16b	NM_001191072	NM_001191072 // Ppp1r16b // protein phosphatase 1, regulatory subunit 16B // 3q42 // 68	0.1796	-0.21496	0.25171	0.00915779	0.0220897	0.0454963
17820956	nuclear	Ncoa1	NM_001108012	NM_001108012 // Ncoa1 // nuclear receptor coactivator 1 // 6q14 // 313929 /// ENSRNOT00	0.0179	0.02602	0.15166	0.00918566	0.561633	0.712288
17849819	methyl-CpG	LOC100363016	ENSRNOT00000066884	ENSRNOT00000066884 // LOC100363016 // methyl-CpG binding domain protein 3-like 2-like /	0.01818	0.01637	-0.25219	0.0092615	0.913974	0.865114
17625615	COX15	Cox15	NM_001033699	NM_001033699 // Cox15 // COX15 homolog, cytochrome c oxidase assembly protein (yeast) /	-0.02952	-0.25923	-0.19305	0.00926638	0.00609747	0.577645
17761779	olfactory	Olr409	NM_001000827	NM_001000827 // Olr409 // olfactory receptor 409 // 3p11 // 405116 /// ENSRNOT000000103	0.08712	-0.10565	-0.52512	0.00929687	0.655028	0.612739
17831212	translocator	Tspo	NM_012515	NM_012515 // Tspo // translocator protein // 7q34 // 24230 /// ENSRNOT00000014089 // Ts	-0.04554	-0.00986	0.25137	0.00932145	0.944032	0.45684
17778845	SAM	Samhd1	ENSRNOT00000008961	ENSRNOT00000008961 // Samhd1 // SAM domain and HD domain, 1 // 3q42 // 311580 /// ENSRN	-0.01061	0.18691	0.41404	0.00934627	0.0229141	0.863342
17764834	microRNA	Mir674	NR_032290	NR_032290 // Mir674 // microRNA mir-674 // --- // 100314115	0.13496	-0.2205	-0.17067	0.00935571	0.0362472	0.203391
17843107	urinary	Rup2	AF368860	AF368860 // Rup2 // urinary protein 2 // 8q21 // 619560 /// ENSRNOT00000007930 // LOC10	0.17942	-0.16747	1.4783	0.00938764	0.512218	0.435247
17866453	period	Per2	NM_031678	NM_031678 // Per2 // period homolog 2 (Drosophila) // 9q36 // 63840 /// ENSRNOT00000027	-0.0502	-0.01274	0.6555	0.00939014	0.876195	0.645882
17641458	similar	RGD1306839	NM_001106347	NM_001106347 // RGD1306839 // similar to RIKEN cDNA 5033414D02 // 1q52 // 293888 /// EN	-0.13211	-0.41987	-0.33606	0.00944935	0.00434493	0.191331
17805396	centrosome	Cspp1	NM_001191864	NM_001191864 // Cspp1 // centrosome and spindle pole associated protein 1 // 5q11 // 36	0.08132	0.00753	0.13499	0.00945274	0.89111	0.280916
17688212	SPARC-like	Sparcl1	NM_012946	NM_012946 // Sparcl1 // SPARC-like 1 (hevin) // 14p22 // 25434 /// ENSRNOT00000020357 /	-0.0954	0.312	-0.51472	0.009505	0.0186691	0.0161034
17770501	nucleus	Nacc2	NM_001100533	NM_001100533 // Nacc2 // nucleus accumbens associated 2, BEN and BTB (POZ) domain conta	0.15461	-0.08651	0.23285	0.00951451	0.0961449	0.113449
17673838	diablo,	Diablo	NM_001008292	NM_001008292 // Diablo // diablo, IAP-binding mitochondrial protein // 12q16 // 288753	-0.10784	-0.1723	-0.29432	0.00952597	0.0257961	0.0561355
17702034	ribonuclease,	Rnase12	NM_001012209	NM_001012209 // Rnase12 // ribonuclease, RNase A family, 12 (non-active) // 15p14 // 36	0.17355	0.06422	-0.3655	0.00954435	0.169053	0.109903
17763617	olfactory	Olr517	NM_001000317	NM_001000317 // Olr517 // olfactory receptor 517 // 3q24 // 295771 /// ENSRNOT000000469	0.08961	-0.05171	0.36125	0.00958919	0.613592	0.497368
17645454	TBC1	Tbc1d9b	NM_001108274	NM_001108274 // Tbc1d9b // TBC1 domain family, member 9B (with GRAM domain) // 10q22 //	0.15514	-0.12724	0.04579	0.00964428	0.0288209	0.00567774
17797097	v-yes-1	Lyn	NM_030857	NM_030857 // Lyn // v-yes-1 Yamaguchi sarcoma viral related oncogene homolog // 5q12 //	0.32721	0.18881	0.27282	0.00968748	0.0588485	0.00634909
17728422	integrin	Itfg1	NM_133557	NM_133557 // Itfg1 // integrin alpha FG-GAP repeat containing 1 // 19q11 // 171083 ///	-0.0213	-0.0071	-0.0933	0.0096916	0.8882	0.573237
17867288	NADH	ND1	ENSRNOT00000047550	ENSRNOT00000047550 // ND1 // NADH dehydrogenase subunit 1 // --- // 26193	-0.0415	-0.013	-0.0944	0.00972589	0.768752	0.421334
17730835	spastic	Spg7	NM_181388	NM_181388 // Spg7 // spastic paraplegia 7 homolog (human) // 19q12 // 353231 /// ENSRNO	0.08725	0.03643	0.22355	0.009731	0.636655	0.289298
17696859	heparanase	Hpse	NM_022605	NM_022605 // Hpse // heparanase // 14p22 // 64537 /// AF184967 // Hpse // heparanase //	0.18376	0.42818	0.47729	0.00975267	0.0118381	0.0259543
17762938	Rap	Rapgef4	AB031229	AB031229 // Rapgef4 // Rap guanine nucleotide exchange factor (GEF) 4 // 3q22 // 252857	0.3141	-0.15138	-0.38662	0.00976393	0.135858	0.00459377
17664369	coxsackie	Cxadr	NM_053570	NM_053570 // Cxadr // coxsackie virus and adenovirus receptor // 11q11 // 89843 /// ENS	0.0795	-0.21125	0.1465	0.0097828	0.00820391	0.145442
17639940	coiled-coil	Ccdc88b	ENSRNOT00000034159	ENSRNOT00000034159 // Ccdc88b // coiled-coil domain containing 88B // 1q43 // 293698	-0.14251	-0.01072	0.20803	0.00979017	0.864568	0.16609
17661913	integrin,	Itga2b	ENSRNOT00000036112	ENSRNOT00000036112 // Itga2b // integrin, alpha 2B // 10q32.1 // 685269	-0.065	-0.26142	-0.30129	0.00980971	0.0181366	0.529873
17777274	U-box	Ubox5	NM_001033997	NM_001033997 // Ubox5 // U-box domain containing 5 // 3q36 // 296161 /// ENSRNOT0000002	-0.04091	-0.09316	-0.12206	0.00982376	0.275844	0.450784
17760924	endonuclease	Endog	NM_001034938	NM_001034938 // Endog // endonuclease G // 3p12 // 362100 /// ENSRNOT00000021531 // End	0.20178	0.28034	0.34114	0.0098787	0.0850544	0.0817186
17859235	coiled-coil	Ccdc150	NM_001191806	NM_001191806 // Ccdc150 // coiled-coil domain containing 150 // 9q31 // 316399 /// ENSR	-0.06609	0.02394	0.26599	0.00990068	0.835427	0.654541
17724826	microRNA	Mir133a	NR_031879	NR_031879 // Mir133a // microRNA mir-133a // --- // 100314030	0.11549	0.19034	-0.2927	0.00990381	0.0458656	0.276318
17794087	olfactory	Olr831	NM_001000899	NM_001000899 // Olr831 // olfactory receptor 831 // 4q42 // 405209 /// ENSRNOT000000520	0.01268	-0.02913	-0.25788	0.00990422	0.67927	0.901512
17616108	vaccinia	Vrk3	NM_001005561	NM_001005561 // Vrk3 // vaccinia related kinase 3 // 1q22 // 361565 /// ENSRNOT00000035	-0.28931	-0.58582	-0.29322	0.0099069	0.0139485	0.0286065
17807188	testis	Tex10	ENSRNOT00000011401	ENSRNOT00000011401 // Tex10 // testis expressed 10 // 5q22 // 298065 /// NM_001106653 /	0.11435	0.20759	0.28787	0.009941	0.00270949	0.376642
17769584	similar	RGD1308612	NM_001173739	NM_001173739 // RGD1308612 // similar to Protein C20orf20 // 3q43 // 311713 /// ENSRNOT	0.1407	-0.00284	-0.13104	0.00994291	0.965315	0.0140728
17797143	syndecan	Sdcbp	NM_031986	NM_031986 // Sdcbp // syndecan binding protein // 5q12 // 83841 /// ENSRNOT00000013563	-0.0039	0.0558	-0.1221	0.00995094	0.215588	0.94242
17643437	Mpv17	LOC100362572	XM_002727697	XM_002727697 // LOC100362572 // Mpv17 transgene, kidney disease mutant-like (predicted)	0.03069	-0.0354	-0.29652	0.00996819	0.634057	0.770997
17817254	presenilin	Psen1	ENSRNOT00000012495	ENSRNOT00000012495 // Psen1 // presenilin 1 // 6q31 // 29192 /// NM_019163 // Psen1 //	-0.146	0.0186	0.14013	0.00997035	0.628246	0.0210425
17669326	CD86	Cd86	NM_020081	NM_020081 // Cd86 // CD86 molecule // 11q22 // 56822 /// ENSRNOT00000003129 // Cd86 //	0.15077	0.22552	0.52147	0.00997523	0.00467508	0.410951
17785222	glutamine	Gfpt1	NM_001005879	NM_001005879 // Gfpt1 // glutamine fructose-6-phosphate transaminase 1 // 4q34 // 29741	0.00422	0.00341	-0.23598	0.00997706	0.93175	0.942415
17688160	ATP-binding	Abcg3	ENSRNOT00000024972	ENSRNOT00000024972 // Abcg3 // ATP-binding cassette, subfamily G (WHITE), member 3 // 1	-0.11158	-0.05778	-1.20412	0.00997745	0.701429	0.407094
17834541	PWP1	Pwp1	NM_001191877	NM_001191877 // Pwp1 // PWP1 homolog (S. cerevisiae) // 7q13 // 362856 /// ENSRNOT00000	0.01978	-0.13033	-0.22858	0.0100359	0.0210542	0.866265
17818137	Serine	LOC299282	NM_182474	NM_182474 // LOC299282 // Serine protease inhibitor // 6q32 // 299282 /// ENSRNOT000000	0.0858	0.08012	-0.86573	0.0100369	0.604407	0.568835
17865450	transmembrane	Tmbim1	NM_001007713	NM_001007713 // Tmbim1 // transmembrane BAX inhibitor motif containing 1 // 9q33 // 316	0.08986	0.25437	0.34851	0.010041	0.156481	0.371096
17659382	chemokine	Ccl5	NM_031116	NM_031116 // Ccl5 // chemokine (C-C motif) ligand 5 // 10q26 // 81780 /// ENSRNOT000000	-0.09777	0.03054	0.43516	0.0100434	0.849925	0.616287
17803874	Rho	Arhgef19	ENSRNOT00000036739	ENSRNOT00000036739 // Arhgef19 // Rho guanine nucleotide exchange factor (GEF) 19 // 5q	0.11696	0.12998	0.3396	0.0101029	0.221259	0.096284
17730455	c-Maf-inducing	Cmip	NM_001163273	NM_001163273 // Cmip // c-Maf-inducing protein // 19q12 // 292051 /// ENSRNOT0000001794	0.0484	-0.0579	0.23889	0.0101124	0.405108	0.118153
17749302	cingulin	Cgn	ENSRNOT00000066035	ENSRNOT00000066035 // Cgn // cingulin // 2q34 // 310655	0.07003	0.0293	0.26111	0.0102087	0.66442	0.508448
17878012	similar	LOC688784	ENSRNOT00000047308	ENSRNOT00000047308 // LOC688784 // similar to ribosomal protein L27 // Xq31 // 688784	1.11216	2.20119	1.88274	0.0102228	0.00046137	0.0331039
17661632	enhancer	Ezh1	NM_001107051	NM_001107051 // Ezh1 // enhancer of zeste homolog 1 (Drosophila) // 10q32.1 // 303547 /	0.09523	0.0335	0.23198	0.0102286	0.466068	0.0810378
17713280	hypothetical	LOC100359831	ENSRNOT00000042733	ENSRNOT00000042733 // LOC100359831 // hypothetical protein LOC100359831 // --- // 10035	-0.28741	-0.24436	0.26673	0.0102473	0.0448004	0.0553679
17705829	interleukin	Il17rd	NM_001191937	NM_001191937 // Il17rd // interleukin 17 receptor D // 16p16 // 498576 /// ENSRNOT00000	0.09474	0.04292	0.74212	0.0102861	0.560328	0.387106
17771001	general	Gtf3c4	NM_001109473	NM_001109473 // Gtf3c4 // general transcription factor IIIC, polypeptide 4 // 3p12 // 6	-0.03969	0.06002	-0.20165	0.0102937	0.157769	0.543983
17834433	angiopoietin-like	Angptl4	NM_199115	NM_199115 // Angptl4 // angiopoietin-like 4 // 7q12 // 362850 /// ENSRNOT00000010031 //	0.15893	0.30208	-0.4993	0.010319	0.0660906	0.100102
17865582	Indian	Ihh	NM_053384	NM_053384 // Ihh // Indian hedgehog // 9q33 // 84399 /// ENSRNOT00000024419 // Ihh // I	-0.15692	0.17196	-0.48692	0.0103413	0.481738	0.169232
17848299	ALS2	Als2cl	ENSRNOT00000046745	ENSRNOT00000046745 // Als2cl // ALS2 C-terminal like // 8q32 // 316017 /// ENSRNOT00000	-0.00783	-0.06556	0.44701	0.0103429	0.515276	0.940929
17750435	glutathione	Gstm2	ENSRNOT00000025939	ENSRNOT00000025939 // Gstm2 // glutathione S-transferase mu 2 // 2q34 // 24424 /// NM_1	0.13507	-0.187	0.2693	0.0103718	0.103115	0.565122
17620098	ATP-binding	Abca16	ENSRNOT00000001933	ENSRNOT00000001933 // Abca16 // ATP-binding cassette, subfamily A (ABC1), member 16 //	-0.28217	-0.37172	-0.69112	0.0103786	0.0132657	0.096536
17786274	peroxisome	Pparg	NM_001145366	NM_001145366 // Pparg // peroxisome proliferator-activated receptor gamma // 4q42 // 25	-0.091	0.62435	0.59359	0.0103792	0.00125262	0.309606
17794763	protein	Ptpn6	ENSRNOT00000065416	ENSRNOT00000065416 // Ptpn6 // protein tyrosine phosphatase, non-receptor type 6 // 4q4	0.04671	0.10305	0.16105	0.0104066	0.0716265	0.477653
17756233	flotillin	Flot1	NM_022701	NM_022701 // Flot1 // flotillin 1 // 20p12 // 64665 /// ENSRNOT00000001098 // Flot1 //	0.00293	-0.10006	0.20539	0.0104194	0.0186099	0.971209
17613089	HSPA	Hspbp1	ENSRNOT00000024251	ENSRNOT00000024251 // Hspbp1 // HSPA binding protein, cytoplasmic cochaperone 1 // 1q12	0.04712	-0.01913	0.19824	0.0104956	0.695868	0.559662
17830479	lectin,	Lgals1	ENSRNOT00000013538	ENSRNOT00000013538 // Lgals1 // lectin, galactoside-binding, soluble, 1 // 7q34 // 5664	-0.09671	0.6525	0.63124	0.0105117	0.00078309	0.461787
17877423	acyl-CoA	Acot9	NM_001013960	NM_001013960 // Acot9 // acyl-CoA thioesterase 9 // Xq22 // 302640 /// ENSRNOT000000050	0.08061	0.10168	0.22804	0.010513	0.204252	0.472872
17756273	chloride	Clic1	NM_001002807	NM_001002807 // Clic1 // chloride intracellular channel 1 // 20p12 // 406864 /// ENSRNO	0.17306	-0.25	0.22764	0.0105708	0.0741648	0.391258
17706263	microseminoprotein,	Msmb	NM_019188	NM_019188 // Msmb // microseminoprotein, beta // 16p16 // 29311 /// ENSRNOT00000026772	-0.09215	0.0561	-0.37861	0.0105721	0.646728	0.297735
17760057	lipocalin	Lcn13	NM_001128139	NM_001128139 // Lcn13 // lipocalin 13 // 3p13 // 680754 /// ENSRNOT00000064745 // Lcn13	-0.11293	0.00751	-0.23442	0.0105844	0.952105	0.424027
17622875	coronin,	Coro1b	NM_019222	NM_019222 // Coro1b // coronin, actin-binding protein, 1B // 1q42 // 29474 /// ENSRNOT0	0.06781	-0.0919	0.0761	0.0106196	0.108967	0.414164
17656084	ubiquinol-cytochrome	Uqcrq	NM_001025134	NM_001025134 // Uqcrq // ubiquinol-cytochrome c reductase, complex III subunit VII // 1	-0.3154	-0.2517	-0.2558	0.0106262	0.0814369	0.0342565
17771507	pre-B-cell	Pbx3	NM_001107834	NM_001107834 // Pbx3 // pre-B-cell leukemia homeobox 3 // 3p11 // 311876 /// ENSRNOT000	0.24865	0.08619	0.23327	0.0106326	0.421212	0.148663
17669104	popeye	Popdc2	NM_199113	NM_199113 // Popdc2 // popeye domain containing 2 // 11q21 // 360718 /// ENSRNOT0000000	-0.11619	0.07471	1.3968	0.0106786	0.511091	0.0836684
17691836	chaperonin	Cct4	NM_182814	NM_182814 // Cct4 // chaperonin containing Tcp1, subunit 4 (delta) // 14q22 // 29374 //	-0.0083	0.04367	0.15207	0.0106838	0.386623	0.888431
17784189	Ig	LOC361962	ENSRNOT00000058446	ENSRNOT00000058446 // LOC361962 // Ig kappa chain V-II region RPMI 6410-like // 4q31 //	0.39886	0.34271	1.77345	0.010722	0.205612	0.136306
17746515	carboxypeptidase	Cpa3	ENSRNOT00000014970	ENSRNOT00000014970 // Cpa3 // carboxypeptidase A3, mast cell // 2q24 // 54242 /// NM_01	0.07273	0.0252	-0.56485	0.0107252	0.855809	0.642412
17764195	similar	RGD1563263	NM_001109201	NM_001109201 // RGD1563263 // similar to RIKEN cDNA 1700029I15 // 3q24 // 499836 /// EN	-0.13909	0.09409	-0.18093	0.0107582	0.31	0.105502
17799870	jun	Jun	NM_021835	NM_021835 // Jun // jun proto-oncogene // 5q34.1 // 24516	0.05004	0.45585	0.40293	0.0107594	0.011758	0.675007
17754713	similar	RGD1306739	NM_001134576	NM_001134576 // RGD1306739 // similar to RIKEN cDNA 1700040L02 // 20p11 // 361834 /// E	0.05854	-0.23624	-0.41594	0.01082	0.00013092	0.393734
17640406	fatty	Fads2	ENSRNOT00000027756	ENSRNOT00000027756 // Fads2 // fatty acid desaturase 2 // 1q43 // 83512	0.0983	-0.0048	-0.2225	0.0108528	0.940553	0.184603
17832121	tubulin,	Tuba1c	NM_001011995	NM_001011995 // Tuba1c // tubulin, alpha 1C // 7q36 // 300218 /// ENSRNOT00000020932 //	0.23344	0.0274	0.292	0.0108645	0.65798	0.112696
17652663	mitochondrial	Mrps7	BC088232	BC088232 // Mrps7 // mitochondrial ribosomal protein S7 // 10q32.2 // 113958 /// ENSRNO	0.08147	-0.0576	-0.12762	0.010881	0.417541	0.287511
17805031	matrix-remodelling	Mxra8	NM_001007002	NM_001007002 // Mxra8 // matrix-remodelling associated 8 // 5q36 // 313770 /// ENSRNOT0	0.15732	0.02891	0.26236	0.0108928	0.848569	0.0939723
17657767	Cd68	Cd68	NM_001031638	NM_001031638 // Cd68 // Cd68 molecule // 10q24 // 287435 /// ENSRNOT00000056918 // Cd68	0.02384	0.33861	0.3455	0.0109268	0.00462878	0.898978
17799607	centlein,	Cntln	NM_001114402	NM_001114402 // Cntln // centlein, centrosomal protein // 5q31 // 679640 /// ENSRNOT000	0.21747	-0.02433	0.20385	0.0109784	0.819564	0.0510387
17635001	similar	RGD1561459	NM_001108493	NM_001108493 // RGD1561459 // similar to RIKEN cDNA 1810020D17 // 1q32 // 361606 /// EN	0.00141	-0.10811	0.29187	0.010979	0.177699	0.988174
17634240	isocitrate	Idh2	NM_001014161	NM_001014161 // Idh2 // isocitrate dehydrogenase 2 (NADP+), mitochondrial // 1q31 // 36	0.14561	-0.0633	0.2671	0.0109799	0.333911	0.0182968
17686543	Fc	Fcgr2a	NM_053843	NM_053843 // Fcgr2a // Fc fragment of IgG, low affinity IIa, receptor (CD32) // 13q24 /	0.03192	0.06617	-0.31052	0.011007	0.271702	0.789024
17819561	striatin,	Strn	ENSRNOT00000006527	ENSRNOT00000006527 // Strn // striatin, calmodulin binding protein // 6q11 // 29149 ///	-0.01942	-0.02926	0.24005	0.0110144	0.785838	0.809182
17841204	small	Smagp	ENSRNOT00000040205	ENSRNOT00000040205 // Smagp // small cell adhesion glycoprotein // 7q36 // 300236 /// N	-0.14218	-0.0244	0.27341	0.0110204	0.785485	0.137084
17631542	sorting	LOC100362311	ENSRNOT00000034001	ENSRNOT00000034001 // LOC100362311 // sorting nexin 26 // --- // 100362311 /// ENSRNOT0	0.22831	-0.04106	0.21599	0.0110268	0.414988	0.0494297
17663810	TIMP	Timp2	NM_021989	NM_021989 // Timp2 // TIMP metallopeptidase inhibitor 2 // 10q32.3 // 29543 /// ENSRNOT	-0.0282	0.3454	0.67579	0.0110458	0.00323467	0.596049
17789588	solute	Slc25a13	ENSRNOT00000013817	ENSRNOT00000013817 // Slc25a13 // solute carrier family 25, member 13 (citrin) // 4q13	0.059	-0.0566	-0.1194	0.0110522	0.279267	0.649719
17859295	phospholipase	Plcl1	NM_053456	NM_053456 // Plcl1 // phospholipase C-like 1 // 9q31 // 84587 /// ENSRNOT00000051463 //	0.09608	-0.10547	0.41141	0.0110546	0.297196	0.230496
17747086	progesterone	Pgrmc2	NM_001008374	NM_001008374 // Pgrmc2 // progesterone receptor membrane component 2 // 2q26 // 361940	-0.04872	-0.01292	-0.1645	0.0110603	0.758966	0.299889
17665578	transgelin	Tagln3	ENSRNOT00000002942	ENSRNOT00000002942 // Tagln3 // transgelin 3 // 11q21 // 63837 /// NM_001035236 // Tagl	-0.0477	-0.08623	-0.202	0.0110635	0.463384	0.658889
17754970	hypothetical	MGC112715	NM_001044300	NM_001044300 // MGC112715 // hypothetical protein LOC690899 // 20q11 // 690899 /// ENSR	0.17282	0.16091	0.26838	0.0110703	0.124971	0.00040378
17868552	transmembrane	Tmem37	NM_139095	NM_139095 // Tmem37 // transmembrane protein 37 // --- // 245953 /// AF361355 // Tmem37	0.1057	-0.0243	0.2539	0.0110961	0.805657	0.473278
17761038	methyltransferase	Mettl11a	NM_001025019	NM_001025019 // Mettl11a // methyltransferase like 11A // 3p12 // 362103 /// ENSRNOT000	-0.13177	-0.19068	-0.15123	0.0111914	0.0068628	0.209032
17853874	myocardial	Myzap	NM_001014211	NM_001014211 // Myzap // myocardial zonula adherens protein // 8q24 // 363091 /// ENSRN	-0.05308	0.53546	0.2648	0.0112087	0.0361447	0.561155
17865861	serpin	Serpine2	NM_019197	NM_019197 // Serpine2 // serpin peptidase inhibitor, clade E, member 2 // 9q34 // 29366	0.1359	0.35295	0.19234	0.0112275	0.00608575	0.140309
17748293	similar	LOC679811	ENSRNOT00000013290	ENSRNOT00000013290 // LOC679811 // similar to RIKEN cDNA D930015E06 // 2q34 // 679811	0.11504	0.00585	0.23736	0.0112615	0.920797	0.107325
17706933	glycosyltransferase	Glt25d1	NM_001106067	NM_001106067 // Glt25d1 // glycosyltransferase 25 domain containing 1 // 16p14 // 29063	0.04387	0.1066	0.13908	0.0112883	0.050804	0.530465
17689951	similar	RGD1563065	ENSRNOT00000002978	ENSRNOT00000002978 // RGD1563065 // similar to 3110047P20Rik protein // 14p11 // 289633	-0.00854	1.61324	0.37043	0.0113026	0.02024	0.940108
17755075	karyopherin	Kpna5	NM_001025113	NM_001025113 // Kpna5 // karyopherin alpha 5 (importin alpha 6) // 20q11 // 294392 ///	0.09153	0.02997	-0.18422	0.0113071	0.638494	0.242036
17762893	integrin,	Itga6	NM_053725	NM_053725 // Itga6 // integrin, alpha 6 // 3q22 // 114517 /// ENSRNOT00000002075 // Itg	0.26887	0.051	0.35987	0.011315	0.643666	2.985e-05
17725869	protocadherin	Pcdh1	ENSRNOT00000026324	ENSRNOT00000026324 // Pcdh1 // protocadherin 1 // 18p11 // 307481 /// ENSRNOT0000006665	-0.01736	-0.0492	-0.2599	0.0113611	0.666097	0.861413
17679241	similar	LOC680910	ENSRNOT00000067247	ENSRNOT00000067247 // LOC680910 // similar to paired immunoglobin-like type 2 receptor	0.26337	0.27956	0.34481	0.011431	0.170339	0.0148964
17856014	parathyroid	Pth1r	NM_020073	NM_020073 // Pth1r // parathyroid hormone 1 receptor // 8q32 // 56813 /// ENSRNOT000000	0.14338	-0.2242	-0.19649	0.011432	0.138119	0.24847
17778756	Src-like-adaptor	Sla2	NM_001172118	NM_001172118 // Sla2 // Src-like-adaptor 2 // 3q42 // 499931 /// ENSRNOT00000027581 //	0.11333	0.02946	0.17837	0.0114438	0.544204	0.273027
17868091	hypothetical	LOC100364306	ENSRNOT00000041850	ENSRNOT00000041850 // LOC100364306 // hypothetical protein LOC100364306 // --- // 10036	0.19354	-0.48437	-1.11852	0.0114611	0.361126	0.0668863
17768916	cathepsin	Ctsa	NM_001011959	NM_001011959 // Ctsa // cathepsin A // 3q42 // 296370 /// ENSRNOT00000066028 // Ctsa //	-0.0414	-0.0789	0.0819	0.0114632	0.213038	0.484624
17875709	ubiquitously-expressed,	Uxt	NM_001006982	NM_001006982 // Uxt // ubiquitously-expressed, prefoldin-like chaperone // Xq12 // 2993	-0.1529	-0.1382	-0.1679	0.011495	0.023965	0.0207951
17704924	Kruppel-like	Klf12	NM_001107281	NM_001107281 // Klf12 // Kruppel-like factor 12 // 15q21 // 306110 /// ENSRNOT000000124	0.14247	0.09953	0.3797	0.0114959	0.27813	0.110842
17861690	alanine-glyoxylate	Agxt	NM_030656	NM_030656 // Agxt // alanine-glyoxylate aminotransferase // 9q34-q36 // 24792 /// ENSRN	-0.20604	0.03153	-0.4292	0.0115061	0.765748	0.0311387
17704121	ADAM-like,	Adamdec1	NM_001106046	NM_001106046 // Adamdec1 // ADAM-like, decysin 1 // 15p11 // 290338 /// ENSRNOT00000028	-0.05336	0.00209	0.79993	0.0115443	0.986126	0.605462
17648263	Tax1	Tax1bp3	NM_001025419	NM_001025419 // Tax1bp3 // Tax1 (human T-cell leukemia virus type I) binding protein 3	0.20349	0.0233	0.29975	0.0115669	0.731954	0.0677203
17630377	Cas-Br-M	Cblc	ENSRNOT00000025829	ENSRNOT00000025829 // Cblc // Cas-Br-M (murine) ecotropic retroviral transforming seque	-0.06106	0.00994	0.44873	0.0115948	0.931038	0.565761
17615777	natural	Nkg7	ENSRNOT00000023942	ENSRNOT00000023942 // Nkg7 // natural killer cell group 7 sequence // 1q22 // 171062 //	-0.13343	0.15856	0.5548	0.011694	0.222983	0.355491
17635168	serpin	Serpinh1	ENSRNOT00000022983	ENSRNOT00000022983 // Serpinh1 // serpin peptidase inhibitor, clade H, member 1 // 1q32	0.1827	0.2218	0.23798	0.0117257	0.0349283	0.0868735
17737254	tumor	Tpd52	NM_001106421	NM_001106421 // Tpd52 // tumor protein D52 // 2q23 // 294900 /// ENSRNOT00000015327 //	0.0222	0.0729	0.13868	0.0118369	0.242366	0.778708
17752578	mitochondrial	Mrps18b	NM_212534	NM_212534 // Mrps18b // mitochondrial ribosomal protein S18B // 20p12 // 294230 /// ENS	-0.13077	-0.41925	-0.24543	0.011866	0.0175059	0.312529
17798808	lipid	Lppr1	ENSRNOT00000009987	ENSRNOT00000009987 // Lppr1 // lipid phosphate phosphatase-related protein type 1 // 5q	0.10877	0.04962	-0.91441	0.0118797	0.614747	0.308288
17820266	baculoviral	Birc6	NM_001170596	NM_001170596 // Birc6 // baculoviral IAP repeat-containing 6 // 6q12 // 313876 /// ENSR	0.0486	-0.0415	-0.0815	0.0119532	0.264834	0.302819
17870609	septin	Sept6	NM_001173429	NM_001173429 // Sept6 // septin 6 // Xq12 // 691335 /// ENSRNOT00000067942 // Sept6 //	-0.05317	0.02583	0.26852	0.0120081	0.669722	0.543572
17829378	collectin	Colec10	NM_001130541	NM_001130541 // Colec10 // collectin sub-family member 10 (C-type lectin) // 7q31 // 29	-0.3209	-0.06299	0.28794	0.0120128	0.710746	0.0942635
17880977	similar	LOC501307	BC088860	BC088860 // LOC501307 // similar to spermatogenesis associated glutamate (E)-rich prote	0.00685	-0.03148	-0.18442	0.0120212	0.635763	0.934263
17750822	sphingosine-1-phosphate	S1pr1	NM_017301	NM_017301 // S1pr1 // sphingosine-1-phosphate receptor 1 // 2q41 // 29733 /// ENSRNOT00	0.2133	0.11485	-0.183	0.0120307	0.0501125	0.00020567
17671461	zygote	Zar1l	ENSRNOT00000061421	ENSRNOT00000061421 // Zar1l // zygote arrest 1-like // 12p12 // 689594 /// XM_002724765	-0.14788	0.14773	-0.35178	0.0120575	0.251447	0.258662
17698625	mitochondrial	Mrpl52	NM_001108375	NM_001108375 // Mrpl52 // mitochondrial ribosomal protein L52 // 15p13 // 361037 /// EN	0.11426	-0.0402	0.1466	0.0120683	0.66698	0.186857
17611170	hairy/enhancer-of-split	Hey2	NM_130417	NM_130417 // Hey2 // hairy/enhancer-of-split related with YRPW motif 2 // 1p11 // 15543	0.18035	0.22028	-0.31689	0.0120749	0.000779	0.0596921
17711515	F-box	Fbxo8	ENSRNOT00000014015	ENSRNOT00000014015 // Fbxo8 // F-box protein 8 // 16p11 // 306436 /// NM_001012050 // F	0.07881	-0.0333	-0.1945	0.0120779	0.51086	0.0807148
17708465	adrenergic,	Adrb3	ENSRNOT00000016907	ENSRNOT00000016907 // Adrb3 // adrenergic, beta-3-, receptor // 16q12.3 // 25645 /// NM	-0.07637	0.44495	0.23785	0.0121181	0.00048937	0.351615
17647915	kinesin	Kif1c	ENSRNOT00000041493	ENSRNOT00000041493 // Kif1c // kinesin family member 1C // 10q24 // 113886 /// NM_14587	0.29736	-0.02222	0.07698	0.0121564	0.555407	0.00202423
17726320	aldehyde	Aldh7a1	XM_214535	XM_214535 // Aldh7a1 // aldehyde dehydrogenase 7 family, member A1 // 18q12.1 // 291450	0.10307	-0.1749	-0.182	0.0121589	0.00112545	0.187551
17750199	CTTNBP2	Cttnbp2nl	NM_001107712	NM_001107712 // Cttnbp2nl // CTTNBP2 N-terminal like // 2q34 // 310760 /// ENSRNOT00000	0.12685	0.19087	0.22998	0.0121724	0.0275564	0.162173
17779255	WAP	Wfdc3	NM_001106541	NM_001106541 // Wfdc3 // WAP four-disulfide core domain 3 // 3q42 // 296366 /// ENSRNOT	-0.04076	-0.07081	-0.30265	0.0122082	0.373486	0.543171
17683791	transmembrane	Tmem163	NM_001110763	NM_001110763 // Tmem163 // transmembrane protein 163 // 13q12 // 360839 /// ENSRNOT0000	-0.12184	-0.02998	0.47838	0.0122154	0.790916	0.309635
17760751	cerebral	Cercam	NM_001011962	NM_001011962 // Cercam // cerebral endothelial cell adhesion molecule // 3p12 // 296616	0.05021	0.04633	0.27907	0.0122173	0.362596	0.252149
17808127	CDK5	Cdk5rap2	NM_173134	NM_173134 // Cdk5rap2 // CDK5 regulatory subunit associated protein 2 // 5q31 // 286919	0.01218	0.00191	0.30556	0.0122724	0.982447	0.878663
17819624	CCAAT/enhancer	Cebpz	NM_001108701	NM_001108701 // Cebpz // CCAAT/enhancer binding protein zeta // 6q11 // 362686 /// ENSR	0.06666	-0.06508	-0.20528	0.0123677	0.211988	0.558605
17625690	pyridine	Pyroxd2	NM_001004261	NM_001004261 // Pyroxd2 // pyridine nucleotide-disulphide oxidoreductase domain 2 // 1q	0.2688	0.0785	0.3957	0.0123722	0.512798	0.00742975
17675438	furry	Fry	ENSRNOT00000041365	ENSRNOT00000041365 // Fry // furry homolog (Drosophila) // 12p12 // 304244 /// NM_00117	0.1051	0.28084	0.17814	0.0123811	0.0750469	0.196459
17878241	nucleosome	Nap1l2	NM_001024789	NM_001024789 // Nap1l2 // nucleosome assembly protein 1-like 2 // Xq31 // 317247 /// EN	-0.02963	0.03225	-0.30067	0.0123905	0.776227	0.849212
17619098	olfactory	Olr96	NM_001001025	NM_001001025 // Olr96 // olfactory receptor 96 // 1q32 // 405910 /// ENSRNOT00000021191	-0.02659	-0.00704	0.27909	0.0124014	0.930457	0.805097
17831496	family	Fam19a5	NM_001191991	NM_001191991 // Fam19a5 // family with sequence similarity 19 (chemokine (C-C motif)-li	-0.03485	0.10029	-0.3311	0.012429	0.138851	0.639838
17864386	signal	Stat4	NM_001012226	NM_001012226 // Stat4 // signal transducer and activator of transcription 4 // 9q22 //	0.02703	0.04311	0.25948	0.0125272	0.369519	0.748332
17858258	IMP4,	Imp4	NM_001009700	NM_001009700 // Imp4 // IMP4, U3 small nucleolar ribonucleoprotein, homolog (yeast) //	-0.03078	-0.25109	-0.14765	0.0125613	0.0187011	0.781152
17785252	bone	Bmp10	ENSRNOT00000012365	ENSRNOT00000012365 // Bmp10 // bone morphogenetic protein 10 // 4q34 // 500245 /// NM_0	-0.25479	-0.00811	0.34278	0.0125882	0.930846	0.0239432
17680869	influenza	Ivns1abp	ENSRNOT00000059863	ENSRNOT00000059863 // Ivns1abp // influenza virus NS1A binding protein // 13q21 // 2890	0.2325	0.0262	-0.2174	0.0126028	0.57024	0.00416802
17789932	family	Fam3c	ENSRNOT00000007886	ENSRNOT00000007886 // Fam3c // family with sequence similarity 3, member C // 4q22 // 3	-0.15488	-0.18375	-0.44944	0.0126284	0.0488172	0.288792
17725180	solute	Slc39a6	NM_001024745	NM_001024745 // Slc39a6 // solute carrier family 39 (zinc transporter), member 6 // 18p	-0.05011	0.07698	0.21268	0.0126768	0.379458	0.464001
17693492	similar	LOC360919	ENSRNOT00000068738	ENSRNOT00000068738 // LOC360919 // similar to alpha-fetoprotein // 14p22 // 360919	-0.08053	0.15108	-0.315	0.012706	0.24652	0.725164
17879447	Rac/Cdc42	Arhgef6	ENSRNOT00000064525	ENSRNOT00000064525 // Arhgef6 // Rac/Cdc42 guanine nucleotide exchange factor (GEF) 6 /	0.04375	0.15368	0.18416	0.0127214	0.273094	0.568953
17686632	ubiquitin-fold	Ufc1	NM_001003709	NM_001003709 // Ufc1 // ubiquitin-fold modifier conjugating enzyme 1 // 13q24 // 445268	0.00861	-0.0629	-0.1645	0.0128317	0.414409	0.952947
17810734	toll-like	Tlr12	NM_001108682	NM_001108682 // Tlr12 // toll-like receptor 12 // 5q36 // 362604 /// ENSRNOT00000065640	0.0015	-0.29167	0.28654	0.0128424	0.0402123	0.990486
17674687	chemokine-like	Cmklr1	NM_022218	NM_022218 // Cmklr1 // chemokine-like receptor 1 // 12q16 // 60669 /// ENSRNOT000000008	0.2801	0.02938	0.42821	0.0128482	0.702264	0.0399232
17835045	solute	Slc17a8	ENSRNOT00000010207	ENSRNOT00000010207 // Slc17a8 // solute carrier family 17 (sodium-dependent inorganic p	0.07831	0.16437	0.332	0.0128967	0.218456	0.455793
17759484	RT1	RT1-CE12	NM_001008835	NM_001008835 // RT1-CE12 // RT1 class I, locus CE12 // 20p12 // 309600	0.0488	-0.12206	-0.35744	0.0129789	0.382878	0.547812
17616249	TEA	Tead2	NM_001107512	NM_001107512 // Tead2 // TEA domain family member 2 // 1q22 // 308582 /// ENSRNOT000000	0.00329	0.19701	0.27215	0.0130551	0.0554278	0.972019
17659879	Musashi	Msi2	ENSRNOT00000003164	ENSRNOT00000003164 // Msi2 // Musashi homolog 2 (Drosophila) // 10q26 // 360596	0.1243	0.0474	0.18314	0.0130638	0.293588	0.0539834
17701689	fermitin	Fermt2	NM_001011915	NM_001011915 // Fermt2 // fermitin family member 2 // 15p14 // 289992 /// ENSRNOT000000	0.129	0.1459	0.1165	0.0130999	0.0204469	0.0467345
17697802	similar	LOC498465	BC079195	BC079195 // LOC498465 // similar to RIKEN cDNA 1700001F09 // 15p14 // 498465	-0.00637	-0.06324	0.23802	0.0131867	0.761069	0.961873
17871209	proteolipid	Plp2	NM_207601	NM_207601 // Plp2 // proteolipid protein 2 (colonic epithelium-enriched) // Xq13 // 302	0.18261	0.0222	0.22053	0.0132182	0.728984	0.0747062
17830156	family	Fam203a	NM_001007707	NM_001007707 // Fam203a // family with sequence similarity 203, member A // 7q34 // 315	0.0703	-0.13051	-0.16139	0.0132689	0.109589	0.272771
17770175	tubulin,	Tubb4b	NM_199094	NM_199094 // Tubb4b // tubulin, beta 4B class IVb // 3p13 // 296554 /// BC060597 // Tub	0.01006	0.05487	0.3793	0.0132904	0.653145	0.908641
17877365	ribosomal	Rps6ka3	NM_001192004	NM_001192004 // Rps6ka3 // ribosomal protein S6 kinase polypeptide 3 // Xq21 // 501560	0.15488	0.0099	0.24362	0.0133286	0.833203	0.0114708
17826037	nuclear	Nfic	NM_031567	NM_031567 // Nfic // nuclear factor I/C // 7q11 // 29228 /// ENSRNOT00000006168 // Nfic	0.0647	-0.0604	0.173	0.0133345	0.330506	0.439435
17750100	membrane	Magi3	ENSRNOT00000026952	ENSRNOT00000026952 // Magi3 // membrane associated guanylate kinase, WW and PDZ domain	0.08231	0.12203	0.32359	0.0133513	0.146953	0.0439066
17704535	integral	Itm2b	NM_001006963	NM_001006963 // Itm2b // integral membrane protein 2B // 15p11 // 290364 /// ENSRNOT000	0.0471	0.0956	0.0861	0.0133597	0.0103253	0.219836
17637759	ornithine	Oat	NM_022521	NM_022521 // Oat // ornithine aminotransferase // 1q41 // 64313 /// ENSRNOT00000022628	-0.02309	-0.028	-0.3162	0.0133696	0.666627	0.789731
17696555	EH	Ehbp1	ENSRNOT00000067436	ENSRNOT00000067436 // Ehbp1 // EH domain binding protein 1 // 14q22 // 305556	0.13783	0.02703	0.39789	0.0133751	0.703995	0.300466
17836107	helicase	Helb	XM_001081027	XM_001081027 // Helb // helicase (DNA) B // 7q22 // 500837 /// ENSRNOT00000038147 // He	0.02261	-0.07174	-0.17317	0.0133981	0.0807672	0.786581
17687364	mitochondrial	Marc1	NM_001100811	NM_001100811 // Marc1 // mitochondrial amidoxime reducing component 1 // 13q26 // 69074	0.07618	-0.2496	-0.2088	0.0134296	0.112001	0.605091
17708420	unc-5	Unc5d	NM_001107319	NM_001107319 // Unc5d // unc-5 homolog D (C. elegans) // 16q12.3 // 306534 /// ENSRNOT0	0.13052	-0.22623	-0.27121	0.0134603	0.0271906	0.238888
17699443	spastic	Sacs	ENSRNOT00000038665	ENSRNOT00000038665 // Sacs // spastic ataxia of Charlevoix-Saguenay (sacsin) // 15p12 /	0.0117	0.04559	-0.25166	0.013465	0.770741	0.904163
17616470	D	Dbp	ENSRNOT00000028546	ENSRNOT00000028546 // Dbp // D site of albumin promoter (albumin D-box) binding protein	-0.072	-0.2639	-0.39337	0.0134717	0.144318	0.20794
17868732	similar	LOC689679	XM_001071625	XM_001071625 // LOC689679 // similar to Discs large homolog 5 (Placenta and prostate DL	0.06038	0.10423	0.32205	0.0134861	0.161094	0.565217
17659289	RAD51	Rad51d	NM_001107029	NM_001107029 // Rad51d // RAD51 homolog D (S. cerevisiae) // 10q26 // 303375 /// ENSRNO	0.02258	0.06882	0.33286	0.0134992	0.12864	0.722934
17845560	annexin	Anxa2	ENSRNOT00000038677	ENSRNOT00000038677 // Anxa2 // annexin A2 // 8q24 // 56611 /// NM_019905 // Anxa2 // an	0.19295	0.1211	0.55125	0.0135095	0.414407	0.144115
17619231	cholecystokinin	Cckbr	NM_013165	NM_013165 // Cckbr // cholecystokinin B receptor // 1q33 // 25706 /// ENSRNOT0000002407	-0.01133	0.01755	0.23318	0.0135224	0.837207	0.93444
17703064	adenylate	Adcy4	NM_019285	NM_019285 // Adcy4 // adenylate cyclase 4 // 15p13 // 54223 /// ENSRNOT00000027719 // A	0.24714	0.30395	0.27586	0.0136005	0.0184427	0.0116098
17653583	similar	LOC679822	XM_001053659	XM_001053659 // LOC679822 // similar to dynein, cytoplasmic, light peptide // 10q11 //	-0.11265	0.24778	-0.50342	0.0136312	0.0215635	0.160737
17817969	Ras	Rin3	NM_001108052	NM_001108052 // Rin3 // Ras and Rab interactor 3 // 6q32 // 314397 /// ENSRNOT000000652	0.22206	-0.00312	0.25219	0.0136557	0.968088	0.0264331
17627881	enoyl	Echdc1	NM_001007734	NM_001007734 // Echdc1 // enoyl CoA hydratase domain containing 1 // 1p11 // 361465 ///	0.09556	-0.17402	-0.26799	0.0136858	0.0284048	0.146749
17624127	PRP19/PSO4	Prpf19	ENSRNOT00000028373	ENSRNOT00000028373 // Prpf19 // PRP19/PSO4 pre-mRNA processing factor 19 homolog (S. ce	-0.0541	-0.01788	0.12774	0.0136877	0.660336	0.393087
17806368	MOB	Mob3b	NM_001108970	NM_001108970 // Mob3b // MOB kinase activator 3B // 5q21-q22 // 366352 /// ENSRNOT00000	0.06005	-0.0336	0.104	0.0137118	0.536323	0.420697
17686506	dual	Dusp12	NM_022248	NM_022248 // Dusp12 // dual specificity phosphatase 12 // 13q24 // 64014 /// ENSRNOT000	-0.26266	-0.02689	-0.32698	0.0137826	0.798711	0.228207
17873917	armadillo	Armcx1	NM_001024367	NM_001024367 // Armcx1 // armadillo repeat containing, X-linked 1 // Xq34 // 501619 ///	0.01421	0.14599	0.39362	0.0137833	0.403389	0.882783
17722674	protocadherin	Pcdhb15	XM_001065137	XM_001065137 // Pcdhb15 // protocadherin beta 15 // 18p11 // 291646 /// ENSRNOT00000027	-0.1049	0.32105	0.19884	0.0138078	0.00153029	0.332084
17823637	protein	Ptpn21	ENSRNOT00000065091	ENSRNOT00000065091 // Ptpn21 // protein tyrosine phosphatase, non-receptor type 21 // 6	0.07709	0.01792	0.25073	0.0138412	0.847323	0.600784
17678639	paxillin	Pxn	NM_001012147	NM_001012147 // Pxn // paxillin // 12q16 // 360820 /// ENSRNOT00000047466 // Pxn // pax	0.28438	0.0116	0.16566	0.0138969	0.850711	0.0228387
17841417	keratin	Krt76	NM_001008805	NM_001008805 // Krt76 // keratin 76 // 7q36 // 407757 /// ENSRNOT00000048613 // Krt76 /	-0.24856	-0.05007	-0.22353	0.013917	0.663329	0.0311507
17865965	insulin	Irs1	ENSRNOT00000019579	ENSRNOT00000019579 // Irs1 // insulin receptor substrate 1 // 9q34 // 25467 /// NM_0129	0.13119	-0.01488	0.38991	0.0139959	0.852689	0.524038
17869780	hypothetical	LOC691414	ENSRNOT00000045621	ENSRNOT00000045621 // LOC691414 // hypothetical protein LOC691414 // --- // 691414 ///	0.40038	0.37738	0.33756	0.0139981	0.213751	0.0371941
17622913	pyruvate	Pc	ENSRNOT00000026316	ENSRNOT00000026316 // Pc // pyruvate carboxylase // 1q42 // 25104 /// NM_012744 // Pc /	0.02594	-0.1193	-0.2144	0.0140077	0.175767	0.79929
17757830	sushi	Susd2	NM_001106381	NM_001106381 // Susd2 // sushi domain containing 2 // 20p12 // 294335 /// ENSRNOT000000	0.03212	-0.3398	0.47908	0.0140094	0.0047287	0.377392
17833175	olfactory	Olr916	NM_001000587	NM_001000587 // Olr916 // olfactory receptor 916 // 7q11 // 366797	-0.3052	-0.26573	-0.38623	0.014025	0.231429	0.106623
17879267	muscleblind-like	Mbnl3	NM_001106949	NM_001106949 // Mbnl3 // muscleblind-like 3 (Drosophila) // Xq36 // 302492 /// ENSRNOT0	0.04446	0.04753	0.37567	0.0140445	0.552047	0.725925
17687759	CD46	Cd46	ENSRNOT00000057151	ENSRNOT00000057151 // Cd46 // CD46 molecule, complement regulatory protein // 13q27 //	0.04138	0.0107	-0.33874	0.0140775	0.941619	0.625817
17858761	interleukin	Il18rap	AJ550893	AJ550893 // Il18rap // interleukin 18 receptor accessory protein // 9q21 // 373540	-0.10869	0.08781	0.2506	0.0141541	0.395977	0.347051
17814063	xanthine	Xdh	NM_017154	NM_017154 // Xdh // xanthine dehydrogenase // 6q13 // 497811 /// ENSRNOT00000009634 //	0.08307	-0.1575	0.168	0.014185	0.0603838	0.309337
17824637	BRF1	Brf1	NM_001106761	NM_001106761 // Brf1 // BRF1 homolog, subunit of RNA polymerase III transcription initi	-0.02727	-0.19318	-0.19098	0.014226	0.0100416	0.726698
17625886	hypoxia-inducible	Hif1an	NM_001113749	NM_001113749 // Hif1an // hypoxia-inducible factor 1, alpha subunit inhibitor // 1q54 /	0.11158	-0.0797	-0.1722	0.0142348	0.358995	0.182976
17759656	BCL2/adenovirus	Bnip1	NM_080897	NM_080897 // Bnip1 // BCL2/adenovirus E1B interacting protein 1 // 10q12 // 140932 ///	0.00627	0.08378	0.13582	0.0142723	0.212732	0.939503
17755936	olfactory	Olr1694	NM_001001110	NM_001001110 // Olr1694 // olfactory receptor 1694 // 20p12 // 406008 /// ENSRNOT000000	-0.1281	0.15054	0.46137	0.0143192	0.217889	0.294675
17729827	nuclear	Nfat5	NM_001107425	NM_001107425 // Nfat5 // nuclear factor of activated T-cells 5 // 19q12 // 307820 /// E	0.07697	0.1878	0.25264	0.0143243	0.242237	0.151215
17764976	carbohydrate	Chst14	NM_001109639	NM_001109639 // Chst14 // carbohydrate (N-acetylgalactosamine 4-0) sulfotransferase 14	0.02713	0.01189	0.21244	0.0143323	0.84179	0.77345
17726592	actin	Ablim3	NM_001191698	NM_001191698 // Ablim3 // actin binding LIM protein family, member 3 // 18q12.1 // 3073	0.03029	-0.15212	-0.83926	0.0143368	0.0585837	0.702872
17732459	deoxyribonuclease	Dnase2a	NM_138539	NM_138539 // Dnase2a // deoxyribonuclease II alpha // 19q11 // 171575 /// ENSRNOT000000	0.15735	-0.0873	0.20526	0.0143427	0.0117033	0.039199
17613537	oocyte	Obox6	ENSRNOT00000039628	ENSRNOT00000039628 // Obox6 // oocyte specific homeobox 6 // 1q21 // 292629	-0.23186	-0.16198	-0.16842	0.0144077	0.0968708	0.142982
17873463	ATPase,	Atp7a	ENSRNOT00000065388	ENSRNOT00000065388 // Atp7a // ATPase, Cu++ transporting, alpha polypeptide // Xq31 //	0.30865	0.08192	0.25127	0.0144241	0.192919	0.00082929
17871080	RNA	Rbm3	NM_053696	NM_053696 // Rbm3 // RNA binding motif (RNP1, RRM) protein 3 // Xq13 // 114488 /// ENSR	-0.14354	0.0853	-0.35343	0.0144272	0.463834	0.24116
17648374	olfactory	Olr1515	NM_001001098	NM_001001098 // Olr1515 // olfactory receptor 1515 // 10q24 // 405994 /// ENSRNOT000000	-0.00603	0.07273	-0.22529	0.0144369	0.715322	0.988233
17782183	similar	RGD1559502	NM_001109228	NM_001109228 // RGD1559502 // similar to RIKEN cDNA 1700025E21 // 4q22 // 500068 /// EN	0.11662	0.17405	-0.36755	0.0145074	0.227236	0.465759
17819187	phospholipase	Pld4	NM_001126288	NM_001126288 // Pld4 // phospholipase D family, member 4 // 6q32 // 362792 /// ENSRNOT0	0.24185	0.22985	0.17561	0.0145503	0.00507469	0.0149351
17851110	sperm	Spa17	NM_053482	NM_053482 // Spa17 // sperm autoantigenic protein 17 // 8q21 // 85244 /// ENSRNOT000000	0.03388	-0.1238	-0.22692	0.0145691	0.141403	0.703157
17639034	T-cell,	Tcirg1	ENSRNOT00000023425	ENSRNOT00000023425 // Tcirg1 // T-cell, immune regulator 1, ATPase, H+ transporting, ly	0.07339	-0.02313	0.1914	0.0146131	0.595946	0.239921
17751099	formin	Fnbp1l	NM_001039609	NM_001039609 // Fnbp1l // formin binding protein 1-like // 2q42 // 310839 /// ENSRNOT00	-0.0062	0.0302	0.19345	0.0146206	0.571117	0.885545
17814329	dolichyl-diphosphooligosaccharide--protein	LOC100188932	NM_001134690	NM_001134690 // LOC100188932 // dolichyl-diphosphooligosaccharide--protein glycosyltran	0.1084	0.0493	0.1069	0.014642	0.516215	0.0213021
17861494	chemokine	Cxcr7	NM_053352	NM_053352 // Cxcr7 // chemokine (C-X-C motif) receptor 7 // 9q35 // 84348 /// ENSRNOT00	0.02163	-0.38886	0.23254	0.0146993	0.0100488	0.713428
17806756	similar	RGD1311249	BC087107	BC087107 // RGD1311249 // similar to RIKEN cDNA B230312A22 // 5q22 // 298201 /// ENSRNO	-0.01696	-0.12811	-0.22159	0.014746	0.0648328	0.775301
17647093	myosin,	Myh8	ENSRNOT00000057260	ENSRNOT00000057260 // Myh8 // myosin, heavy chain 8, skeletal muscle, perinatal // 10q2	0.07819	-0.01116	-0.34464	0.0147844	0.920426	0.632515
17867424	UDP-GlcNAc:betaGal	B3gntl1	NM_001015035	NM_001015035 // B3gntl1 // UDP-GlcNAc:betaGal beta-1,3-N-acetylglucosaminyltransferase-	0.24101	-0.11708	-0.29965	0.0148175	0.370419	0.0220242
17839486	cytochrome	Cyp2d1	NM_153313	NM_153313 // Cyp2d1 // cytochrome P450, family 2, subfamily d, polypeptide 1 // 7q34 //	-0.03652	-0.5443	-0.1025	0.0148426	0.00041921	0.583229
17679160	similar	LOC288574	XM_002727343	XM_002727343 // LOC288574 // similar to putative pheromone receptor (Go-VN4) // 12q12 /	-0.08906	-0.06402	-0.32956	0.014896	0.684028	0.596259
17652143	testis	Tex2	BC083806	BC083806 // Tex2 // testis expressed 2 // 10q32.1 // 303611 /// ENSRNOT00000018332 // T	0.07459	-0.08478	0.23965	0.0149303	0.123019	0.223146
17737273	hairy/enhancer-of-split	Hey1	NM_001191845	NM_001191845 // Hey1 // hairy/enhancer-of-split related with YRPW motif 1 // 2q23 // 15	0.00507	0.00267	-0.26535	0.0150248	0.973126	0.95855
17804466	tumor	Tnfrsf9	NM_001025773	NM_001025773 // Tnfrsf9 // tumor necrosis factor receptor superfamily, member 9 // 5q36	0.17191	-0.03956	0.37979	0.0150444	0.694657	0.169539
17732044	nucleotide-binding	Nod2	ENSRNOT00000018996	ENSRNOT00000018996 // Nod2 // nucleotide-binding oligomerization domain containing 2 //	-0.15664	0.05216	0.18152	0.0150597	0.472398	0.0146346
17678931	similar	LOC304558	ENSRNOT00000046920	ENSRNOT00000046920 // LOC304558 // similar to TPR repeat-containing protein KIAA1043 //	0.13602	0.18004	0.13958	0.0151095	0.126512	0.0736198
17719725	vacuolar	Vps41	NM_001107355	NM_001107355 // Vps41 // vacuolar protein sorting 41 homolog (S. cerevisiae) // 17q11 /	0.026	0.029	0.1138	0.0152135	0.560231	0.631878
17689430	ubiquitin	Usp46	NM_001191596	NM_001191596 // Usp46 // ubiquitin specific peptidase 46 // 14p11 // 289584 /// ENSRNOT	0.0136	-0.01644	0.25318	0.0152265	0.829076	0.740005
17816571	ribosomal	Rpl35a	NM_021264	NM_021264 // Rpl35a // ribosomal protein L35a // 1q31 // 57809 /// NM_021264 // Rpl35a	-0.30294	-0.32064	-0.32369	0.0152316	0.0332582	0.0331241
17807167	asparagine-linked	Alg2	NM_001100710	NM_001100710 // Alg2 // asparagine-linked glycosylation 2, alpha-1,3-mannosyltransferas	-0.0015	-0.07161	-0.38047	0.0152638	0.207285	0.98329
17666640	TBCC	Tbccd1	NM_001012016	NM_001012016 // Tbccd1 // TBCC domain containing 1 // 11q23 // 303830 /// ENSRNOT000000	0.04195	-0.0744	-0.20044	0.015299	0.48081	0.613769
17629282	microRNA	Mir291b	NR_037337	NR_037337 // Mir291b // microRNA mir-291b // --- // 100526632	-0.04427	0.19142	0.71865	0.0152993	0.0383949	0.632527
17618618	olfactory	Olr35	NM_001000121	NM_001000121 // Olr35 // olfactory receptor 35 // 1q32 // 293140 /// BC086526 // Olr35	-0.36712	-0.19172	-0.89017	0.0153209	0.0626997	0.0804611
17787266	intermediate	Iffo1	NM_001108647	NM_001108647 // Iffo1 // intermediate filament family orphan 1 // 4q42 // 362437 /// EN	0.13374	0.09654	0.17539	0.0153322	0.0746412	0.0177941
17700161	potassium	Kctd4	NM_001109650	NM_001109650 // Kctd4 // potassium channel tetramerisation domain containing 4 // 15q11	-0.04515	0.09023	-0.29739	0.015356	0.381394	0.570317
17641955	Cytochrome	LOC100364896	ENSRNOT00000001990	ENSRNOT00000001990 // LOC100364896 // Cytochrome P450 2C55-like // --- // 100364896 ///	0.10047	0.7435	1.64339	0.0153819	0.0003519	0.494893
17727664	cadherin	Cdh11	NM_053392	NM_053392 // Cdh11 // cadherin 11 // 19p14 // 84407 /// ENSRNOT00000018535 // Cdh11 //	-0.1453	0.22205	-0.38513	0.015418	0.146601	0.0802119
17862393	similar	RGD1562392	ENSRNOT00000061864	ENSRNOT00000061864 // RGD1562392 // similar to Sulfotransferase K1 (rSULT1C2) // 9q11 /	0.07642	0.11117	0.67956	0.015419	0.625548	0.698066
17831737	leucine-rich	Lrrk2	ENSRNOT00000005438	ENSRNOT00000005438 // Lrrk2 // leucine-rich repeat kinase 2 // 7q35 // 300160 /// NM_00	0.05985	-0.07744	0.25804	0.0154547	0.0687807	0.45815
17871974	hypothetical	LOC685819	XM_001065393	XM_001065393 // LOC685819 // hypothetical protein LOC685819 // Xq21 // 685819	0.00388	-0.06966	-0.6052	0.01547	0.763515	0.985256
17650136	mitochondrial	Mrps23	NM_001108289	NM_001108289 // Mrps23 // mitochondrial ribosomal protein S23 // 10q26 // 360594 /// EN	-0.12276	-0.07869	-0.16111	0.0155119	0.219387	0.184835
17741908	myosin	Mybphl	NM_001014042	NM_001014042 // Mybphl // myosin binding protein H-like // 2q34 // 310782 /// ENSRNOT00	-0.09709	0.21593	-0.24205	0.0155603	0.0767073	0.290682
17739272	RGD1560010	RGD1560010	BC162053	BC162053 // RGD1560010 // RGD1560010 // 2q32 // 310537 /// NM_001107685 // RGD1560010 /	-0.18918	-0.003	-0.50189	0.0155635	0.9533	0.067178
17806649	chemokine	Ccl27	NM_001108660	NM_001108660 // Ccl27 // chemokine (C-C motif) ligand 27 // 5q22 // 362505 /// ENSRNOT0	0.08566	-0.10046	0.32155	0.015675	0.146186	0.408326
17707884	storkhead	Stox2	NM_001134863	NM_001134863 // Stox2 // storkhead box 2 // 16q11 // 306459 /// ENSRNOT00000068562 // S	0.22416	-0.05079	0.42663	0.0157402	0.613377	0.00187395
17631815	FXYD	Fxyd1	NM_031648	NM_031648 // Fxyd1 // FXYD domain-containing ion transport regulator 1 // 1q21 // 58971	-0.0515	0.10962	-0.0951	0.0157891	0.355274	0.49216
17672238	hypothetical	LOC498154	NM_001025033	NM_001025033 // LOC498154 // hypothetical protein LOC498154 // 12q11 // 498154 /// ENSR	-0.18838	-0.1144	-0.18476	0.0158008	0.239168	0.00500895
17672142	transmembrane	Tmem184a	NM_001025413	NM_001025413 // Tmem184a // transmembrane protein 184A // 12q11 // 304325 /// ENSRNOT00	-0.09827	0.05353	0.4114	0.015859	0.701104	0.38643
17763934	spleen	Spi1	NM_001005892	NM_001005892 // Spi1 // spleen focus forming virus (SFFV) proviral integration oncogene	0.11098	0.25323	0.2758	0.0159723	0.00401524	0.285126
17626229	cyclin	Cnnm2	NM_001011942	NM_001011942 // Cnnm2 // cyclin M2 // 1q54 // 294014 /// ENSRNOT00000054699 // Cnnm2 //	-0.00104	-0.0843	0.18909	0.0159965	0.194861	0.986939
17675296	rho/rac	Arhgef18	NM_001107115	NM_001107115 // Arhgef18 // rho/rac guanine nucleotide exchange factor (GEF) 18 // 12p1	0.06845	-0.05178	0.12479	0.0160055	0.439261	0.405864
17624353	olfactory	Olr371	NM_001000258	NM_001000258 // Olr371 // olfactory receptor 371 // 1q43 // 293803 /// ENSRNOT000000453	0.10575	-0.26544	0.58495	0.0160326	0.129623	0.560932
17805636	short	Sdr16c6	NM_001109356	NM_001109356 // Sdr16c6 // short chain dehydrogenase/reductase family 16C, member 6 //	0.00756	0.09856	1.99373	0.0160399	0.336855	0.968718
17694921	CD38	Cd38	NM_013127	NM_013127 // Cd38 // CD38 molecule // 14q21 // 25668 /// ENSRNOT00000004121 // Cd38 //	0.21415	0.09659	0.40048	0.0160531	0.446008	0.0459433
17814187	ribokinase	Rbks	NM_001108703	NM_001108703 // Rbks // ribokinase // 6q13 // 362706 /// ENSRNOT00000006452 // Rbks //	0.10667	-0.18429	0.1346	0.0160623	0.00170429	0.182023
17731819	trafficking	Trappc2l	NM_001106193	NM_001106193 // Trappc2l // trafficking protein particle complex 2-like // 19q12 // 292	-0.10862	-0.04978	-0.12144	0.0160654	0.430822	0.0293166
17869626	trafficking	Trappc2l	NM_001106193	NM_001106193 // Trappc2l // trafficking protein particle complex 2-like // 19q12 // 292	-0.10862	-0.04978	-0.12144	0.0160654	0.430822	0.0293166
17771793	spermatid	Strbp	NM_053416	NM_053416 // Strbp // spermatid perinuclear RNA binding protein // 3q11 // 84476 /// EN	0.045	-0.06849	0.12362	0.0160877	0.0623752	0.629242
17879220	immunoglobulin	Igsf1	NM_175763	NM_175763 // Igsf1 // immunoglobulin superfamily, member 1 // Xq36 // 302822 /// ENSRNO	-0.06932	-0.02636	0.12716	0.0161427	0.823277	0.54914
17826007	nicalin	Ncln	NM_001014082	NM_001014082 // Ncln // nicalin // 7q11 // 314648 /// ENSRNOT00000007110 // Ncln // nic	0.50706	0.1812	0.23024	0.016201	0.110682	0.00088004
17684206	Mdm4	Mdm4	NM_001012026	NM_001012026 // Mdm4 // Mdm4 p53 binding protein homolog (mouse) // 13q13 // 304798 ///	0.08044	0.03886	0.15951	0.0162754	0.36225	0.125353
17692849	secreted	Spp1	ENSRNOT00000067875	ENSRNOT00000067875 // Spp1 // secreted phosphoprotein 1 // 14p22 // 25353	0.0527	-0.22879	-0.34147	0.0162768	0.307812	0.718322
17867757	general	Gtf2f1	NM_001007711	NM_001007711 // Gtf2f1 // general transcription factor IIF, polypeptide 1 // 9q11 // 31	0.01905	-0.04243	-0.13369	0.0162958	0.469102	0.764888
17827262	solute	Slc41a2	NM_001108742	NM_001108742 // Slc41a2 // solute carrier family 41, member 2 // 7q13 // 362861 /// ENS	0.07033	0.36114	0.0854	0.0163045	0.0101095	0.362664
17861671	olfactory	Olr1349	NM_001000484	NM_001000484 // Olr1349 // olfactory receptor 1349 // 9q36 // 301611 /// ENSRNOT0000002	-0.11963	-0.11089	-0.65011	0.0163548	0.0449863	0.446125
17761438	golgin	Golga2	ENSRNOT00000016341	ENSRNOT00000016341 // Golga2 // golgin A2 // 3p11 // 64528 /// NM_022596 // Golga2 // g	0.08815	0.06474	0.20404	0.0164153	0.30004	0.473793
17710362	bone	Bmpr1a	NM_030849	NM_030849 // Bmpr1a // bone morphogenetic protein receptor, type IA // 16p16 // 81507 /	0.12885	0.0457	0.18842	0.0164531	0.0142892	0.00836222
17757597	ubiquitin-conjugating	Ube2g2	NM_001106380	NM_001106380 // Ube2g2 // ubiquitin-conjugating enzyme E2G 2 // 20p12 // 294331 /// ENS	0.07993	-0.08794	-0.29084	0.0164593	0.125723	0.480331
17811631	complement	C1qb	ENSRNOT00000017060	ENSRNOT00000017060 // C1qb // complement component 1, q subcomponent, B chain // 5q36 /	0.16922	0.25259	0.2892	0.0164732	0.0476444	0.151161
17872796	phosphate	Pcyt1b	NM_173151	NM_173151 // Pcyt1b // phosphate cytidylyltransferase 1, choline, beta // Xq22 // 28693	0.05186	-0.45432	-0.84629	0.0164813	0.00692222	0.697361
17637482	B-cell	Bcl7c	NM_001106298	NM_001106298 // Bcl7c // B-cell CLL/lymphoma 7C // 1q36 // 293514 /// ENSRNOT0000002561	0.16617	-0.07952	0.2765	0.0165381	0.328969	0.128626
17877966	ectodysplasin	Eda2r	XM_001068241	XM_001068241 // Eda2r // ectodysplasin A2 receptor // Xq31 // 296872 /// ENSRNOT0000001	0.05909	-0.06724	0.21456	0.016565	0.39573	0.381822
17722736	similar	LOC680448	ENSRNOT00000060468	ENSRNOT00000060468 // LOC680448 // similar to protocadherin gamma subfamily B, 5 // 18p	0.04911	0.08032	-0.31936	0.0165757	0.350787	0.633149
17866145	G	Gpr55	XM_001063474	XM_001063474 // Gpr55 // G protein-coupled receptor 55 // 9q35 // 501177 /// ENSRNOT000	-0.0197	0.01852	0.15975	0.0166663	0.825757	0.871623
17672491	similar	LOC680910	ENSRNOT00000067247	ENSRNOT00000067247 // LOC680910 // similar to paired immunoglobin-like type 2 receptor	0.25572	0.32653	0.37109	0.0166866	0.123729	0.0360342
17700185	coiled-coil	LOC100360752	ENSRNOT00000030097	ENSRNOT00000030097 // LOC100360752 // coiled-coil domain containing 122 // --- // 10036	0.0397	-0.268	-0.33088	0.0166913	0.161814	0.72769
17847648	GDP-mannose	Gmppb	NM_001108781	NM_001108781 // Gmppb // GDP-mannose pyrophosphorylase B // 8q32 // 363145 /// ENSRNOT0	-0.03047	-0.08454	-0.29723	0.0167498	0.123771	0.656727
17781344	similar	RGD1310794	NM_001024246	NM_001024246 // RGD1310794 // similar to RIKEN cDNA C030048B08 // 4q13 // 296840 /// EN	0.1072	-0.00679	-0.22256	0.0167562	0.9317	0.266984
17623235	synovial	Syvn1	NM_001100739	NM_001100739 // Syvn1 // synovial apoptosis inhibitor 1, synoviolin // 1q43 // 361712 /	0.06823	-0.05197	-0.1313	0.0167675	0.336257	0.133974
17660784	migration	Mien1	NM_001108296	NM_001108296 // Mien1 // migration and invasion enhancer 1 // 10q31 // 360617 /// ENSRN	0.0289	-0.0625	-0.1427	0.0167794	0.476687	0.524246
17695163	GrpE-like	Grpel1	ENSRNOT00000008932	ENSRNOT00000008932 // Grpel1 // GrpE-like 1, mitochondrial // 14q21 // 79563 /// NM_024	0.16986	-0.26735	-0.19426	0.0168379	0.0255413	0.16261
17623357	microRNA	Mir192	NR_031908	NR_031908 // Mir192 // microRNA mir-192 // --- // 100314193	-0.04386	-0.09577	-0.70269	0.0168551	0.610428	0.679132
17874214	phosphoribosyl	Prps1	NM_017243	NM_017243 // Prps1 // phosphoribosyl pyrophosphate synthetase 1 // Xq35 // 29562 /// EN	0.6904	0.74281	0.74772	0.0168601	0.0289787	0.0181054
17875061	solute	Slc6a8	NM_017348	NM_017348 // Slc6a8 // solute carrier family 6 (neurotransmitter transporter, creatine)	0.1608	-0.0122	0.28496	0.0168626	0.877765	0.0217052
17856745	leucine	Lztfl1	NM_001024266	NM_001024266 // Lztfl1 // leucine zipper transcription factor-like 1 // 8q32 // 316102	-0.03834	-0.0384	-0.24988	0.016877	0.794477	0.681889
17757514	inducible	Icoslg	ENSRNOT00000038547	ENSRNOT00000038547 // Icoslg // inducible T-cell co-stimulator ligand // 20p12 // 49941	-0.00193	-0.00519	-0.18388	0.0169007	0.913158	0.984136
17737303	peroxisomal	Pex2	NM_017234	NM_017234 // Pex2 // peroxisomal biogenesis factor 2 // 2q24 // 29534 /// ENSRNOT000000	0.00484	-0.02359	-0.084	0.0169422	0.707117	0.921953
17771111	dolichol	Dolk	NM_001107826	NM_001107826 // Dolk // dolichol kinase // 3p12 // 311847 /// ENSRNOT00000022786 // Dol	-0.0806	-0.19358	0.15505	0.0170048	0.156787	0.356377
17772562	phospholipase	Pla2r1	NM_001100837	NM_001100837 // Pla2r1 // phospholipase A2 receptor 1 // 3q21 // 295631 /// ENSRNOT0000	-0.25135	0.02762	0.22481	0.0170453	0.722267	0.267924
17611107	transcription	Tcf21	NM_001032397	NM_001032397 // Tcf21 // transcription factor 21 // 1p12 // 252856 /// ENSRNOT000000227	0.0564	0.06264	0.34873	0.0170623	0.664387	0.734513
17610996	ectonucleotide	Enpp3	NM_019370	NM_019370 // Enpp3 // ectonucleotide pyrophosphatase/phosphodiesterase 3 // 1p12 // 544	0.05606	0.232	0.2057	0.0170659	0.0181749	0.631938
17752725	RT1	RT1-CE10	NM_001008833	NM_001008833 // RT1-CE10 // RT1 class I, locus CE10 // 20p12 // 414792 /// ENSRNOT00000	-0.08304	0.18536	-0.65031	0.0170846	0.186849	0.496844
17858638	ribosomal	Rpl31	NM_022506	NM_022506 // Rpl31 // ribosomal protein L31 // 9q21 // 64298 /// FQ211300 // Rpl31 // r	0.1399	-0.0587	0.1683	0.0170878	0.503273	0.236461
17735400	ectodermal-neural	Enc1	NM_001003401	NM_001003401 // Enc1 // ectodermal-neural cortex 1 // 2q12 // 294674 /// ENSRNOT0000002	-0.1123	0.12532	0.50836	0.0171041	0.22102	0.169261
17818989	tRNA	Trmt61a	NM_001007706	NM_001007706 // Trmt61a // tRNA methyltransferase 61 homolog A (S. cerevisiae) // 6q32	0.0755	-0.14128	-0.38809	0.017113	0.0190354	0.445744
17820369	spastin	Spast	NM_001108702	NM_001108702 // Spast // spastin // 6q12 // 362700 /// ENSRNOT00000039375 // Spast // s	-0.0324	0.01382	-0.2263	0.0171133	0.891724	0.618082
17653825	asparagine-linked	Alg1	NM_001108264	NM_001108264 // Alg1 // asparagine-linked glycosylation 1, beta-1,4-mannosyltransferase	0.04672	-0.05362	-0.10226	0.0171413	0.400378	0.396238
17843596	hypoxia	Hyou1	NM_138867	NM_138867 // Hyou1 // hypoxia up-regulated 1 // 8q22 // 192235 /// NM_001034028 // Hyou	-0.01828	0.07201	-0.1694	0.0171606	0.499872	0.797986
17802585	fatty	Fabp3	NM_024162	NM_024162 // Fabp3 // fatty acid binding protein 3, muscle and heart // 5q36 // 79131 /	-0.06731	-0.0788	0.34512	0.017178	0.460568	0.654976
17680779	similar	LOC689412	NM_001109538	NM_001109538 // LOC689412 // similar to CG4025-PA // 13q21 // 689412 /// ENSRNOT0000003	-0.04414	-0.08854	0.37045	0.0172227	0.599557	0.800632
17633342	Fanconi	Fancf	XM_574453	XM_574453 // Fancf // Fanconi anemia, complementation group F // 1q22 // 499155 /// ENS	0.03274	0.38952	0.36436	0.0172532	0.00594934	0.757149
17728978	interleukin	Il15	ENSRNOT00000004590	ENSRNOT00000004590 // Il15 // interleukin 15 // 19q11 // 25670 /// NM_013129 // Il15 //	-0.00106	-0.22491	0.19909	0.0172679	0.0348788	0.99057
17831678	SH3	Shank3	ENSRNOT00000047960	ENSRNOT00000047960 // Shank3 // SH3 and multiple ankyrin repeat domains 3 // 7q34 // 59	0.33004	-0.02921	0.17553	0.0173019	0.823721	0.0122101
17814680	syndecan	Sdc1	NM_013026	NM_013026 // Sdc1 // syndecan 1 // 6q14 // 25216 /// ENSRNOT00000008582 // Sdc1 // synd	-0.24552	0.25612	0.3248	0.0173069	0.0204228	0.00721633
17646347	myosin	Mprip	NM_053814	NM_053814 // Mprip // myosin phosphatase Rho interacting protein // 10q22 // 116504 ///	0.12	0.0246	0.08238	0.0173647	0.659052	0.0691617
17718602	inositol	Ippk	NM_001008556	NM_001008556 // Ippk // inositol 1,3,4,5,6-pentakisphosphate 2-kinase // 17p14 // 30680	0.03513	-0.20611	-0.22855	0.0173858	0.0246251	0.594713
17733430	dihydroorotate	Dhodh	ENSRNOT00000066733	ENSRNOT00000066733 // Dhodh // dihydroorotate dehydrogenase (quinone) // 19q12 // 65156	-0.09805	0.0403	-0.22095	0.0174224	0.735649	0.0128434
17636019	resistance	Ric3	NM_001115045	NM_001115045 // Ric3 // resistance to inhibitors of cholinesterase 3 homolog (C. elegan	-0.03602	-0.00554	-0.3257	0.0174787	0.942309	0.776138
17811292	SH3	Sh3bgrl3	NM_001106688	NM_001106688 // Sh3bgrl3 // SH3 domain binding glutamic acid-rich protein-like 3 // 5q3	-0.0241	-0.1285	0.20399	0.0174802	0.0296652	0.660235
17807493	protein	Ptpn3	ENSRNOT00000015276	ENSRNOT00000015276 // Ptpn3 // protein tyrosine phosphatase, non-receptor type 3 // 5q2	0.09741	-0.00177	-0.11662	0.017499	0.98338	0.25627
17708130	myotubularin	Mtmr7	NM_001107312	NM_001107312 // Mtmr7 // myotubularin related protein 7 // 16q12.1 // 306490 /// ENSRNO	-0.12646	0.13999	-0.69742	0.0175013	0.413824	0.124125
17665114	olfactory	Olr1532	NM_001001103	NM_001001103 // Olr1532 // olfactory receptor 1532 // 11q12 // 405999 /// ENSRNOT000000	-0.21073	0.10627	-0.54175	0.0175362	0.291939	0.17568
17755045	apoptosis-inducing	Aifm2	NM_001139483	NM_001139483 // Aifm2 // apoptosis-inducing factor, mitochondrion-associated 2 // 20q11	0.0634	-0.11871	0.29758	0.0175447	0.0709318	0.381778
17651036	eukaryotic	Eif1	NM_001105837	NM_001105837 // Eif1 // eukaryotic translation initiation factor 1 // 10q32.1 // 287703	-0.04741	-0.14922	-0.15344	0.0175598	0.0135112	0.388794
17628517	1-acylglycerol-3-phosphate	Agpat4	ENSRNOT00000024213	ENSRNOT00000024213 // Agpat4 // 1-acylglycerol-3-phosphate O-acyltransferase 4 (lysopho	-0.06124	-0.02066	0.35366	0.0176468	0.571642	0.26101
17710693	nuclear	Nr2f6	ENSRNOT00000022898	ENSRNOT00000022898 // Nr2f6 // nuclear receptor subfamily 2, group F, member 6 // 16p14	0.12794	-0.02885	0.14053	0.0176721	0.698727	0.151631
17624108	vacuolar	Vps37c	NM_001107463	NM_001107463 // Vps37c // vacuolar protein sorting 37 homolog C (S. cerevisiae) // 1q43	0.00793	0.01359	-0.19373	0.0177042	0.803248	0.903062
17668890	coiled-coil	Ccdc80	NM_022543	NM_022543 // Ccdc80 // coiled-coil domain containing 80 // 11q21 // 64387 /// ENSRNOT00	0.07474	0.24017	0.2139	0.0177166	0.0222838	0.498184
17725601	marginal	Mzb1	NM_001024240	NM_001024240 // Mzb1 // marginal zone B and B1 cell-specific protein // 18p11 // 291675	-0.16053	-0.00592	0.23313	0.01774	0.951975	0.109334
17839529	NFAT	Nfam1	ENSRNOT00000037681	ENSRNOT00000037681 // Nfam1 // NFAT activating protein with ITAM motif 1 // 7q34 // 362	0.09396	0.17801	0.27551	0.0177509	0.0588672	0.171136
17682824	calpain	Capn2	ENSRNOT00000045326	ENSRNOT00000045326 // Capn2 // calpain 2, (m/II) large subunit // 13q26 // 29154 /// BC	-0.08104	-0.08241	-0.30516	0.0177909	0.497643	0.484797
17880418	amphiphysin-like	LOC100909679	XM_003752205	XM_003752205 // LOC100909679 // amphiphysin-like // --- // 100909679	0.01512	-0.03969	0.55952	0.0178412	0.677593	0.837278
17739291	platelet	Pdgfc	ENSRNOT00000015081	ENSRNOT00000015081 // Pdgfc // platelet derived growth factor C // 2q33 // 79429 /// NM	0.23181	0.0035	0.55207	0.0178515	0.953256	0.0170023
17665300	Trk-fused	Tfg	NM_001012144	NM_001012144 // Tfg // Trk-fused gene // 11q12 // 360709 /// ENSRNOT00000048417 // Tfg	-0.05264	-0.00135	-0.1258	0.0179171	0.980857	0.661034
17870364	DDB1	Dcaf12l1	ENSRNOT00000038653	ENSRNOT00000038653 // Dcaf12l1 // DDB1 and CUL4 associated factor 12-like 1 // Xq11 //	0.13205	-0.03197	-0.21206	0.0179247	0.726433	0.21261
17724130	StAR-related	Stard6	NM_001007627	NM_001007627 // Stard6 // StAR-related lipid transfer (START) domain containing 6 // 18	0.23589	0.01818	0.28158	0.0179651	0.890474	0.121687
17817076	solute	Slc39a9	NM_001034929	NM_001034929 // Slc39a9 // solute carrier family 39 (zinc transporter), member 9 // 6q2	0.00251	-0.0034	-0.063	0.0179812	0.937496	0.965349
17645604	collagen,	Col23a1	NM_181636	NM_181636 // Col23a1 // collagen, type XXIII, alpha 1 // 10q22 // 353303 /// ENSRNOT000	-0.07456	0.14478	0.18282	0.0180365	0.047242	0.397007
17753973	solute	Slc37a1	NM_001011944	NM_001011944 // Slc37a1 // solute carrier family 37 (glycerol-3-phosphate transporter),	-0.02029	0.1072	0.08851	0.0180374	0.194034	0.780312
17821997	nuclear	Nfkbia	NM_001105720	NM_001105720 // Nfkbia // nuclear factor of kappa light polypeptide gene enhancer in B-	0.48027	0.34216	0.36832	0.0180445	0.0137511	0.0008776
17665418	bobby	Bbx	NM_001079938	NM_001079938 // Bbx // bobby sox homolog (Drosophila) // 11q21 // 303970 /// ENSRNOT000	0.13429	0.00921	0.16604	0.0180878	0.702328	0.143469
17832893	solute	Slc39a5	NM_001108728	NM_001108728 // Slc39a5 // solute carrier family 39 (metal ion transporter), member 5 /	-0.16501	-0.32362	-0.23934	0.0181217	0.00674128	0.17318
17774458	MAP-kinase	Madd	NM_053585	NM_053585 // Madd // MAP-kinase activating death domain // 3q24 // 94193 /// ENSRNOT000	-0.0003	0.06736	0.236	0.0181824	0.36661	0.994451
17832868	SPRY	Spryd4	ENSRNOT00000004173	ENSRNOT00000004173 // Spryd4 // SPRY domain containing 4 // 7q11 // 288772	0.18697	-0.13949	-0.14865	0.0182248	0.0642305	0.175957
17615047	mitogen	Map4k1	NM_001106243	NM_001106243 // Map4k1 // mitogen activated protein kinase kinase kinase kinase 1 // 1q	-0.14517	0.18337	0.17093	0.0182313	0.0483613	0.0591014
17844516	cytochrome	Cox5a	NM_145783	NM_145783 // Cox5a // cytochrome c oxidase, subunit Va // 8q24 // 252934 /// FQ211124 /	-0.0964	-0.1097	-0.1233	0.0182458	0.209753	0.221666
17737510	phospholipase	Pld1	ENSRNOT00000039308	ENSRNOT00000039308 // Pld1 // phospholipase D1 // 2q23.3-q24 // 25096 /// NM_030992 //	0.21598	-0.00626	0.21986	0.0183096	0.892287	0.0152666
17860569	ankyrin	Ankzf1	NM_001014219	NM_001014219 // Ankzf1 // ankyrin repeat and zinc finger domain containing 1 // 9q33 //	0.07767	-0.09058	-0.13905	0.0183636	0.160736	0.0423855
17711456	similar	RGD1311747	NM_001169105	NM_001169105 // RGD1311747 // similar to 2700029M09Rik protein // 16p12 // 290706 /// E	-0.07619	0.0296	0.14768	0.018374	0.73599	0.327794
17723725	adenomatosis	Apcdd1	ENSRNOT00000067554	ENSRNOT00000067554 // Apcdd1 // adenomatosis polyposis coli down-regulated 1 // 18q12.1	0.36435	0.04867	0.34276	0.0184192	0.793817	0.00089279
17700075	lymphocyte	Lcp1	NM_001012044	NM_001012044 // Lcp1 // lymphocyte cytosolic protein 1 // 15q11 // 306071 /// ENSRNOT00	0.07125	0.08113	0.26826	0.0184453	0.62398	0.42065
17775126	glutamine	Qser1	NM_001139493	NM_001139493 // Qser1 // glutamine and serine rich 1 // 3q32 // 311266 /// ENSRNOT00000	0.11636	0.04054	0.2193	0.0184763	0.472465	0.157277
17670458	ATP-binding	Abcf3	ENSRNOT00000002327	ENSRNOT00000002327 // Abcf3 // ATP-binding cassette, subfamily F (GCN20), member 3 // 1	-0.03826	0.00438	-0.08703	0.0184999	0.923186	0.477278
17624305	kidney	Keg1	ENSRNOT00000016593	ENSRNOT00000016593 // Keg1 // kidney expressed gene 1 // 1q43 // 171179 /// NM_134330 /	0.28954	0.2223	0.2609	0.0185022	0.0463924	0.10716
17819788	mitogen-activated	Map4k3	NM_133407	NM_133407 // Map4k3 // mitogen-activated protein kinase kinase kinase kinase 3 // 6q11	0.10852	0.1208	0.1094	0.018508	0.0162595	0.120879
17710521	similar	RGD1305537	NM_001108822	NM_001108822 // RGD1305537 // similar to RIKEN cDNA 3110001I22 // 10q11 // 363528	0.10588	-0.05521	-0.14648	0.0185215	0.372395	0.061212
17696933	potassium	Kcnma1	ENSRNOT00000052375	ENSRNOT00000052375 // Kcnma1 // potassium large conductance calcium-activated channel,	-0.0572	-0.12756	-0.25933	0.0185411	0.0677694	0.511524
17656767	phosphatidylethanolamine	Pemt	ENSRNOT00000004488	ENSRNOT00000004488 // Pemt // phosphatidylethanolamine N-methyltransferase // 10q22 //	0.05716	0.04546	-0.1129	0.0185477	0.685237	0.482648
17840920	desert	Dhh	NM_053367	NM_053367 // Dhh // desert hedgehog // 7q36 // 84380 /// ENSRNOT00000020563 // Dhh // d	-0.15593	0.0696	-0.11738	0.0185699	0.508345	0.041769
17778030	eukaryotic	LOC100361567	ENSRNOT00000046355	ENSRNOT00000046355 // LOC100361567 // eukaryotic translation initiation factor 1-like /	0.22749	-0.04753	-0.17665	0.0185907	0.751361	0.0730738
17728129	Hermansky-Pudlak	Hps4	NM_001107148	NM_001107148 // Hps4 // Hermansky-Pudlak syndrome 4 homolog (human) // 19p11 // 304555	0.16294	-0.05303	0.37654	0.0186211	0.439332	0.00427649
17789105	sema	Sema3a	NM_017310	NM_017310 // Sema3a // sema domain, immunoglobulin domain (Ig), short basic domain, sec	-0.0285	0.16524	0.25561	0.018665	0.283621	0.797241
17694557	Kruppel-like	Klf3	NM_001105742	NM_001105742 // Klf3 // Kruppel-like factor 3 (basic) // 14p11 // 114845 /// ENSRNOT000	0.0361	-0.0352	0.28112	0.0187343	0.624941	0.720268
17663673	serine/arginine-rich	Srsf2	NM_001009720	NM_001009720 // Srsf2 // serine/arginine-rich splicing factor 2 // 10q32.3 // 494445 //	-0.1127	-0.1248	-0.1672	0.0187412	0.00742875	0.154189
17688382	family	Fam175a	NM_001009633	NM_001009633 // Fam175a // family with sequence similarity 175, member A // 14p22 // 28	0.0313	0.01863	0.31676	0.0187797	0.865124	0.750683
17856320	COX	Cmc1	NM_001199225	NM_001199225 // Cmc1 // COX assembly mitochondrial protein homolog (S. cerevisiae) // 8	-0.12665	-0.3681	-0.53858	0.0188326	0.0164467	0.560088
17826650	mesoderm	Mier2	NM_001108737	NM_001108737 // Mier2 // mesoderm induction early response 1, family member 2 // 7q11 /	-0.0679	0.08906	-0.09755	0.0188365	0.16656	0.459352
17640237	solute	Slc22a25	NM_138908	NM_138908 // Slc22a25 // solute carrier family 22, member 25 // 1q43 // 192273 /// ENSR	0.04302	-0.0524	-0.61056	0.0188391	0.17796	0.855883
17709764	protein	Prkcd	ENSRNOT00000025858	ENSRNOT00000025858 // Prkcd // protein kinase C, delta // 16p16 // 170538 /// NM_133307	0.17919	0.03907	0.2282	0.0188802	0.613051	0.0441389
17625472	hypothetical	LOC679216	XR_085932	XR_085932 // LOC679216 // hypothetical protein LOC679216 // --- // 679216	0.00426	0.26905	-0.85864	0.0189619	0.271866	0.986398
17806451	aprataxin	Aptx	NM_148889	NM_148889 // Aptx // aprataxin // 5q22 // 259271 /// ENSRNOT00000046463 // Aptx // apra	-0.04712	-0.02237	-0.09634	0.0189649	0.676227	0.59159
17684221	SRY	Sox13	NM_001105952	NM_001105952 // Sox13 // SRY (sex determining region Y)-box 13 // 13q13 // 289026 /// E	0.03103	0.06218	0.20473	0.0189715	0.444923	0.806931
17781896	hyaluronoglucosaminidase	Hyal5	ENSRNOT00000060478	ENSRNOT00000060478 // Hyal5 // hyaluronoglucosaminidase 5 // 4q22 // 500052 /// NM_0010	0.05756	0.04499	-0.26449	0.0189732	0.723199	0.431204
17819367	zinc	Zfp386	NM_019620	NM_019620 // Zfp386 // zinc finger protein 386 (Kruppel-like) // 6q33 // 25165 /// ENSR	0.08308	-0.06056	-0.2144	0.0190149	0.41175	0.319756
17724291	similar	RGD1562987	NM_001173472	NM_001173472 // RGD1562987 // similar to cDNA sequence BC031181 // 18q12.3 // 498886 //	-0.0236	-0.1328	-0.0986	0.0190799	0.0378946	0.838308
17768113	PHD	Phf20	NM_001107795	NM_001107795 // Phf20 // PHD finger protein 20 // 3q42 // 311575 /// ENSRNOT00000027067	0.0683	-0.01354	0.14705	0.0191419	0.854292	0.128639
17756215	mediator	Mdc1	NM_001166275	NM_001166275 // Mdc1 // mediator of DNA damage checkpoint 1 // 20p12 // 309595 /// ENSR	-0.1378	-0.31969	-0.16776	0.0191552	0.0416996	0.0602865
17764283	ribosomal	Rpl21	NM_053330	NM_053330 // Rpl21 // ribosomal protein L21 // 12p11 // 79449 /// ENSRNOT00000047249 //	0.0533	0.0634	0.079	0.0191994	0.268685	0.260012
17850845	decapping	Dcps	ENSRNOT00000013763	ENSRNOT00000013763 // Dcps // decapping enzyme, scavenger // 8q21 // 266605 /// NM_1533	-0.13021	-0.19671	-0.2514	0.0192691	0.120048	0.201627
17642570	ARP1	Actr1a	NM_001106364	NM_001106364 // Actr1a // ARP1 actin-related protein 1 homolog A, centractin alpha (yea	-0.1524	-0.06741	-0.20392	0.0193082	0.138838	0.0188704
17740610	thioesterase	Them4	NM_001025017	NM_001025017 // Them4 // thioesterase superfamily member 4 // 2q34 // 361992 /// ENSRNO	-0.046	-0.26278	-0.24107	0.0193435	0.00667354	0.421784
17674425	sirtuin	Sirt4	NM_001107147	NM_001107147 // Sirt4 // sirtuin 4 // 12q16 // 304539 /// ENSRNOT00000001523 // Sirt4 /	-0.06419	-0.06786	-0.12393	0.0193691	0.230208	0.617517
17665148	olfactory	Olr1562	NM_001000047	NM_001000047 // Olr1562 // olfactory receptor 1562 // 11q12 // 288185 /// ENSRNOT000000	-0.04321	0.07154	0.25136	0.0193948	0.271869	0.62849
17662035	dephospho-CoA	Dcakd	NM_001007724	NM_001007724 // Dcakd // dephospho-CoA kinase domain containing // 10q32.1 // 360639 //	0.09269	0.08671	0.21954	0.0194204	0.0649644	0.0236417
17612090	myeloid/lymphoid	Mllt4	ENSRNOT00000044959	ENSRNOT00000044959 // Mllt4 // myeloid/lymphoid or mixed-lineage leukemia (trithorax ho	0.01771	0.05486	0.17276	0.0194215	0.396112	0.556214
17735889	ADP-ribosylation	Arl15	ENSRNOT00000014761	ENSRNOT00000014761 // Arl15 // ADP-ribosylation factor-like 15 // 2q14 // 689079	0.06617	0.0178	0.1482	0.0194938	0.774529	0.179537
17770413	ficolin	Fcn1	NM_031348	NM_031348 // Fcn1 // ficolin (collagen/fibrinogen domain containing) 1 // 3p13 // 83517	-0.00059	0.14087	0.32085	0.0194945	0.266989	0.993524
17673409	syntaxin	Stx2	ENSRNOT00000001242	ENSRNOT00000001242 // Stx2 // syntaxin 2 // 12q16 // 25130 /// NM_012748 // Stx2 // syn	0.19655	-0.03599	0.2463	0.019505	0.541058	0.0189285
17650380	protein	Ppp1r9b	ENSRNOT00000055552	ENSRNOT00000055552 // Ppp1r9b // protein phosphatase 1, regulatory subunit 9B // 10q31	0.18	0.07173	0.26386	0.0195094	0.556555	0.057637
17875904	monoamine	Maoa	NM_033653	NM_033653 // Maoa // monoamine oxidase A // Xq12 // 29253 /// ENSRNOT00000066674 // Mao	0.22632	-0.00504	0.1724	0.0195152	0.935332	0.00279764
17738055	FAT	Fat4	NM_001191705	NM_001191705 // Fat4 // FAT tumor suppressor homolog 4 (Drosophila) // 2q25 // 310341 /	0.11045	0.12381	0.21357	0.0195305	0.292383	0.301476
17856781	chemokine	Xcr1	NM_001106871	NM_001106871 // Xcr1 // chemokine (C motif) receptor 1 // 8q32 // 301086 /// ENSRNOT000	-0.15651	0.37322	0.63259	0.0195548	0.00648215	0.250167
17665652	GTP-binding	Gtpbp8	NM_001025015	NM_001025015 // Gtpbp8 // GTP-binding protein 8 (putative) // 11q21 // 360714 /// ENSRN	0.02469	-0.09715	0.22862	0.0195549	0.0481101	0.767255
17692857	matrix	Mepe	ENSRNOT00000002927	ENSRNOT00000002927 // Mepe // matrix extracellular phosphoglycoprotein // 14p22 // 7911	-0.15053	0.21899	-0.1696	0.019568	0.0162986	0.263963
17695298	huntingtin	Htt	NM_024357	NM_024357 // Htt // huntingtin // 14q21 // 29424 /// ENSRNOT00000058166 // Htt // hunti	0.02292	-0.02419	0.10995	0.0195855	0.595695	0.669499
17826393	methyl-CpG	Mbd3	NM_001108735	NM_001108735 // Mbd3 // methyl-CpG binding domain protein 3 // 7q11 // 362834 /// BC167	0.20759	-0.03564	0.14097	0.0196077	0.624782	0.0549931
17816741	similar	LOC366669	BC098809	BC098809 // LOC366669 // similar to mKIAA1011 protein // 6q24 // 366669	0.0171	-0.25414	0.26288	0.019629	0.0517764	0.783716
17617341	TM2	Tm2d3	NM_001106267	NM_001106267 // Tm2d3 // TM2 domain containing 3 // 1q22 // 292995 /// ENSRNOT000000152	0.07304	-0.02261	0.13879	0.0196315	0.825738	0.412416
17764983	cancer	Casc5	NM_001170594	NM_001170594 // Casc5 // cancer susceptibility candidate 5 // 3q35 // 311327 /// ENSRNO	0.1584	-0.09721	0.45223	0.0196328	0.224759	0.0866557
17713990	cytotoxic	Ctla2a	NM_001109115	NM_001109115 // Ctla2a // cytotoxic T lymphocyte-associated protein 2 alpha // 17p14 //	0.21752	0.05319	0.20129	0.0196792	0.550488	0.0909182
17824712	immunoglobulin	LOC641523	J00741	J00741 // LOC641523 // immunoglobulin delta heavy chain constant region // --- // 64152	-0.11589	-0.19597	-0.54959	0.0197048	0.0215833	0.364752
17811636	complement	C1qc	NM_001008524	NM_001008524 // C1qc // complement component 1, q subcomponent, C chain // 5q36 // 3626	-0.04626	0.10886	0.19485	0.0197241	0.310712	0.571978
17726564	GrpE-like	Grpel2	NM_001109513	NM_001109513 // Grpel2 // GrpE-like 2, mitochondrial // 18q12.1 // 688777 /// ENSRNOT00	0.08421	-0.09302	-0.18865	0.0197571	0.117322	0.18031
17784479	surfactant	Sftpb	NM_138842	NM_138842 // Sftpb // surfactant protein B // 4q33 // 192155 /// ENSRNOT00000014505 //	-0.19182	0.20941	-0.36426	0.0197599	0.0296214	0.153495
17857412	mitochondrial	Mrpl2	NM_001034136	NM_001034136 // Mrpl2 // mitochondrial ribosomal protein L2 // 9q12 // 301240 /// ENSRN	-0.09782	-0.09461	-0.13009	0.0197714	0.42071	0.0862789
17841953	transmembrane	Tmem123	NM_001014205	NM_001014205 // Tmem123 // transmembrane protein 123 // 8q11 // 363013 /// ENSRNOT00000	0.23369	0.0114	0.2714	0.0198117	0.878176	0.00087088
17664114	secreted	Sectm1b	NM_199082	NM_199082 // Sectm1b // secreted and transmembrane 1B // 10q32.3 // 287884 /// ENSRNOT0	-0.15116	-0.07916	-0.27966	0.0198512	0.600067	0.468966
17691265	RAS-like,	Rasl10a	NM_001108862	NM_001108862 // Rasl10a // RAS-like, family 10, member A // 14q21 // 364190 /// ENSRNOT	-0.01641	0.00413	-0.27406	0.0198601	0.968552	0.829649
17827397	coiled-coil	Ccdc53	NM_001106776	NM_001106776 // Ccdc53 // coiled-coil domain containing 53 // 7q13 // 299707 /// ENSRNO	-0.08772	-0.09537	-0.13987	0.0198646	0.257843	0.408737
17773787	zinc	Zfp385b	NM_001107736	NM_001107736 // Zfp385b // zinc finger protein 385B // 3q23 // 311137 /// ENSRNOT000000	-0.05849	0.02736	0.28398	0.0198665	0.810103	0.409757
17668766	resistin	Retnla	NM_053333	NM_053333 // Retnla // resistin like alpha // 11q21 // 81712 /// ENSRNOT00000002676 //	-0.04308	-0.01854	-0.17769	0.0199198	0.844537	0.683861
17613320	vomeronasal	Vom1r45	NM_001008940	NM_001008940 // Vom1r45 // vomeronasal 1 receptor 45 // 1q21 // 494287 /// ENSRNOT00000	-0.08781	0.17884	-0.28756	0.0199482	0.238962	0.482041
17867975	perilipin	Plin5	NM_001134637	NM_001134637 // Plin5 // perilipin 5 // --- // 501283	-0.18597	0.1036	-0.41599	0.0200374	0.335056	0.0896703
17638192	blocked	Bet1l	NM_019368	NM_019368 // Bet1l // blocked early in transport 1 homolog (S. cerevisiae) like // 1q41	0.03071	-0.18843	-0.43939	0.0200429	0.0385654	0.631522
17819087	asparaginase	Aspg	ENSRNOT00000017454	ENSRNOT00000017454 // Aspg // asparaginase homolog (S. cerevisiae) // 6q32 // 246266 //	-0.10128	-0.05839	-0.29047	0.0201215	0.325026	0.294993
17838812	Rho	Arhgap39	NM_173122	NM_173122 // Arhgap39 // Rho GTPase activating protein 39 // 7q34 // 500901 /// ENSRNOT	0.12954	0.12295	0.15129	0.0201529	0.11469	0.2552
17719544	histone	Hist1h2bm	ENSRNOT00000049785	ENSRNOT00000049785 // Hist1h2bm // histone cluster 1, H2bm // 17q11 // 361247 /// NM_00	0.2078	0.15912	0.22349	0.0201591	0.0788359	0.231657
17880975	similar	LOC689141	ENSRNOT00000061428	ENSRNOT00000061428 // LOC689141 // similar to glutamate receptor, ionotropic, N-methyl	-0.08694	-0.0778	-0.22103	0.0201836	0.152171	0.131098
17649345	ras	Rhot1	ENSRNOT00000005428	ENSRNOT00000005428 // Rhot1 // ras homolog gene family, member T1 // 10q26 // 303351 //	0.04985	-0.13182	-0.4754	0.020211	0.430658	0.771866
17778520	adenosylhomocysteinase	Ahcy	ENSRNOT00000024310	ENSRNOT00000024310 // Ahcy // adenosylhomocysteinase // 3q42 // 29443 /// NM_017201 //	0.22104	-0.04292	0.1472	0.0202217	0.684353	0.0776168
17642296	4-hydroxy-2-oxoglutarate	Hoga1	NM_001106355	NM_001106355 // Hoga1 // 4-hydroxy-2-oxoglutarate aldolase 1 // 1q54 // 293949 /// ENSR	-0.08718	-0.0618	-0.1286	0.0202786	0.333976	0.553959
17704254	PDZ	Pdlim2	NM_001007622	NM_001007622 // Pdlim2 // PDZ and LIM domain 2 // 15p11 // 290354 /// ENSRNOT0000001166	-0.10585	0.18231	0.27632	0.0202832	0.077443	0.315462
17823328	acylphosphatase	Acyp1	NM_001106746	NM_001106746 // Acyp1 // acylphosphatase 1, erythrocyte (common) type // 6q31 // 299203	0.04984	-0.06474	0.25502	0.0202947	0.463077	0.734509
17820726	similar	RGD1311605	BC166904	BC166904 // RGD1311605 // similar to apoptosis related protein APR-3; p18 protein // 6q	0.03397	-0.0571	-0.1593	0.0203431	0.218817	0.544209
17856203	CKLF-like	Cmtm7	NM_001109300	NM_001109300 // Cmtm7 // CKLF-like MARVEL transmembrane domain containing 7 // 8q32 //	0.03584	0.12494	0.20942	0.0203526	0.0995027	0.603841
17748669	bone	Bglap	NM_013414	NM_013414 // Bglap // bone gamma-carboxyglutamate (gla) protein // 2q34 // 25295 /// EN	-0.13654	0.035	-0.22433	0.0203546	0.625841	0.253633
17725417	receptor	Reep5	NM_001108888	NM_001108888 // Reep5 // receptor accessory protein 5 // 18p12 // 364838 /// ENSRNOT000	-0.0418	0.0778	0.34551	0.0203594	0.465332	0.565752
17799875	FGGY	Fggy	NM_001013932	NM_001013932 // Fggy // FGGY carbohydrate kinase domain containing // 5q33 // 298250 //	0.07028	-0.09867	0.1712	0.0203604	0.269173	0.265597
17875665	TIMP	Timp1	NM_053819	NM_053819 // Timp1 // TIMP metallopeptidase inhibitor 1 // Xq12 // 116510 /// ENSRNOT00	-0.03745	0.07682	0.3276	0.0203738	0.323022	0.759999
17622047	outer	Odf3	NM_001108924	NM_001108924 // Odf3 // outer dense fiber of sperm tails 3 // 1q41 // 365387 /// ENSRNO	-0.23542	0.22386	-0.21274	0.0203769	0.00587113	0.0187004
17689442	ubiquitin	LOC100365082	ENSRNOT00000059655	ENSRNOT00000059655 // LOC100365082 // ubiquitin B-like // --- // 100365082 /// ENSRNOT0	0.10266	-0.06995	0.20982	0.0203834	0.27468	0.103903
17791284	oxysterol	Osbpl3	ENSRNOT00000039655	ENSRNOT00000039655 // Osbpl3 // oxysterol binding protein-like 3 // 4q24 // 362360 ///	0.01815	0.1147	0.56701	0.0203858	0.147273	0.872514
17865002	NADH	Ndufs1	NM_001005550	NM_001005550 // Ndufs1 // NADH dehydrogenase (ubiquinone) Fe-S protein 1 // 9q31 // 301	-0.13632	-0.0311	-0.0933	0.0204191	0.570246	0.013838
17732686	latrophilin	Lphn1	NM_022962	NM_022962 // Lphn1 // latrophilin 1 // 19q11 // 65096 /// ENSRNOT00000045699 // Lphn1 /	0.0126	-0.13944	0.08436	0.0204557	0.110454	0.676684
17627697	connective	Ctgf	NM_022266	NM_022266 // Ctgf // connective tissue growth factor // 1p12 // 64032 /// ENSRNOT000000	0.05609	0.39032	0.17985	0.0204809	0.0660598	0.554594
17864290	solute	Slc40a1	NM_133315	NM_133315 // Slc40a1 // solute carrier family 39 (iron-regulated transporter), member 1	-0.07061	-0.1281	0.1877	0.0205504	0.106508	0.309869
17758194	jumonji	Jmjd1c	NM_001191719	NM_001191719 // Jmjd1c // jumonji domain containing 1C // 20p11 // 171120 /// ENSRNOT00	0.0848	0.03793	0.2544	0.0205772	0.458003	0.131555
17690894	macrophage	Maea	NM_001008319	NM_001008319 // Maea // macrophage erythroblast attacher // 14q21 // 298982 /// BC08577	-0.0245	-0.0334	0.1033	0.020643	0.532907	0.715006
17869301	hepatoma-derived	Hdgfrp2	NM_133548	NM_133548 // Hdgfrp2 // hepatoma-derived growth factor-related protein 2 // --- // 1710	0.11039	-0.03252	-0.17968	0.0206722	0.648493	0.33557
17836837	ring	Rnf19a	NM_001130560	NM_001130560 // Rnf19a // ring finger protein 19A // 7q22 // 362900 /// ENSRNOT00000013	0.13895	0.02401	-0.32795	0.020679	0.775146	0.0378063
17662528	DEAD	Ddx5	NM_001007613	NM_001007613 // Ddx5 // DEAD (Asp-Glu-Ala-Asp) box polypeptide 5 // 10q32.1 // 287765 /	0.0333	0.0225	-0.0894	0.0207111	0.704421	0.677131
17854403	ubiquitin-conjugating	Ube2cbp	NM_001039610	NM_001039610 // Ube2cbp // ubiquitin-conjugating enzyme E2C binding protein // 8q31 //	-0.47154	-0.30566	-0.47063	0.0207292	0.0157676	0.0101793
17874508	similar	LOC685552	ENSRNOT00000049369	ENSRNOT00000049369 // LOC685552 // similar to RIKEN cDNA 1700001F22 // Xq36 // 685552	0.09528	-0.11177	0.23219	0.0207376	0.345402	0.22774
17774178	olfactory	Olr531	NM_001001051	NM_001001051 // Olr531 // olfactory receptor 531 // 3q24 // 405939 /// ENSRNOT000000438	-0.08078	-0.18294	-0.33022	0.0207569	0.279861	0.72038
17718561	osteoglycin	Ogn	NM_001106103	NM_001106103 // Ogn // osteoglycin // 17p14 // 291015 /// ENSRNOT00000020532 // Ogn //	0.1219	0.3606	0.3336	0.0207679	0.0296599	0.685194
17801739	regulating	Rims3	ENSRNOT00000015033	ENSRNOT00000015033 // Rims3 // regulating synaptic membrane exocytosis 3 // 5q36 // 650	0.05547	0.02366	-0.13804	0.0208061	0.823729	0.737409
17699548	PIN2/TERF1	Pinx1	ENSRNOT00000016027	ENSRNOT00000016027 // Pinx1 // PIN2/TERF1 interacting, telomerase inhibitor 1 // 15p12	-0.00781	-0.19229	-0.28902	0.0208136	0.0013278	0.870391
17747589	G	Gpr171	NM_001109510	NM_001109510 // Gpr171 // G protein-coupled receptor 171 // 2q31 // 688737 /// ENSRNOT0	-0.17792	0.3303	0.21233	0.0208172	0.00016956	0.160703
17686944	phospholipase	Pld5	NM_001191674	NM_001191674 // Pld5 // phospholipase D family, member 5 // 13q25 // 289270 /// ENSRNOT	-0.37418	-0.11614	-0.28769	0.0208389	0.0120669	0.032298
17735644	excision	Ercc8	NM_001107650	NM_001107650 // Ercc8 // excision repair cross-complementing rodent repair deficiency,	0.03434	-0.19264	-0.2788	0.020852	0.0786101	0.650042
17742763	tachykinin	Tacr3	ENSRNOT00000012473	ENSRNOT00000012473 // Tacr3 // tachykinin receptor 3 // 2q42-q44 // 24808 /// NM_017053	-0.09405	0.2175	0.32841	0.020884	0.192979	0.459811
17792031	mCG141619-like	LOC100365438	ENSRNOT00000042671	ENSRNOT00000042671 // LOC100365438 // mCG141619-like // --- // 100365438	-0.01243	-0.22709	0.37928	0.0208936	0.131269	0.927465
17809583	similar	LOC688948	XM_001066146	XM_001066146 // LOC688948 // similar to ribosomal protein S26 // 5q36 // 688948 /// ENS	-0.25903	-0.11466	-0.33936	0.0209214	0.473398	0.137616
17791022	Kell	Kel	NM_001191611	NM_001191611 // Kel // Kell blood group, metallo-endopeptidase // 4q22 // 297025 /// EN	-0.27911	-0.24369	-0.53735	0.0209804	0.0419419	0.0482342
17723306	ribosomal	LOC100363685	ENSRNOT00000042779	ENSRNOT00000042779 // LOC100363685 // ribosomal protein L15-like // --- // 100363685 //	0.1814	-0.1298	0.0863	0.0209814	0.244071	0.0756018
17843659	DEAD	Ddx6	NM_001109292	NM_001109292 // Ddx6 // DEAD (Asp-Glu-Ala-Asp) box polypeptide 6 // 8q22 // 500988 ///	0.0067	0.0546	0.1387	0.0209828	0.280863	0.857345
17671305	XPA	Xab2	NM_139109	NM_139109 // Xab2 // XPA binding protein 2 // 12p12 // 245976 /// ENSRNOT00000001309 //	0.00974	-0.07026	-0.10142	0.0210606	0.0867599	0.853767
17804803	hairy	Hes5	ENSRNOT00000018769	ENSRNOT00000018769 // Hes5 // hairy and enhancer of split 5 (Drosophila) // 5q36 // 792	-0.00889	0.04563	-0.19478	0.0210789	0.681622	0.957416
17873745	similar	RGD1563104	NM_001106967	NM_001106967 // RGD1563104 // similar to Vigilin (High density lipoprotein-binding prot	0.01644	0.17672	0.33088	0.0211042	0.202119	0.888911
17763589	olfactory	Olr464	NM_001000296	NM_001000296 // Olr464 // olfactory receptor 464 // 3q24 // 295734 /// ENSRNOT000000127	0.03184	0.09504	-0.29918	0.0211186	0.391207	0.845451
17770729	uncharacterized	LOC100911266	XR_146860	XR_146860 // LOC100911266 // uncharacterized LOC100911266 // --- // 100911266	-0.1307	0.06228	0.14004	0.0211294	0.429842	0.0475794
17735903	molybdenum	Mocs2	NM_001162413	NM_001162413 // Mocs2 // molybdenum cofactor synthesis 2 // 2q14 // 294753 /// ENSRNOT0	0.22045	0.16637	0.21367	0.0211628	0.052784	0.00860936
17820606	similar	LOC688393	BC161949	BC161949 // LOC688393 // similar to XPA binding protein 1 // 6q13 // 688393 /// ENSRNOT	-0.06134	-0.11486	0.1088	0.0211923	0.0432404	0.371773
17787819	protein	Ptpro	NM_017336	NM_017336 // Ptpro // protein tyrosine phosphatase, receptor type, O // 4q44 // 50677 /	0.07986	-0.00754	0.32131	0.0211985	0.918263	0.667227
17623991	fatty	Fads1	NM_053445	NM_053445 // Fads1 // fatty acid desaturase 1 // 1q43 // 84575 /// ENSRNOT00000027834 /	0.0941	-0.03	-0.2553	0.021265	0.799502	0.0983676
17681031	ribonuclease	Rnasel	ENSRNOT00000032157	ENSRNOT00000032157 // Rnasel // ribonuclease L (2',5'-oligoisoadenylate synthetase-depe	-0.00713	0.02459	0.30617	0.0212741	0.791512	0.92915
17867793	acyl-CoA	Acsbg2	NM_001080096	NM_001080096 // Acsbg2 // acyl-CoA synthetase bubblegum family member 2 // 9q11 // 3011	-0.19976	0.02194	-0.2954	0.0212813	0.704313	0.0411519
17863461	opioid	Ogfrl1	ENSRNOT00000019062	ENSRNOT00000019062 // Ogfrl1 // opioid growth factor receptor-like 1 // 9q13 // 316290	-0.1615	-0.0215	0.36854	0.0213285	0.675134	0.00342894
17661316	huntingtin-associated	Hap1	NM_024133	NM_024133 // Hap1 // huntingtin-associated protein 1 // 10q32.1 // 29430 /// ENSRNOT000	-0.09863	0.01353	-0.16007	0.0213374	0.818239	0.346841
17678896	FIC	Ficd	NM_001010946	NM_001010946 // Ficd // FIC domain containing // 12q16 // 288741 /// ENSRNOT00000000892	0.00732	-0.06458	-0.37924	0.0213781	0.497576	0.925677
17870142	hypothetical	LOC100364306	ENSRNOT00000041850	ENSRNOT00000041850 // LOC100364306 // hypothetical protein LOC100364306 // --- // 10036	-0.04703	-0.16877	-0.70823	0.0213812	0.502027	0.451645
17624637	similar	RGD1359349	NM_001007738	NM_001007738 // RGD1359349 // similar to hypothetical protein MGC34760 // 1q51 // 36174	0.41324	-0.1314	0.41997	0.0213832	0.357775	0.00096927
17868904	vomeronasal	Vom2r77	NM_001099519	NM_001099519 // Vom2r77 // vomeronasal 2 receptor, 77 // --- // 690227	-0.38281	-0.03129	0.21351	0.021399	0.772841	0.00283987
17704577	leucine	Lrrc63	NM_001024803	NM_001024803 // Lrrc63 // leucine rich repeat containing 63 // 15q11 // 364427 /// ENSR	0.19546	0.04759	-0.33316	0.0214023	0.678621	0.0678587
17631700	transmembrane	Tmem147	NM_001038494	NM_001038494 // Tmem147 // transmembrane protein 147 // 1q21 // 292792 /// ENSRNOT00000	-0.01955	-0.14026	-0.14841	0.0214684	0.0121248	0.785448
17869882	chromobox	Cbx8	NM_001034078	NM_001034078 // Cbx8 // chromobox homolog 8 // 10q32.3 // 303731 /// BC099206 // Cbx8 /	0.10287	0.06549	0.18466	0.0214686	0.485178	0.279033
17741150	flavin	Fmo5	ENSRNOT00000024423	ENSRNOT00000024423 // Fmo5 // flavin containing monooxygenase 5 // 2q34 // 246248	0.09364	-0.43916	0.1755	0.0214746	0.00116658	0.654065
17748555	neurotrophic	Ntrk1	ENSRNOT00000018961	ENSRNOT00000018961 // Ntrk1 // neurotrophic tyrosine kinase, receptor, type 1 // 2q34 /	-0.06872	0.0095	-0.1437	0.0214777	0.893624	0.341439
17822056	microRNA	Mir3593	NR_037394	NR_037394 // Mir3593 // microRNA mir-3593 // --- // 100526644	0.01072	0.07734	0.28527	0.0214831	0.528595	0.944871
17730018	tyrosine	Tat	ENSRNOT00000022721	ENSRNOT00000022721 // Tat // tyrosine aminotransferase // 19q11-q12 // 24813 /// NM_012	-0.21554	0.10185	0.2525	0.0214865	0.253175	0.100821
17722767	ring	Rnf14	ENSRNOT00000060321	ENSRNOT00000060321 // Rnf14 // ring finger protein 14 // 18p11 // 619577	-0.063	-0.04	0.1434	0.0215279	0.382374	0.34239
17734107	cytochrome	Cyba	ENSRNOT00000017564	ENSRNOT00000017564 // Cyba // cytochrome b-245, alpha polypeptide // 19q12 // 79129	-0.07055	-0.2973	0.17282	0.0215499	0.0201284	0.686089
17880495	PTX1	LOC100359468	XR_086169	XR_086169 // LOC100359468 // PTX1 protein // --- // 100359468	0.06658	-0.01325	-0.1729	0.0215501	0.632202	0.494746
17767504	hemopoietic	Hck	NM_013185	NM_013185 // Hck // hemopoietic cell kinase // 3q41 // 25734 /// ENSRNOT00000012432 //	0.23172	0.03503	0.35341	0.0215956	0.732755	0.00174714
17796192	glycogen	Gys2	NM_013089	NM_013089 // Gys2 // glycogen synthase 2 // 4q44 // 25623	-0.04607	0.29566	0.482	0.0216284	0.0104084	0.634525
17834241	RAS	Rasal3	ENSRNOT00000008136	ENSRNOT00000008136 // Rasal3 // RAS protein activator like 3 // 7q11 // 314596 /// NM_0	-0.22168	0.0228	-0.16593	0.0216294	0.543543	0.0397023
17790755	homeodomain	Hipk2	NM_001108622	NM_001108622 // Hipk2 // homeodomain interacting protein kinase 2 // 4q22 // 362342 ///	0.1687	0.0421	0.155	0.0216393	0.568771	0.0339415
17865301	fibronectin	Fn1	NM_019143	NM_019143 // Fn1 // fibronectin 1 // 9q33 // 25661 /// ENSRNOT00000019772 // Fn1 // fib	0.3953	0.32582	-0.0908	0.0216525	0.137164	0.00737071
17620040	LYR	Lyrm1	NM_001108918	NM_001108918 // Lyrm1 // LYR motif containing 1 // 1q35 // 365361 /// ENSRNOT0000003367	0.35257	0.18996	0.28411	0.0216862	0.132971	0.00468172
17623289	basic	Batf2	XM_001071505	XM_001071505 // Batf2 // basic leucine zipper transcription factor, ATF-like 2 // 1q43	-0.22839	0.24743	0.15188	0.0217352	0.045625	0.0482799
17651514	transmembrane	Tmub2	NM_001031651	NM_001031651 // Tmub2 // transmembrane and ubiquitin-like domain containing 2 // 10q32.	-0.11164	-0.13901	-0.09508	0.0217415	0.109768	0.0449743
17879348	similar	LOC685552	ENSRNOT00000049369	ENSRNOT00000049369 // LOC685552 // similar to RIKEN cDNA 1700001F22 // Xq36 // 685552	0.09746	-0.07103	0.2642	0.0217894	0.512142	0.313311
17746706	protein	Prkci	NM_032059	NM_032059 // Prkci // protein kinase C, iota // 2q24 // 84006 /// ENSRNOT00000012924 //	0.03419	0.03462	0.09867	0.0217901	0.461957	0.650276
17795302	killer	Klrb1a	NM_001010964	NM_001010964 // Klrb1a // killer cell lectin-like receptor subfamily B, member 1A // 4q	-0.17647	0.01724	0.4973	0.0218016	0.897008	0.196511
17792666	C-type	Clec4f	ENSRNOT00000017643	ENSRNOT00000017643 // Clec4f // C-type lectin domain family 4, member F // 4q34 // 1145	-0.01901	0.18428	0.4411	0.0218021	0.120927	0.875273
17804523	pleckstrin	Plekhg5	NM_201272	NM_201272 // Plekhg5 // pleckstrin homology domain containing, family G (with RhoGef do	0.15979	-0.04041	0.26419	0.0218209	0.273775	0.0277991
17725279	myosin	Myo7b	NM_001191941	NM_001191941 // Myo7b // myosin VIIb // 18p12 // 498834 /// ENSRNOT00000021405 // Myo7b	-0.19679	-0.12425	-0.25413	0.0218222	0.0882694	0.0696543
17836151	similar	LOC688073	ENSRNOT00000064251	ENSRNOT00000064251 // LOC688073 // similar to methionine-R-sulfoxide reductase B3 // --	0.08281	0.00716	0.36699	0.0218651	0.929881	0.287744
17837036	dihydropyrimidinase	Dpys	ENSRNOT00000006004	ENSRNOT00000006004 // Dpys // dihydropyrimidinase // 7q22 // 65135 /// NM_031705 // Dpy	-0.00286	-0.1186	-0.1578	0.0219405	0.107607	0.9851
17689404	ligand	Lnx1	NM_001108358	NM_001108358 // Lnx1 // ligand of numb-protein X 1 // 14p11 // 360926 /// ENSRNOT000000	-0.09553	0.26877	-0.17683	0.02195	0.0346388	0.204637
17685176	ral	Rgl1	NM_001105957	NM_001105957 // Rgl1 // ral guanine nucleotide dissociation stimulator,-like 1 // 13q21	0.1718	-0.0996	0.21203	0.0219597	0.0384645	0.0309789
17752313	olfactory	Olr1738	ENSRNOT00000041883	ENSRNOT00000041883 // Olr1738 // olfactory receptor 1738 // 20p12 // 406039 /// NM_0010	0.17994	0.08677	0.26306	0.0219601	0.620845	0.0580661
17629380	RGD1559613	RGD1559613	NM_001109138	NM_001109138 // RGD1559613 // RGD1559613 // 1q12 // 499067 /// ENSRNOT00000064949 // RG	-0.1561	0.04189	-0.20221	0.0219765	0.397008	0.24534
17777912	similar	RGD1308023	ENSRNOT00000066347	ENSRNOT00000066347 // RGD1308023 // similar to CG5521-PA // 3q41 // 296211 /// ENSRNOT0	0.12547	-0.0811	0.11726	0.0219916	0.12109	0.0161884
17753152	proteasome	Psmb9	NM_012708	NM_012708 // Psmb9 // proteasome (prosome, macropain) subunit, beta type 9 (large multi	0.51814	0.89135	0.40572	0.0220002	0.00051899	0.00328087
17876190	solute	Slc35a2	NM_001127642	NM_001127642 // Slc35a2 // solute carrier family 35 (UDP-galactose transporter), member	0.06965	-0.09735	-0.11906	0.0220346	0.184824	0.195557
17786945	C-type	Clec4a1	ENSRNOT00000029072	ENSRNOT00000029072 // Clec4a1 // C-type lectin domain family 4, member A1 // 4q42 // 36	0.20454	0.20326	0.46803	0.0220691	0.169487	0.0839133
17699088	mast	Mcpt2	NM_172044	NM_172044 // Mcpt2 // mast cell protease 2 // 15p12 // 29266 /// ENSRNOT00000027988 //	0.23901	-0.08194	-0.76048	0.0221264	0.708318	0.00553754
17856061	mutL	Mlh1	ENSRNOT00000064581	ENSRNOT00000064581 // Mlh1 // mutL homolog 1 (E. coli) // 8q32 // 81685 /// NM_031053 /	0.24197	0.14279	0.39215	0.0221267	0.355802	0.0510863
17768901	sorting	LOC100364126	ENSRNOT00000020358	ENSRNOT00000020358 // LOC100364126 // sorting nexin 21-like // --- // 100364126 /// ENS	-0.00555	0.05084	0.24039	0.0222012	0.474686	0.926317
17754552	similar	RGD1564162	BC160832	BC160832 // RGD1564162 // similar to Homo sapiens fetal lung specific expression~unknow	-0.25024	-0.00818	-0.22472	0.0222229	0.928119	0.00423784
17719197	membrane	Mboat1	NM_001109120	NM_001109120 // Mboat1 // membrane bound O-acyltransferase domain containing 1 // 17p12	0.06595	0.13983	0.36961	0.0222301	0.145617	0.497539
17805737	aspartate-beta-hydroxylase	Asph	BC085901	BC085901 // Asph // aspartate-beta-hydroxylase // 5q13 // 312981	0.00973	-0.09731	0.1756	0.0222383	0.14665	0.939264
17819214	hypothetical	LOC691631	ENSRNOT00000056880	ENSRNOT00000056880 // LOC691631 // hypothetical protein LOC691631 // 6q32 // 691631 ///	0.02304	-0.02751	0.21332	0.0223696	0.451234	0.728437
17850354	rCG31687-like	LOC100361376	NM_001270413	NM_001270413 // LOC100361376 // rCG31687-like // --- // 100361376 /// ENSRNOT0000001413	-0.00195	-0.00436	0.41562	0.0223741	0.951217	0.980333
17684931	regulator	Rgs18	NM_001047084	NM_001047084 // Rgs18 // regulator of G-protein signaling 18 // 13q21 // 289076 /// ENS	0.20967	-0.31464	0.43134	0.0224061	0.0581996	0.266273
17700845	propionyl-coenzyme	Pcca	ENSRNOT00000019144	ENSRNOT00000019144 // Pcca // propionyl-coenzyme A carboxylase, alpha polypeptide // 15	0.18104	-0.0149	0.15617	0.0224089	0.78183	0.0415278
17756177	DEAH	Dhx16	NM_212496	NM_212496 // Dhx16 // DEAH (Asp-Glu-Ala-His) box polypeptide 16 // 20p12 // 294232	-0.11328	-0.04423	-0.10013	0.0224533	0.608962	0.188819
17665152	olfactory	Olr1564	NM_001000045	NM_001000045 // Olr1564 // olfactory receptor 1564 // 11q12 // 288183 /// ENSRNOT000000	0.3403	-0.19939	0.24037	0.0224549	0.375189	0.096108
17663488	signal	Srp68	NM_001108840	NM_001108840 // Srp68 // signal recognition particle 68 // 10q32.3 // 363707 /// ENSRNO	-0.0049	-0.05467	-0.11719	0.0225192	0.239304	0.926441
17633409	non	Nipa1	NM_001107519	NM_001107519 // Nipa1 // non imprinted in Prader-Willi/Angelman syndrome 1 // 1q22 // 3	-0.0269	-0.04942	0.21043	0.0225271	0.329527	0.769487
17627529	phosphodiesterase	Pde7b	NM_080894	NM_080894 // Pde7b // phosphodiesterase 7B // 1p12 // 140929 /// ENSRNOT00000018556 //	0.08243	0.1213	0.29677	0.0225423	0.0137201	0.472954
17785381	vomeronasal	Vom1r92	NM_001008968	NM_001008968 // Vom1r92 // vomeronasal 1 receptor 92 // 4q34 // 494310 /// ENSRNOT00000	0.25211	0.38796	0.40478	0.0225472	0.00166503	0.248228
17860998	integral	Itm2c	NM_001009674	NM_001009674 // Itm2c // integral membrane protein 2C // 9q35 // 301575 /// ENSRNOT0000	0.0275	0.0227	0.10594	0.0225994	0.776726	0.679856
17817322	acyl-CoA	Acot3	NM_001108041	NM_001108041 // Acot3 // acyl-CoA thioesterase 3 // 6q31 // 314304 /// ENSRNOT000000512	-0.08914	-0.08914	-0.27839	0.0226887	0.588572	0.471254
17722069	polymerase	Polr2d	NM_001108886	NM_001108886 // Polr2d // polymerase (RNA) II (DNA directed) polypeptide D // 18p12 //	-0.18599	0.06507	-0.21239	0.0227122	0.64433	0.129705
17684990	proteoglycan	Prg4	NM_001105962	NM_001105962 // Prg4 // proteoglycan 4, (megakaryocyte stimulating factor, articular su	-0.23137	-0.25096	0.19	0.0227258	0.126205	0.165561
17871099	Wiskott-Aldrich	Was	NM_001108248	NM_001108248 // Was // Wiskott-Aldrich syndrome homolog (human) // Xq13 // 317371 /// E	0.12365	-0.03606	0.21014	0.0227348	0.686087	0.224546
17625115	interferon-induced	Ifit2	NM_001024753	NM_001024753 // Ifit2 // interferon-induced protein with tetratricopeptide repeats 2 //	0.36358	0.31229	0.3727	0.0227747	0.00544031	0.0156278
17673962	ATPase,	Atp2a2	NR_027839	NR_027839 // Atp2a2 // ATPase, Ca++ transporting, cardiac muscle, slow twitch 2 // 12q1	-0.0162	-0.0339	-0.1309	0.0227788	0.466657	0.695751
17806147	coenzyme	Coq3	ENSRNOT00000013384	ENSRNOT00000013384 // Coq3 // coenzyme Q3 homolog, methyltransferase (S. cerevisiae) //	-0.004	-0.19613	-0.18074	0.022788	0.0553101	0.951651
17857885	cysteine-rich	Crisp1	ENSRNOT00000018163	ENSRNOT00000018163 // Crisp1 // cysteine-rich secretory protein 1 // 9q12 // 64827 ///	-0.16799	0.08608	-0.2811	0.0228311	0.333089	0.191219
17635649	olfactory	Olr145	NM_001000545	NM_001000545 // Olr145 // olfactory receptor 145 // 1q32 // 365331	-0.0057	-0.08857	-0.20704	0.0228474	0.417653	0.949097
17629286	microRNA	Mir291a	NR_031938	NR_031938 // Mir291a // microRNA mir-291a // --- // 100314061	0.00514	0.02665	0.53261	0.0228518	0.817234	0.968524
17742696	similar	RGD1563706	NM_001113782	NM_001113782 // RGD1563706 // similar to Zgc:92184 // 2q43 // 362042 /// ENSRNOT0000006	-0.03119	-0.11992	-0.87043	0.0229296	0.46486	0.7492
17820107	luteinizing	Lhcgr	NM_012978	NM_012978 // Lhcgr // luteinizing hormone/choriogonadotropin receptor // 6q12 // 25477	0.01152	0.0025	-0.16591	0.0229388	0.986484	0.91105
17695725	ring	Rnf185	NM_001024271	NM_001024271 // Rnf185 // ring finger protein 185 // 14q21 // 360967 /// ENSRNOT0000002	-0.01584	-0.17008	-0.12124	0.0229396	0.0833298	0.822594
17688114	hypothetical	LOC100364306	ENSRNOT00000041850	ENSRNOT00000041850 // LOC100364306 // hypothetical protein LOC100364306 // --- // 10036	0.20995	-0.23533	-0.40718	0.0229836	0.517226	0.0604898
17738024	spermatogenesis	Spata5	NM_001108549	NM_001108549 // Spata5 // spermatogenesis associated 5 // 2q25 // 361935 /// ENSRNOT000	0.0082	-0.10458	-0.43439	0.0230526	0.147552	0.90209
17655451	odz,	Odz2	NM_020088	NM_020088 // Odz2 // odz, odd Oz/ten-m homolog 2 (Drosophila) // 10q12 // 117242 /// EN	-0.0553	0.02761	-0.2487	0.0230897	0.509793	0.654212
17764617	olfactory	Olr754	NM_001000368	NM_001000368 // Olr754 // olfactory receptor 754 // 3q34 // 296005 /// ENSRNOT000000471	0.00123	-0.52365	0.28069	0.0231447	0.157701	0.994946
17829421	collagen,	Col14a1	NM_001130548	NM_001130548 // Col14a1 // collagen, type XIV, alpha 1 // 7q32 // 314981 /// ENSRNOT000	-0.09888	0.33378	0.33431	0.0231846	0.0174833	0.177055
17622506	pan	Phemx	BC158837	BC158837 // Phemx // pan hematopoietic expression // 1q41 // 365390 /// BC105909 // Phe	-0.0403	-0.04891	-0.21525	0.0232438	0.567194	0.651716
17853059	promyelocytic	Pml	ENSRNOT00000043434	ENSRNOT00000043434 // Pml // promyelocytic leukemia // 8q24 // 315713	0.04729	-0.10905	0.32272	0.0232997	0.15005	0.47394
17761924	microRNA	Mir181b-2	NR_031900	NR_031900 // Mir181b-2 // microRNA mir-181b-2 // --- // 100314159	-0.1733	-0.06814	-0.29286	0.0233171	0.544607	0.166564
17641244	similar	RGD1560242	NM_001109164	NM_001109164 // RGD1560242 // similar to RIKEN cDNA 1700028P14 // 1q51 // 499334 /// EN	0.11763	0.07214	-2.50475	0.0233452	0.480118	0.445854
17867446	protein	Pros1	NM_031086	NM_031086 // Pros1 // protein S (alpha) // 11q21 // 81750	0.08202	0.08617	0.1157	0.0233474	0.220755	0.36101
17632171	cyclin	Ccne1	NM_001100821	NM_001100821 // Ccne1 // cyclin E1 // 1q22 // 25729 /// ENSRNOT00000020014 // Ccne1 //	0.06461	-0.0384	-0.21584	0.023351	0.505534	0.505147
17744679	pentatricopeptide	Ptcd2	NM_001107648	NM_001107648 // Ptcd2 // pentatricopeptide repeat domain 2 // 2q12 // 310025 /// ENSRNO	-0.03056	-0.09343	-0.29801	0.0234097	0.296464	0.75875
17842323	hypothetical	LOC500956	NM_001025054	NM_001025054 // LOC500956 // hypothetical protein LOC500956 // 8q13 // 500956	0.00083	-0.26669	0.1145	0.0235659	0.225752	0.987867
17873839	centromere	Cenpi	NM_012955	NM_012955 // Cenpi // centromere protein I // Xq34 // 25448 /// ENSRNOT00000046288 // C	0.01207	0.03969	0.24183	0.0236186	0.298651	0.885008
17871672	FYVE,	Fgd1	NM_001037546	NM_001037546 // Fgd1 // FYVE, RhoGEF and PH domain containing 1 // Xq21 // 363460 /// E	0.04766	-0.01347	0.20627	0.0236292	0.820445	0.22175
17847132	copine	Cpne4	NM_001109003	NM_001109003 // Cpne4 // copine IV // 8q32 // 367160 /// ENSRNOT00000016749 // Cpne4 //	0.11777	-0.48173	-0.67049	0.0236531	0.0172545	0.508406
17740372	interleukin	Ilf2	NM_001047886	NM_001047886 // Ilf2 // interleukin enhancer binding factor 2 // 2q34 // 310612 /// ENS	-0.0016	0.00027	-0.1865	0.0237152	0.997122	0.980708
17865878	cullin	Cul3	ENSRNOT00000021528	ENSRNOT00000021528 // Cul3 // cullin 3 // 9q34 // 301555 /// NM_001106923 // Cul3 // cu	-0.087	-0.0674	-0.206	0.0237601	0.282162	0.247136
17714228	ubiquilin	Ubqln1	ENSRNOT00000026277	ENSRNOT00000026277 // Ubqln1 // ubiquilin 1 // 17p14 // 114590 /// NM_053747 // Ubqln1	-0.0348	0.0471	0.123	0.0237774	0.0490645	0.550033
17761968	kynureninase	Kynu	ENSRNOT00000043533	ENSRNOT00000043533 // Kynu // kynureninase // 3q12 // 116682 /// NM_053902 // Kynu // k	-0.28269	-0.1757	-0.0771	0.0237979	0.00904463	0.151682
17658578	serine	Srr	NM_198757	NM_198757 // Srr // serine racemase // 10q24 // 303306 /// ENSRNOT00000046110 // Srr //	-0.0607	-0.0966	-0.0978	0.0238426	0.0300742	0.426697
17805257	ribosomal	LOC297756	NM_001013928	NM_001013928 // LOC297756 // ribosomal protein S8-like // 5q11 // 297756 /// ENSRNOT000	-0.08841	0.19592	0.1703	0.0238467	0.167328	0.24445
17684052	inhibitor	Ikbke	NM_001108854	NM_001108854 // Ikbke // inhibitor of kappa light polypeptide gene enhancer in B-cells,	0.28088	0.10975	0.25344	0.0238722	0.240218	0.00027013
17729603	neuritin	Nrn1l	ENSRNOT00000006345	ENSRNOT00000006345 // Nrn1l // neuritin 1-like // 19q12 // 100189544 /// ENSRNOT0000000	0.06285	0.15088	0.24993	0.0238745	0.107778	0.425722
17785339	transmembrane	Tpra1	NM_053534	NM_053534 // Tpra1 // transmembrane protein, adipocyte asscociated 1 // 4q34 // 85494 /	-0.19495	-0.35882	-0.13601	0.0239007	0.00043425	0.030069
17872122	similar	LOC317471	NM_001014112	NM_001014112 // LOC317471 // similar to hypothetical protein MGC35182 // Xq21 // 317471	-0.14012	-0.02077	0.16219	0.0239412	0.853654	0.193145
17864323	3-hydroxyisobutyryl-CoA	Hibch	NM_001013112	NM_001013112 // Hibch // 3-hydroxyisobutyryl-CoA hydrolase // 9q22 // 301384 /// ENSRNO	-0.19105	-0.11203	-0.129	0.0239594	0.116257	0.228581
17667606	cysteine/tyrosine-rich	Cyyr1	NM_001013980	NM_001013980 // Cyyr1 // cysteine/tyrosine-rich 1 // 11q11 // 304138 /// ENSRNOT0000000	0.31054	0.11843	0.41638	0.0239633	0.367016	0.00170671
17730667	interferon	Irf8	NM_001008722	NM_001008722 // Irf8 // interferon regulatory factor 8 // 19q12 // 292060 /// ENSRNOT00	0.06225	0.10775	0.26604	0.023981	0.197895	0.32801
17676856	serpin	Serpine1	ENSRNOT00000001916	ENSRNOT00000001916 // Serpine1 // serpin peptidase inhibitor, clade E (nexin, plasminog	-0.03705	1.04784	0.45385	0.0239944	0.00162692	0.827052
17767113	dipeptidylpeptidase	Dpp3	NM_053748	NM_053748 // Dpp3 // dipeptidylpeptidase 3 // 3q41 // 114591 /// BC107673 // Dpp3 // di	-0.236	-0.1779	-0.1518	0.0240289	0.012367	0.0131373
17840498	adhesion	Amigo2	NM_182816	NM_182816 // Amigo2 // adhesion molecule with Ig like domain 2 // 7q35 // 300186 /// EN	0.15445	0.10051	0.24389	0.0240448	0.448963	0.0294782
17638215	interferon	Ifitm2	NM_030833	NM_030833 // Ifitm2 // interferon induced transmembrane protein 2 // 1q41 // 114709 ///	0.27104	-0.1057	0.27906	0.0241114	0.412857	0.206305
17825138	BWK3-like	LOC100361410	ENSRNOT00000044216	ENSRNOT00000044216 // LOC100361410 // BWK3-like // --- // 100361410	-0.03202	0.42762	0.70321	0.0241329	0.0308266	0.831581
17636071	suppression	St5	NM_001107547	NM_001107547 // St5 // suppression of tumorigenicity 5 // 1q33 // 308944 /// ENSRNOT000	0.09006	0.17151	0.18472	0.0241882	0.0780965	0.15254
17778928	TELO2	Tti1	NM_001134619	NM_001134619 // Tti1 // TELO2 interacting protein 1 // 3q42 // 499935 /// ENSRNOT000000	-0.18234	-0.33465	-0.33041	0.0241886	0.0107797	0.133698
17638815	cortactin	Cttn	NM_021868	NM_021868 // Cttn // cortactin // 1q41-q42 // 60465 /// ENSRNOT00000028283 // Cttn // c	-0.00524	0.03632	-0.12787	0.0242272	0.23927	0.930001
17618074	olfactory	Olr34	NM_001000689	NM_001000689 // Olr34 // olfactory receptor 34 // 1q32 // 404894 /// ENSRNOT00000042081	0.30151	0.04328	-0.29324	0.0242513	0.683043	0.0353579
17626298	neuralized	Neurl	NM_001107605	NM_001107605 // Neurl // neuralized homolog (Drosophila) // 1q54 // 309459 /// ENSRNOT0	0.1577	0.01906	-0.24989	0.0242941	0.851953	0.137733
17743062	alcohol	Adh5	ENSRNOT00000031437	ENSRNOT00000031437 // Adh5 // alcohol dehydrogenase 5 (class III), chi polypeptide // 2	-0.03157	0.01231	-0.34421	0.0243626	0.909613	0.799915
17795430	killer	Klrc3	NM_001029908	NM_001029908 // Klrc3 // killer cell lectin-like receptor subfamily C, member 3 // 4q42	-0.12467	0.36332	0.68286	0.0243657	0.1415	0.725418
17827745	NADH	Ndufa13	ENSRNOT00000029783	ENSRNOT00000029783 // Ndufa13 // NADH dehydrogenase (ubiquinone) 1 alpha subcomplex, 13	-0.24198	0.01998	-0.15194	0.0243895	0.866985	0.00824915
17779603	family	Fam65c	XM_001067223	XM_001067223 // Fam65c // family with sequence similarity 65, member C // 3q42 // 68851	-0.14192	0.00644	-0.1789	0.0244583	0.925649	0.0155395
17734397	ATP-binding	Abcb10	NM_001012166	NM_001012166 // Abcb10 // ATP-binding cassette, subfamily B (MDR/TAP), member 10 // 19q	0.05218	-0.28971	-0.17471	0.0244772	0.199743	0.349283
17851627	POU	Pou2f3	NM_001105745	NM_001105745 // Pou2f3 // POU class 2 homeobox 3 // 8q22 // 116544 /// ENSRNOT000000121	0.04391	0.15017	-0.22973	0.0246469	0.14379	0.665735
17735859	endothelial	Esm1	NM_022604	NM_022604 // Esm1 // endothelial cell-specific molecule 1 // 2q14 // 64536 /// ENSRNOT0	-0.37492	-0.14304	-0.44363	0.0246588	0.319889	0.182204
17761221	argininosuccinate	Ass1	NM_013157	NM_013157 // Ass1 // argininosuccinate synthase 1 // 3p12 // 25698 /// ENSRNOT000000120	-0.4588	-0.0284	-0.1286	0.0247326	0.605267	0.00953539
17733978	similar	RGD1308461	ENSRNOT00000021743	ENSRNOT00000021743 // RGD1308461 // similar to RIKEN cDNA 4632415K11 // 19q12 // 307901	0.2335	0.42223	0.17487	0.0247836	0.00396496	0.00703264
17840560	histone	Hdac7	AF321135	AF321135 // Hdac7 // histone deacetylase 7 // 7q36 // 84582	0.17766	-0.03324	-0.15964	0.0248224	0.588089	0.0382904
17765442	creatine	Ckmt1b	NM_001012738	NM_001012738 // Ckmt1b // creatine kinase, mitochondrial 1B // 3q35 // 29593 /// ENSRNO	0.0036	0.02845	-0.22111	0.0248226	0.764929	0.968817
17803786	ATPase	Atp13a2	ENSRNOT00000010884	ENSRNOT00000010884 // Atp13a2 // ATPase type 13A2 // 5q36 // 362645 /// NM_001173432 //	0.07179	0.01655	0.10686	0.0248431	0.801378	0.343277
17736428	calcyphosine-like	Capsl	NM_001106417	NM_001106417 // Capsl // calcyphosine-like // 2q16 // 294795 /// ENSRNOT00000023378 //	-0.07393	-0.13463	-0.24349	0.0248846	0.410977	0.350398
17766307	protein	Ptpra	NM_012763	NM_012763 // Ptpra // protein tyrosine phosphatase, receptor type, A // 3q36 // 25167 /	0.0443	-0.00824	0.1466	0.0249106	0.880936	0.288597
17853933	testis	Tex9	BC160875	BC160875 // Tex9 // testis expressed 9 // 8q24 // 300822 /// ENSRNOT00000064388 // Tex9	-0.10372	-0.44569	-0.31314	0.0249234	0.00884442	0.267542
17662581	fetal	Falz	BC160926	BC160926 // Falz // fetal Alzheimer antigen // 10q32.1 // 303617	0.10124	0.04739	0.13223	0.0249915	0.243813	0.124557
17676112	WD	Wipi2	NM_001007615	NM_001007615 // Wipi2 // WD repeat domain, phosphoinositide interacting 2 // 12p11 // 2	-0.0058	-0.06471	-0.1387	0.0249985	0.187832	0.850545
17839079	lectin,	Lgals2	NM_133599	NM_133599 // Lgals2 // lectin, galactoside-binding, soluble, 2 // 7q34 // 171134 /// EN	0.15428	0.34709	0.33922	0.0249992	0.182906	0.267654
17864090	TBC1	Tbc1d8	NM_001191067	NM_001191067 // Tbc1d8 // TBC1 domain family, member 8 // 9q21 // 680133 /// ENSRNOT000	0.03102	0.09887	0.41544	0.0250099	0.149221	0.677977
17642410	polymerase	Poll	NM_001014168	NM_001014168 // Poll // polymerase (DNA directed), lambda // 1q54 // 361767 /// ENSRNOT	0.14376	0.06289	0.23458	0.025041	0.160675	0.0605939
17877870	Cdc42	Arhgef9	NM_023957	NM_023957 // Arhgef9 // Cdc42 guanine nucleotide exchange factor (GEF) 9 // Xq31 // 660	0.0608	-0.28354	-0.43518	0.0250432	0.0321083	0.261919
17872942	androgen	Ar	NM_012502	NM_012502 // Ar // androgen receptor // Xq22-q32 // 24208 /// ENSRNOT00000009129 // Ar	0.08045	-0.02829	1.09703	0.0250442	0.796098	0.280363
17736459	alanine-glyoxylate	Agxt2	ENSRNOT00000024035	ENSRNOT00000024035 // Agxt2 // alanine-glyoxylate aminotransferase 2 // 2q16 // 83784 /	0.22273	-0.2313	-0.5039	0.0250496	0.00299852	0.245016
17789549	paraoxonase	Pon3	NM_001004086	NM_001004086 // Pon3 // paraoxonase 3 // 4q13 // 312086 /// ENSRNOT00000012050 // Pon3	-0.04688	-0.21256	0.0634	0.0250593	0.0452229	0.778737
17844116	radixin	Rdx	NM_001005889	NM_001005889 // Rdx // radixin // 8q24 // 315655 /// ENSRNOT00000034924 // Rdx // radix	-0.03101	-0.00367	0.154	0.0250728	0.924402	0.561662
17834838	antisense	LOC100310874	NM_001166676	NM_001166676 // LOC100310874 // antisense RNA overlapping MCH // --- // 100310874 /// E	0.02247	0.03164	0.37441	0.0251108	0.829614	0.845021
17750501	guanine	Gnai1	ENSRNOT00000026710	ENSRNOT00000026710 // Gnai1 // guanine nucleotide binding protein (G protein), alpha in	0.15563	0.0046	0.0804	0.0251287	0.900944	0.0536562
17742537	arylsulfatase	Arsj	NM_001047887	NM_001047887 // Arsj // arylsulfatase family, member J // 2q42 // 311013 /// ENSRNOT000	0.09953	-0.18221	-0.24072	0.0251378	0.169126	0.549541
17641105	annexin	Anxa1	NM_012904	NM_012904 // Anxa1 // annexin A1 // 1q51 // 25380 /// ENSRNOT00000023664 // Anxa1 // an	-0.04005	0.05776	0.46437	0.0251426	0.745633	0.812272
17622887	protein	Ptprcap	NM_001024289	NM_001024289 // Ptprcap // protein tyrosine phosphatase, receptor type, C-associated pr	-0.12384	0.20116	0.43051	0.0251548	0.240041	0.191711
17787924	pleckstrin	Plekha5	AF468695	AF468695 // Plekha5 // pleckstrin homology domain containing, family A member 5 // 4q44	-0.00848	0.00628	0.26845	0.0251824	0.895575	0.893228
17654750	ubiquitin-conjugating	Ube2i	NM_013050	NM_013050 // Ube2i // ubiquitin-conjugating enzyme E2I // 10q12 // 25573 /// BC086324 /	0.06136	-0.10538	-0.28642	0.0251906	0.0388074	0.232434
17746421	hepatocyte	Hnf4g	NM_001108939	NM_001108939 // Hnf4g // hepatocyte nuclear factor 4, gamma // 2q24 // 365744 /// ENSRN	-0.17135	-0.0174	0.48433	0.0251919	0.863964	0.532521
17660449	nuclear	Nfe2l1	ENSRNOT00000067542	ENSRNOT00000067542 // Nfe2l1 // nuclear factor, erythroid derived 2,-like 1 // 10q31 //	0.07572	0.13712	0.21358	0.0252007	0.273283	0.249503
17800800	KTI12	Kti12	NM_001044288	NM_001044288 // Kti12 // KTI12 homolog, chromatin associated (S. cerevisiae) // 5q35 //	-0.05569	-0.09844	-0.27049	0.0252786	0.347056	0.394435
17638514	dual	Dusp8	ENSRNOT00000066124	ENSRNOT00000066124 // Dusp8 // dual specificity phosphatase 8 // 1q41 // 361679 /// NM_	0.18057	0.21285	0.36185	0.0252804	0.0479745	0.0161998
17700209	epithelial	Epsti1	NM_001044257	NM_001044257 // Epsti1 // epithelial stromal interaction 1 (breast) // 15q11 // 498547	0.22447	0.10334	0.30143	0.025303	0.280006	0.0282075
17808624	phospholipase	Plaa	NM_053866	NM_053866 // Plaa // phospholipase A2, activating protein // 5q33 // 116645 /// ENSRNOT	0.09185	-0.0392	-0.1442	0.0253062	0.503317	0.173586
17784662	family	Fam176a	NM_001109243	NM_001109243 // Fam176a // family with sequence similarity 176, member A // 4q34 // 500	-0.01635	0.08702	0.48058	0.0253212	0.2488	0.901992
17849064	tolerance-associated	Toag1	NM_001110838	NM_001110838 // Toag1 // tolerance-associated gene 1 // 8q32 // 363169 /// ENSRNOT00000	0.11869	0.0464	-0.22707	0.0254182	0.421027	0.0932414
17664786	dopey	Dopey2	NM_001191660	NM_001191660 // Dopey2 // dopey family member 2 // 11q11 // 304077 /// ENSRNOT000000023	0.00554	0.08285	0.21562	0.0255361	0.288978	0.929187
17863869	ARP1	Actr1b	NM_001039028	NM_001039028 // Actr1b // ARP1 actin-related protein 1 homolog B (yeast) // 9q21 // 316	0.03585	-0.03985	-0.13239	0.0255552	0.508117	0.744302
17823889	thyroid	Trip11	ENSRNOT00000007004	ENSRNOT00000007004 // Trip11 // thyroid hormone receptor interactor 11 // 6q32 // 31439	-0.02536	0.1998	0.50392	0.025558	0.0976735	0.749852
17856689	zinc	Zdhhc3	NM_001039014	NM_001039014 // Zdhhc3 // zinc finger, DHHC-type containing 3 // 8q32 // 301081 /// ENS	-0.01063	0.1113	0.19324	0.0255587	0.00984582	0.809265
17617612	abhydrolase	Abhd2	NM_001106275	NM_001106275 // Abhd2 // abhydrolase domain containing 2 // 1q31 // 293050 /// ENSRNOT0	0.0416	0.26666	-0.4623	0.0255649	0.0303449	0.598162
17787649	taste	LOC100363053	XM_002729413	XM_002729413 // LOC100363053 // taste receptor, type 2, member 131 // --- // 100363053	0.10137	0.1056	0.31897	0.02561	0.371248	0.398901
17878378	magnesium	Magt1	ENSRNOT00000068479	ENSRNOT00000068479 // Magt1 // magnesium transporter 1 // Xq31 // 116967 /// NM_053946	0.21683	-0.1745	-0.1357	0.0256275	0.00195171	0.00541891
17701240	thyroid	Thrb	ENSRNOT00000061402	ENSRNOT00000061402 // Thrb // thyroid hormone receptor beta // 15p16 // 24831 /// NM_01	-0.05792	0.03734	0.19764	0.0256782	0.396578	0.49008
17842703	BMP-binding	Bmper	ENSRNOT00000033460	ENSRNOT00000033460 // Bmper // BMP-binding endothelial regulator // 8q13 // 300455 ///	-0.00385	0.04489	-0.2206	0.0257015	0.584858	0.966213
17830165	hypothetical	LOC100125385	ENSRNOT00000051754	ENSRNOT00000051754 // LOC100125385 // hypothetical protein LOC100125385 // --- // 10012	0.10251	-0.0074	0.1403	0.0257281	0.869181	0.148196
17738441	microsomal	Mgst2	ENSRNOT00000017785	ENSRNOT00000017785 // Mgst2 // microsomal glutathione S-transferase 2 // 2q26 // 295037	0.01799	0.23595	0.45076	0.0258118	0.0166826	0.873616
17663090	Cd300	Cd300le-ps1	NM_001202463	NM_001202463 // Cd300le-ps1 // Cd300 molecule-like family member E, pseudogene 1 // 10q	-0.36432	-0.05043	0.23213	0.025831	0.642329	0.0115658
17640476	protein	Ppp1r32	NM_145786	NM_145786 // Ppp1r32 // protein phosphatase 1, regulatory subunit 32 // 1q43 // 252958	0.10212	-0.19633	0.15842	0.0258311	0.175063	0.470909
17628406	radial	Rsph3	BC169129	BC169129 // Rsph3 // radial spoke 3 homolog (Chlamydomonas) // 1q11 // 361476	0.06944	-0.17629	-0.13616	0.0258649	0.108116	0.202686
17880998	similar	LOC367362	XM_003754679	XM_003754679 // LOC367362 // similar to Spindlin-like protein 2 (SPIN-2) // --- // 3673	-0.17104	-0.0842	-0.20061	0.0259372	0.603177	0.238561
17841802	caspase	Casp1	ENSRNOT00000009993	ENSRNOT00000009993 // Casp1 // caspase 1 // 8q11 // 25166 /// NM_012762 // Casp1 // cas	0.22208	0.02402	0.31795	0.0259433	0.681882	0.0289671
17798453	polymerase	Polr1e	NM_001107938	NM_001107938 // Polr1e // polymerase (RNA) I polypeptide E // 5q22 // 313245 /// ENSRNO	0.03589	-0.1509	-0.31037	0.0259661	0.0284486	0.626379
17855374	poly	Parp3	NM_001008328	NM_001008328 // Parp3 // poly (ADP-ribose) polymerase family, member 3 // 8q32 // 30098	0.0254	0.05664	0.17688	0.025994	0.195707	0.633463
17766281	vacuolar	Vps16	NM_001005541	NM_001005541 // Vps16 // vacuolar protein sorting 16 homolog (S. cerevisiae) // 3q36 //	0.05536	-0.187	0.14187	0.0260542	0.035598	0.526265
17727822	gene	Gtl3	NM_001037978	NM_001037978 // Gtl3 // gene trap locus 3 // 19p13 // 307642 /// BC099768 // Gtl3 // ge	-0.0334	0.03433	-0.19038	0.0260811	0.510275	0.517712
17660267	mCG13644-like	LOC100365330	XM_003750913	XM_003750913 // LOC100365330 // mCG13644-like // --- // 100365330	-0.09739	0.36951	-0.24973	0.0261427	0.111785	0.376784
17676740	F-box	Fbxo24	ENSRNOT00000038397	ENSRNOT00000038397 // Fbxo24 // F-box protein 24 // 12q12 // 304374 /// NM_001107130 //	0.00811	0.07437	-0.26429	0.0261453	0.292907	0.939302
17624448	similar	LOC499331	NM_001024293	NM_001024293 // LOC499331 // similar to hypothetical protein D030056L22 // 1q43 // 4993	-0.12331	0.06906	-0.18598	0.0261598	0.110092	0.159729
17854833	solute	Slc25a36	ENSRNOT00000037120	ENSRNOT00000037120 // Slc25a36 // solute carrier family 25, member 36 // 8q31 // 501039	-0.00643	0.08808	0.2948	0.0261665	0.035841	0.945918
17870146	hypothetical	LOC100364306	ENSRNOT00000041850	ENSRNOT00000041850 // LOC100364306 // hypothetical protein LOC100364306 // --- // 10036	0.25309	-0.70913	-1.37793	0.0261701	0.260085	0.188302
17880979	similar	LOC689141	ENSRNOT00000061428	ENSRNOT00000061428 // LOC689141 // similar to glutamate receptor, ionotropic, N-methyl	-0.0622	-0.08936	-0.1948	0.0261868	0.102619	0.359169
17664503	keratin	Krtap13-2	NM_001109325	NM_001109325 // Krtap13-2 // keratin associated protein 13-2 // 11q11 // 501765 /// ENS	-0.29107	-0.2117	-0.30014	0.0263383	0.101927	0.0160909
17855571	guanine	Gnai2	NM_031035	NM_031035 // Gnai2 // guanine nucleotide binding protein (G protein), alpha inhibiting	0.2239	0.022	0.1506	0.0263601	0.778099	0.00137388
17678873	D-amino-acid	Dao	NM_053626	NM_053626 // Dao // D-amino-acid oxidase // 12q16 // 114027 /// ENSRNOT00000000881 // D	0.01563	-0.1038	0.1737	0.0263982	0.105412	0.92382
17854816	zinc	Zbtb38	NM_001012471	NM_001012471 // Zbtb38 // zinc finger and BTB domain containing 38 // 8q31 // 315936 //	-0.013	0.08351	0.16646	0.0263987	0.067627	0.756663
17808520	protein	Ptplad2	NM_001108669	NM_001108669 // Ptplad2 // protein tyrosine phosphatase-like A domain containing 2 // 5	0.30083	-0.18801	0.57543	0.0264557	0.533904	0.00212785
17669844	centrosomal	Cep19	ENSRNOT00000037795	ENSRNOT00000037795 // Cep19 // centrosomal protein 19 // 11q22 // 192229 /// NM_138865	0.19126	-0.12516	0.24132	0.0264567	0.100389	0.102374
17655107	hemoglobin	Hba-a2	BC091567	BC091567 // Hba-a2 // hemoglobin alpha, adult chain 2 // 10q12 // 25632 /// ENSRNOT0000	-0.2283	0.18019	-0.27785	0.0264883	0.486057	0.270732
17734890	tetratricopeptide	Ttc37	ENSRNOT00000062017	ENSRNOT00000062017 // Ttc37 // tetratricopeptide repeat domain 37 // 2q11 // 294595	0.08647	0.05293	0.14112	0.0265014	0.371128	0.198302
17756639	FK506	Fkbpl	ENSRNOT00000000494	ENSRNOT00000000494 // Fkbpl // FK506 binding protein-like // 20p12 // 406168 /// NM_001	0.0245	-0.13001	-0.27886	0.0265287	0.108597	0.656821
17866112	solute	Slc16a14	NM_001108229	NM_001108229 // Slc16a14 // solute carrier family 16, member 14 (monocarboxylic acid tr	-0.0987	-0.3126	-0.17115	0.0265653	0.0258479	0.314308
17861144	eukaryotic	Eif4e2	ENSRNOT00000065743	ENSRNOT00000065743 // Eif4e2 // eukaryotic translation initiation factor 4E family memb	0.01633	-0.08494	-0.15456	0.0266089	0.120537	0.719107
17847048	topoisomerase	Topbp1	XM_001072207	XM_001072207 // Topbp1 // topoisomerase (DNA) II binding protein 1 // 8q32 // 315969 //	-0.00467	0.00893	0.30462	0.0267653	0.844436	0.953407
17869430	hypothetical	LOC100364306	ENSRNOT00000041850	ENSRNOT00000041850 // LOC100364306 // hypothetical protein LOC100364306 // --- // 10036	0.25241	-0.52978	-1.22422	0.0268054	0.393995	0.155359
17745872	retinoic	Rai14	NM_001011947	NM_001011947 // Rai14 // retinoic acid induced 14 // 2q16 // 294804 /// ENSRNOT00000046	-0.02584	-0.02049	0.24269	0.0268664	0.7277	0.628433
17751073	ATP-binding	Abcd3	ENSRNOT00000016739	ENSRNOT00000016739 // Abcd3 // ATP-binding cassette, subfamily D (ALD), member 3 // 2q4	-0.10393	-0.044	-0.2613	0.0268879	0.464636	0.0979303
17737471	arylacetamide	Aadacl1	NM_001127524	NM_001127524 // Aadacl1 // arylacetamide deacetylase-like 1 // 2q24 // 294930 /// ENSRN	-0.07382	-0.04002	0.447	0.0268919	0.469484	0.373395
17641768	insulin	Ide	NM_013159	NM_013159 // Ide // insulin degrading enzyme // 1q53 // 25700 /// ENSRNOT00000023342 //	0.02596	-0.04	-0.1038	0.0268928	0.132869	0.769916
17839443	N-acetyl	Naga	NM_001012120	NM_001012120 // Naga // N-acetyl galactosaminidase, alpha // 7q34 // 315165 /// ENSRNOT	0.01074	-0.15685	-0.17105	0.0268972	0.0862345	0.822094
17650742	ribosomal	Rpl19	NM_031103	NM_031103 // Rpl19 // ribosomal protein L19 // 10q31 // 81767 /// FQ222282 // Rpl19 //	0.1512	0.0155	0.1464	0.0268977	0.834485	0.10501
17698483	T-cell	LOC290170	ENSRNOT00000033617	ENSRNOT00000033617 // LOC290170 // T-cell receptor alpha chain V region PHDS58-like //	-0.14565	-0.28642	-0.29357	0.026922	0.0751074	0.17401
17806189	Ufm1-specific	Ufl1	NM_001126279	NM_001126279 // Ufl1 // Ufm1-specific ligase 1 // 5q21 // 313115 /// ENSRNOT00000010421	-0.00606	-0.06005	-0.21713	0.0269396	0.205036	0.955039
17654006	clusterin	Cluap1	NM_001014225	NM_001014225 // Cluap1 // clusterin associated protein 1 // 10q12 // 363544 /// ENSRNOT	0.04797	-0.14977	-0.21758	0.0269408	0.062857	0.53639
17794062	transmembrane	Tmcc1	ENSRNOT00000056393	ENSRNOT00000056393 // Tmcc1 // transmembrane and coiled-coil domain family 1 // 4q42 //	0.04795	0.01166	0.26018	0.0269571	0.806375	0.514884
17715072	neural	Nedd9	NM_001011922	NM_001011922 // Nedd9 // neural precursor cell expressed, developmentally down-regulate	0.10158	0.0075	0.51643	0.0269858	0.909579	0.203603
17856718	similar	RGD1566368	ENSRNOT00000008172	ENSRNOT00000008172 // RGD1566368 // similar to Solute carrier family 6 (neurotransmitte	-0.22198	-0.2589	-0.32157	0.0269883	0.172814	0.164802
17611176	nuclear	Ncoa7	ENSRNOT00000018871	ENSRNOT00000018871 // Ncoa7 // nuclear receptor coactivator 7 // 1p11 // 498995 /// ENS	0.05796	-0.09006	0.26851	0.0269895	0.162876	0.310973
17670070	microRNA	Mir28	NR_031834	NR_031834 // Mir28 // microRNA mir-28 // --- // 100314152	-0.20744	-0.13928	-0.30091	0.02699	0.490936	0.223112
17814884	Rho-associated	Rock2	ENSRNOT00000006403	ENSRNOT00000006403 // Rock2 // Rho-associated coiled-coil containing protein kinase 2 /	-0.021	0.0486	0.21994	0.0269981	0.207204	0.786899
17687623	protein	Ppp2r5a	NM_001107891	NM_001107891 // Ppp2r5a // protein phosphatase 2, regulatory subunit B', alpha // 13q27	0.11856	-0.0332	0.1508	0.0271121	0.340346	0.110389
17705657	peptidylprolyl	Ppif	NM_172243	NM_172243 // Ppif // peptidylprolyl isomerase F // 16p16 // 282819 /// ENSRNOT000000143	-0.12797	-0.265	-0.2992	0.02715	0.113018	0.22923
17743252	outer	Odf2l	NM_001134708	NM_001134708 // Odf2l // outer dense fiber of sperm tails 2-like // 2q44 // 685425 ///	0.14908	0.05486	0.13359	0.0271573	0.567005	0.0917934
17623261	zinc	Znhit2	NM_001107574	NM_001107574 // Znhit2 // zinc finger, HIT-type containing 2 // 1q43 // 309177 /// ENSR	-0.02932	-0.07513	-0.13453	0.0271947	0.502813	0.74426
17876444	hypothetical	LOC680214	ENSRNOT00000060213	ENSRNOT00000060213 // LOC680214 // hypothetical protein LOC680214 // Xq13 // 680214	-0.03402	0.13136	-0.12963	0.0272268	0.289591	0.624488
17641795	cytochrome	Cyp26a1	ENSRNOT00000022549	ENSRNOT00000022549 // Cyp26a1 // cytochrome P450, family 26, subfamily a, polypeptide 1	0.0356	-0.02417	0.51441	0.0272559	0.780464	0.690993
17695800	similar	RGD1308775	NM_001107233	NM_001107233 // RGD1308775 // similar to RIKEN cDNA 4921536K21 // 14q21 // 305476 /// E	-0.10729	0.13204	0.14746	0.0274087	0.23261	0.352407
17665315	RNA	Rg9mtd1	NM_001008337	NM_001008337 // Rg9mtd1 // RNA (guanine-9-) methyltransferase domain containing 1 // 11	0.11653	-0.15802	-0.2043	0.0274464	0.00404355	0.262106
17629122	vomeronasal	Vom1r25	NM_001008921	NM_001008921 // Vom1r25 // vomeronasal 1 receptor 25 // 1q12 // 494270 /// ENSRNOT00000	0.32756	-0.11934	-0.37448	0.027468	0.470072	0.429814
17875207	solute	Slc10a3	NM_001024368	NM_001024368 // Slc10a3 // solute carrier family 10 (sodium/bile acid cotransporter fam	0.18472	-0.09228	0.18394	0.0274686	0.395868	0.112296
17796225	potassium	Kcnj8	ENSRNOT00000018057	ENSRNOT00000018057 // Kcnj8 // potassium inwardly-rectifying channel, subfamily J, memb	0.1316	-0.01965	0.17588	0.0274948	0.809255	0.0821951
17740402	S100	S100a16	NM_001108557	NM_001108557 // S100a16 // S100 calcium binding protein A16 // 2q34 // 361991 /// ENSRN	0.21758	-0.10515	0.1705	0.0274951	0.159145	0.0423497
17729005	GRB2-associated	Gab1	NM_001108444	NM_001108444 // Gab1 // GRB2-associated binding protein 1 // 19q11 // 361388 /// ENSRNO	0.10023	0.07277	0.19715	0.0275319	0.246186	0.103886
17702657	ajuba	Ajuba	NM_053503	NM_053503 // Ajuba // ajuba LIM protein // 15p13 // 85265 /// ENSRNOT00000017753 // Aju	0.29169	0.12195	0.19055	0.0275986	0.235965	0.0129544
17655114	hemoglobin,	Hbq1	XM_347266	XM_347266 // Hbq1 // hemoglobin, theta 1 // 10q12 // 303007	-0.21138	0.05418	-0.42717	0.0276406	0.821172	0.497989
17661735	dual	Dusp3	NM_001173376	NM_001173376 // Dusp3 // dual specificity phosphatase 3 // 10q32.1 // 498003 /// BC1690	0.17284	-0.31684	-0.23544	0.027747	0.00011706	0.0379152
17701505	filamin	Flnb	NM_001107288	NM_001107288 // Flnb // filamin B, beta // 15p14 // 306204 /// ENSRNOT00000066546 // Fl	0.30771	0.00212	0.13386	0.027748	0.96478	0.00619291
17664951	SH3	Sh3bgr	NM_001127682	NM_001127682 // Sh3bgr // SH3 domain binding glutamic acid-rich protein // 11q11 // 498	-0.156	0.13163	-0.37065	0.0277599	0.105384	0.100428
17633194	serum	Saa4	ENSRNOT00000039185	ENSRNOT00000039185 // Saa4 // serum amyloid A4, constitutive // 1q22 // 365245 /// ENSR	-0.29558	-0.00424	-0.31681	0.0278019	0.976967	0.166082
17746221	carbonic	Car3	ENSRNOT00000014180	ENSRNOT00000014180 // Car3 // carbonic anhydrase 3 // 2q23 // 54232 /// NM_019292 // Ca	-1.04328	2.11265	0.1271	0.0278124	0.00294527	0.186155
17725751	RGD1563159	RGD1563159	NM_001108428	NM_001108428 // RGD1563159 // RGD1563159 // 18p11 // 361312 /// ENSRNOT00000064799 // R	0.36283	0.08993	0.2307	0.0278325	0.26571	0.00438155
17795659	Ly49	Ly49s7	NM_001009494	NM_001009494 // Ly49s7 // Ly49 stimulatory receptor 7 // 4q42 // 494203 /// AY649833 //	0.49791	0.13054	0.69453	0.0278453	0.551416	0.00482819
17814211	zinc	Zfp513	NM_001012110	NM_001012110 // Zfp513 // zinc finger protein 513 // 6q14 // 313913 /// ENSRNOT00000050	-0.0469	-0.03635	-0.14545	0.0278695	0.581348	0.480173
17731214	par-3	Pard3	NM_031235	NM_031235 // Pard3 // par-3 (partitioning defective 3) homolog (C. elegans) // 19q12 //	0.06682	-0.02459	0.16605	0.0278811	0.602862	0.510724
17724563	myelin	Mbp	NM_001025289	NM_001025289 // Mbp // myelin basic protein // 18q // 24547 /// ENSRNOT00000033405 // M	0.07379	0.24388	0.42783	0.0278856	0.0304436	0.534208
17656054	ribosomal	Rpl30	K02932	K02932 // Rpl30 // ribosomal protein L30 // 7q22 // 64640	0.90402	0.7073	0.6518	0.0278876	0.04372	0.0747064
17699521	defensin	Defb44	NM_001037529	NM_001037529 // Defb44 // defensin beta 44 // 15p12 // 641652 /// ENSRNOT00000059209 //	0.06185	-0.02763	-0.1946	0.0279326	0.797085	0.534067
17749936	prostaglandin	Ptgfrn	ENSRNOT00000021162	ENSRNOT00000021162 // Ptgfrn // prostaglandin F2 receptor negative regulator // 2q34 //	0.14302	0.22483	0.24689	0.0279618	0.0587499	0.2472
17785710	contactin	Cntn6	NM_013225	NM_013225 // Cntn6 // contactin 6 // 4q41 // 27256 /// ENSRNOT00000051645 // Cntn6 // c	-0.00754	-0.19824	-0.29957	0.0279971	0.196342	0.924962
17692999	CDP-diacylglycerol	Cds1	ENSRNOT00000002918	ENSRNOT00000002918 // Cds1 // CDP-diacylglycerol synthase 1 // 14p22 // 81925 /// NM_03	-0.0016	0.13819	0.3686	0.0280057	0.00484481	0.982765
17693312	septin	Sept11	ENSRNOT00000067222	ENSRNOT00000067222 // Sept11 // septin 11 // 14p22 // 305227 /// NM_001107208 // Sept11	-0.0103	0.01752	0.20668	0.028042	0.801701	0.793909
17846965	kyphoscoliosis	Ky	ENSRNOT00000010992	ENSRNOT00000010992 // Ky // kyphoscoliosis peptidase // 8q32 // 315962 /// NM_001108180	-0.13932	-0.38365	-0.22617	0.0281018	0.0788039	0.127607
17653607	sorting	Snx29	NM_001109526	NM_001109526 // Snx29 // sorting nexin 29 // 10q11 // 689142 /// ENSRNOT00000003150 //	0.18539	0.059	0.1393	0.0281234	0.487632	0.0211435
17670851	RIMS	Rimbp3	XM_221302	XM_221302 // Rimbp3 // RIMS binding protein 3 // 11q23 // 303785 /// ENSRNOT00000051991	0.00805	0.0971	-0.17136	0.0281814	0.450724	0.934708
17730283	zinc	Zfp1	ENSRNOT00000025761	ENSRNOT00000025761 // Zfp1 // zinc finger protein 1 // 19q12 // 498952 /// XM_574241 //	0.03665	0.06285	-0.49783	0.0281867	0.737826	0.728932
17661334	junction	Jup	NM_031047	NM_031047 // Jup // junction plakoglobin // 10q32.1 // 81679 /// ENSRNOT00000040845 //	-0.05293	-0.1525	0.183	0.028213	0.0855381	0.417407
17640296	tetratricopeptide	Ttc9c	ENSRNOT00000026376	ENSRNOT00000026376 // Ttc9c // tetratricopeptide repeat domain 9C // 1q43 // 309196 ///	0.19732	0.00762	0.18668	0.0282236	0.91981	0.0643417
17675701	cytochrome	Cyp3a18	NM_145782	NM_145782 // Cyp3a18 // cytochrome P450, family 3, subfamily a, polypeptide 18 // 12p11	-0.26455	0.01074	0.1586	0.0282362	0.907404	0.0633319
17718628	ninjurin	Ninj1	ENSRNOT00000022341	ENSRNOT00000022341 // Ninj1 // ninjurin 1 // 17p14 // 25338 /// NM_012867 // Ninj1 // n	0.04398	-0.0798	0.0922	0.0282574	0.204392	0.202298
17773400	protein	Prkra	NM_001024780	NM_001024780 // Prkra // protein kinase, interferon inducible double stranded RNA depen	0.04552	0.01374	0.13773	0.0282845	0.730439	0.431611
17706642	DPY30	Dydc1	ENSRNOT00000014862	ENSRNOT00000014862 // Dydc1 // DPY30 domain containing 1 // 16p14 // 688433	-0.0274	0.00493	-0.18374	0.0283094	0.938361	0.631578
17768873	deoxynucleotidyltransferase,	Dnttip1	ENSRNOT00000020280	ENSRNOT00000020280 // Dnttip1 // deoxynucleotidyltransferase, terminal, interacting pro	0.00689	-0.103	-0.14963	0.0283571	0.144896	0.876969
17811260	high	Hmgn2	NM_001025624	NM_001025624 // Hmgn2 // high mobility group nucleosomal binding domain 2 // 5q36 // 11	-0.03507	0.0015	-0.221	0.0284087	0.986982	0.709171
17867298	COXII	COX2	ENSRNOT00000043693	ENSRNOT00000043693 // COX2 // COXII // --- // 26198	-0.1005	-0.0791	-0.1431	0.0284167	0.0445091	0.0757549
17660512	karyopherin	Kpnb1	ENSRNOT00000012376	ENSRNOT00000012376 // Kpnb1 // karyopherin (importin) beta 1 // 10q32.1 // 24917 /// NM	0.01155	0.04407	0.0816	0.0284246	0.312591	0.843982
17760470	retinoid	Rxra	ENSRNOT00000012892	ENSRNOT00000012892 // Rxra // retinoid X receptor alpha // 3p12 // 25271 /// NM_012805	0.0552	-0.0043	-0.0834	0.0284537	0.928903	0.472671
17686678	SLAM	Slamf7	ENSRNOT00000038006	ENSRNOT00000038006 // Slamf7 // SLAM family member 7 // 13q24 // 364049 /// NM_00119155	-0.16067	0.15969	0.4827	0.0284582	0.0457364	0.252386
17668900	Cd200	Cd200r2	ENSRNOT00000043917	ENSRNOT00000043917 // Cd200r2 // Cd200 receptor 2 // 11q21 // 501779 /// ENSRNOT0000004	0.07444	0.01397	0.39846	0.028477	0.942313	0.394036
17806066	copine	Cpne3	NM_001107917	NM_001107917 // Cpne3 // copine III // 5q13 // 313087 /// ENSRNOT00000008281 // Cpne3 /	0.13323	-0.0252	0.14273	0.0284801	0.741423	0.177956
17701389	synaptoporin	Synpr	NM_023974	NM_023974 // Synpr // synaptoporin // 15p16 // 66030 /// ENSRNOT00000011307 // Synpr //	0.0421	0.17907	-0.26192	0.0284993	0.095719	0.644574
17690440	WD	Wdr1	NM_001014135	NM_001014135 // Wdr1 // WD repeat domain 1 // 14q21 // 360950 /// ENSRNOT00000024012 //	0.0696	-0.0757	0.1212	0.0285724	0.0109131	0.175243
17830523	H1	H1f0	ENSRNOT00000038697	ENSRNOT00000038697 // H1f0 // H1 histone family, member 0 // 7q34 // 24437 /// NM_01257	0.00894	0.34355	0.18199	0.0286457	0.0108792	0.869887
17824035	serpin	Serpina6	NM_001009663	NM_001009663 // Serpina6 // serpin peptidase inhibitor, clade A, member 6 // 6q32 // 29	-0.15667	0.07886	-0.2711	0.0287722	0.550673	0.466358
17655180	BCL2/adenovirus	Bnip1	NM_080897	NM_080897 // Bnip1 // BCL2/adenovirus E1B interacting protein 1 // 10q12 // 140932 ///	0.14583	0.01749	0.19868	0.0287847	0.824575	0.0167824
17780961	CD36	Cd36	AF111268	AF111268 // Cd36 // CD36 molecule (thrombospondin receptor) // 4q11 // 29184 /// ENSRNO	-0.01459	0.09672	-0.51298	0.0287968	0.646326	0.910719
17866181	neuromedin	Nmur1	ENSRNOT00000025024	ENSRNOT00000025024 // Nmur1 // neuromedin U receptor 1 // 9q35 // 65276 /// NM_023100 /	-0.08969	-0.02235	-0.20501	0.0288172	0.768811	0.341429
17868814	hypothetical	LOC100364306	ENSRNOT00000041850	ENSRNOT00000041850 // LOC100364306 // hypothetical protein LOC100364306 // --- // 10036	0.41852	-0.56613	-1.40404	0.02888	0.421939	0.0272785
17827443	ADP-ribosylation	Arl1	ENSRNOT00000007623	ENSRNOT00000007623 // Arl1 // ADP-ribosylation factor-like 1 // 7q13 // 64187 /// NM_02	0.0169	-0.0302	-0.1236	0.0289306	0.525234	0.83638
17696408	pleckstrin	Plek	NM_001025750	NM_001025750 // Plek // pleckstrin // 14q22 // 364206 /// ENSRNOT00000007044 // Plek //	0.11238	0.15153	0.21394	0.0289439	0.0253303	0.33933
17745475	nicotinamide	Nnt	NM_001013157	NM_001013157 // Nnt // nicotinamide nucleotide transhydrogenase // 2q16 // 310378 /// E	0.11217	0.0906	0.1719	0.0289473	0.0871139	0.129072
17666279	phosphatidylinositol	Pigx	NM_001100651	NM_001100651 // Pigx // phosphatidylinositol glycan anchor biosynthesis, class X // 11q	-0.01167	-0.13982	0.19688	0.0290835	0.0656138	0.794202
17633019	epithelial	Emp3	NM_030847	NM_030847 // Emp3 // epithelial membrane protein 3 // 1q22 // 81505 /// ENSRNOT00000028	0.03569	0.02498	0.22165	0.0290848	0.842888	0.599668
17872868	moesin	Msn	ENSRNOT00000040148	ENSRNOT00000040148 // Msn // moesin // Xq31 // 81521 /// NM_030863 // Msn // moesin //	0.10396	-0.0478	0.19708	0.029119	0.127859	0.202293
17670615	armadillo	Arvcf	NM_001131013	NM_001131013 // Arvcf // armadillo repeat gene deleted in velo-cardio-facial syndrome /	0.15241	-0.20451	0.1539	0.0291196	0.0172801	0.0145725
17690418	cytokine-dependent	Clnk	XM_002724996	XM_002724996 // Clnk // cytokine-dependent hematopoietic cell linker // 14q21 // 295518	-0.10195	0.22435	0.27594	0.0292111	0.141999	0.37428
17784742	ladybird	Lbx2	NM_001109244	NM_001109244 // Lbx2 // ladybird homeobox 2 // 4q34 // 500224 /// ENSRNOT00000011189 //	-0.03485	0.06263	-0.17333	0.0292213	0.551566	0.605255
17612420	vomeronasal	Vom1r6	NM_001009512	NM_001009512 // Vom1r6 // vomeronasal 1 receptor 6 // 1q12 // 494231 /// ENSRNOT0000005	0.05267	0.09998	-0.42757	0.0292252	0.56504	0.699622
17870660	similar	RGD1566184	XM_001061554	XM_001061554 // RGD1566184 // similar to Testis derived transcript // Xq12 // 298331	-0.06108	0.02813	-0.34389	0.0292619	0.837351	0.49649
17869798	hypothetical	LOC691414	ENSRNOT00000045621	ENSRNOT00000045621 // LOC691414 // hypothetical protein LOC691414 // --- // 691414 ///	0.2058	0.50084	0.31088	0.0292631	0.177482	0.117762
17615226	alkB,	Alkbh6	NM_001127450	NM_001127450 // Alkbh6 // alkB, alkylation repair homolog 6 (E. coli) // 1q21 // 292780	0.02314	-0.30838	-0.28414	0.0292699	0.0032377	0.782604
17798252	testis-specific	Tesk1	ENSRNOT00000023695	ENSRNOT00000023695 // Tesk1 // testis-specific kinase 1 // 5q22 // 29460	0.24037	0.02904	-0.16803	0.0292938	0.729909	4.447e-05
17624845	RNA	Rcl1	ENSRNOT00000020809	ENSRNOT00000020809 // Rcl1 // RNA terminal phosphate cyclase-like 1 // 1q52 // 309301 /	-0.04242	-0.152	-0.24323	0.0293188	0.127153	0.306418
17686184	chemokine	Xcl1	ENSRNOT00000003976	ENSRNOT00000003976 // Xcl1 // chemokine (C motif) ligand 1 // 13q23 // 171371 /// NM_13	-0.18534	0.05064	0.13586	0.0293263	0.295156	0.0251713
17654108	zinc	Zfp13	NM_001105765	NM_001105765 // Zfp13 // zinc finger protein 13 // 10q12 // 287095 /// ENSRNOT000000045	0.06506	0.13615	-0.16799	0.0294433	0.192839	0.692442
17681674	immunoglobulin-like	Ildr2	ENSRNOT00000031367	ENSRNOT00000031367 // Ildr2 // immunoglobulin-like domain containing receptor 2 // 13q2	0.09842	0.02622	-0.45768	0.0295018	0.849744	0.3844
17767745	BPI	Bpifa2f	NM_080775	NM_080775 // Bpifa2f // BPI fold containing family A, member 2F // 3q41-q42 // 54303 //	-0.25158	-0.00156	-0.26953	0.0295129	0.981259	0.0536103
17771581	PHD	Phf19	ENSRNOT00000025528	ENSRNOT00000025528 // Phf19 // PHD finger protein 19 // 3p11 // 296653	0.15933	-0.36522	-0.31416	0.0295406	0.0115891	0.107165
17681962	intelectin	Itln1	ENSRNOT00000006196	ENSRNOT00000006196 // Itln1 // intelectin 1 (galactofuranose binding) // 13q24 // 49828	-0.06539	0.0175	0.24118	0.0295836	0.845976	0.348096
17855772	dystroglycan	Dag1	NM_053697	NM_053697 // Dag1 // dystroglycan 1 (dystrophin-associated glycoprotein 1) // 8q32 // 1	0.08425	0.0415	0.0964	0.0296629	0.415773	0.0685328
17750853	G-protein	Gpr88	ENSRNOT00000037068	ENSRNOT00000037068 // Gpr88 // G-protein coupled receptor 88 // 2q41 // 64443 /// NM_03	0.40956	0.30291	0.22476	0.0296717	0.0608988	0.16146
17832060	hypothetical	LOC680590	NR_036618	NR_036618 // LOC680590 // hypothetical protein LOC680590 // 7q36 // 680590	-0.01846	0.20039	-0.26448	0.0297074	0.210149	0.822628
17842007	mastermind	Maml2	ENSRNOT00000066446	ENSRNOT00000066446 // Maml2 // mastermind like 2 (Drosophila) // 8q11 // 689844	0.1203	0.15536	0.14786	0.0297127	0.164475	0.0860504
17828502	similar	RGD1561410	ENSRNOT00000031284	ENSRNOT00000031284 // RGD1561410 // similar to sentrin 15 // 7q22 // 299844 /// XM_0037	-0.37295	-0.80555	-0.85776	0.0297465	0.0187291	0.203186
17761719	MORN	Morn5	NM_001047912	NM_001047912 // Morn5 // MORN repeat containing 5 // 3p11 // 362122 /// ENSRNOT00000036	-0.04654	0.16235	0.14266	0.0298294	0.251089	0.740319
17781241	GTP-binding	Gtpbp10	NM_001100815	NM_001100815 // Gtpbp10 // GTP-binding protein 10 (putative) // 4q12 // 312054 /// ENSR	-0.08354	-0.06757	-0.17001	0.0298615	0.348348	0.322648
17750321	olfactory	Olr392	NM_001000914	NM_001000914 // Olr392 // olfactory receptor 392 // 2q34 // 405227 /// ENSRNOT000000243	0.13367	-0.03368	-0.29054	0.029881	0.855516	0.208352
17840461	solute	Slc38a2	ENSRNOT00000039002	ENSRNOT00000039002 // Slc38a2 // solute carrier family 38, member 2 // 7q34 // 29642 //	0.0821	0.1822	0.6215	0.0299019	0.0599307	0.0998344
17713329	hypothetical	LOC100361542	XR_146657	XR_146657 // LOC100361542 // hypothetical protein LOC100361542 // --- // 100361542	-0.00128	-0.09508	0.31242	0.0299049	0.536011	0.9928
17755968	olfactory	Olr1726	NM_001000896	NM_001000896 // Olr1726 // olfactory receptor 1726 // 20p12 // 405204 /// ENSRNOT000000	0.17141	-0.02833	-0.38395	0.0299593	0.92215	0.245535
17866419	RAB17,	Rab17	NM_001109363	NM_001109363 // Rab17 // RAB17, member RAS oncogene family // 9q36 // 503269 /// ENSRNO	-0.05202	0.007	0.17866	0.0299886	0.847388	0.765589
17828310	bestrophin	Best3	NM_001191783	NM_001191783 // Best3 // bestrophin 3 // 7q22 // 314847 /// ENSRNOT00000007309 // Best3	-0.03416	-0.29589	0.14369	0.0300567	0.17887	0.617257
17845789	dyslexia	Dyx1c1	NM_001007010	NM_001007010 // Dyx1c1 // dyslexia susceptibility 1 candidate 1 homolog (human) // 8q24	-0.06558	0.17664	-0.17425	0.0300735	0.0715246	0.416904
17743437	urate	Uox	ENSRNOT00000021970	ENSRNOT00000021970 // Uox // urate oxidase // 2q44 // 114768 /// NM_053768 // Uox // ur	-0.03866	-0.02837	0.1867	0.0301269	0.744313	0.710526
17653525	nudE	Nde1	ENSRNOT00000000029	ENSRNOT00000000029 // Nde1 // nudE nuclear distribution gene E homolog 1 (A. nidulans)	0.0806	-0.07333	0.1034	0.0301933	0.320466	0.561507
17859528	CASP8	Cflar	NM_001033864	NM_001033864 // Cflar // CASP8 and FADD-like apoptosis regulator // 9q31 // 117279 ///	0.06358	0.1088	0.16609	0.0302391	0.0137031	0.579426
17673587	coiled-coil	Ccdc92	ENSRNOT00000032739	ENSRNOT00000032739 // Ccdc92 // coiled-coil domain containing 92 // 12q15 // 100036765	0.11769	0.25785	0.5098	0.0302577	0.0186205	0.163951
17722546	transmembrane	Tmco6	NM_001106154	NM_001106154 // Tmco6 // transmembrane and coiled-coil domains 6 // 18p11 // 291661 ///	0.04944	0.0213	0.19293	0.0302906	0.683065	0.324024
17781795	similar	LOC500046	ENSRNOT00000038566	ENSRNOT00000038566 // LOC500046 // similar to hypothetical protein FLJ21986 // 4q22 //	0.01753	-0.07525	0.2737	0.0303328	0.467494	0.809039
17860525	wingless-type	Wnt10a	NM_001108227	NM_001108227 // Wnt10a // wingless-type MMTV integration site family, member 10A // 9q3	-0.11753	0.038	0.10767	0.0303834	0.723203	0.321671
17768616	serum/glucocorticoid	Sgk2	NM_134463	NM_134463 // Sgk2 // serum/glucocorticoid regulated kinase 2 // 3q42 // 171497 /// ENSR	-0.24178	-0.3445	-0.48968	0.0304223	0.00310315	0.0284894
17847732	DALR	Dalrd3	NM_001014214	NM_001014214 // Dalrd3 // DALR anticodon binding domain containing 3 // 8q32 // 363146	0.00438	-0.11758	-0.09533	0.0304289	0.0338144	0.960105
17716808	F-box	Fbxo18	NM_001106119	NM_001106119 // Fbxo18 // F-box only protein 18 // 17q12.3 // 291293 /// ENSRNOT0000002	0.0677	-0.08638	0.13881	0.0305095	0.093009	0.330667
17752375	tripartite	Trim40	NM_001009175	NM_001009175 // Trim40 // tripartite motif-containing 40 // 20p12 // 365528 /// ENSRNOT	-0.07785	0.13564	-0.17775	0.0305299	0.065807	0.305527
17783399	GTPase,	Gimap8	NM_001033923	NM_001033923 // Gimap8 // GTPase, IMAP family member 8 // 4q24 // 500112 /// ENSRNOT000	-0.01723	-0.07721	-0.31343	0.0306038	0.408113	0.883974
17831159	serine	Serhl2	NM_001130579	NM_001130579 // Serhl2 // serine hydrolase-like 2 // 7q34 // 500911 /// ENSRNOT00000036	-0.10198	0.11489	-0.23864	0.0306171	0.364893	0.403963
17769143	DEAD	Ddx27	NM_001135801	NM_001135801 // Ddx27 // DEAD (Asp-Glu-Ala-Asp) box polypeptide 27 // 3q42 // 362274 //	0.008	-0.06417	-0.10493	0.0306182	0.36197	0.907406
17680378	protein	Ptpn7	NM_145683	NM_145683 // Ptpn7 // protein tyrosine phosphatase, non-receptor type 7 // 13q13 // 246	-0.00406	-0.08022	0.10342	0.0306552	0.212066	0.962643
17761789	olfactory	Olr419	NM_001000968	NM_001000968 // Olr419 // olfactory receptor 419 // 3q11 // 405321 /// ENSRNOT000000104	-0.10773	-0.01569	-0.13539	0.0306568	0.898527	0.444958
17689947	microRNA	Mir328b	NR_037399	NR_037399 // Mir328b // microRNA mir-328b // --- // 100526626	-0.04571	-0.02366	0.14232	0.0306811	0.819284	0.489977
17789260	STEAP	Steap4	NM_001044265	NM_001044265 // Steap4 // STEAP family member 4 // 4q12 // 499991 /// ENSRNOT0000001143	-0.25734	0.12033	0.1382	0.0306843	0.388362	0.0332678
17846607	phospholipid	Plscr4	ENSRNOT00000010765	ENSRNOT00000010765 // Plscr4 // phospholipid scramblase 4 // 8q31 // 300900 /// NM_0010	0.01877	0.00435	0.21395	0.0306936	0.97364	0.89208
17745313	heat	Hspb3	NM_031750	NM_031750 // Hspb3 // heat shock protein 3 // 2q14 // 78951 /// ENSRNOT00000014627 // H	-0.02499	0.05553	-0.16504	0.0307475	0.574394	0.667842
17815536	alkylglycerol	Agmo	NM_001135899	NM_001135899 // Agmo // alkylglycerol monooxygenase // 6q21 // 362732 /// ENSRNOT000000	0.16356	0.1982	0.1194	0.0307489	0.114626	0.0888555
17634190	peroxisomal	Pex11a	NM_053487	NM_053487 // Pex11a // peroxisomal biogenesis factor 11 alpha // 1q31 // 85249 /// ENSR	-0.11918	0.0756	-0.32644	0.0307869	0.616916	0.554235
17667616	ADAM	Adamts1	NM_024400	NM_024400 // Adamts1 // ADAM metallopeptidase with thrombospondin type 1 motif, 1 // 11	0.25581	0.58061	0.24602	0.0308064	0.0162823	0.117541
17734222	core-binding	Cbfa2t3	NM_001108453	NM_001108453 // Cbfa2t3 // core-binding factor, runt domain, alpha subunit 2; transloca	0.14404	0.18427	-0.17641	0.0308107	0.0709078	0.271128
17637425	dCTP	Dctpp1	NM_138892	NM_138892 // Dctpp1 // dCTP pyrophosphatase 1 // 1q36 // 192252 /// ENSRNOT00000024074	-0.06985	0.07317	0.21602	0.0308138	0.256195	0.226964
17688618	similar	RGD1562423	XM_577326	XM_577326 // RGD1562423 // similar to DNA segment, Chr 5, ERATO Doi 577, expressed // 1	-0.08088	-0.26615	-0.33133	0.0308179	0.133643	0.53843
17844285	aminoglycoside	Agphd1	NM_001106823	NM_001106823 // Agphd1 // aminoglycoside phosphotransferase domain containing 1 // 8q24	0.10971	-0.0501	0.4433	0.0308373	0.433561	0.293005
17764547	leucine-rich	Lgr4	ENSRNOT00000007681	ENSRNOT00000007681 // Lgr4 // leucine-rich repeat-containing G protein-coupled receptor	0.10512	-0.0063	-0.2189	0.0308976	0.84996	0.0482134
17774944	pyruvate	Pdhx	NM_001044242	NM_001044242 // Pdhx // pyruvate dehydrogenase complex, component X // 3q31-q32 // 3112	-0.09098	-0.11697	-0.10648	0.0309074	0.113057	0.274855
17867400	similar	LOC501223	XM_001071000	XM_001071000 // LOC501223 // similar to Discs large homolog 5 (Placenta and prostate DL	0.3574	0.22953	0.59845	0.030914	0.0944283	0.0897405
17756917	vacuolar	Vps52	NM_033097	NM_033097 // Vps52 // vacuolar protein sorting 52 homolog (S. cerevisiae) // 20p12 // 2	0.2527	0.30188	0.21251	0.030933	0.057587	0.0360767
17668380	gamma-aminobutyric	Gabrr3	NM_138897	NM_138897 // Gabrr3 // gamma-aminobutyric acid (GABA) receptor, rho 3 // 11q12 // 19225	-0.04221	0.05301	-0.25726	0.0309639	0.446864	0.653856
17792910	anthrax	Antxr1	NM_001044249	NM_001044249 // Antxr1 // anthrax toxin receptor 1 // 4q34 // 362393 /// ENSRNOT0000001	0.1781	0.34189	0.3228	0.0309753	0.00421563	0.0144585
17867493	similar	LOC689635	XM_002727296	XM_002727296 // LOC689635 // similar to spermatogenesis associated glutamate (E)-rich p	0.12114	-0.02548	-0.4144	0.0309779	0.924033	0.201154
17844638	stomatin-like	Stoml1	XM_236297	XM_236297 // Stoml1 // stomatin-like 1 // 8q24 // 300748 /// ENSRNOT00000011383 // Stom	-0.00089	-0.06679	-0.20485	0.0310226	0.406768	0.986686
17804942	solute	Slc35e2b	NM_001107998	NM_001107998 // Slc35e2b // solute carrier family 35, member E2B // 5q36 // 313765 ///	0.01167	-0.14115	0.189	0.031024	0.0789364	0.84299
17785543	similar	RGD1560289	NM_001134623	NM_001134623 // RGD1560289 // similar to chromosome 3 open reading frame 20 // 4q34 //	0.00339	-0.23928	-0.22124	0.0310672	0.128607	0.977403
17673036	Williams-Beuren	Wbscr28	ENSRNOT00000002001	ENSRNOT00000002001 // Wbscr28 // Williams-Beuren syndrome chromosome region 28 (human)	-0.0006	0.03817	-0.17958	0.0310959	0.653108	0.995068
17748264	RNA	Rbm46	NM_001135717	NM_001135717 // Rbm46 // RNA binding motif protein 46 // 2q34 // 310548 /// ENSRNOT0000	0.09662	-0.01903	0.16105	0.0311525	0.74312	0.263893
17707924	solute	Slc25a4	ENSRNOT00000014704	ENSRNOT00000014704 // Slc25a4 // solute carrier family 25 (mitochondrial carrier; adeni	0.0149	-0.01	-0.30024	0.0312349	0.807033	0.876425
17627637	erythrocyte	Epb4.1l2	ENSRNOT00000061332	ENSRNOT00000061332 // Epb4.1l2 // erythrocyte membrane protein band 4.1-like 2 // 1p12	0.10481	0.13992	0.18487	0.0312602	0.0574563	0.0314996
17640368	inner	Incenp	NM_001106335	NM_001106335 // Incenp // inner centromere protein // 1q43 // 293733 /// ENSRNOT0000004	0.02557	-0.52509	-0.25008	0.0312783	0.00076366	0.581035
17671912	RB-associated	Rbak	NM_001191664	NM_001191664 // Rbak // RB-associated KRAB zinc finger // 12p11 // 288489 /// ENSRNOT00	-0.11252	-0.28366	-0.2411	0.0314071	0.0448514	0.268768
17783436	transmembrane	Tmem176a	NM_001039008	NM_001039008 // Tmem176a // transmembrane protein 176A // 4q24 // 297077 /// ENSRNOT000	0.32977	0.0184	0.1898	0.0314107	0.867026	0.0216189
17813135	family	Fam213b	NM_001108697	NM_001108697 // Fam213b // family with sequence similarity 213, member B // 5q36 // 362	-0.03224	-0.33488	-0.31391	0.0314243	0.00048911	0.68037
17839164	casein	Csnk1e	NM_031617	NM_031617 // Csnk1e // casein kinase 1, epsilon // 7q34 // 58822 /// ENSRNOT00000018126	0.1042	0.11319	0.2059	0.0314895	0.0520692	0.270319
17701813	autophagy	Atg14	NM_001107258	NM_001107258 // Atg14 // autophagy related 14 // 15p14 // 305831 /// ENSRNOT00000016274	-0.01584	-0.06583	0.15471	0.0315339	0.0335056	0.810011
17824495	hypothetical	RGD1305627	ENSRNOT00000065971	ENSRNOT00000065971 // RGD1305627 // hypothetical LOC314467 // 6q32 // 314467 /// BC1587	-0.14648	0.08274	0.17433	0.0315725	0.40681	0.0444921
17668049	holocarboxylase	Hlcs	ENSRNOT00000002291	ENSRNOT00000002291 // Hlcs // holocarboxylase synthetase (biotin-(proprionyl-CoA-carbox	0.05433	-0.00302	0.25576	0.0316399	0.951306	0.425428
17829145	transmembrane	Tm7sf4	ENSRNOT00000006243	ENSRNOT00000006243 // Tm7sf4 // transmembrane 7 superfamily member 4 // 7q22 // 299889	-0.38996	-0.05629	-0.20839	0.0316624	0.48126	0.00636394
17804244	rCG30986-like	LOC100366273	ENSRNOT00000014629	ENSRNOT00000014629 // LOC100366273 // rCG30986-like // --- // 100366273 /// ENSRNOT0000	-0.00014	-0.00605	0.11958	0.0316785	0.92478	0.997705
17733213	lecithin	Lcat	NM_017024	NM_017024 // Lcat // lecithin cholesterol acyltransferase // 19q12 // 24530 /// ENSRNOT	0.01877	0.08344	-0.0713	0.0317081	0.253789	0.925219
17750311	Cd53	Cd53	ENSRNOT00000024344	ENSRNOT00000024344 // Cd53 // Cd53 molecule // 2q34-q41 // 24251 /// NM_012523 // Cd53	-0.09603	0.15915	0.24853	0.031763	0.0507674	0.479088
17868186	hypothetical	LOC100364306	ENSRNOT00000041850	ENSRNOT00000041850 // LOC100364306 // hypothetical protein LOC100364306 // --- // 10036	0.19094	-0.46903	-1.20941	0.0317701	0.452739	0.240191
17694610	RELT-like	Rell1	ENSRNOT00000002984	ENSRNOT00000002984 // Rell1 // RELT-like 1 // 14p11 // 289635 /// NM_001113776 // Rell1	0.05278	-0.06529	0.81391	0.031771	0.500899	0.610028
17629093	zinc	Zfp40	NM_001168642	NM_001168642 // Zfp40 // zinc finger protein 40 // 1q12 // 690661	0.1059	-0.39878	-0.22209	0.0318304	0.0105146	0.172706
17778022	similar	RGD1564039	XM_575250	XM_575250 // RGD1564039 // similar to ventral prostate-specific protein // 3q41 // 4999	0.03975	-0.29382	-0.30842	0.0318359	0.14553	0.661388
17837232	trichorhinophalangeal	Trps1	NM_001134837	NM_001134837 // Trps1 // trichorhinophalangeal syndrome I // 7q31 // 299897 /// ENSRNOT	0.15459	-0.1028	0.26131	0.0318412	0.184498	0.00381125
17743424	chitobiase,	Ctbs	NM_031023	NM_031023 // Ctbs // chitobiase, di-N-acetyl- // 2q44 // 81652 /// ENSRNOT00000020972 /	0.32184	0.0212	0.2338	0.0318657	0.843511	0.0106197
17785631	kelch	Kbtbd8	NM_001109250	NM_001109250 // Kbtbd8 // kelch repeat and BTB (POZ) domain containing 8 // 4q34 // 500	0.01456	-0.13111	-0.45394	0.0318698	0.428869	0.877101
17646600	microfibrillar-associated	Mfap4	NM_001034124	NM_001034124 // Mfap4 // microfibrillar-associated protein 4 // 10q23 // 287382 /// ENS	0.02534	0.30573	0.47813	0.0319533	0.138328	0.67587
17726177	autophagy	Atg12	NM_001038495	NM_001038495 // Atg12 // autophagy related 12 // 18q11 // 361321 /// ENSRNOT00000000170	0.06989	-0.09665	-0.11027	0.0319999	0.0594677	0.176524
17853947	hypothetical	LOC691849	NM_001198796	NM_001198796 // LOC691849 // hypothetical protein LOC691849 // 8q24 // 691849	0.01397	-0.0525	0.23386	0.0320303	0.46476	0.872399
17673519	scavenger	Scarb1	NM_031541	NM_031541 // Scarb1 // scavenger receptor class B, member 1 // 12q15-q16 // 25073 /// E	0.16581	-0.0536	-0.2886	0.0320871	0.535762	0.0271972
17727714	glutamic-oxaloacetic	Got2	NM_013177	NM_013177 // Got2 // glutamic-oxaloacetic transaminase 2, mitochondrial (aspartate amin	0.03067	-0.0372	-0.0882	0.0320939	0.39616	0.674266
17796326	SRY-box	Sox5	AB073719	AB073719 // Sox5 // SRY-box containing gene 5 // 4q44 // 140587	0.09934	-0.00139	0.29677	0.0321819	0.990158	0.0617726
17673150	GTF2I	Gtf2ird1	ENSRNOT00000002010	ENSRNOT00000002010 // Gtf2ird1 // GTF2I repeat domain containing 1 // 12q12 // 246770 /	0.02626	-0.02548	0.21736	0.0321916	0.59772	0.68228
17822591	Six6	Six6os1	XM_001077640	XM_001077640 // Six6os1 // Six6 opposite strand transcript 1 // 6q24 // 500673 /// ENSR	-0.02996	-0.06851	0.15093	0.0322088	0.429731	0.793216
17614591	cytochrome	Cyp2a1	NM_012692	NM_012692 // Cyp2a1 // cytochrome P450, family 2, subfamily a, polypeptide 1 // 1q21 //	0.2221	0.04699	0.1861	0.0322131	0.842177	0.194721
17786230	histamine	Hrh1	ENSRNOT00000009775	ENSRNOT00000009775 // Hrh1 // histamine receptor H 1 // 4q42 // 24448 /// NM_017018 //	-0.09323	0.02527	-0.18627	0.0322961	0.773902	0.487175
17660843	nuclear	Nr1d1	NM_001113422	NM_001113422 // Nr1d1 // nuclear receptor subfamily 1, group D, member 1 // 10q31 // 25	-0.0741	-0.4253	-1.14779	0.0323029	0.0322485	0.480118
17633870	synemin,	Synm	NM_001134858	NM_001134858 // Synm // synemin, intermediate filament protein // 1q22 // 308709 /// EN	0.06917	0.04795	-0.28374	0.0323039	0.446786	0.516995
17876602	asparagine-linked	Alg13	NM_001013951	NM_001013951 // Alg13 // asparagine-linked glycosylation 13 homolog (S. cerevisiae) //	0.03735	-0.0197	-0.10821	0.032377	0.7827	0.67614
17800209	leptin	Lepr	NM_012596	NM_012596 // Lepr // leptin receptor // 5q33 // 24536 /// NM_020099 // Leprot // leptin	-0.06522	0.04245	-0.21377	0.0324339	0.684113	0.478704
17652072	mitogen	Map3k3	NM_001107058	NM_001107058 // Map3k3 // mitogen activated protein kinase kinase kinase 3 // 10q32.1 /	-0.01279	0.07218	-0.15729	0.0324718	0.348427	0.792297
17851994	interleukin	Il10ra	NM_057193	NM_057193 // Il10ra // interleukin 10 receptor, alpha // 8q22 // 117539 /// ENSRNOT0000	0.22224	0.18395	0.36274	0.0325228	0.0321067	0.0369773
17732356	deoxyhypusine	Dhps	NM_001004207	NM_001004207 // Dhps // deoxyhypusine synthase // 19q11 // 288923 /// ENSRNOT0000000565	-0.03238	-0.11403	-0.18553	0.0325306	0.270532	0.699206
17810919	serine	Serinc2	NM_001031656	NM_001031656 // Serinc2 // serine incorporator 2 // 5q36 // 313057 /// ENSRNOT000000175	0.20773	0.01762	0.26776	0.0325934	0.946312	0.273679
17661517	signal	Stat5b	ENSRNOT00000026354	ENSRNOT00000026354 // Stat5b // signal transducer and activator of transcription 5B //	0.06837	-0.17002	0.1597	0.0326083	0.00992668	0.319144
17684680	nuclear	Nr5a2	NM_021742	NM_021742 // Nr5a2 // nuclear receptor subfamily 5, group A, member 2 // 13q13 // 60349	-0.13058	0.02637	0.2432	0.0326281	0.854418	0.152125
17648954	SEBOX	Sebox	ENSRNOT00000013296	ENSRNOT00000013296 // Sebox // SEBOX homeobox // 10q25 // 58922 /// NM_023951 // Sebox	-0.20627	0.11668	0.57964	0.0327038	0.514644	0.0701264
17865827	secretogranin	Scg2	NM_022669	NM_022669 // Scg2 // secretogranin II // 9q34 // 24765 /// ENSRNOT00000020219 // Scg2 /	-0.37447	-0.11455	-0.17836	0.0327066	0.122999	0.0020366
17613971	echinoderm	Eml2	NM_138921	NM_138921 // Eml2 // echinoderm microtubule associated protein like 2 // 1q21 // 192360	0.14163	0.08469	0.08663	0.0327074	0.124529	0.025407
17847325	ribosomal	Rrp9	NM_001108778	NM_001108778 // Rrp9 // ribosomal RNA processing 9, small subunit (SSU) processome comp	0.05174	-0.09363	-0.16497	0.0327076	0.233015	0.537492
17697963	kinectin	Ktn1	ENSRNOT00000060727	ENSRNOT00000060727 // Ktn1 // kinectin 1 // 15p14 // 361029 /// ENSRNOT00000060726 // K	0.11919	0.02586	0.12047	0.0327599	0.485561	0.110663
17794674	vomeronasal	Vom2r52	ENSRNOT00000042249	ENSRNOT00000042249 // Vom2r52 // vomeronasal 2 receptor, 52 // 4q42 // 297590 /// NM_00	-0.09719	-0.07818	0.28137	0.0328175	0.370894	0.398558
17872966	Yip1	Yipf6	NM_001025747	NM_001025747 // Yipf6 // Yip1 domain family, member 6 // Xq31 // 363476 /// ENSRNOT0000	-0.01632	0.0008	-0.1536	0.0328208	0.980617	0.871051
17802591	small	Snrnp40	ENSRNOT00000016325	ENSRNOT00000016325 // Snrnp40 // small nuclear ribonucleoprotein 40 (U5) // 5q36 // 313	-0.07695	-0.02372	-0.10144	0.0328434	0.627237	0.0689556
17788915	guanine	Gnat3	NM_173139	NM_173139 // Gnat3 // guanine nucleotide binding protein, alpha transducing 3 // 4q11 /	-0.03263	0.01859	0.27641	0.0328587	0.896842	0.769134
17774202	olfactory	Olr545	NM_001001053	NM_001001053 // Olr545 // olfactory receptor 545 // 3q24 // 405941 /// ENSRNOT000000424	-0.29304	0.08692	0.33195	0.032932	0.52991	0.040732
17751533	nuclear	Nfkb1	ENSRNOT00000068674	ENSRNOT00000068674 // Nfkb1 // nuclear factor of kappa light polypeptide gene enhancer	0.18417	0.09713	0.13482	0.0329497	0.288748	0.106828
17703407	EF-hand	Efha1	NM_134396	NM_134396 // Efha1 // EF-hand domain family, member A1 // 15p12 // 171433 /// ENSRNOT00	0.08695	-0.0276	-0.32579	0.0329651	0.628928	0.157205
17739018	pentraxin	Ptx3	NM_001109536	NM_001109536 // Ptx3 // pentraxin 3, long // 2q31 // 689388 /// ENSRNOT00000016541 // P	-0.08574	0.08896	0.29786	0.0329785	0.316957	0.536317
17769633	solute	Slc17a9	NM_001108613	NM_001108613 // Slc17a9 // solute carrier family 17, member 9 // 3q43 // 362287 /// ENS	-0.13109	0.11545	-0.28467	0.0330296	0.104778	0.208284
17664678	intersectin	Itsn1	NM_001136096	NM_001136096 // Itsn1 // intersectin 1 (SH3 domain protein) // 11q11 // 29491 /// ENSRN	0.15999	-0.02569	0.13964	0.0330749	0.564592	0.0575722
17860252	X-ray	Xrcc5	ENSRNOT00000021656	ENSRNOT00000021656 // Xrcc5 // X-ray repair complementing defective repair in Chinese h	-0.02755	-0.08451	0.11646	0.0330757	0.047844	0.812853
17844008	interleukin	Il18	ENSRNOT00000013093	ENSRNOT00000013093 // Il18 // interleukin 18 // 8q23 // 29197 /// NM_019165 // Il18 //	0.15109	0.28943	0.24523	0.0331024	0.0416674	0.193051
17791050	Eph	Epha1	NM_001107858	NM_001107858 // Epha1 // Eph receptor A1 // 4q23 // 312279 /// ENSRNOT00000024037 // Ep	-0.14717	0.08254	0.1819	0.0331567	0.171127	0.2288
17786185	TatD	Tatdn2	NM_001109252	NM_001109252 // Tatdn2 // TatD DNase domain containing 2 // 4q42 // 500295 /// ENSRNOT0	-0.01987	0.08481	0.1593	0.0331949	0.424611	0.856601
17859192	oligonucleotide/oligosaccharide-binding	Obfc2a	NM_001014216	NM_001014216 // Obfc2a // oligonucleotide/oligosaccharide-binding fold containing 2A //	0.05922	0.1477	-0.23843	0.0332012	0.112135	0.382916
17743211	similar	RGD1561239	ENSRNOT00000040856	ENSRNOT00000040856 // RGD1561239 // similar to guanylate binding protein 1, interferon-	0.01582	0.07022	0.29302	0.0332467	0.581967	0.903414
17675747	cytochrome	Cyp3a23	NM_013105	NM_013105 // Cyp3a23/3a1 // cytochrome P450, family 3, subfamily a, polypeptide 23/poly	0.00727	0.03157	0.1293	0.03326	0.871217	0.969577
17766258	ribosomal	LOC100360642	ENSRNOT00000050172	ENSRNOT00000050172 // LOC100360642 // ribosomal protein S12-like // --- // 100360642	0.26541	0.1364	-0.25076	0.0332926	0.410769	0.407009
17748839	solute	Slc50a1	NM_001106445	NM_001106445 // Slc50a1 // solute carrier family 50 (sugar transporter), member 1 // 2q	0.02224	0.0226	0.1865	0.0333179	0.548021	0.76063
17841246	fidgetin-like	Fignl2	ENSRNOT00000044982	ENSRNOT00000044982 // Fignl2 // fidgetin-like 2 // 7q36 // 300238	-0.18404	0.05346	0.09733	0.0333766	0.586102	0.155851
17750972	palmdelphin	Palmd	ENSRNOT00000022615	ENSRNOT00000022615 // Palmd // palmdelphin // 2q41 // 310811 /// NM_001025688 // Palmd	0.27541	0.03574	0.1391	0.0333928	0.677642	0.00941839
17795115	cyclin	Ccnd2	ENSRNOT00000027084	ENSRNOT00000027084 // Ccnd2 // cyclin D2 // 4q42 // 64033 /// NM_022267 // Ccnd2 // cyc	-0.009	-0.03042	0.11593	0.0334311	0.71843	0.919302
17689004	sulfotransferase	Sult1b1	NM_022513	NM_022513 // Sult1b1 // sulfotransferase family, cytosolic, 1B, member 1 // 14p21 // 64	-0.0094	0.09319	0.2207	0.0334546	0.665162	0.964312
17683672	transmembrane	Tmem177	NM_001037776	NM_001037776 // Tmem177 // transmembrane protein 177 // 13q11 // 304735 /// ENSRNOT0000	-0.22615	-0.20385	0.1025	0.0337114	0.00491228	0.00199846
17676759	ArfGAP	Agfg2	NM_001107131	NM_001107131 // Agfg2 // ArfGAP with FG repeats 2 // 12q12 // 304375 /// ENSRNOT0000006	0.34015	0.03082	0.3162	0.0337214	0.699131	0.00273343
17701327	solute	Slc4a7	NM_058211	NM_058211 // Slc4a7 // solute carrier family 4, sodium bicarbonate cotransporter, membe	0.39992	0.32206	0.18364	0.0337629	0.288258	0.00307904
17850643	triosephosphate	LOC500959	NM_001033072	NM_001033072 // LOC500959 // triosephosphate isomerase // 8q13 // 500959 /// AY461585 /	0.0182	-0.0195	-0.1333	0.0338347	0.866752	0.804494
17756137	RT1	RT1-T24-2	NR_002151	NR_002151 // RT1-T24-2 // RT1 class I, locus T24, gene 2 // 20p12 // 415057	-0.29526	-0.1673	-0.38175	0.0338463	0.0872851	0.21604
17672402	metallo-beta-lactamase	Mblac1	NM_001024996	NM_001024996 // Mblac1 // metallo-beta-lactamase domain containing 1 // 12q11 // 304346	-0.1247	-0.0672	-0.18826	0.033877	0.433959	0.196196
17645990	solute	Slc36a1	ENSRNOT00000016755	ENSRNOT00000016755 // Slc36a1 // solute carrier family 36 (proton/amino acid symporter)	-0.05584	0.05805	-0.11294	0.0338865	0.453567	0.300748
17703233	granzyme	Gzmc	NM_134332	NM_134332 // Gzmc // granzyme C // 15p12 // 171290 /// U57062 // Gzmc // granzyme C //	-0.24462	-0.12089	0.48304	0.0338957	0.406987	0.301269
17842269	olfactory	Olr1179	NM_001000864	NM_001000864 // Olr1179 // olfactory receptor 1179 // 8q13 // 405158 /// ENSRNOT0000005	-0.02809	-0.07422	0.24273	0.0339056	0.624104	0.900672
17721759	desmoglein	Dsg2	ENSRNOT00000022270	ENSRNOT00000022270 // Dsg2 // desmoglein 2 // 18p12 // 307562	-0.01978	0.1299	0.2226	0.0339183	0.0443242	0.856797
17671874	similar	LOC683674	XM_003751128	XM_003751128 // LOC683674 // similar to Protein C7orf26 homolog // --- // 683674 /// EN	-0.01506	0.03479	-0.12721	0.0340056	0.470628	0.720899
17838576	SHANK-associated	Sharpin	NM_031153	NM_031153 // Sharpin // SHANK-associated RH domain interactor // 7q34 // 81859 /// ENSR	0.0229	-0.1975	-0.08494	0.0340277	0.0104709	0.48766
17809364	similar	LOC689876	ENSRNOT00000033163	ENSRNOT00000033163 // LOC689876 // similar to butyrophilin-like 8 // 5q35 // 689876	0.14422	-0.12597	-0.2858	0.0340373	0.680729	0.171967
17629276	microRNA	Mir294	NR_032761	NR_032761 // Mir294 // microRNA mir-294 // --- // 100314137	0.12116	-0.04832	0.76211	0.0340865	0.677152	0.00628906
17846823	nicotinamide	Nmnat3	NM_001013224	NM_001013224 // Nmnat3 // nicotinamide nucleotide adenylyltransferase 3 // 8q31 // 3631	-0.00352	-0.19152	0.2963	0.0340885	0.0181295	0.957205
17645178	clathrin	Clint1	ENSRNOT00000064909	ENSRNOT00000064909 // Clint1 // clathrin interactor 1 // 10q21 // 360515 /// NM_0010020	0.054	0.0679	-0.1035	0.0340969	0.0942125	0.21053
17756200	protein	Ppp1r18	ENSRNOT00000001084	ENSRNOT00000001084 // Ppp1r18 // protein phosphatase 1, regulatory subunit 18 // 20p12	0.2341	0.10984	0.21621	0.0340989	0.333921	0.0817767
17851823	chemokine	Cxcr5	ENSRNOT00000016580	ENSRNOT00000016580 // Cxcr5 // chemokine (C-X-C motif) receptor 5 // 8q22 // 29363 ///	-0.0443	-0.45542	-0.38871	0.0341312	0.0440142	0.779291
17699328	similar	LOC691806	XR_146621	XR_146621 // LOC691806 // similar to Actin-related protein 2/3 complex subunit 1B (ARP2	0.07154	0.07607	-0.13527	0.0341347	0.433996	0.549267
17777542	glycerophosphocholine	Gpcpd1	NM_198779	NM_198779 // Gpcpd1 // glycerophosphocholine phosphodiesterase GDE1 homolog (S. cerevis	-0.04764	0.04133	-0.31541	0.0343554	0.658241	0.571509
17765862	activating	Ascc3l1	BC099211	BC099211 // Ascc3l1 // activating signal cointegrator 1 complex subunit 3-like 1 // 3q3	-0.08985	-0.0639	-0.09835	0.0344206	0.306112	0.114294
17680459	transmembrane	Tmem9	NM_001105953	NM_001105953 // Tmem9 // transmembrane protein 9 // 13q13 // 289046 /// ENSRNOT00000013	-0.03567	-0.06645	0.44188	0.0344727	0.32623	0.600967
17637534	protease,	Prss8	ENSRNOT00000026572	ENSRNOT00000026572 // Prss8 // protease, serine, 8 // 1q36 // 192107 /// NM_138836 // P	-0.01922	-0.145	0.16321	0.0344779	0.0244595	0.848198
17798072	nuclear	Nfx1	NM_001024784	NM_001024784 // Nfx1 // nuclear transcription factor, X-box binding 1 // 5q22 // 313166	-0.03079	-0.04367	0.15677	0.0345167	0.514784	0.570919
17694042	transmembrane	Tmem165	NM_001024802	NM_001024802 // Tmem165 // transmembrane protein 165 // 14p11 // 364137 /// ENSRNOT0000	-0.04493	0.02975	0.07861	0.0345277	0.338751	0.551278
17784528	capping	Capg	NM_001013086	NM_001013086 // Capg // capping protein (actin filament), gelsolin-like // 4q33 // 2973	0.10684	0.12577	0.30168	0.0345564	0.629831	0.19732
17795474	killer	Klrh1	NM_139187	NM_139187 // Klrh1 // killer cell lectin-like receptor subfamily H, member 1 // 4q42 //	0.13558	0.01393	0.22632	0.0345918	0.907699	0.400158
17758669	zinc	Zufsp	NM_001008308	NM_001008308 // Zufsp // zinc finger with UFM1-specific peptidase domain // 20q11 // 29	0.00525	-0.02934	-0.21636	0.0346047	0.72514	0.922617
17728881	CD97	Cd97	NM_001012164	NM_001012164 // Cd97 // CD97 molecule // 19q11 // 361383 /// ENSRNOT00000006152 // Cd97	0.16093	-0.04368	0.1927	0.0346402	0.64509	0.016624
17795456	killer	Klri1	NM_001012649	NM_001012649 // Klri1 // killer cell lectin-like receptor family I member 1 // 4q42 //	0.02984	0.35612	0.43742	0.0346554	0.0713513	0.885611
17632093	nudix	Nudt19	NM_001004258	NM_001004258 // Nudt19 // nudix (nucleoside diphosphate linked moiety X)-type motif 19	-0.22922	-0.26093	-0.32041	0.0347016	0.0447225	0.0111617
17760559	protein	Ppp1r26	XM_003753690	XM_003753690 // Ppp1r26 // protein phosphatase 1, regulatory subunit 26 // 3p12 // 6853	0.09348	0.00976	0.14519	0.0347058	0.849897	0.149756
17672796	cut-like	Cux1	ENSRNOT00000059486	ENSRNOT00000059486 // Cux1 // cut-like homeobox 1 // 12q12 // 116639 /// ENSRNOT0000004	0.11704	0.0376	0.19479	0.0347129	0.454555	0.172786
17651628	acyl-CoA	Acbd4	NM_001012013	NM_001012013 // Acbd4 // acyl-CoA binding domain containing 4 // 10q32.1 // 303577 ///	0.06636	-0.52641	0.18414	0.0347824	0.00043955	0.144255
17850000	olfactory	Olr1135	NM_001000878	NM_001000878 // Olr1135 // olfactory receptor 1135 // 8q13 // 405177 /// ENSRNOT0000004	0.29664	-0.18024	0.17743	0.0348251	0.3724	0.0559576
17853097	Cd276	Cd276	NM_182824	NM_182824 // Cd276 // Cd276 molecule // 8q24 // 315716 /// ENSRNOT00000042681 // Cd276	0.03606	0.01403	0.19338	0.0348362	0.871604	0.486918
17804135	natriuretic	Nppb	ENSRNOT00000010779	ENSRNOT00000010779 // Nppb // natriuretic peptide B // 5q36 // 25105 /// NM_031545 // N	0.15209	-0.02301	0.20717	0.0348401	0.69627	0.038582
17687448	lysophospholipase-like	Lyplal1	ENSRNOT00000032865	ENSRNOT00000032865 // Lyplal1 // lysophospholipase-like 1 // 13q26 // 289357 /// NM_001	0.01636	-0.20623	-0.16409	0.0348567	0.0445419	0.833774
17626422	MAX	Mxi1	NM_013160	NM_013160 // Mxi1 // MAX interactor 1 // 1q55 // 25701 /// BC081824 // Mxi1 // MAX inte	0.07406	0.05866	0.22671	0.0348637	0.55809	0.325919
17827164	cryptochrome	Cry1	NM_198750	NM_198750 // Cry1 // cryptochrome 1 (photolyase-like) // 7q13 // 299691 /// ENSRNOT0000	0.21114	0.08006	0.23468	0.0348862	0.478758	0.0674646
17869058	SH3	Sh3rf3	XM_003753477	XM_003753477 // Sh3rf3 // SH3 domain containing ring finger 3 // 20q13 // 294557	0.13122	0.03394	0.25225	0.0349146	0.81713	0.419316
17614048	creatine	Ckm	ENSRNOT00000022895	ENSRNOT00000022895 // Ckm // creatine kinase, muscle // 1q21 // 24265 /// NM_012530 //	0.37746	-0.02739	-0.10247	0.0349195	0.704321	0.460299
17657713	ephrin	Efnb3	NM_001100980	NM_001100980 // Efnb3 // ephrin B3 // 10q24 // 360546 /// ENSRNOT00000013955 // Efnb3 /	-0.14337	0.02941	-0.16284	0.0349204	0.763079	0.278375
17792308	ELMO/CED-12	Elmod3	NM_001013087	NM_001013087 // Elmod3 // ELMO/CED-12 domain containing 3 // 4q33 // 297342 /// BC08362	-0.02084	-0.00076	0.106	0.0350139	0.990343	0.719973
17687457	transforming	Tgfb2	ENSRNOT00000003313	ENSRNOT00000003313 // Tgfb2 // transforming growth factor, beta 2 // 13q26 // 81809 ///	0.08496	-0.64335	0.35472	0.0350473	0.0524004	0.236184
17633200	serum	Saa4	ENSRNOT00000039185	ENSRNOT00000039185 // Saa4 // serum amyloid A4, constitutive // 1q22 // 365245 /// ENSR	-0.08493	0.22332	0.17027	0.0350581	0.0848877	0.281133
17852060	transgelin	Tagln	ENSRNOT00000024030	ENSRNOT00000024030 // Tagln // transgelin // 8q24 // 25123 /// NM_031549 // Tagln // tr	0.10804	0.38307	0.60596	0.0350838	0.0292733	0.572189
17757895	glutathione	Gstt3	NM_001137643	NM_001137643 // Gstt3 // glutathione S-transferase, theta 3 // 20p12 // 499422 /// ENSR	-0.338	-0.2965	-0.4892	0.0350905	0.00088645	0.0109241
17650773	protein	Ppp1r1b	NM_138521	NM_138521 // Ppp1r1b // protein phosphatase 1, regulatory (inhibitor) subunit 1B // 10q	0.1596	-0.20975	-0.35083	0.0350977	0.18174	0.618354
17739336	fibrinogen	Fgg	NM_012559	NM_012559 // Fgg // fibrinogen gamma chain // 2q31-q34 // 24367 /// ENSRNOT00000034521	-0.13781	0.21559	-0.1529	0.0351318	0.0997363	0.100041
17880212	similar	LOC685572	XR_006229	XR_006229 // LOC685572 // similar to mortality factor 4 like 1 // 11q11 // 685572	-0.05511	0.05864	-0.18469	0.0352011	0.453095	0.54842
17880214	similar	LOC685572	XR_006229	XR_006229 // LOC685572 // similar to mortality factor 4 like 1 // 11q11 // 685572	-0.05511	0.05864	-0.18469	0.0352011	0.453095	0.54842
17880234	similar	LOC685572	XR_006229	XR_006229 // LOC685572 // similar to mortality factor 4 like 1 // 11q11 // 685572	-0.05511	0.05864	-0.18469	0.0352011	0.453095	0.54842
17784265	Ig	LOC690275	ENSRNOT00000058352	ENSRNOT00000058352 // LOC690275 // Ig kappa chain V-V region L6-like // 4q31 // 690275	-0.19035	0.33474	0.61092	0.0352211	0.077327	0.372524
17647491	spermidine/spermine	Sat2	NM_001108278	NM_001108278 // Sat2 // spermidine/spermine N1-acetyltransferase family member 2 // 10q	-0.02	-0.10392	0.18875	0.0352225	0.314661	0.851335
17699707	clusterin	Clu	ENSRNOT00000022095	ENSRNOT00000022095 // Clu // clusterin // 15p12 // 24854 /// NM_053021 // Clu // cluste	0.009	-0.1179	0.1154	0.0353331	0.410379	0.829736
17769672	ADP-ribosylation	Arfgap1	ENSRNOT00000013900	ENSRNOT00000013900 // Arfgap1 // ADP-ribosylation factor GTPase activating protein 1 //	0.01704	-0.00839	-0.16805	0.0354316	0.779426	0.86327
17771452	Ral	LOC100365556	ENSRNOT00000045724	ENSRNOT00000045724 // LOC100365556 // Ral GEF with PH domain and SH3 binding motif 1-li	-0.01994	0.08464	0.11388	0.0354955	0.0303617	0.733846
17673265	autism	LOC100362819	ENSRNOT00000001182	ENSRNOT00000001182 // LOC100362819 // autism susceptibility candidate 2-like // --- //	0.06548	0.20582	0.21533	0.0354968	0.111995	0.654381
17623359	EH-domain	Ehd1	NM_001011939	NM_001011939 // Ehd1 // EH-domain containing 1 // 1q43 // 293692 /// ENSRNOT00000054830	0.06788	-0.0225	0.20007	0.0355516	0.782201	0.201116
17776388	elongation	Ell3	NM_001011957	NM_001011957 // Ell3 // elongation factor RNA polymerase II-like 3 // 3q35 // 296102 //	-0.1443	0.04622	0.22648	0.035555	0.607171	0.299245
17821329	allantoicase	Allc	ENSRNOT00000011048	ENSRNOT00000011048 // Allc // allantoicase // 6q16 // 246758	0.03387	0.1482	-0.22725	0.0355966	0.0956576	0.843702
17851684	NLR	Nlrx1	NM_001025010	NM_001025010 // Nlrx1 // NLR family member X1 // 8q22 // 315599 /// ENSRNOT00000011620	-0.31732	-0.29426	-0.14879	0.0356051	0.0234618	0.191971
17796946	myeloblastosis	Mybl1	NM_001106632	NM_001106632 // Mybl1 // myeloblastosis oncogene-like 1 // 5q11 // 297783 /// ENSRNOT00	0.13298	0.14643	1.45052	0.0356343	0.289671	0.106614
17730765	interleukin	Il17c	NM_001191115	NM_001191115 // Il17c // interleukin 17C // 19q12 // 691516 /// ENSRNOT00000017358 // I	-0.17198	0.07311	-0.23213	0.0356678	0.27003	0.0274712
17799529	similar	RGD1308059	NM_001025022	NM_001025022 // RGD1308059 // similar to DNA segment, Chr 4, Brigham & Womens Genetics	-0.07635	0.23559	0.5018	0.0357	0.221395	0.491993
17655604	tetratricopeptide	Ttc1	NM_001005529	NM_001005529 // Ttc1 // tetratricopeptide repeat domain 1 // 10q21 // 287208 /// ENSRNO	-0.02012	-0.13273	-0.08943	0.035718	0.00541403	0.715016
17765662	sema	Sema6d	NM_001107768	NM_001107768 // Sema6d // sema domain, transmembrane domain (TM), and cytoplasmic domai	-0.01795	-0.08229	0.34229	0.035764	0.516541	0.823547
17874401	RNA	Rbmx2	NM_001113786	NM_001113786 // Rbmx2 // RNA binding motif protein, X-linked 2 // Xq35 // 367930 /// EN	0.01679	-0.08201	-0.22339	0.0357715	0.377198	0.913297
17745301	granzyme	Gzmk	ENSRNOT00000014319	ENSRNOT00000014319 // Gzmk // granzyme K // 2q14 // 29165 /// NM_017119 // Gzmk // gran	-0.13787	0.13398	0.21081	0.0357718	0.204132	0.391522
17842871	PR	Prdm10	ENSRNOT00000060621	ENSRNOT00000060621 // Prdm10 // PR domain containing 10 // 8q13 // 500964	0.10229	0.03486	0.30429	0.0358132	0.602035	0.0616684
17876849	TSPY-like	Tspyl2	NM_001191618	NM_001191618 // Tspyl2 // TSPY-like 2 // Xq21 // 302612 /// ENSRNOT00000004504 // Tspyl	0.0612	0.07963	-0.25122	0.0358302	0.295966	0.409125
17680006	peptidase	Pm20d1	NM_001109068	NM_001109068 // Pm20d1 // peptidase M20 domain containing 1 // 13q13 // 498226 /// ENSR	0.10416	0.2316	-0.1658	0.0358331	0.00788746	0.574418
17829957	zinc	Zfp41	ENSRNOT00000009823	ENSRNOT00000009823 // Zfp41 // zinc finger protein 41 // 7q34 // 315081	0.00135	0.04711	0.29117	0.035843	0.398056	0.988229
17655615	adrenergic,	Adra1b	NM_016991	NM_016991 // Adra1b // adrenergic, alpha-1B-, receptor // 10q21 // 24173 /// BC070920 /	-0.30982	0.0103	0.2266	0.0358656	0.946598	0.00348913
17633785	leucine-rich	Lrrk1	NM_001191624	NM_001191624 // Lrrk1 // leucine-rich repeat kinase 1 // 1q22 // 308703 /// ENSRNOT0000	0.00948	0.07455	0.27182	0.0359133	0.200682	0.897902
17668464	similar	RGD1562717	ENSRNOT00000063864	ENSRNOT00000063864 // RGD1562717 // similar to ABI gene family, member 3 (NESH) binding	-0.03355	0.22088	0.19117	0.0359465	0.0504257	0.849278
17856799	thymocyte	Thyn1	NM_001007661	NM_001007661 // Thyn1 // thymocyte nuclear protein 1 // 8q13 // 300470 /// BC064031 //	-0.03534	-0.09215	0.22518	0.0359703	0.0484443	0.718677
17722666	protocadherin	Pcdhb12	NM_173099	NM_173099 // Pcdhb12 // protocadherin beta 12 // 18p11 // 25133 /// L43592 // Pcdhb12 /	-0.0368	0.1738	-0.5529	0.0360381	0.462433	0.883835
17714621	nuclear	Nfil3	NM_053727	NM_053727 // Nfil3 // nuclear factor, interleukin 3 regulated // 17p14 // 114519 /// EN	0.38016	0.49825	0.47473	0.0360441	0.0205617	0.00289093
17784141	guanine	Gng12	NM_053661	NM_053661 // Gng12 // guanine nucleotide binding protein (G protein), gamma 12 // 4q31	0.0769	0.0731	0.1062	0.0360995	0.0187666	0.265262
17774329	olfactory	Olr694	NM_001000357	NM_001000357 // Olr694 // olfactory receptor 694 // 3q24 // 295896 /// ENSRNOT000000083	0.10242	-0.14071	-0.29402	0.0361455	0.479007	0.396323
17836571	serine	Shmt2	NM_001008322	NM_001008322 // Shmt2 // serine hydroxymethyltransferase 2 (mitochondrial) // 7q22 // 2	0.07888	-0.2451	-0.1313	0.0361486	0.116659	0.27232
17727050	SMAD	Smad4	ENSRNOT00000066857	ENSRNOT00000066857 // Smad4 // SMAD family member 4 // 18q12.3 // 50554 /// NM_019275 /	0.06068	0.0173	0.072	0.0361521	0.72454	0.105679
17714038	zinc	Zcchc6	ENSRNOT00000022373	ENSRNOT00000022373 // Zcchc6 // zinc finger, CCHC domain containing 6 // 17p14 // 50151	0.11637	0.05549	0.0758	0.0361911	0.431046	0.0745825
17875536	zinc	Zcchc12	NM_001014065	NM_001014065 // Zcchc12 // zinc finger, CCHC domain containing 12 // Xq12 // 313436 ///	-0.05372	0.13814	-0.21727	0.0362922	0.164456	0.645165
17685733	similar	LOC680069	ENSRNOT00000039210	ENSRNOT00000039210 // LOC680069 // similar to Pappalysin-2 precursor (Pregnancy-associa	-0.26541	0.47168	0.2305	0.036294	0.00240524	0.0560356
17769195	ring	Rnf114	NM_001001517	NM_001001517 // Rnf114 // ring finger protein 114 // 3q42 // 362277 /// ENSRNOT00000012	0.05204	-0.0268	0.1026	0.0362953	0.603158	0.385683
17797134	UBX	Ubxn2b	NM_001107905	NM_001107905 // Ubxn2b // UBX domain protein 2B // 5q12 // 312965 /// ENSRNOT0000001255	-0.18422	-0.40096	-0.24715	0.0363012	0.00088246	0.055093
17623894	terminal	Tut1	NM_001033901	NM_001033901 // Tut1 // terminal uridylyl transferase 1, U6 snRNA-specific // 1q43 // 4	0.0239	-0.05103	-0.19054	0.0363047	0.49317	0.77255
17627246	utrophin	Utrn	ENSRNOT00000016273	ENSRNOT00000016273 // Utrn // utrophin // 1p13 // 25600 /// NM_013070 // Utrn // utroph	0.2775	0.12228	0.07738	0.0363128	0.188132	0.00623224
17763519	proteoglycan	Prg3	NM_001106487	NM_001106487 // Prg3 // proteoglycan 3 // 3q24 // 295706 /// ENSRNOT00000057616 // Prg3	-0.07143	-0.04065	-0.27255	0.0363157	0.291853	0.277029
17833029	ribosomal	Rps26	NM_013224	NM_013224 // Rps26 // ribosomal protein S26 // 7q11 // 27139 /// ENSRNOT00000057635 //	0.0599	0.0994	0.0906	0.03634	0.0519753	0.103846
17862322	lipin	Lpin2	NM_001108236	NM_001108236 // Lpin2 // lipin 2 // 9q38 // 316737 /// ENSRNOT00000020476 // Lpin2 // l	0.03802	-0.08538	0.45307	0.036346	0.392158	0.626236
17746727	G	Gpr160	ENSRNOT00000012560	ENSRNOT00000012560 // Gpr160 // G protein-coupled receptor 160 // 2q24 // 499588	0.1213	-0.01475	0.31654	0.0363533	0.880243	0.234075
17878693	rCG38005-like	LOC100361422	XM_002730280	XM_002730280 // LOC100361422 // rCG38005-like // --- // 100361422 /// ENSRNOT0000004016	-0.00891	0.04233	-0.18422	0.0363724	0.712368	0.940825
17643255	similar	RGD1305733	ENSRNOT00000061743	ENSRNOT00000061743 // RGD1305733 // similar to RIKEN cDNA 2900011O08 // 10q11 // 360459	0.0224	-0.3219	-0.37294	0.0363817	0.00867881	0.52505
17667154	THAP	Thap7	NM_001105863	NM_001105863 // Thap7 // THAP domain containing 7 // 11q23 // 287944 /// ENSRNOT0000005	0.07009	-0.08937	-0.16449	0.0363861	0.209744	0.217778
17864938	ribosomal	Rpl21	NM_053330	NM_053330 // Rpl21 // ribosomal protein L21 // 12p11 // 79449 /// M27905 // Rpl21 // ri	0.0465	0.1067	0.0632	0.0364187	0.0776047	0.145269
17829696	myelocytomatosis	Myc	NM_012603	NM_012603 // Myc // myelocytomatosis oncogene // 7q33 // 24577 /// ENSRNOT00000006188 /	-0.06084	0.25726	1.13778	0.0364866	0.025378	0.600429
17829894	brain-specific	Bai1	ENSRNOT00000015578	ENSRNOT00000015578 // Bai1 // brain-specific angiogenesis inhibitor 1 // 7q34 // 362931	0.2365	-0.121	-0.34141	0.0364944	0.233111	0.0189584
17870064	G	Gpr108	NM_199399	NM_199399 // Gpr108 // G protein-coupled receptor 108 // 9q11 // 316136 /// BC061996 //	0.03094	-0.00952	-0.13181	0.0365305	0.837958	0.57566
17878906	thymosin-like	LOC100361139	XM_002727644	XM_002727644 // LOC100361139 // thymosin-like 8-like // --- // 100361139 /// ENSRNOT000	-0.12115	0.10636	0.46371	0.0365987	0.20577	0.446768
17876099	cytochrome	Cybb	ENSRNOT00000038994	ENSRNOT00000038994 // Cybb // cytochrome b-245, beta polypeptide // Xq13 // 66021 /// N	0.03339	0.23458	0.18265	0.0366014	0.00455315	0.813638
17700192	ecto-NOX	Enox1	ENSRNOT00000030150	ENSRNOT00000030150 // Enox1 // ecto-NOX disulfide-thiol exchanger 1 // 15q11 // 306038	-0.0573	-0.04714	0.20534	0.0366309	0.553852	0.554397
17660338	K	Kat7	NM_181081	NM_181081 // Kat7 // K (lysine) acetyltransferase 7 // 10q31 // 303470 /// ENSRNOT00000	-0.0917	-0.0963	-0.07058	0.036632	0.0830121	0.0597144
17861590	selenocysteine	Scly	NM_001007755	NM_001007755 // Scly // selenocysteine lyase // 9q36 // 363285 /// ENSRNOT00000027220 /	0.02279	-0.0295	0.2387	0.0366508	0.616734	0.737454
17643087	GDNF	Gfra1	NM_012959	NM_012959 // Gfra1 // GDNF family receptor alpha 1 // 1q55 // 25454 /// ENSRNOT00000023	0.1225	0.07247	0.51061	0.0366573	0.682663	0.0699207
17851651	ring	Rnf26	NM_001113748	NM_001113748 // Rnf26 // ring finger protein 26 // 8q22 // 300659 /// BC158712 // Rnf26	0.04525	-0.1141	0.15664	0.0366581	0.12456	0.57828
17832360	solute	Slc4a8	NM_199497	NM_199497 // Slc4a8 // solute carrier family 4, sodium bicarbonate cotransporter, membe	-0.01628	0.21377	-0.22015	0.0367408	0.0803204	0.846715
17677088	replication	Rfc2	NM_053786	NM_053786 // Rfc2 // replication factor C (activator 1) 2 // 12q12 // 116468 /// ENSRNO	-0.02473	-0.19986	-0.13435	0.0367413	0.0206187	0.742964
17701896	olfactory	Olr1626	NM_001000090	NM_001000090 // Olr1626 // olfactory receptor 1626 // 15p14 // 290002 /// ENSRNOT000000	-0.10395	-0.2288	0.3576	0.036757	0.112668	0.491775
17842533	similar	RGD1309188	NM_001108129	NM_001108129 // RGD1309188 // similar to hypothetical protein BC011833 // 8q13 // 31546	0.13634	-0.08345	-0.17177	0.0367624	0.192737	0.237082
17791087	family	Fam115c	ENSRNOT00000050392	ENSRNOT00000050392 // Fam115c // family with sequence similarity 115, member C // 4q23	-0.00815	0.07107	0.29442	0.0367668	0.310097	0.959076
17822649	transmembrane	Tmem30b	NM_001080380	NM_001080380 // Tmem30b // transmembrane protein 30B // 6q24 // 314224 /// ENSRNOT00000	-0.05284	0.06193	-0.41036	0.0368348	0.57872	0.672734
17774301	olfactory	Olr670	NM_001000633	NM_001000633 // Olr670 // olfactory receptor 670 // 3q24 // 404826 /// ENSRNOT000000508	-0.16093	0.10885	-0.26436	0.0368369	0.314368	0.142979
17640125	N(alpha)-acetyltransferase	Naa40	NM_001108518	NM_001108518 // Naa40 // N(alpha)-acetyltransferase 40, NatD catalytic subunit, homolog	0.06327	-0.19478	-0.15925	0.0368418	0.0297388	0.316554
17794426	coiled-coil	Ccdc77	NM_001191752	NM_001191752 // Ccdc77 // coiled-coil domain containing 77 // 4q42 // 312677 /// ENSRNO	0.58176	0.73753	0.54733	0.0368464	0.0403791	0.0414066
17803121	transcription	Tcea3	NM_001015008	NM_001015008 // Tcea3 // transcription elongation factor A (SII), 3 // 5q36 // 298559 /	-0.20793	-0.07399	0.24427	0.0368654	0.417296	0.205778
17625032	3'-phosphoadenosine	Papss2	NM_001106375	NM_001106375 // Papss2 // 3'-phosphoadenosine 5'-phosphosulfate synthase 2 // 1q52 // 2	0.41776	-0.13688	-0.1382	0.0368699	0.0730386	0.0427141
17839835	asparagine-linked	Alg12	NM_001108104	NM_001108104 // Alg12 // asparagine-linked glycosylation 12 homolog (yeast, alpha-1,6-m	0.05558	-0.07499	-0.18001	0.0368894	0.279022	0.300856
17715616	aldehyde	Aldh5a1	L34821	L34821 // Aldh5a1 // aldehyde dehydrogenase 5 family, member A1 // 17p11 // 291133 ///	0.06197	-0.03929	0.1224	0.0369066	0.387521	0.196733
17723614	colony	Csf1r	NM_001029901	NM_001029901 // Csf1r // colony stimulating factor 1 receptor // 18q12.1 // 307403 ///	0.1158	0.07446	0.22444	0.0369092	0.394446	0.106442
17852378	layilin	Layn	NM_001191997	NM_001191997 // Layn // layilin // 8q24 // 500996 /// ENSRNOT00000040162 // Layn // lay	0.07382	-0.05268	0.34609	0.0369316	0.351942	0.0885027
17802808	similar	RGD1561016	XM_575925	XM_575925 // RGD1561016 // similar to BC013712 protein // 5q36 // 500561 /// ENSRNOT000	0.09778	0.23574	0.45563	0.0370182	0.00116203	0.400964
17659395	chemokine	Ccl6	ENSRNOT00000045867	ENSRNOT00000045867 // Ccl6 // chemokine (C-C motif) ligand 6 // 10q26 // 287910 /// NM_	-0.23389	0.09382	0.2711	0.0371098	0.375133	0.0701203
17748225	guanylate	Gucy1b3	NM_012769	NM_012769 // Gucy1b3 // guanylate cyclase 1, soluble, beta 3 // 2q31-q33 // 25202 /// E	0.0064	0.29008	0.25445	0.0373078	0.015353	0.922371
17658370	solute	Slc13a5	ENSRNOT00000020043	ENSRNOT00000020043 // Slc13a5 // solute carrier family 13 (sodium-dependent citrate tra	0.12609	0.20686	0.48149	0.03741	0.164433	0.0591459
17802364	adenylate	Ak2	NM_030986	NM_030986 // Ak2 // adenylate kinase 2 // 5q36 // 24184 /// NM_001033967 // Ak2 // aden	-0.09612	-0.0391	-0.1343	0.0374998	0.660314	0.184136
17875791	RNA	Rbm10	NM_152861	NM_152861 // Rbm10 // RNA binding motif protein 10 // Xq12 // 64510 /// D83948 // Rbm10	0.07935	-0.1005	-0.22144	0.0375238	0.259819	0.229528
17757950	breakpoint	Bcr	ENSRNOT00000001766	ENSRNOT00000001766 // Bcr // breakpoint cluster region // 20p12 // 309696	0.16739	0.02526	0.17129	0.0375449	0.69619	0.113912
17646320	jumonji	Jmjd4	NM_001105784	NM_001105784 // Jmjd4 // jumonji domain containing 4 // 10q22 // 287359 /// ENSRNOT0000	0.03303	-0.06536	0.12088	0.0376852	0.321501	0.661992
17785512	solute	Slc6a6	NM_017206	NM_017206 // Slc6a6 // solute carrier family 6 (neurotransmitter transporter, taurine),	0.2231	0.0964	0.3815	0.0376869	0.13205	0.00116095
17830385	colony	Csf2rb	ENSRNOT00000000203	ENSRNOT00000000203 // Csf2rb // colony stimulating factor 2 receptor, beta, low-affinit	0.06329	-0.2265	0.26758	0.0377237	0.00736356	0.606278
17831946	anoctamin	Ano6	NM_001108108	NM_001108108 // Ano6 // anoctamin 6 // 7q35 // 315272 /// ENSRNOT00000068742 // Ano6 //	0.19172	0.0401	0.28128	0.0377667	0.353084	0.0525464
17639837	mitochondrial	Mrpl49	NM_001047883	NM_001047883 // Mrpl49 // mitochondrial ribosomal protein L49 // 1q43 // 309176 /// ENS	-0.02396	-0.12405	-0.23742	0.0377677	0.100136	0.811732
17824104	similar	LOC299277	XM_001074308	XM_001074308 // LOC299277 // similar to serine (or cysteine) peptidase inhibitor, clade	-0.01782	0.09906	-0.40385	0.0377805	0.505139	0.878038
17665355	nuclear	Nfkbiz	NM_001107095	NM_001107095 // Nfkbiz // nuclear factor of kappa light polypeptide gene enhancer in B-	0.16882	0.27208	-0.44014	0.0377931	0.00913655	0.089863
17679961	cathepsin	Ctse	ENSRNOT00000009241	ENSRNOT00000009241 // Ctse // cathepsin E // 13q13 // 25424 /// NM_012938 // Ctse // ca	0.03549	0.21081	0.29278	0.0379813	0.128072	0.857226
17652951	methyltransferase	Mettl23	NM_001008283	NM_001008283 // Mettl23 // methyltransferase like 23 // 10q32.3 // 287918 /// ENSRNOT00	-0.13907	-0.59475	-0.34346	0.0380533	0.00410054	0.172775
17637391	sialophorin	Spn	ENSRNOT00000055013	ENSRNOT00000055013 // Spn // sialophorin // 1q36 // 24796	-0.0456	0.04973	0.29129	0.0380617	0.481843	0.74007
17623705	syntaxin	Stx5	ENSRNOT00000025664	ENSRNOT00000025664 // Stx5 // syntaxin 5 // 1q43 // 65134 /// NM_031704 // Stx5 // synt	0.00924	-0.07419	-0.22989	0.0380664	0.139198	0.788665
17654229	protease,	Prss41	NM_001135087	NM_001135087 // Prss41 // protease, serine, 41 // 10q12 // 681033 /// ENSRNOT0000000703	-0.13069	0.09676	0.18203	0.0380668	0.241859	0.158693
17618963	transient	Trpc2	BC169022	BC169022 // Trpc2 // transient receptor potential cation channel, subfamily C, member 2	0.00406	0.03084	0.11778	0.0381478	0.485937	0.946908
17669839	WD	Wdr53	NM_001109055	NM_001109055 // Wdr53 // WD repeat domain 53 // 11q22 // 498097 /// ENSRNOT00000002392	-0.00478	-0.15885	0.19117	0.0382305	0.0406089	0.962192
17833251	olfactory	Olr1029	NM_001001366	NM_001001366 // Olr1029 // olfactory receptor 1029 // 7q11 // 288850 /// ENSRNOT0000004	-0.07363	0.08562	0.35409	0.0382363	0.468219	0.622103
17759653	hypothetical	LOC100363720	XM_002725958	XM_002725958 // LOC100363720 // hypothetical protein LOC100363720 // --- // 100363720	-0.01195	-0.07706	0.24101	0.038276	0.437282	0.872511
17821495	G	Gpr22	NM_001106722	NM_001106722 // Gpr22 // G protein-coupled receptor 22 // 6q16 // 298944 /// ENSRNOT000	-0.05624	-0.00148	0.19561	0.0382826	0.980104	0.715123
17833388	similar	RGD1307722	NM_001108730	NM_001108730 // RGD1307722 // similar to hypothetical protein MGC20700 // 7q11 // 36282	-0.0327	-0.10767	0.25874	0.038458	0.458396	0.504512
17668830	germinal	Gcet2	ENSRNOT00000032576	ENSRNOT00000032576 // Gcet2 // germinal center expressed transcript 2 // 11q21 // 68569	-0.35515	0.34664	0.49882	0.038474	0.0198832	0.00299167
17871770	hypothetical	LOC501546	FQ211870	FQ211870 // LOC501546 // hypothetical protein LOC501546 // Xq21 // 501546	0.0337	0.0264	-0.0606	0.038477	0.518598	0.305911
17797006	regulator	Rgs20	ENSRNOT00000010682	ENSRNOT00000010682 // Rgs20 // regulator of G-protein signaling 20 // 5q12 // 362477 //	0.44253	0.04598	0.25707	0.0385587	0.725511	0.014812
17712050	hypothetical	LOC688765	NM_001109512	NM_001109512 // LOC688765 // hypothetical protein LOC688765 // 16q12.2 // 688765 /// EN	0.03266	-0.14036	-0.25965	0.0385753	0.0705256	0.63297
17697954	F-box	Fbxo34	NM_001107257	NM_001107257 // Fbxo34 // F-box protein 34 // 15p14 // 305830 /// ENSRNOT00000015778 //	-0.0173	0.01862	0.14993	0.0386276	0.816073	0.861395
17683704	DEAD	Ddx18	NM_001006996	NM_001006996 // Ddx18 // DEAD (Asp-Glu-Ala-Asp) box polypeptide 18 // 13q11 // 308490 /	0.01343	-0.06188	-0.1369	0.0386325	0.517254	0.894545
17879791	pregnancy	Pnck	ENSRNOT00000024227	ENSRNOT00000024227 // Pnck // pregnancy upregulated non-ubiquitously expressed CaM kina	-0.08792	0.0638	0.14494	0.038662	0.497805	0.35471
17741713	adenosine	Adora3	NM_012896	NM_012896 // Adora3 // adenosine A3 receptor // 2q34 // 25370 /// ENSRNOT00000021236 //	0.14474	0.2191	0.18176	0.0386647	0.0608494	0.054289
17728221	carboxylesterase	Ces1a	NM_001190375	NM_001190375 // Ces1a // carboxylesterase 1A // 19p11 // 679817 /// ENSRNOT00000060929	-0.04186	0.00895	-0.2418	0.0387574	0.945885	0.697104
17706392	leucine	Lrrc18	NM_001013999	NM_001013999 // Lrrc18 // leucine rich repeat containing 18 // 16p16 // 306278 /// ENSR	0.04052	-0.03534	-0.26588	0.0388179	0.797487	0.6444
17675395	breast	Brca2	NM_031542	NM_031542 // Brca2 // breast cancer 2 // 12p12 // 360254 /// U89653 // Brca2 // breast	0.038	-0.07039	0.29151	0.0388344	0.143341	0.618211
17626869	G	Grk5	NM_030829	NM_030829 // Grk5 // G protein-coupled receptor kinase 5 // 1q55 // 59075 /// ENSRNOT00	0.30102	0.26336	0.30091	0.0388381	0.018642	0.00514875
17614274	carcinoembryonic	Ceacam10	NM_173339	NM_173339 // Ceacam10 // carcinoembryonic antigen-related cell adhesion molecule 10 //	0.31654	0.0389	0.52509	0.0388782	0.726962	0.0522877
17690395	similar	RGD1565560	XM_001060544	XM_001060544 // RGD1565560 // similar to ribosomal protein S11 // 14q21 // 289701 /// E	0.13789	0.17637	-0.52769	0.0389412	0.250621	0.544834
17756290	RT1	RT1-CE4	NM_001008842	NM_001008842 // RT1-CE4 // RT1 class I, locus CE4 // 20p12 // 414783 /// ENSRNOT0000006	0.21171	0.57833	0.35302	0.0389546	5.441e-05	0.0732789
17713271	abhydrolase	Abhd13	NM_001107327	NM_001107327 // Abhd13 // abhydrolase domain containing 13 // 16q12.5 // 306630 /// ENS	-0.13005	0.02775	-0.17357	0.0389918	0.481311	0.0657072
17783217	similar	RGD1304879	BC089951	BC089951 // RGD1304879 // similar to Zinc finger protein 398 (Zinc finger DNA binding p	-0.11956	0.00471	0.19061	0.0390639	0.975325	0.120503
17844719	poly	Parp6	NM_001106828	NM_001106828 // Parp6 // poly (ADP-ribose) polymerase family, member 6 // 8q24 // 30075	0.1167	0.01938	0.25349	0.039117	0.837695	0.100355
17706667	mannose-binding	Mbl1	NM_012599	NM_012599 // Mbl1 // mannose-binding lectin (protein A) 1 // 16p14 // 24548 /// ENSRNOT	-0.48111	-0.21542	-0.1251	0.0391995	0.023506	0.119242
17811554	PITH	Pithd1	XM_001068778	XM_001068778 // Pithd1 // PITH (C-terminal proteasome-interacting domain of thioredoxin	-0.11436	0.02266	0.1111	0.0392646	0.667663	0.015442
17756767	RT1	RT1-Bb	NM_001004084	NM_001004084 // RT1-Bb // RT1 class II, locus Bb // 20p12 // 309622 /// BC079121 // RT1	0.01624	1.27702	1.08749	0.0392716	0.0302411	0.919475
17830802	trinucleotide	Tnrc6b	NM_138845	NM_138845 // Tnrc6b // trinucleotide repeat containing 6B // 7q34 // 192178 /// ENSRNOT	0.13005	-0.0582	0.11528	0.0393157	0.172358	0.0419675
17671901	speedy	Spdye4	NM_001034153	NM_001034153 // Spdye4 // speedy homolog E4 (Xenopus laevis) // 12p11 // 498146 /// ENS	-0.15451	0.05892	-0.19512	0.0393256	0.652203	0.107421
17699867	tumor	Tnfrsf10b	NM_001108873	NM_001108873 // Tnfrsf10b // tumor necrosis factor receptor superfamily, member 10b //	-0.05147	-0.30881	0.19696	0.0393287	0.00639644	0.63365
17722076	WD	Wdr33	NM_001107398	NM_001107398 // Wdr33 // WD repeat domain 33 // 18p12 // 307524 /// ENSRNOT00000017075	0.00905	-0.0372	-0.14333	0.0393693	0.588807	0.884602
17641874	retinol	Rbp4	NM_013162	NM_013162 // Rbp4 // retinol binding protein 4, plasma // 1q53 // 25703 /// ENSRNOT0000	-0.07592	0.83412	-0.0534	0.0393782	0.0701319	0.541674
17855233	acid	Acpp	ENSRNOT00000016222	ENSRNOT00000016222 // Acpp // acid phosphatase, prostate // 8q32 // 56780 /// ENSRNOT00	-0.10622	-0.04214	-0.3887	0.039389	0.738861	0.419716
17793478	glycosyltransferase	Aer61	NM_001009502	NM_001009502 // Aer61 // glycosyltransferase Aer61 // 4q34 // 494219 /// ENSRNOT0000003	0.04586	-0.00975	-0.14588	0.0394605	0.906695	0.556515
17745978	similar	RGD1306502	NM_001107654	NM_001107654 // RGD1306502 // similar to hypothetical protein FLJ11193 // 2q16 // 31015	0.03082	-0.00147	-0.1722	0.0395146	0.980024	0.657965
17737456	spermatogenesis	Spata16	XM_001063250	XM_001063250 // Spata16 // spermatogenesis associated 16 // 2q24 // 294932 /// ENSRNOT0	-0.0539	0.08808	-0.15343	0.0395155	0.273128	0.446697
17860486	tubulin	Ttll4	XM_001074653	XM_001074653 // Ttll4 // tubulin tyrosine ligase-like family, member 4 // 9q33 // 69051	0.08305	-0.03902	-0.22609	0.0395233	0.557244	0.254134
17757612	pituitary	Pttg1ip	NM_001013238	NM_001013238 // Pttg1ip // pituitary tumor-transforming 1 interacting protein // 20p12	0.00969	0.0946	-0.1193	0.0395448	0.047011	0.83078
17686521	Fc	Fcrla	ENSRNOT00000004183	ENSRNOT00000004183 // Fcrla // Fc receptor-like A // 13q24 // 304965 /// NM_001100682 /	0.19585	0.17798	0.1844	0.0395567	0.0935695	0.0278943
17831195	protein	Pacsin2	NM_130740	NM_130740 // Pacsin2 // protein kinase C and casein kinase substrate in neurons 2 // 7q	0.11924	0.043	0.20845	0.0395604	0.183009	0.135962
17642925	guanylate	Gucy2g	ENSRNOT00000021746	ENSRNOT00000021746 // Gucy2g // guanylate cyclase 2G // 1q55 // 245708 /// NM_139042 //	0.07159	0.14887	-0.15186	0.0396088	0.187483	0.498423
17702218	olfactory	Olr1640	NM_001000099	NM_001000099 // Olr1640 // olfactory receptor 1640 // 15p14 // 290049 /// ENSRNOT000000	0.06489	-0.22634	-0.42706	0.0396103	0.184029	0.652491
17798143	galactose-1-phosphate	Galt	NM_001013089	NM_001013089 // Galt // galactose-1-phosphate uridylyltransferase // 5q22 // 298003 ///	0.32042	-0.02413	0.19387	0.0396191	0.796515	0.00335326
17716638	WD	Wdr37	NM_001107362	NM_001107362 // Wdr37 // WD repeat domain 37 // 17q12.1 // 307075 /// ENSRNOT0000002268	0.03245	-0.07528	-0.13614	0.0396362	0.169722	0.590774
17622056	resistance	Ric8a	NM_001100520	NM_001100520 // Ric8a // resistance to inhibitors of cholinesterase 8 homolog A (C. ele	0.01546	-0.03308	0.09557	0.0397005	0.471498	0.784189
17741844	glutathione	Gstm5	NM_172038	NM_172038 // Gstm5 // glutathione S-transferase, mu 5 // 2q34 // 64352 /// ENSRNOT00000	0.1052	-0.26288	0.38581	0.0397065	0.206414	0.415261
17610635	similar	RGD1308124	ENSRNOT00000015115	ENSRNOT00000015115 // RGD1308124 // similar to KIAA1357 protein // 1p12 // 308631	0.0395	-0.10054	0.24726	0.0397964	0.13032	0.26554
17787291	sodium	Scnn1a	NM_031548	NM_031548 // Scnn1a // sodium channel, nonvoltage-gated 1 alpha // 4q42 // 25122 /// EN	-0.20562	-0.00878	0.58935	0.0398922	0.913802	0.339443
17659832	eosinophil	Epx	NM_001107037	NM_001107037 // Epx // eosinophil peroxidase // 10q26 // 303414 /// ENSRNOT00000011735	-0.09964	0.16595	-0.15187	0.0399715	0.0633171	0.30204
17732642	paralemmin	LOC100359592	XM_002728582	XM_002728582 // LOC100359592 // paralemmin 3 // --- // 100359592 /// ENSRNOT00000007535	-0.10408	0.02221	-0.20437	0.0399839	0.795352	0.467148
17857482	ATP-binding	Abcc10	NM_001108201	NM_001108201 // Abcc10 // ATP-binding cassette, subfamily C (CFTR/MRP), member 10 // 9q	-0.20846	-0.50803	-0.50507	0.040001	0.0331838	0.175723
17851716	MBD2-interacting	Mizf	XM_002727050	XM_002727050 // Mizf // MBD2-interacting zinc finger // 8q22 // 300665 /// ENSRNOT00000	0.09867	0.07216	-0.19317	0.0400763	0.181161	0.159996
17613080	transmembrane	Tmem150b	NM_001107476	NM_001107476 // Tmem150b // transmembrane protein 150B // 1q12 // 308346 /// ENSRNOT000	0.0206	0.12244	0.17709	0.0400862	0.0343895	0.77819
17676646	similar	LOC685305	ENSRNOT00000042758	ENSRNOT00000042758 // LOC685305 // similar to paired immunoglobin-like type 2 receptor	-0.00368	0.231	0.25628	0.0401109	0.0978029	0.97356
17631479	RGD1562079	RGD1562079	NM_001177687	NM_001177687 // RGD1562079 // RGD1562079 // 1q21 // 499125 /// ENSRNOT00000056877 // RG	-0.00392	-0.00489	-0.20114	0.0401286	0.924814	0.955995
17711242	N-acetyltransferase	Nat3	NM_001013052	NM_001013052 // Nat3 // N-acetyltransferase 3 // 16p14 // 290681 /// ENSRNOT00000043305	-0.10755	-0.35328	-0.37708	0.0401725	0.0390122	0.550971
17877237	G	Gpr64	NM_181366	NM_181366 // Gpr64 // G protein-coupled receptor 64 // Xq21 // 266735 /// ENSRNOT000000	0.18357	0.08794	0.85444	0.040177	0.558125	0.19403
17775950	EH-domain	Ehd4	ENSRNOT00000010701	ENSRNOT00000010701 // Ehd4 // EH-domain containing 4 // 3q35 // 192204 /// NM_139324 //	0.16351	0.0758	0.31503	0.0402708	0.572604	0.167239
17732995	nuclear	Nr3c2	ENSRNOT00000052018	ENSRNOT00000052018 // Nr3c2 // nuclear receptor subfamily 3, group C, member 2 // 19q11	0.1294	0.01314	0.31779	0.0403401	0.876412	0.0913817
17619798	inscuteable	Insc	NM_001106285	NM_001106285 // Insc // inscuteable homolog (Drosophila) // 1q34 // 293166 /// ENSRNOT0	0.06916	0.0379	0.38351	0.0403485	0.815006	0.260391
17705225	ATP-binding	Abcc4	ENSRNOT00000013366	ENSRNOT00000013366 // Abcc4 // ATP-binding cassette, subfamily C (CFTR/MRP), member 4 /	0.28062	-0.1608	-0.12873	0.040409	0.165465	0.0411341
17694568	TBC1	Tbc1d1	ENSRNOT00000029209	ENSRNOT00000029209 // Tbc1d1 // TBC1 (tre-2/USP6, BUB2, cdc16) domain family, member 1	0.15381	-0.18404	0.19662	0.0404607	0.020745	0.111533
17713606	steroid-5-alpha-reductase,	Srd5a1	NM_017070	NM_017070 // Srd5a1 // steroid-5-alpha-reductase, alpha polypeptide 1 (3-oxo-5 alpha-st	0.12148	-0.0033	-0.4876	0.0404642	0.961189	0.133561
17813635	transmembrane	Tmem178	NM_001004282	NM_001004282 // Tmem178 // transmembrane protein 178 // 6q11-q12 // 362691 /// ENSRNOT0	-0.0356	0.07726	0.45518	0.0404941	0.392309	0.569446
17614681	biliverdin	Blvrb	NM_001106236	NM_001106236 // Blvrb // biliverdin reductase B (flavin reductase (NADPH)) // 1q21 // 2	0.16516	0.2301	0.2855	0.0405235	0.0579939	0.17329
17704321	piwi-like	Piwil2	NM_001107276	NM_001107276 // Piwil2 // piwi-like 2 (Drosophila) // 15p11 // 306011 /// ENSRNOT000000	0.07157	0.1221	-0.38901	0.0405805	0.120839	0.620372
17826003	sphingosine-1-phosphate	S1pr4	NM_001108075	NM_001108075 // S1pr4 // sphingosine-1-phosphate receptor 4 // 7q11 // 314649 /// ENSRN	-0.07094	0.00706	-0.24719	0.0405878	0.949527	0.472746
17627760	vanin	Vnn1	NM_001025623	NM_001025623 // Vnn1 // vanin 1 // 1p12 // 29142 /// ENSRNOT00000021694 // Vnn1 // vani	-0.01503	0.2885	0.60189	0.0405938	0.178719	0.905619
17787031	CD163	Cd163	NM_001107887	NM_001107887 // Cd163 // CD163 molecule // 4q42 // 312701 /// ENSRNOT00000068407 // Cd1	-0.13464	0.10668	0.2786	0.0407415	0.316675	0.131568
17708677	ADAM	Adam9	ENSRNOT00000041330	ENSRNOT00000041330 // Adam9 // ADAM metallopeptidase domain 9 // 16q12.4 // 290834 ///	0.01042	0.2785	0.11597	0.0407418	0.0115564	0.877432
17697355	CD99	Cd99l2	NM_134459	NM_134459 // Cd99l2 // CD99 molecule-like 2 // 15p16 // 171485 /// AB031014 // Cd99l2 /	0.0015	-0.14666	-0.24419	0.0407725	0.181455	0.989159
17654191	kringle	Kremen2	NM_001105767	NM_001105767 // Kremen2 // kringle containing transmembrane protein 2 // 10q12 // 28710	-0.05703	0.00467	-0.23513	0.0407735	0.929658	0.376124
17854640	TBC1	Tbc1d2b	ENSRNOT00000030645	ENSRNOT00000030645 // Tbc1d2b // TBC1 domain family, member 2B // 8q31 // 315880 /// NM	0.16275	0.131	0.24455	0.040813	0.213408	0.0168111
17658983	lectin,	Lgals5	NM_012976	NM_012976 // Lgals5 // lectin, galactose binding, soluble 5 // 10q25 // 25475 /// ENSRN	-0.64331	-0.69736	-0.85743	0.0408552	0.00316323	0.00471998
17748270	lecithin-retinol	Lrat	NM_022280	NM_022280 // Lrat // lecithin-retinol acyltransferase (phosphatidylcholine-retinol-O-ac	-0.00526	0.05501	0.22223	0.0408735	0.75914	0.972332
17853072	lysyl	Loxl1	NM_001012125	NM_001012125 // Loxl1 // lysyl oxidase-like 1 // 8q24 // 315714 /// ENSRNOT00000034300	-0.0176	0.21662	0.1393	0.0408774	0.11183	0.780651
17746977	transient	Trpc3	NM_021771	NM_021771 // Trpc3 // transient receptor potential cation channel, subfamily C, member	-0.0214	0.06819	-0.25514	0.0409063	0.341132	0.826416
17771904	suppressor	Scai	XM_003753719	XM_003753719 // Scai // suppressor of cancer cell invasion // 3q11 // 690538 /// ENSRNO	0.0938	0.11026	0.23752	0.0409156	0.17492	0.394767
17827650	FYVE,	Fgd6	NM_001137645	NM_001137645 // Fgd6 // FYVE, RhoGEF and PH domain containing 6 // 7q13 // 500824 /// E	0.23229	0.12804	0.28474	0.0410455	0.113718	0.0183428
17793057	Sec61	Sec61a1	NM_199256	NM_199256 // Sec61a1 // Sec61 alpha 1 subunit (S. cerevisiae) // 4q34 // 80843 /// ENSR	0.11286	-0.112	-0.0765	0.0410738	0.0414918	0.155336
17625104	Fas	Fas	ENSRNOT00000049807	ENSRNOT00000049807 // Fas // Fas (TNF receptor superfamily, member 6) // 1q52 // 246097	0.01084	0.34432	0.33829	0.04108	0.00035186	0.912335
17700278	similar	RGD1308772	BC083871	BC083871 // RGD1308772 // similar to KIAA0564 protein // 15q11-q12 // 290381 /// BC0838	0.09136	-0.03834	-0.28815	0.0411638	0.697962	0.379312
17674601	alkB,	Alkbh2	NM_001126273	NM_001126273 // Alkbh2 // alkB, alkylation repair homolog 2 (E. coli) // 12q16 // 30457	-0.05188	-0.11872	0.1182	0.0412597	0.175256	0.464502
17660371	ABI	Abi3	NM_001013118	NM_001013118 // Abi3 // ABI family, member 3 // 10q31 // 303476 /// ENSRNOT00000007897	0.1455	0.00215	0.22831	0.0413312	0.971987	0.203694
17811503	NIPA-like	Nipal3	ENSRNOT00000068004	ENSRNOT00000068004 // Nipal3 // NIPA-like domain containing 3 // 5q36 // 502990 /// ENS	0.0216	-0.02347	-0.12102	0.0413655	0.742183	0.730868
17840687	H1	H1fnt	NM_001024356	NM_001024356 // H1fnt // H1 histone family, member N, testis-specific // 7q36 // 500928	-0.14186	0.091	-0.37249	0.0413671	0.363459	0.0617332
17869549	hypothetical	LOC100364306	ENSRNOT00000041850	ENSRNOT00000041850 // LOC100364306 // hypothetical protein LOC100364306 // --- // 10036	0.37001	-0.58065	-1.46366	0.0413787	0.424425	0.0305356
17743784	calpastatin	Cast	NM_053295	NM_053295 // Cast // calpastatin // 2q11 // 25403 /// ENSRNOT00000062055 // Cast // cal	0.11758	0.1043	0.0469	0.0414554	0.154008	0.0999779
17764796	similar	RGD1563680	XM_002729204	XM_002729204 // RGD1563680 // similar to CDNA sequence BC052040 // 3q35 // 499864 /// E	0.16646	-0.04062	0.27701	0.0414885	0.639614	0.0971376
17663881	5-azacytidine	Azi1	NM_001108310	NM_001108310 // Azi1 // 5-azacytidine induced 1 // 10q32.3 // 360672 /// ENSRNOT0000000	-0.02573	0.06969	-0.11107	0.0415746	0.387946	0.431718
17867306	NADH	ND3	ENSRNOT00000041241	ENSRNOT00000041241 // ND3 // NADH dehydrogenase subunit 3 // --- // 26199	-0.0201	0.0096	-0.0977	0.0415969	0.700989	0.370002
17690617	transcriptional	Tada2b	NM_001170455	NM_001170455 // Tada2b // transcriptional adaptor 2 (ADA2 homolog, yeast)-beta // 14q21	-0.00497	-0.07173	-0.16784	0.0416218	0.138063	0.906419
17828413	transmembrane	Tmbim4	NM_199116	NM_199116 // Tmbim4 // transmembrane BAX inhibitor motif containing 4 // 7q22 // 362884	0.0327	0.1484	0.1656	0.0416302	0.0554135	0.626296
17796738	musculin	Msc	ENSRNOT00000009908	ENSRNOT00000009908 // Msc // musculin // 5q11 // 312897 /// NM_001191754 // Msc // musc	-0.03025	-0.04123	-0.28978	0.0416312	0.70369	0.775191
17658512	olfactory	Olr1517	NM_001001351	NM_001001351 // Olr1517 // olfactory receptor 1517 // 10q24 // 287516 /// ENSRNOT000000	-0.32266	0.08247	-0.40867	0.0416394	0.708625	0.14292
17866948	ralA	Ralbp1	NM_032067	NM_032067 // Ralbp1 // ralA binding protein 1 // 9q37 // 84014 /// ENSRNOT00000065290 /	0.096	-0.00654	0.14539	0.0416949	0.920547	0.369463
17711526	hydroxyprostaglandin	Hpgd	NM_024390	NM_024390 // Hpgd // hydroxyprostaglandin dehydrogenase 15 (NAD) // 16p11 // 79242 ///	0.22132	-0.74146	0.39019	0.0417006	0.00369505	0.0251713
17791192	zinc	Zfp467	NM_001024327	NM_001024327 // Zfp467 // zinc finger protein 467 // 4q24 // 500110 /// ENSRNOT00000010	0.06419	-0.04945	0.23338	0.0417309	0.327996	0.393897
17639978	estrogen	Esrra	NM_001008511	NM_001008511 // Esrra // estrogen related receptor, alpha // 1q43 // 293701 /// ENSRNOT	-0.05696	-0.03249	0.13978	0.0417388	0.585882	0.565397
17836590	low	Lrp1	NM_001130490	NM_001130490 // Lrp1 // low density lipoprotein receptor-related protein 1 // 7q22 // 2	0.0869	0.30749	-0.0678	0.0417568	0.0239056	0.150562
17662361	STE20-related	Strada	NM_182820	NM_182820 // Strada // STE20-related kinase adaptor alpha // 10q32.1 // 303605 /// ENSR	-0.05535	-0.1413	-0.18661	0.0417707	0.185304	0.409683
17658217	SLP	Scimp	XM_003752341	XM_003752341 // Scimp // SLP adaptor and CSK interacting membrane protein // 10q24 // 6	0.08806	0.09356	0.35154	0.0417895	0.460306	0.419024
17632727	rCG54594-like	LOC100364879	ENSRNOT00000027981	ENSRNOT00000027981 // LOC100364879 // rCG54594-like // --- // 100364879 /// ENSRNOT0000	0.08443	-0.00719	0.18655	0.0418222	0.932019	0.558212
17633665	makorin,	Mkrn3	XM_218735	XM_218735 // Mkrn3 // makorin, ring finger protein, 3 // 1q22 // 292988 /// ENSRNOT0000	0.03768	-0.02753	0.28167	0.0418729	0.774718	0.746049
17772976	similar	RGD1560831	ENSRNOT00000009988	ENSRNOT00000009988 // RGD1560831 // similar to 40S ribosomal protein S3 // 3q21 // 4998	0.59349	0.12422	-0.38507	0.0418763	0.456479	0.226647
17751869	cysteine-rich,	Cyr61	ENSRNOT00000019501	ENSRNOT00000019501 // Cyr61 // cysteine-rich, angiogenic inducer, 61 // 2q44 // 83476 /	-0.08959	0.7148	0.60204	0.0418904	0.00353299	0.694719
17690470	zinc	Zfp509	NM_001107223	NM_001107223 // Zfp509 // zinc finger protein 509 // 14q21 // 305428 /// ENSRNOT0000004	-0.17427	0.04735	0.19624	0.0419265	0.622422	0.153843
17848344	lactotransferrin	Ltf	NM_001106864	NM_001106864 // Ltf // lactotransferrin // 8q32 // 301034 /// ENSRNOT00000047752 // Ltf	-0.14961	0.00403	-0.21631	0.0419688	0.968053	0.10005
17761797	olfactory	Olr427	NM_001000823	NM_001000823 // Olr427 // olfactory receptor 427 // 3q11 // 405112 /// ENSRNOT000000477	0.24884	-0.03626	0.36363	0.0420117	0.821521	0.203766
17630546	similar	RGD1563034	ENSRNOT00000021187	ENSRNOT00000021187 // RGD1563034 // similar to ETS domain transcription factor ERF (Ets	-0.12811	0.08087	0.19196	0.0420215	0.200211	0.216558
17650173	coilin	Coil	NM_017360	NM_017360 // Coil // coilin // 10q26 // 50998 /// ENSRNOT00000037693 // Coil // coilin	0.03193	-0.02614	-0.16699	0.0420491	0.659429	0.670659
17642558	CUE	Cuedc2	ENSRNOT00000026609	ENSRNOT00000026609 // Cuedc2 // CUE domain containing 2 // 1q54 // 294009 /// NM_001079	0.00366	-0.01349	0.21396	0.042121	0.857488	0.963757
17824258	SET	Setd3	ENSRNOT00000009120	ENSRNOT00000009120 // Setd3 // SET domain containing 3 // 6q32 // 299295 /// BC089108 /	0.0375	0.0585	0.0869	0.0421742	0.433732	0.495404
17700958	vinculin	Vcl	NM_001107248	NM_001107248 // Vcl // vinculin // 15p16 // 305679 /// ENSRNOT00000015179 // Vcl // vin	0.10298	0.19201	0.18973	0.042206	0.0161857	0.0248461
17864217	KDEL	Kdelc1	NM_001108217	NM_001108217 // Kdelc1 // KDEL (Lys-Asp-Glu-Leu) containing 1 // 9q22 // 316370 /// ENS	0.03292	-0.1029	-0.26084	0.0422589	0.219814	0.524542
17656487	similar	LOC691352	NM_001109638	NM_001109638 // LOC691352 // similar to Robo-1 // 10q22 // 691352 /// ENSRNOT0000005851	-0.06123	0.09057	0.63054	0.0423024	0.407341	0.648803
17833106	ORM1-like	Ormdl2	NM_001105940	NM_001105940 // Ormdl2 // ORM1-like 2 (S. cerevisiae) // 7q11 // 288783 /// ENSRNOT0000	-0.03785	-0.08168	-0.14595	0.0423099	0.254249	0.675958
17630230	protein	Ppm1n	NM_001106231	NM_001106231 // Ppm1n // protein phosphatase, Mg2+/Mn2+ dependent, 1N // 1q21 // 292690	0.07316	0.1101	0.34196	0.0424197	0.07302	0.331726
17880740	methylenetetrahydrofolate	Mthfd2	NM_001109398	NM_001109398 // Mthfd2 // methylenetetrahydrofolate dehydrogenase (NADP+ dependent) 2,	0.13063	0.09384	0.36349	0.0424452	0.264437	0.579423
17783793	adenylate	Adcyap1r1	ENSRNOT00000035722	ENSRNOT00000035722 // Adcyap1r1 // adenylate cyclase activating polypeptide 1 receptor	-0.01692	0.15084	-0.39212	0.0424658	0.01868	0.781955
17723564	Cd74	Cd74	NM_013069	NM_013069 // Cd74 // Cd74 molecule, major histocompatibility complex, class II invarian	0.30023	0.1034	0.2055	0.0424693	0.145636	0.0526185
17631766	hepcidin	Hamp	NM_053469	NM_053469 // Hamp // hepcidin antimicrobial peptide // 1q21 // 84604 /// ENSRNOT0000002	-0.15389	0.07755	-0.4826	0.042523	0.602984	0.0608542
17666587	mannan-binding	Masp1	ENSRNOT00000067223	ENSRNOT00000067223 // Masp1 // mannan-binding lectin serine peptidase 1 // 11q23 // 640	0.01422	0.16901	0.1046	0.0425432	0.324767	0.872784
17639761	D4,	Dpf2	NM_001108516	NM_001108516 // Dpf2 // D4, zinc and double PHD fingers family 2 // 1q43 // 361711 ///	0.04221	-0.11237	0.06039	0.0426359	0.233538	0.563802
17697630	acyl-CoA	Acox2	ENSRNOT00000010260	ENSRNOT00000010260 // Acox2 // acyl-CoA oxidase 2, branched chain // 15p14 // 252898 //	-0.06942	-0.12606	0.1005	0.0426405	0.0386644	0.31131
17806600	similar	RGD1561916	ENSRNOT00000017903	ENSRNOT00000017903 // RGD1561916 // similar to testes development-related NYD-SP22 isof	0.2125	0.13764	0.17866	0.0426935	0.295119	0.0831421
17635530	olfactory	Olr56	NM_001000130	NM_001000130 // Olr56 // olfactory receptor 56 // 1q32 // 293205 /// ENSRNOT00000020664	-0.00325	0.12744	-0.23591	0.0427544	0.364741	0.984915
17859463	aldehyde	Aox3l1	ENSRNOT00000067443	ENSRNOT00000067443 // Aox3l1 // aldehyde oxidase 3-like 1 // 9q31 // 316421 /// NM_0010	-0.16744	0.04311	-0.21355	0.0428617	0.644744	0.033975
17642482	similar	RGD1564887	ENSRNOT00000035275	ENSRNOT00000035275 // RGD1564887 // similar to 9130011E15Rik protein // 1q54 // 499363	-0.18917	-0.02078	-0.18817	0.0430202	0.715513	0.00436737
17719604	acyloxyacyl	Aoah	NM_001191940	NM_001191940 // Aoah // acyloxyacyl hydrolase (neutrophil) // 17q11 // 498757 /// ENSRN	-0.05034	-0.15929	0.30305	0.043124	0.213836	0.676318
17610551	deaminase	Deadc1	ENSRNOT00000014239	ENSRNOT00000014239 // Deadc1 // deaminase domain containing 1 // 1p13 // 361453	0.18257	0.0584	0.59187	0.043194	0.603289	0.0294248
17653412	nuclear	Narf	NM_001039207	NM_001039207 // Narf // nuclear prelamin A recognition factor // 10q32.3 // 360681 ///	0.12517	0.05624	0.09944	0.0432311	0.300842	0.0115683
17771059	zinc	Zdhhc12	NM_001013239	NM_001013239 // Zdhhc12 // zinc finger, DHHC-type containing 12 // 3p12 // 366014 /// E	-0.00319	-0.1336	-0.12498	0.0432983	0.0897252	0.955625
17659084	abhydrolase	Abhd15	NM_001107025	NM_001107025 // Abhd15 // abhydrolase domain containing 15 // 10q26 // 303343 /// ENSRN	0.04795	0.05915	0.1543	0.0433853	0.517202	0.669272
17759507	RT1	RT1-CE16	NM_001008839	NM_001008839 // RT1-CE16 // RT1 class I, locus CE16 // --- // 414819 /// U50449 // RT1-	-0.02068	0.46298	0.78487	0.0434846	0.0116669	0.947735
17881066	melanoma	Mageb17	XM_228605	XM_228605 // Mageb17 // melanoma antigen family B, 17 // Xq22 // 302441	-0.03908	-0.10571	-0.21301	0.0434892	0.444473	0.575342
17673222	neutrophil	Ncf1	ENSRNOT00000002028	ENSRNOT00000002028 // Ncf1 // neutrophil cytosolic factor 1 // 12q12 // 114553 /// NM_0	0.01001	0.21546	0.17157	0.0437808	0.0102732	0.911545
17810860	transmembrane	Tmem39b	ENSRNOT00000032558	ENSRNOT00000032558 // Tmem39b // transmembrane protein 39b // 5q36 // 362608	0.10861	0.00464	0.13135	0.0437879	0.950824	0.222689
17679190	2'-5'	Oas2	NM_001009715	NM_001009715 // Oas2 // 2'-5' oligoadenylate synthetase 2 // --- // 363938 /// AY230746	-0.16142	0.26477	0.33294	0.0437922	0.0301998	0.313498
17834755	thymine-DNA	Tdg	ENSRNOT00000034213	ENSRNOT00000034213 // Tdg // thymine-DNA glycosylase // 7q13 // 114521 /// NM_053729 //	-0.02298	-0.09856	-0.17894	0.0438243	0.200349	0.742429
17805540	opioid	Oprk1	ENSRNOT00000010254	ENSRNOT00000010254 // Oprk1 // opioid receptor, kappa 1 // 5q12 // 29335 /// NM_017167	-0.02055	-0.01105	-0.24392	0.0438628	0.900298	0.911518
17724117	coiled-coil	Ccdc68	NM_001077667	NM_001077667 // Ccdc68 // coiled-coil domain containing 68 // 18q12.1 // 291530 /// ENS	-0.02761	0.13837	0.2489	0.0439079	0.131007	0.784329
17631784	lipolysis	Lsr	ENSRNOT00000044678	ENSRNOT00000044678 // Lsr // lipolysis stimulated lipoprotein receptor // 1q21 // 64355	0.21649	-0.17133	-0.1948	0.0439344	0.0784975	0.0517333
17775317	olfactory	Olr783	NM_001000376	NM_001000376 // Olr783 // olfactory receptor 783 // 3q34 // 296037 /// ENSRNOT000000472	0.08559	0.13991	-0.334	0.0440307	0.201798	0.749769
17670100	eukaryotic	Eif4a2	NM_001008335	NM_001008335 // Eif4a2 // eukaryotic translation initiation factor 4A2 // 11q23 // 3038	-0.1103	0.1025	-0.14305	0.0440957	0.181028	0.258893
17704181	solute	Slc25a37	NM_001013996	NM_001013996 // Slc25a37 // solute carrier family 25, member 37 // 15p11 // 306000 ///	0.05895	0.0091	0.25071	0.0440999	0.92672	0.416856
17672113	FtsJ	Ftsj2	NM_001107125	NM_001107125 // Ftsj2 // FtsJ homolog 2 (E. coli) // 12q11 // 304323 /// ENSRNOT0000004	-0.07767	-0.25502	-0.29147	0.0441075	0.164031	0.211427
17843860	apolipoprotein	Apoa4	ENSRNOT00000059415	ENSRNOT00000059415 // Apoa4 // apolipoprotein A-IV // 8q22 // 25080	-0.0335	0.24584	-0.75508	0.0441253	0.0999669	0.480041
17667076	DiGeorge	Dgcr14	NM_001012472	NM_001012472 // Dgcr14 // DiGeorge syndrome critical region gene 14 // 11q23 // 360741	-0.04705	-0.13938	-0.17124	0.0441331	0.00646014	0.10502
17622237	EPS8-like	Eps8l2	ENSRNOT00000024725	ENSRNOT00000024725 // Eps8l2 // EPS8-like 2 // 1q41 // 361674 /// NM_001108508 // Eps8l	-0.09129	-0.0313	0.21038	0.0441767	0.504571	0.25631
17610868	laminin,	Lama2	ENSRNOT00000014917	ENSRNOT00000014917 // Lama2 // laminin, alpha 2 // 1p12 // 309368 /// ENSRNOT0000006144	-0.12737	0.24273	0.20383	0.0441982	0.0221331	0.294169
17701403	protein	Ptprg	ENSRNOT00000042010	ENSRNOT00000042010 // Ptprg // protein tyrosine phosphatase, receptor type, G // 15p16-	0.06238	-0.0272	0.21427	0.0442012	0.459795	0.159937
17719547	similar	LOC682330	XM_003751708	XM_003751708 // LOC682330 // similar to histone 1, H2ai // --- // 682330 /// ENSRNOT000	0.1323	-0.14568	-0.45282	0.04428	0.277764	0.241214
17763678	olfactory	Olr583	NM_001000928	NM_001000928 // Olr583 // olfactory receptor 583 // 3q24 // 405248 /// ENSRNOT000000429	0.30085	-0.17281	0.45817	0.0443338	0.344504	0.096163
17615745	sialic	Siglec5	NM_001106249	NM_001106249 // Siglec5 // sialic acid binding Ig-like lectin 5 // 1q22 // 292843 /// E	-0.35805	-0.19729	-0.46601	0.0443427	0.0878901	0.0390836
17876460	plastin	Pls3	NM_031084	NM_031084 // Pls3 // plastin 3 // Xq14 // 81748 /// ENSRNOT00000060168 // Pls3 // plast	0.12606	0.0952	0.1404	0.0443435	0.345576	0.148117
17659859	ribosomal	Rps6kb1	ENSRNOT00000005226	ENSRNOT00000005226 // Rps6kb1 // ribosomal protein S6 kinase, polypeptide 1 // 10q26 //	0.09036	0.09326	-0.11046	0.0444498	0.0828096	0.214205
17614316	Cd79a	Cd79a	ENSRNOT00000027254	ENSRNOT00000027254 // Cd79a // Cd79a molecule, immunoglobulin-associated alpha // 1q21	-0.04004	-0.00949	-0.1544	0.0445007	0.914825	0.667003
17779559	prostaglandin	Ptgis	ENSRNOT00000010891	ENSRNOT00000010891 // Ptgis // prostaglandin I2 (prostacyclin) synthase // 3q42 // 2552	-0.13911	0.06909	-0.36655	0.0446377	0.667324	0.141007
17639814	calpain	Capn1	NM_019152	NM_019152 // Capn1 // calpain 1, (mu/I) large subunit // 1q43 // 29153 /// ENSRNOT00000	0.07071	-0.0848	0.20364	0.0446525	0.42403	0.205992
17850291	cell	Cdc37	ENSRNOT00000043014	ENSRNOT00000043014 // Cdc37 // cell division cycle 37 homolog (S. cerevisiae) // 8q13 /	-0.01883	0.0027	0.2086	0.0446607	0.971791	0.845363
17698682	poly(A)	Pabpn1	NM_001135008	NM_001135008 // Pabpn1 // poly(A) binding protein, nuclear 1 // 15p13 // 116697 /// ENS	0.0857	0.0656	0.1826	0.044664	0.184224	0.148735
17650711	CDGSH	Cisd3	NM_001105835	NM_001105835 // Cisd3 // CDGSH iron sulfur domain 3 // 10q31 // 287661 /// ENSRNOT00000	-0.00533	-0.1281	0.12037	0.0447169	0.138755	0.894958
17719104	NAD(P)H	Nqo2	NM_001004214	NM_001004214 // Nqo2 // NAD(P)H dehydrogenase, quinone 2 // 17p12 // 291084 /// ENSRNOT	1.62977	0.0258	-0.0801	0.0447448	0.798614	0.00012299
17737635	leucine	Lrrc31	ENSRNOT00000033267	ENSRNOT00000033267 // Lrrc31 // leucine rich repeat containing 31 // 2q24 // 310256	-0.18318	0.29001	-0.25337	0.0447652	0.230352	0.182836
17683821	aminocarboxymuconate	Acmsd	NM_134372	NM_134372 // Acmsd // aminocarboxymuconate semialdehyde decarboxylase // 13q12 // 17138	-0.20224	-0.0027	0.30918	0.0447915	0.949533	0.355272
17777107	anaphase	Anapc1	NM_001107771	NM_001107771 // Anapc1 // anaphase promoting complex subunit 1 // 3q36 // 311412 /// EN	-0.03481	0.07961	0.09597	0.0448153	0.090114	0.408935
17742997	RNA	Rg9mtd2	NM_001044232	NM_001044232 // Rg9mtd2 // RNA (guanine-9-) methyltransferase domain containing 2 // 2q	-0.15358	-0.15158	-0.20114	0.0448459	0.293896	0.0330109
17724348	haloacid	Hdhd2	NM_001014151	NM_001014151 // Hdhd2 // haloacid dehalogenase-like hydrolase domain containing 2 // 18	-0.02609	-0.103	-0.19699	0.0448465	0.243843	0.654458
17699755	paraneoplastic	Pnma2	NM_001107272	NM_001107272 // Pnma2 // paraneoplastic antigen MA2 // 15p12 // 305977 /// ENSRNOT00000	0.0873	-0.19672	-0.20816	0.0449472	0.0263155	0.0699826
17879302	similar	LOC685552	ENSRNOT00000049369	ENSRNOT00000049369 // LOC685552 // similar to RIKEN cDNA 1700001F22 // Xq36 // 685552	-0.01585	-0.03983	0.20108	0.0449785	0.611425	0.730792
17804503	kelch-like	Klhl21	NM_001107996	NM_001107996 // Klhl21 // kelch-like 21 (Drosophila) // 5q36 // 313743 /// ENSRNOT00000	0.00659	-0.12936	-0.25874	0.0449999	0.2457	0.935215
17787678	ets	Etv6	NM_001037353	NM_001037353 // Etv6 // ets variant 6 // 4q43 // 312777 /// ENSRNOT00000007889 // Etv6	0.08283	-0.03899	-0.51622	0.0450045	0.639661	0.446725
17774224	olfactory	Olr577	NM_001000567	NM_001000567 // Olr577 // olfactory receptor 577 // 3q24 // 366108 /// ENSRNOT000000335	-0.01062	-0.01413	0.27451	0.0450637	0.907708	0.943703
17721315	coagulation	F8	NM_183331	NM_183331 // F8 // coagulation factor VIII, procoagulant component // 18p13 // 302470 /	0.05386	0.0052	0.13917	0.0450923	0.928426	0.333388
17698416	rCG64478-like	LOC100360474	ENSRNOT00000060255	ENSRNOT00000060255 // LOC100360474 // rCG64478-like // --- // 100360474	-0.07895	-0.20649	-0.22839	0.0450966	0.101501	0.663037
17612355	RIO	Riok2	NM_001009687	NM_001009687 // Riok2 // RIO kinase 2 (yeast) // 1q12 // 308201 /// ENSRNOT00000017165	-0.05792	-0.11958	-0.26918	0.0450978	0.0976763	0.232096
17769429	endothelin	Edn3	ENSRNOT00000009826	ENSRNOT00000009826 // Edn3 // endothelin 3 // 3q43 // 366270 /// NM_001077650 // Edn3 /	-0.17166	0.05307	0.19903	0.0451843	0.775124	0.0690442
17825645	canopy	Cnpy2	NM_001077585	NM_001077585 // Cnpy2 // canopy 2 homolog (zebrafish) // 7q11 // 685814 /// ENSRNOT0000	-0.04612	-0.1322	-0.1814	0.0451931	0.0128138	0.576583
17712350	phosphatidic	Ppapdc1b	NM_001109411	NM_001109411 // Ppapdc1b // phosphatidic acid phosphatase type 2 domain containing 1B /	0.05095	-0.05729	-0.18266	0.0452612	0.393737	0.581056
17744118	autophagy	Atg10	NM_001109505	NM_001109505 // Atg10 // autophagy related 10 // 2q12 // 688555 /// ENSRNOT00000021941	0.19356	-0.2353	-0.17018	0.0454791	0.016022	0.0593656
17814921	nucleolar	Nol10	NM_001014076	NM_001014076 // Nol10 // nucleolar protein 10 // 6q16 // 313981 /// ENSRNOT00000007169	0.13336	-0.12948	-0.28511	0.0455153	0.0725297	0.294874
17640331	asparaginase	Asrgl1	ENSRNOT00000027459	ENSRNOT00000027459 // Asrgl1 // asparaginase like 1 // 1q43 // 246307 /// NM_145089 //	-0.03733	-0.80217	-0.40224	0.0456036	0.00041832	0.518663
17872886	hephaestin	Heph	NM_133304	NM_133304 // Heph // hephaestin // Xq31 // 117240 /// ENSRNOT00000017312 // Heph // hep	0.06432	0.10817	-0.18241	0.0456749	0.440769	0.60301
17791480	nucleotide-binding	Nod1	NM_001109236	NM_001109236 // Nod1 // nucleotide-binding oligomerization domain containing 1 // 4q24	0.13804	0.1157	0.15531	0.045675	0.0340606	0.0829968
17833245	olfactory	Olr1020	NM_001000069	NM_001000069 // Olr1020 // olfactory receptor 1020 // 7q11 // 288854 /// ENSRNOT0000004	0.32137	0.13816	0.26466	0.0457083	0.517622	0.0819666
17682335	WD	Wdr64	ENSRNOT00000038285	ENSRNOT00000038285 // Wdr64 // WD repeat domain 64 // 13q25 // 689524 /// ENSRNOT000000	-0.07478	0.01671	-0.25734	0.0457254	0.786579	0.345293
17799044	actin-like	Actl7a	NM_001011973	NM_001011973 // Actl7a // actin-like 7a // 5q24 // 298017 /// ENSRNOT00000022395 // Act	-0.05024	0.08913	-0.25196	0.0457264	0.599651	0.759007
17727409	carnosine	Cndp1	NM_001007687	NM_001007687 // Cndp1 // carnosine dipeptidase 1 (metallopeptidase M20 family) // 18q12	-0.03325	0.1911	0.30046	0.0457687	0.387341	0.718813
17639459	phosphofurin	Pacs1	NM_134406	NM_134406 // Pacs1 // phosphofurin acidic cluster sorting protein 1 // 1q43 // 171444 /	-0.0753	0.1195	0.20362	0.0457833	0.0151331	0.176271
17712732	sperm	Spag11b	ENSRNOT00000018741	ENSRNOT00000018741 // Spag11b // sperm associated antigen 11B // 16q12.5 // 246305 ///	-0.05323	-0.11423	0.26151	0.0458137	0.280472	0.679539
17682653	left	Lefty1	NM_001109080	NM_001109080 // Lefty1 // left right determination factor 1 // 13q26 // 498299 /// ENSR	-0.17526	-0.01757	-0.29005	0.0458246	0.702766	0.183054
17728345	zinc	Zfp423	NM_053583	NM_053583 // Zfp423 // zinc finger protein 423 // 19p11 // 94188 /// ENSRNOT00000020028	0.18294	0.15736	-0.20926	0.0458401	0.062373	0.0171414
17777521	similar	RGD1307399	NM_001048043	NM_001048043 // RGD1307399 // similar to chromosome 20 open reading frame 30; HSPC274 p	-0.0454	-0.0129	-0.0934	0.0458754	0.821391	0.178705
17621231	inositol	Inpp5f	NM_001107554	NM_001107554 // Inpp5f // inositol polyphosphate-5-phosphatase F // 1q36-q37 // 309008	0.11843	-0.22339	0.28701	0.0458762	0.0156779	0.0987585
17765394	similar	LOC311352	ENSRNOT00000016529	ENSRNOT00000016529 // LOC311352 // similar to Adenosine deaminase CG11994-PA // 3q35 //	0.16848	0.02108	0.19596	0.0459022	0.662851	0.107084
17671285	Fc	Fcer2	NM_001033924	NM_001033924 // Fcer2 // Fc fragment of IgE, low affinity II, receptor for (CD23) // 12	-0.13561	0.08811	-0.19388	0.0459102	0.269645	0.188228
17875817	regucalcin	Rgn	NM_031546	NM_031546 // Rgn // regucalcin (senescence marker protein-30) // Xq11-q12 // 25106 ///	-0.26789	-0.0575	0.1466	0.0459113	0.581899	0.0649861
17863719	family	Fam168b	XM_001073605	XM_001073605 // Fam168b // family with sequence similarity 168, member B // 9q21 // 690	-0.0089	-0.0755	0.0996	0.0459236	0.224614	0.848297
17615238	similar	RGD1304580	NM_001009283	NM_001009283 // RGD1304580 // similar to Hypothetical protein MGC38513 // 1q21 // 29278	0.04023	-0.23833	-0.30015	0.045938	0.194857	0.605386
17846617	procollagen	Plod2	NM_175869	NM_175869 // Plod2 // procollagen lysine, 2-oxoglutarate 5-dioxygenase 2 // 8q31 // 300	0.35065	0.03751	0.45498	0.045942	0.845304	0.00790051
17802980	runt-related	Runx3	NM_130425	NM_130425 // Runx3 // runt-related transcription factor 3 // 5q36 // 156726 /// ENSRNOT	-0.07288	0.1746	0.17476	0.0459786	0.00551491	0.437733
17853912	transcription	Tcf12	NM_013176	NM_013176 // Tcf12 // transcription factor 12 // 8q24 // 25720 /// ENSRNOT00000064413 /	0.01061	-0.018	0.06055	0.0459838	0.24061	0.782044
17777978	thrombomodulin	Thbd	NM_031771	NM_031771 // Thbd // thrombomodulin // 3q41 // 83580 /// ENSRNOT00000006200 // Thbd //	-0.01775	0.16241	0.15218	0.045993	0.117487	0.81962
17678411	nitric	Nos1	ENSRNOT00000066810	ENSRNOT00000066810 // Nos1 // nitric oxide synthase 1, neuronal // 12q16 // 24598 /// E	0.0557	-0.12774	-0.15403	0.0459989	0.0981153	0.395473
17824360	heat	Hsp90aa1	NM_175761	NM_175761 // Hsp90aa1 // heat shock protein 90, alpha (cytosolic), class A member 1 //	0.0444	0.2032	0.2347	0.0460027	0.0411178	0.650318
17766558	phospholipase	Plcb1	ENSRNOT00000051184	ENSRNOT00000051184 // Plcb1 // phospholipase C, beta 1 (phosphoinositide-specific) // 3	-0.0103	0.00103	0.19089	0.0461036	0.988554	0.897528
17868193	hypothetical	LOC100364306	ENSRNOT00000041850	ENSRNOT00000041850 // LOC100364306 // hypothetical protein LOC100364306 // --- // 10036	0.40172	-0.44321	-1.25381	0.0461777	0.464825	0.00928439
17762810	DDB1	Dcaf17	ENSRNOT00000012721	ENSRNOT00000012721 // Dcaf17 // DDB1 and CUL4 associated factor 17 // 3q21 // 499807 //	-0.0969	-0.00562	0.17668	0.0462508	0.952619	0.205226
17676779	similar	RGD1310964	NM_001107132	NM_001107132 // RGD1310964 // similar to RIKEN cDNA 9430031J16 // 12q12 // 304376 /// E	-0.01145	-0.00221	-0.25205	0.0462562	0.974697	0.919119
17785146	family	Fam136a	BC158733	BC158733 // Fam136a // family with sequence similarity 136, member A // 4q34 // 297415	0.13981	-0.04466	-0.12116	0.0462813	0.288298	0.220873
17650425	solute	Slc35b1	NM_199081	NM_199081 // Slc35b1 // solute carrier family 35, member B1 // 10q31 // 287642 /// ENSR	0.0547	0.032	-0.132	0.0463117	0.569928	0.198107
17843357	olfactory	Olr1262	NM_001000803	NM_001000803 // Olr1262 // olfactory receptor 1262 // 8q22 // 405089 /// ENSRNOT0000004	-0.08902	-0.13513	-0.32999	0.046379	0.0376293	0.463808
17880305	ubiquitin-conjugating	Ube2v1	NM_001110345	NM_001110345 // Ube2v1 // ubiquitin-conjugating enzyme E2 variant 1 // 3q42 // 296390 /	0.0361	-0.0635	0.0671	0.0463802	0.105421	0.362342
17801781	palmitoyl-protein	Ppt1	NM_022502	NM_022502 // Ppt1 // palmitoyl-protein thioesterase 1 // 5q36 // 29411 /// ENSRNOT00000	-0.0061	0.166	0.25288	0.0463922	0.0383368	0.938287
17642859	MAX	Mxi1	NM_013160	NM_013160 // Mxi1 // MAX interactor 1 // 1q55 // 25701 /// BC081824 // Mxi1 // MAX inte	0.08609	0.00627	0.23105	0.0464473	0.943509	0.101758
17874696	rCG39251-like	LOC100365137	ENSRNOT00000067922	ENSRNOT00000067922 // LOC100365137 // rCG39251-like // --- // 100365137	0.03639	-0.01228	-0.23952	0.0464604	0.901055	0.653876
17798917	olfactory	Olr853	NM_001000398	NM_001000398 // Olr853 // olfactory receptor 853 // 5q24 // 298038 /// ENSRNOT000000247	0.03889	-0.04465	-0.31824	0.0465093	0.681154	0.813842
17720573	ankyrin	Ankrd16	NM_001033698	NM_001033698 // Ankrd16 // ankyrin repeat domain 16 // 17q12.3 // 307102 /// ENSRNOT000	-0.05987	-0.10453	-0.11298	0.0465107	0.296456	0.338128
17859709	similar	RGD1311357	ENSRNOT00000023678	ENSRNOT00000023678 // RGD1311357 // similar to A530083I02Rik protein // 9q31 // 301447	0.19789	0.0624	0.15085	0.0465218	0.189201	0.0155971
17632940	secretory	Sec1	ENSRNOT00000028522	ENSRNOT00000028522 // Sec1 // secretory blood group 1 // 1q22 // 308586 /// NM_00113558	0.05997	0.13122	-0.26229	0.0465687	0.235498	0.458376
17786114	Fanconi	Fancd2	NM_001001719	NM_001001719 // Fancd2 // Fanconi anemia, complementation group D2 // 4q42 // 312641 //	0.00199	-0.18974	0.18392	0.0466266	0.0374334	0.977415
17715167	eukaryotic	Eef1e1	ENSRNOT00000022065	ENSRNOT00000022065 // Eef1e1 // eukaryotic translation elongation factor 1 epsilon 1 //	-0.03962	0.0529	-0.17727	0.0466442	0.646482	0.616936
17642742	WD	Wdr96	ENSRNOT00000031925	ENSRNOT00000031925 // Wdr96 // WD repeat domain 96 // 1q54 // 365476 /// BC092207 // Wd	0.03712	0.08651	0.17948	0.0468046	0.0251491	0.728326
17727918	cytokine	Ciapin1	NM_001007689	NM_001007689 // Ciapin1 // cytokine induced apoptosis inhibitor 1 // 19p12 // 307649 //	-0.05938	-0.1421	-0.2278	0.0468077	0.00604531	0.413024
17636530	CCA	LOC100911093	XM_003753334	XM_003753334 // LOC100911093 // CCA tRNA nucleotidyltransferase 1, mitochondrial-like /	-0.07317	-0.01512	-0.28471	0.046857	0.907121	0.532935
17857640	heat	Hsp90ab1	ENSRNOT00000026920	ENSRNOT00000026920 // Hsp90ab1 // heat shock protein 90 alpha (cytosolic), class B memb	0.1716	0.04918	0.13425	0.0468654	0.566321	0.0241789
17851195	uncharacterized	LOC100911291	XM_003750476	XM_003750476 // LOC100911291 // uncharacterized LOC100911291 // --- // 100911291	-0.22299	-0.02996	-0.19508	0.0468944	0.840064	0.0684948
17703490	cytidine	Cdadc1	ENSRNOT00000016416	ENSRNOT00000016416 // Cdadc1 // cytidine and dCMP deaminase domain containing 1 // 15p1	0.02333	0.00985	0.09318	0.0469378	0.878796	0.675285
17673458	solute	Slc15a4	ENSRNOT00000001277	ENSRNOT00000001277 // Slc15a4 // solute carrier family 15, member 4 // 12q14 // 246280	0.02352	-0.04756	0.19817	0.0469752	0.431225	0.779083
17780860	hypothetical	LOC499980	NM_001025044	NM_001025044 // LOC499980 // hypothetical protein LOC499980 // 4q11 // 499980 /// ENSRN	0.06581	-0.02706	0.38277	0.0470061	0.802043	0.276091
17690724	NOP14	Nop14	NM_001106013	NM_001106013 // Nop14 // NOP14 nucleolar protein homolog (yeast) // 14q21 // 289724 ///	0.06144	-0.00325	-0.15427	0.0470115	0.897105	0.228439
17708989	ATPase,	Atp7b	NM_012511	NM_012511 // Atp7b // ATPase, Cu++ transporting, beta polypeptide // 16q12.2-q12.4 // 2	0.05822	-0.20867	-0.19724	0.0470272	0.0141324	0.755262
17658743	pipecolic	Pipox	NM_001012009	NM_001012009 // Pipox // pipecolic acid oxidase // 10q25 // 303272 /// ENSRNOT000000121	-0.14373	-0.67524	-0.4296	0.0470472	0.00391387	0.436568
17865436	angio-associated,	Aamp	NM_001106920	NM_001106920 // Aamp // angio-associated, migratory cell protein // 9q33 // 301512 ///	0.01884	-0.0864	-0.1233	0.0470495	0.269351	0.730391
17651421	ADP-ribosylation	Arl4d	NM_001107052	NM_001107052 // Arl4d // ADP-ribosylation factor-like 4D // 10q32.1 // 303559 /// ENSRN	-0.16257	-0.42304	-0.33191	0.0470879	0.00086406	0.0648925
17653057	C1q	C1qtnf1	NM_001007675	NM_001007675 // C1qtnf1 // C1q and tumor necrosis factor related protein 1 // 10q32.3 /	0.08011	0.30964	0.2938	0.047148	0.00130524	0.311724
17812500	mitofusin	Mfn2	ENSRNOT00000065985	ENSRNOT00000065985 // Mfn2 // mitofusin 2 // 5q36 // 64476 /// NM_130894 // Mfn2 // mit	-0.02331	-0.06181	0.10747	0.0471523	0.204257	0.672552
17750298	choline/ethanolamine	Cept1	NM_001007699	NM_001007699 // Cept1 // choline/ethanolamine phosphotransferase 1 // 2q34 // 310773 //	0.05007	0.01332	0.1862	0.047158	0.775893	0.481506
17823417	protein-O-mannosyltransferase	Pomt2	ENSRNOT00000016242	ENSRNOT00000016242 // Pomt2 // protein-O-mannosyltransferase 2 // 6q31 // 688673	-0.05054	-0.20456	-0.20425	0.0471661	0.00613358	0.665024
17817897	similar	RGD1311756	NM_001173557	NM_001173557 // RGD1311756 // similar to hypothetical protein FLJ20950 // 6q32 // 36276	-0.07454	0.0138	0.21894	0.0471729	0.907314	0.262897
17877451	hypothetical	LOC680370	NM_001109402	NM_001109402 // LOC680370 // hypothetical protein LOC680370 // Xq22 // 680370 /// ENSRN	0.22301	0.02807	-0.12853	0.0471775	0.846522	0.140397
17615652	similar	LOC690136	ENSRNOT00000039649	ENSRNOT00000039649 // LOC690136 // similar to Zinc finger protein 268 (Zinc finger prot	0.04281	-0.06534	0.7496	0.0472046	0.694357	0.705399
17647946	zinc	Zfp3	NM_001109034	NM_001109034 // Zfp3 // zinc finger protein 3 // 10q24 // 497944 /// ENSRNOT00000006641	-0.02678	-0.1305	-0.1905	0.0472096	0.124593	0.721539
17684242	zinc	Zc3h11a	NM_001047902	NM_001047902 // Zc3h11a // zinc finger CCCH-type containing 11A // 13q13 // 360845 ///	0.05687	-0.0336	0.1179	0.0472834	0.580847	0.438618
17865129	similar	LOC367289	ENSRNOT00000067589	ENSRNOT00000067589 // LOC367289 // similar to CG4699-PA, isoform A // 9q32 // 367289 //	0.10744	0.0892	0.21516	0.047358	0.0985207	0.209584
17656134	solute	Slc22a5	NM_019269	NM_019269 // Slc22a5 // solute carrier family 22 (organic cation/carnitine transporter)	0.15219	-0.0204	-0.41448	0.0473864	0.80832	0.0419146
17653979	GLIS	Glis2	NM_001106978	NM_001106978 // Glis2 // GLIS family zinc finger 2 // 10q12 // 302946 /// ENSRNOT000000	0.08838	-0.0286	0.14631	0.0474158	0.775568	0.155598
17874263	similar	LOC685552	ENSRNOT00000049369	ENSRNOT00000049369 // LOC685552 // similar to RIKEN cDNA 1700001F22 // Xq36 // 685552	0.12533	-0.0542	0.27337	0.0474436	0.729668	0.118231
17612316	TATA	Tbp	NM_001004198	NM_001004198 // Tbp // TATA box binding protein // 1q12 // 117526 /// ENSRNOT0000000203	0.01203	-0.11283	-0.1465	0.0474505	0.204024	0.752688
17702423	T-cell	LOC691048	ENSRNOT00000060334	ENSRNOT00000060334 // LOC691048 // T-cell receptor alpha chain V region CTL-L17-like //	0.02449	0.16396	-0.31255	0.0474507	0.279572	0.829655
17865432	chemokine	Cxcr1	NM_019310	NM_019310 // Cxcr1 // chemokine (C-X-C motif) receptor 1 // 9q33 // 54258	-0.19902	0.04555	0.16194	0.0474809	0.493854	0.0752506
17744136	RAS	Rasgrf2	ENSRNOT00000019087	ENSRNOT00000019087 // Rasgrf2 // RAS protein-specific guanine nucleotide-releasing fact	0.02893	0.20539	-0.16987	0.0474841	0.0669856	0.820905
17742569	similar	RGD1305834	ENSRNOT00000055611	ENSRNOT00000055611 // RGD1305834 // similar to hypothetical protein FLJ11331 // 2q42 //	0.08791	-0.10884	-0.29132	0.0475308	0.298035	0.419004
17817181	signal-induced	Sipa1l1	NM_139330	NM_139330 // Sipa1l1 // signal-induced proliferation-associated 1 like 1 // 6q24 // 246	-0.0163	-0.0499	0.12851	0.0475523	0.389231	0.752166
17813704	pleckstrin	Plekhh2	NM_001191770	NM_001191770 // Plekhh2 // pleckstrin homology domain containing, family H (with MyTH4	0.03671	-0.01071	0.23697	0.0476413	0.915821	0.628639
17745928	natriuretic	Npr3	ENSRNOT00000025966	ENSRNOT00000025966 // Npr3 // natriuretic peptide receptor C/guanylate cyclase C (atrio	-0.01793	0.21587	0.20059	0.0477588	0.100818	0.89854
17645851	prolyl	P4ha2	NM_001108275	NM_001108275 // P4ha2 // prolyl 4-hydroxylase, alpha polypeptide II // 10q22 // 360526	0.10358	-0.08125	0.23507	0.0477893	0.652367	0.10437
17791502	glycyl-tRNA	Gars	BC088347	BC088347 // Gars // glycyl-tRNA synthetase // 4q24 // 297113	0.0161	0.03232	0.2148	0.0478155	0.631226	0.834598
17868081	similar	LOC501467	XM_003748679	XM_003748679 // LOC501467 // similar to spermatogenesis associated glutamate (E)-rich p	0.47873	-0.35216	-1.14148	0.0478277	0.495244	0.00813401
17760304	ectonucleoside	Entpd8	ENSRNOT00000012289	ENSRNOT00000012289 // Entpd8 // ectonucleoside triphosphate diphosphohydrolase 8 // 3p1	0.12788	-0.01384	-0.28511	0.0478304	0.867874	0.296243
17701712	DDHD	Ddhd1	NM_001033066	NM_001033066 // Ddhd1 // DDHD domain containing 1 // 15p14 // 305816 /// ENSRNOT0000003	0.11	-0.04528	-0.86866	0.0478601	0.764155	0.11651
17624383	guanine	Gna14	ENSRNOT00000020201	ENSRNOT00000020201 // Gna14 // guanine nucleotide binding protein, alpha 14 // 1q43 //	-0.11396	-0.1215	0.34425	0.047875	0.376929	0.456902
17737321	microRNA	Mir124-2	NR_031867	NR_031867 // Mir124-2 // microRNA mir-124-2 // --- // 100314024	-0.10946	0.14607	-0.22226	0.0478999	0.182855	0.414825
17818295	cytochrome	Cyp46a1	ENSRNOT00000009896	ENSRNOT00000009896 // Cyp46a1 // cytochrome P450, family 46, subfamily a, polypeptide 1	0.14	0.15394	-0.10842	0.047908	0.0274243	0.173399
17732321	mannosidase,	Man2b1	ENSRNOT00000037699	ENSRNOT00000037699 // Man2b1 // mannosidase, alpha, class 2B, member 1 // 19q11 // 3613	0.1668	-0.1129	0.1367	0.0479275	0.0432186	0.0352872
17719501	similar	LOC679983	XM_001055174	XM_001055174 // LOC679983 // similar to germinal histone H4 gene // 17p11 // 679983 ///	-0.08683	0.06815	-0.22376	0.0479309	0.39816	0.445097
17614132	zinc	Zfp112	NM_001107487	NM_001107487 // Zfp112 // zinc finger protein 112 // 1q21 // 308420 /// ENSRNOT00000030	0.05254	0.14359	0.2277	0.0479679	0.225991	0.638605
17848157	transmembrane	Tmem103	NM_001108782	NM_001108782 // Tmem103 // transmembrane protein 103 // 8q32 // 363150 /// ENSRNOT00000	-0.06893	-0.06568	-0.19919	0.048066	0.581142	0.32676
17660994	keratin	Krt12	NM_001008761	NM_001008761 // Krt12 // keratin 12 // 10q32.1 // 360625	0.03096	0.00375	-0.2275	0.048074	0.968855	0.726795
17774365	olfactory	Olr715	NM_001000623	NM_001000623 // Olr715 // olfactory receptor 715 // 3q24 // 404815	-0.01747	-0.10865	0.41109	0.0481209	0.542201	0.891349
17672719	similar	LOC685305	ENSRNOT00000042758	ENSRNOT00000042758 // LOC685305 // similar to paired immunoglobin-like type 2 receptor	0.04392	0.21242	0.30498	0.0481437	0.195554	0.740427
17626842	empty	Emx2	NM_001109169	NM_001109169 // Emx2 // empty spiracles homeobox 2 // 1q55 // 499380 /// ENSRNOT0000001	0.3158	-0.21294	0.19893	0.048151	0.0193521	0.00093188
17697221	similar	RGD1310877	ENSRNOT00000008391	ENSRNOT00000008391 // RGD1310877 // similar to RIKEN cDNA 1810063B07 gene // 15p16 // 3	-0.07356	0.02601	-0.17394	0.0481725	0.788659	0.273096
17712004	zinc	Zdhhc2	ENSRNOT00000036092	ENSRNOT00000036092 // Zdhhc2 // zinc finger, DHHC-type containing 2 // 16q12.1 // 24632	0.0632	-0.0867	0.18561	0.0482797	0.244933	0.361908
17862411	p300/CBP-associated	Pcaf	BC092639	BC092639 // Pcaf // p300/CBP-associated factor // 9q11 // 301164	0.11809	0.05422	-0.1974	0.0482942	0.260446	0.217553
17796291	similar	RGD1304592	NM_001134581	NM_001134581 // RGD1304592 // similar to KIAA0528 protein // 4q44 // 362461 /// ENSRNOT	0.0286	0.02647	0.10677	0.0483763	0.623747	0.658547
17631172	actinin	Actn4	NM_031675	NM_031675 // Actn4 // actinin alpha 4 // 1q22 // 63836 /// ENSRNOT00000027773 // Actn4	0.0455	0.0067	0.1285	0.0484674	0.910943	0.382372
17858512	inositol	Inpp4a	ENSRNOT00000063860	ENSRNOT00000063860 // Inpp4a // inositol polyphosphate-4-phosphatase, type I // 9q21 //	0.1435	0.04609	0.23923	0.0484773	0.603201	0.0480874
17692890	nudix	Nudt9	NM_001006991	NM_001006991 // Nudt9 // nudix (nucleoside diphosphate linked moiety X)-type motif 9 //	0.08663	0.00818	-0.16319	0.0485991	0.871265	0.529653
17824090	serpin	Serpina12	NM_138825	NM_138825 // Serpina12 // serpin peptidase inhibitor, clade A, member 12 // 6q32 // 191	-0.06776	0.05827	-0.09788	0.0486134	0.520436	0.442601
17616771	HIV-1	Htatip2	NM_001106263	NM_001106263 // Htatip2 // HIV-1 Tat interactive protein 2 // 1q22 // 292935 /// BC1588	0.02759	0.39885	0.28371	0.0486317	0.0122352	0.803572
17640224	integral	Ust5r	ENSRNOT00000051289	ENSRNOT00000051289 // Ust5r // integral membrane transport protein UST5r // 1q43 // 171	0.13723	0.06483	0.1778	0.0486592	0.398455	0.159004
17689080	UDP	Ugt2b1	NM_173295	NM_173295 // Ugt2b1 // UDP glucuronosyltransferase 2 family, polypeptide B1 // 14p21 //	-0.00884	-0.0317	0.4059	0.0486999	0.732126	0.943552
17650821	growth	Grb7	NM_053403	NM_053403 // Grb7 // growth factor receptor bound protein 7 // 10q31 // 84427 /// ENSRN	0.09909	-0.16139	-0.16373	0.048706	0.20195	0.47002
17798486	RNA	Rg9mtd3	NM_001013090	NM_001013090 // Rg9mtd3 // RNA (guanine-9-) methyltransferase domain containing 3 // 5q	0.17976	-0.00437	0.2071	0.0487221	0.92306	0.100744
17755934	olfactory	Olr1693	NM_001000557	NM_001000557 // Olr1693 // olfactory receptor 1693 // 20p12 // 365523 /// ENSRNOT000000	0.0432	-0.24029	0.2552	0.0488226	0.00301643	0.659065
17814455	dystrobrevin,	Dtnb	NM_001012191	NM_001012191 // Dtnb // dystrobrevin, beta // 6q14 // 362715 /// ENSRNOT00000060810 //	-0.01565	0.063	0.20475	0.0488298	0.331596	0.812833
17723729	N-ethylmaleimide-sensitive	Napg	NM_001107384	NM_001107384 // Napg // N-ethylmaleimide-sensitive factor attachment protein, gamma //	-0.07298	-0.03518	-0.1027	0.0488752	0.498898	0.317751
17766144	solute	Slc20a1	ENSRNOT00000025294	ENSRNOT00000025294 // Slc20a1 // solute carrier family 20 (phosphate transporter), memb	0.0973	0.2551	-0.16914	0.0489234	0.0251789	0.026305
17811102	similar	RGD1303271	BC079148	BC079148 // RGD1303271 // similar to chromosome 1 open reading frame 172 // 5q36 // 313	0.05925	-0.05713	0.0683	0.0489361	0.284816	0.643682
17820985	similar	RGD1561716	XM_002729615	XM_002729615 // RGD1561716 // similar to novel protein // 6q14 // 500624 /// ENSRNOT000	-0.1957	-0.02347	-0.21066	0.048948	0.744149	0.0460062
17675915	neuronal	Nptx2	NM_001034199	NM_001034199 // Nptx2 // neuronal pentraxin II // 12p11 // 288475 /// ENSRNOT0000000133	0.0217	0.08789	-0.34456	0.048965	0.605033	0.844214
17751043	transmembrane	Tmem56	ENSRNOT00000032324	ENSRNOT00000032324 // Tmem56 // transmembrane protein 56 // 2q41 // 365924 /// NM_00113	0.23153	0.00618	0.1526	0.0489707	0.925336	0.017101
17811191	Gardner-Rasheed	Fgr	ENSRNOT00000013778	ENSRNOT00000013778 // Fgr // Gardner-Rasheed feline sarcoma viral (v-fgr) oncogene homo	-0.04715	0.22876	0.26183	0.0490393	0.0119334	0.623487
17828842	lysosomal	Laptm4b	NM_001013174	NM_001013174 // Laptm4b // lysosomal protein transmembrane 4 beta // 7q22 // 315047 ///	0.0071	0.0002	-0.43933	0.0490421	0.998102	0.968819
17709394	RAB20,	Rab20	NM_001109535	NM_001109535 // Rab20 // RAB20, member RAS oncogene family // 16q12.5 // 689377 /// ENS	-0.03527	-0.01496	-0.22947	0.0490529	0.88771	0.761294
17690881	family	Fam53a	NM_001107228	NM_001107228 // Fam53a // family with sequence similarity 53, member A // 14q21 // 3054	-0.02208	-0.12018	-0.2263	0.0490569	0.168105	0.848526
17868096	hypothetical	LOC100364306	ENSRNOT00000041850	ENSRNOT00000041850 // LOC100364306 // hypothetical protein LOC100364306 // --- // 10036	0.30732	-0.63508	-1.42665	0.0491008	0.380618	0.0647933
17618660	lipoyl(octanoyl)	Lipt2	NM_001108917	NM_001108917 // Lipt2 // lipoyl(octanoyl) transferase 2 (putative) // 1q32 // 365314 //	-0.17717	-0.12272	-0.17478	0.049105	0.123916	0.00223633
17811729	PTEN	Pink1	NM_001106694	NM_001106694 // Pink1 // PTEN induced putative kinase 1 // 5q36 // 298575 /// ENSRNOT00	0.0745	-0.1568	-0.1625	0.0491261	0.0821236	0.159726
17662644	calcium	Cacng1	ENSRNOT00000004349	ENSRNOT00000004349 // Cacng1 // calcium channel, voltage-dependent, gamma subunit 1 //	0.06624	0.13789	0.1834	0.0491552	0.15512	0.745326
17643921	adenylate	LOC100362008	ENSRNOT00000007042	ENSRNOT00000007042 // LOC100362008 // adenylate cyclase 9 // --- // 100362008	0.15346	-0.03991	0.23417	0.0491741	0.452576	0.0857789
17678397	F-box	Fbxo21	NM_001108338	NM_001108338 // Fbxo21 // F-box protein 21 // 12q16 // 360818 /// BC158866 // Fbxo21 //	-0.0283	0.0686	0.23751	0.0492315	0.322368	0.472676
17842418	solute	Slc44a2	NM_001134715	NM_001134715 // Slc44a2 // solute carrier family 44, member 2 // 8q13 // 363024 /// ENS	0.15989	0.00624	0.18479	0.0492384	0.930113	0.0276718
17794948	non-SMC	Ncapd2	ENSRNOT00000025889	ENSRNOT00000025889 // Ncapd2 // non-SMC condensin I complex, subunit D2 // 4q42 // 3624	-0.00786	-0.10604	0.20132	0.0493268	0.0671659	0.9144
17854818	acid	Acpl2	NM_001007710	NM_001007710 // Acpl2 // acid phosphatase-like 2 // 8q31 // 315939 /// ENSRNOT000000170	0.01438	-0.15377	0.23604	0.0493594	0.0517304	0.879781
17639971	peroxiredoxin	Prdx5	ENSRNOT00000028687	ENSRNOT00000028687 // Prdx5 // peroxiredoxin 5 // 1q43 // 113898 /// NM_053610 // Prdx5	-0.14941	-0.152	0.2013	0.0493977	0.290601	0.366009
17721797	ring	Rnf125	ENSRNOT00000021136	ENSRNOT00000021136 // Rnf125 // ring finger protein 125 // 18p12 // 361296 /// NM_00110	0.01086	0.32247	0.2464	0.0493986	0.00737417	0.932386
17723459	isochorismatase	Isoc1	ENSRNOT00000026706	ENSRNOT00000026706 // Isoc1 // isochorismatase domain containing 1 // 18q12.1 // 364879	-0.3197	-0.045	-0.1131	0.0495136	0.422227	0.00774369
17737381	helicase-like	Hltf	NM_001106478	NM_001106478 // Hltf // helicase-like transcription factor // 2q24 // 295568 /// ENSRNO	0.141	0.07903	0.28084	0.0495721	0.299939	0.229643
17856428	myeloid	Myd88	ENSRNOT00000018341	ENSRNOT00000018341 // Myd88 // myeloid differentiation primary response gene 88 // 8q32	0.21219	-0.04814	-0.25387	0.0496251	0.552082	0.0269883
17843026	Cdon	Cdon	ENSRNOT00000016248	ENSRNOT00000016248 // Cdon // Cdon homolog (mouse) // 8q21 // 50938 /// NM_017358 // Cd	0.16574	0.07965	0.18087	0.0496284	0.163379	0.0769392
17650662	Rho	Arhgap23	ENSRNOT00000055414	ENSRNOT00000055414 // Arhgap23 // Rho GTPase activating protein 23 // 10q31 // 303501 /	0.05437	-0.04043	0.19193	0.0496541	0.624554	0.476914
17679209	cytochrome	Cyp3a85-ps	XM_001070664	XM_001070664 // Cyp3a85-ps // cytochrome P450, family 3, subfamily a, polypeptide 85, p	-0.26557	-0.24162	-0.86835	0.0496997	0.066725	0.216471
17665937	syntaxin	Stxbp5l	ENSRNOT00000068059	ENSRNOT00000068059 // Stxbp5l // syntaxin binding protein 5-like // 11q22 // 288080	0.0099	0.06905	0.87121	0.0497153	0.673805	0.889818
17678001	ataxin	Atxn2	ENSRNOT00000001691	ENSRNOT00000001691 // Atxn2 // ataxin 2 // 12q16 // 288663 /// ENSRNOT00000045666 // At	0.035	-0.0348	0.1651	0.0497199	0.52292	0.570856
17856125	programmed	Pdcd6ip	ENSRNOT00000012114	ENSRNOT00000012114 // Pdcd6ip // programmed cell death 6 interacting protein // --- //	0.03508	0.0898	0.1209	0.0497809	0.0728449	0.577126
17613350	zinc	Zfp110	NM_001024775	NM_001024775 // Zfp110 // zinc finger protein 110 // 1q21 // 308362 /// ENSRNOT00000026	0.16743	0.0493	-0.1528	0.0498383	0.41364	0.12725
17633651	microRNA	Mir344b-1	NR_037392	NR_037392 // Mir344b-1 // microRNA mir-344b-1 // --- // 100526625	0.105	0.05187	-0.32998	0.049842	0.871728	0.67403
17793080	ankyrin	Abtb1	NM_001005902	NM_001005902 // Abtb1 // ankyrin repeat and BTB (POZ) domain containing 1 // 4q34 // 29	0.06889	-0.12067	-0.1826	0.0499539	0.159537	0.252302
17763859	mitochondrial	Mtch2	NM_001106488	NM_001106488 // Mtch2 // mitochondrial carrier 2 // 3q24 // 295922 /// ENSRNOT000000118	-0.0624	-0.0647	-0.0956	0.0500233	0.0475022	0.331508
17658693	vacuolar	Vps53	NM_001105813	NM_001105813 // Vps53 // vacuolar protein sorting 53 homolog (S. cerevisiae) // 10q24 /	-0.04507	-0.04759	0.09813	0.0500491	0.469072	0.398385
17656465	olfactory	Olr1417	NM_001001002	NM_001001002 // Olr1417 // olfactory receptor 1417 // 10q22 // 405368 /// ENSRNOT000000	0.19792	0.32888	0.32874	0.0500562	0.00711549	0.298224
17870839	monoamine	Maob	ENSRNOT00000044009	ENSRNOT00000044009 // Maob // monoamine oxidase B // Xq12 // 25750 /// NM_013198 // Mao	0.2889	-0.57023	0.0941	0.0500813	0.00123594	0.00664049
17745339	integrin,	Itga2	AB067445	AB067445 // Itga2 // integrin, alpha 2 // 2q14 // 170921	-0.19971	-0.02958	-0.28294	0.0500842	0.884723	0.228515
17787531	similar	LOC689800	EU128749	EU128749 // LOC689800 // similar to osteoclast inhibitory lectin // 4q42 // 689800 ///	-0.01923	0.42311	0.52532	0.0500942	0.157658	0.94405
17819927	ATP-binding	Abcg5	ENSRNOT00000007174	ENSRNOT00000007174 // Abcg5 // ATP-binding cassette, subfamily G (WHITE), member 5 // 6	0.01267	0.00529	0.63318	0.0501433	0.952586	0.908432
17681998	Cd48	Cd48	NM_139103	NM_139103 // Cd48 // Cd48 molecule // 13q24 // 245962 /// ENSRNOT00000006306 // Cd48 //	0.2146	0.1636	0.2479	0.0502287	0.195319	0.168319
17743238	LIM	Lmo4	NM_001009708	NM_001009708 // Lmo4 // LIM domain only 4 // 2q44 // 362051 /// ENSRNOT00000067502 // L	0.0316	-0.0008	0.16695	0.0502586	0.99424	0.467435
17617468	family	Fam169b	XM_001059420	XM_001059420 // Fam169b // family with sequence similarity 169, member B // 1q22 // 680	-0.36343	-0.07706	1.81978	0.0504257	0.56599	0.0209908
17796702	RPE-spondin	Rpesp	XM_216317	XM_216317 // Rpesp // RPE-spondin // 5q11 // 297757 /// ENSRNOT00000009530 // Rpesp //	-0.14158	0.163	0.54374	0.0504279	0.196149	0.120481
17692619	BTB	LOC100364240	ENSRNOT00000048186	ENSRNOT00000048186 // LOC100364240 // BTB (POZ) domain containing 8-like // --- // 1003	0.09342	-0.1941	-0.23076	0.0505043	0.0367023	0.415711
17711269	neuropeptide	Npy1r	NM_001113357	NM_001113357 // Npy1r // neuropeptide Y receptor Y1 // 16p14 // 29358 /// ENSRNOT000000	-0.02866	-0.04157	-0.2085	0.0505223	0.673884	0.80113
17846309	branched	Bckdhb	NM_019267	NM_019267 // Bckdhb // branched chain keto acid dehydrogenase E1, beta polypeptide // 8	-0.01558	-0.0375	0.3088	0.0505404	0.545975	0.853483
17656529	histone	Hist3h2bb	NM_001109641	NM_001109641 // Hist3h2bb // histone cluster 3, H2bb // 10q22 // 691488	-0.03389	0.01885	0.22389	0.0505664	0.810826	0.769359
17637856	ADAM	Adam12	XM_002725723	XM_002725723 // Adam12 // ADAM metallopeptidase domain 12 // 1q41 // 679837 /// ENSRNOT	-0.13368	0.26334	0.18812	0.050618	0.0507673	0.108299
17880689	hypercoagulability-related	LOC100364673	NM_001177905	NM_001177905 // LOC100364673 // hypercoagulability-related protein-like // --- // 10036	0.02525	0.04837	-0.14952	0.050792	0.524944	0.717509
17646659	tetratricopeptide	Ttc19	NM_001109644	NM_001109644 // Ttc19 // tetratricopeptide repeat domain 19 // 10q23 // 691506 /// ENSR	-0.08492	0.08455	-0.16279	0.0508214	0.325553	0.0765191
17687925	complexin	Cplx1	NM_022864	NM_022864 // Cplx1 // complexin 1 // 14p22 // 64832 /// ENSRNOT00000061720 // Cplx1 //	-0.0211	0.17297	-0.46479	0.0508294	0.0926293	0.822254
17722639	protocadherin	Pcdhb1	XM_001054930	XM_001054930 // Pcdhb1 // protocadherin beta 1 // 18p11 // 364841 /// ENSRNOT0000002722	-0.04008	0.24608	0.20518	0.0508341	0.0930991	0.679275
17844231	isocitrate	Idh3a	NM_053638	NM_053638 // Idh3a // isocitrate dehydrogenase 3 (NAD+) alpha // 8q24 // 114096 /// ENS	-0.0518	-0.0358	-0.06752	0.0508769	0.317881	0.41082
17629447	NLR	Nlrp5	NM_001107474	NM_001107474 // Nlrp5 // NLR family, pyrin domain containing 5 // 1q12 // 308325 /// EN	-0.24112	0.17341	-0.23659	0.050983	0.045161	0.120623
17842216	olfactory	Olr1128	NM_001000987	NM_001000987 // Olr1128 // olfactory receptor 1128 // 8q13 // 405345 /// ENSRNOT0000004	0.10205	0.18304	-0.55783	0.0509898	0.150309	0.514044
17669308	stefin	Stfa3	NM_001105877	NM_001105877 // Stfa3 // stefin A3 // 11q22 // 288075 /// ENSRNOT00000051936 // Stfa3 /	-0.03031	-0.27734	-0.2091	0.0510552	0.125258	0.784648
17809614	BTB	LOC100361234	ENSRNOT00000067929	ENSRNOT00000067929 // LOC100361234 // BTB (POZ) domain containing 19-like // --- // 100	-0.08052	0.0303	-0.2458	0.0510742	0.523411	0.0695659
17714350	paired-like	Pitx1	NM_053624	NM_053624 // Pitx1 // paired-like homeodomain 1 // 17p14 // 113983 /// ENSRNOT000000153	-0.00706	0.00567	0.25828	0.0510895	0.934401	0.946978
17615140	zinc	Zfp84	NM_001107500	NM_001107500 // Zfp84 // zinc finger protein 84 // 1q21 // 308482 /// ENSRNOT0000003599	0.01037	-0.19079	-0.38686	0.0511003	0.0983274	0.871136
17802107	LSM10,	Lsm10	NM_001108976	NM_001108976 // Lsm10 // LSM10, U7 small nuclear RNA associated // 5q36 // 366468 /// E	0.08777	-0.03644	0.09519	0.0511368	0.598294	0.0836627
17816934	eukaryotic	Eif2s1	ENSRNOT00000013375	ENSRNOT00000013375 // Eif2s1 // eukaryotic translation initiation factor 2, subunit 1 a	-0.00486	0	-0.138	0.0511529	0.999753	0.960701
17718758	sirtuin	Sirt5	NM_001004256	NM_001004256 // Sirt5 // sirtuin 5 // 17p12 // 306840 /// ENSRNOT00000024066 // Sirt5 /	0.03597	-0.03357	0.11191	0.0511849	0.393462	0.380195
17697541	Ca++-dependent	Cadps	NM_013219	NM_013219 // Cadps // Ca++-dependent secretion activator // 15p16 // 26989 /// ENSRNOT0	-0.0221	-0.03475	-0.39715	0.0512289	0.833211	0.689058
17764218	tumor	Tp53i11	NM_001107749	NM_001107749 // Tp53i11 // tumor protein p53 inducible protein 11 // 3q24 // 311209 ///	0.16669	-0.03728	0.21384	0.0512539	0.683169	0.033737
17711402	SH3	Sh3rf1	ENSRNOT00000013816	ENSRNOT00000013816 // Sh3rf1 // SH3 domain containing ring finger 1 // 16p12 // 306417	0.12933	-0.04539	-0.11314	0.0512578	0.60871	0.0338487
17765048	serine	Spint1	NM_001004265	NM_001004265 // Spint1 // serine peptidase inhibitor, Kunitz type 1 // 3q35 // 311331 /	0.06661	-0.00083	0.14699	0.0512578	0.992796	0.629859
17733716	breast	Bcar1	NM_012931	NM_012931 // Bcar1 // breast cancer anti-estrogen resistance 1 // 19q12 // 25414 /// EN	0.12705	-0.12131	0.13778	0.0513368	0.0798474	0.103184
17754859	hect	Herc4	NM_001012074	NM_001012074 // Herc4 // hect domain and RLD 4 // 20p11 // 309758 /// ENSRNOT0000005136	0.03456	-0.01052	0.15451	0.0513623	0.876709	0.693915
17682015	CD84	Cd84	NM_001192006	NM_001192006 // Cd84 // CD84 molecule // 13q24 // 501872 /// ENSRNOT00000050547 // Cd84	0.24462	0.20385	0.24122	0.051418	0.0791049	0.0316674
17671745	cleavage	LOC100365424	ENSRNOT00000038958	ENSRNOT00000038958 // LOC100365424 // cleavage and polyadenylation specific factor 4, 3	-0.0094	0.09794	0.14274	0.0514303	0.24702	0.935938
17682462	kinesin	Kif26b	NM_001109079	NM_001109079 // Kif26b // kinesin family member 26B // 13q26 // 305012 /// ENSRNOT00000	-0.05844	0.06217	-0.22605	0.0514396	0.353984	0.392522
17739348	fibrinogen	Fga	NM_052797	NM_052797 // Fga // fibrinogen alpha chain // 2q34 // 361969 /// ENSRNOT00000012192 //	-0.09288	-0.03882	-0.0794	0.0514407	0.690446	0.588657
17655079	Rho	Arhgdig	NM_001108269	NM_001108269 // Arhgdig // Rho GDP dissociation inhibitor (GDI) gamma // 10q12 // 36050	0.00917	-0.06474	-0.23286	0.0514618	0.30617	0.94064
17667363	Eph	Epha3	ENSRNOT00000040065	ENSRNOT00000040065 // Epha3 // Eph receptor A3 // 11p12 // 29210 /// NM_031564 // Epha3	0.02512	-0.01988	-0.32081	0.0514839	0.858782	0.773543
17767071	cystatin-like	Cstl1	NM_001106522	NM_001106522 // Cstl1 // cystatin-like 1 // 3q41 // 296220 /// ENSRNOT00000006362 // Cs	-0.10835	0.11884	0.19093	0.0515212	0.302815	0.463559
17726936	RNA	Rnmt	NM_001008299	NM_001008299 // Rnmt // RNA (guanine-7-) methyltransferase // 18q12.1 // 291534 /// ENS	-0.01232	-0.09558	-0.23365	0.0515397	0.253146	0.845729
17632926	protein	Ppp1r15a	NM_133546	NM_133546 // Ppp1r15a // protein phosphatase 1, regulatory subunit 15A // 1q22 // 17107	0.09628	0.37236	0.25134	0.0515809	0.0211243	0.12247
17753638	potassium	Kctd20	ENSRNOT00000064577	ENSRNOT00000064577 // Kctd20 // potassium channel tetramerisation domain containing 20	0.08634	0.09182	-0.14017	0.0516193	0.0906149	0.305699
17671275	C-type	Clec4g	XM_002724768	XM_002724768 // Clec4g // C-type lectin domain family 4, member G // 12p12 // 689004 //	-0.0849	0.01265	0.30935	0.0516698	0.83505	0.407825
17626152	similar	RGD1309313	BC083852	BC083852 // RGD1309313 // similar to RIKEN cDNA 4930538D17 // 1q54 // 309454 /// ENSRNO	0.09894	-0.04658	0.14825	0.0517019	0.309909	0.111537
17709537	zinc	Zcchc24	NM_001108394	NM_001108394 // Zcchc24 // zinc finger, CCHC domain containing 24 // 16p16 // 361104 //	0.106	0.10619	0.1014	0.0517593	0.158911	0.175855
17808225	similar	RGD1309148	NM_001206675	NM_001206675 // RGD1309148 // similar to RIKEN cDNA 3110001D03 // 5q31 // 298147 /// EN	0.13318	-0.00089	0.06874	0.0517869	0.989828	0.129059
17842271	similar	LOC690821	ENSRNOT00000047245	ENSRNOT00000047245 // LOC690821 // similar to olfactory receptor Olr1185 // 8q13 // 690	0.33091	-0.07022	-0.24916	0.0518087	0.69316	0.109606
17780050	YTH	Ythdf1	NM_001024756	NM_001024756 // Ythdf1 // YTH domain family, member 1 // 3q43 // 296467 /// ENSRNOT0000	-0.00698	-0.11992	-0.13837	0.0518347	0.254567	0.884394
17686172	ATPase,	Atp1b1	ENSRNOT00000003932	ENSRNOT00000003932 // Atp1b1 // ATPase, Na+/K+ transporting, beta 1 polypeptide // 13q2	-0.0228	-0.0006	0.2971	0.0518829	0.989088	0.377609
17810614	eukaryotic	Eif2c4	NM_001106686	NM_001106686 // Eif2c4 // eukaryotic translation initiation factor 2C, 4 // 5q36 // 298	0.0138	-0.04106	0.23462	0.0519182	0.684095	0.882113
17876095	rCG42854-like	LOC100363125	XM_002727519	XM_002727519 // LOC100363125 // rCG42854-like // --- // 100363125 /// ENSRNOT0000003654	-0.14849	0.11347	-0.36794	0.0519217	0.303629	0.303583
17720884	N-myristoyltransferase	Nmt2	ENSRNOT00000030219	ENSRNOT00000030219 // Nmt2 // N-myristoyltransferase 2 // 17q12.3 // 291318 /// NM_2075	-0.0209	0.06437	0.50018	0.0519711	0.370182	0.713163
17618016	transmembrane	Tmc3	NM_001170432	NM_001170432 // Tmc3 // transmembrane channel-like 3 // 1q31 // 293065 /// ENSRNOT00000	-0.23073	-0.06505	-0.23905	0.0519894	0.0546487	0.0526884
17786080	interleukin	Il17rc	NM_001170565	NM_001170565 // Il17rc // interleukin 17 receptor C // 4q42 // 297520 /// ENSRNOT000000	-0.07253	0.01812	0.23375	0.0520552	0.811191	0.566035
17617588	interferon	Isg20	NM_001008510	NM_001008510 // Isg20 // interferon stimulated exonuclease gene 20 // 1q31 // 293052 //	0.18102	-0.02314	-0.46637	0.0520725	0.811171	0.22068
17626817	potassium	Kcnk18	ENSRNOT00000042977	ENSRNOT00000042977 // Kcnk18 // potassium channel, subfamily K, member 18 // 1q55 // 44	-0.18297	0.00387	0.17775	0.0521151	0.958919	0.0942157
17785159	TIA1	Tia1	NM_001012096	NM_001012096 // Tia1 // TIA1 cytotoxic granule-associated RNA binding protein // 4q34 /	0.07265	0.02008	0.19089	0.0521219	0.452294	0.280049
17749187	sperm	Smcp	NM_031536	NM_031536 // Smcp // sperm mitochondria-associated cysteine-rich protein // 2q34 // 248	-0.03425	-0.10922	-0.25175	0.0521549	0.378805	0.772862
17698066	olfactory	Olr1615	NM_001001003	NM_001001003 // Olr1615 // olfactory receptor 1615 // 15p14 // 405371 /// ENSRNOT000000	0.01211	0.12333	0.38234	0.0521716	0.41533	0.862286
17862857	Yip1	Yipf3	NM_001007801	NM_001007801 // Yipf3 // Yip1 domain family, member 3 // 9q12 // 301245 /// ENSRNOT0000	-0.0106	-0.0631	-0.0957	0.0522122	0.43372	0.882773
17834057	tubulin	Tpgs1	NM_001109621	NM_001109621 // Tpgs1 // tubulin polyglutamylase complex subunit 1 // 7q11 // 691093 //	-0.01372	-0.05851	-0.15922	0.0522154	0.606869	0.864391
17677613	similar	RGD1563482	ENSRNOT00000001421	ENSRNOT00000001421 // RGD1563482 // similar to hypothetical protein FLJ38663 // 12q15 /	-0.13735	-0.29961	-0.20237	0.0522221	0.0476575	0.122829
17799187	PRP4	Prpf4	NM_001106659	NM_001106659 // Prpf4 // PRP4 pre-mRNA processing factor 4 homolog (yeast) // 5q24 // 2	-0.00249	-0.20957	-0.05947	0.0523225	0.00329587	0.973223
17847804	cadherin,	Celsr3	ENSRNOT00000040661	ENSRNOT00000040661 // Celsr3 // cadherin, EGF LAG seven-pass G-type receptor 3 (flaming	0.11418	0.05266	0.16926	0.0523456	0.445379	0.230724
17804925	NAD	Nadk	ENSRNOT00000022900	ENSRNOT00000022900 // Nadk // NAD kinase // --- // 100125370 /// NM_001109678 // Nadk /	0.07797	-0.0124	0.0923	0.0523635	0.692597	0.243342
17804270	spermidine	Srm	NM_053464	NM_053464 // Srm // spermidine synthase // 5q36 // 84596 /// ENSRNOT00000014934 // Srm	-0.05196	-0.14879	-0.13135	0.0523974	0.0437492	0.378935
17835339	CASP2	Cradd	NM_001108085	NM_001108085 // Cradd // CASP2 and RIPK1 domain containing adaptor with death domain //	-0.0932	-0.2727	-0.23011	0.0524053	0.00202773	0.257537
17880720	taste	LOC100363208	XM_003753975	XM_003753975 // LOC100363208 // taste receptor type 2 member 140-like // --- // 1003632	-0.18497	-0.07697	-0.20267	0.0524341	0.341548	0.137045
17726401	synaptopodin	Synpo	NM_021695	NM_021695 // Synpo // synaptopodin // 18q12.1 // 60324 /// ENSRNOT00000064686 // Myoz3	-0.01692	0.004	-0.23222	0.0524406	0.961386	0.864659
17629278	microRNA	Mir293	NR_032760	NR_032760 // Mir293 // microRNA mir-293 // --- // 100314136	0.02636	-0.10462	0.61926	0.0524971	0.455616	0.906522
17816586	solute	Slc38a6	ENSRNOT00000029328	ENSRNOT00000029328 // Slc38a6 // solute carrier family 38, member 6 // 6q24 // 299139 /	0.03461	-0.11446	-0.1063	0.0524975	0.137657	0.592232
17661785	peptide	Pyy	ENSRNOT00000028323	ENSRNOT00000028323 // Pyy // peptide YY (mapped) // 10q32.1 // 287730 /// NM_001034080	-0.13598	0.11193	-0.21994	0.0525355	0.0364793	0.186792
17823958	inositol-tetrakisphosphate	Itpk1	NM_001191985	NM_001191985 // Itpk1 // inositol-tetrakisphosphate 1-kinase // 6q32 // 500709 /// ENSR	0.18109	0.05821	0.21514	0.0525514	0.326766	0.0086243
17722103	LIM	Lims2	NM_001012163	NM_001012163 // Lims2 // LIM and senescent cell antigen like domains 2 // 18p12 // 3613	0.17945	-0.1665	0.3017	0.052581	0.164249	0.123451
17795447	killer	Klrc1	ENSRNOT00000012586	ENSRNOT00000012586 // Klrc1 // killer cell lectin-like receptor subfamily C, member 1 /	-0.02314	0.06443	0.53972	0.0526141	0.58107	0.831954
17674659	selectin	Selplg	NM_001013230	NM_001013230 // Selplg // selectin P ligand // 12q16 // 363930 /// ENSRNOT00000000888 /	0.11001	0.10058	0.20513	0.0526449	0.434938	0.406343
17691166	leukemia	Lif	NM_022196	NM_022196 // Lif // leukemia inhibitory factor // 14q21 // 60584 /// ENSRNOT00000009313	-0.06757	0.08254	-0.19654	0.0527223	0.343816	0.629414
17666095	protein	Pdia5	NM_001014125	NM_001014125 // Pdia5 // protein disulfide isomerase family A, member 5 // 11q22 // 360	0.00385	0.36957	0.3296	0.0527726	0.0395241	0.959477
17622009	olfactory	Olr313	NM_001001040	NM_001001040 // Olr313 // olfactory receptor 313 // 1q41 // 405926 /// ENSRNOT000000439	-0.01411	0.08799	0.25183	0.0528395	0.617762	0.957928
17779090	fat	Fitm2	NM_001107799	NM_001107799 // Fitm2 // fat storage-inducing transmembrane protein 2 // 3q42 // 311617	-0.09749	0.0163	-0.22723	0.0528938	0.657286	0.182756
17843780	FXYD	Fxyd2	ENSRNOT00000064611	ENSRNOT00000064611 // Fxyd2 // FXYD domain-containing ion transport regulator 2 // 8q22	-0.20785	-0.0397	0.29838	0.0530022	0.667159	0.12963
17613870	neuro-oncological	Nova2	ENSRNOT00000057965	ENSRNOT00000057965 // Nova2 // neuro-oncological ventral antigen 2 // 1q21 // 292681	-0.11393	0.04851	-0.11883	0.0530331	0.684445	0.248835
17700049	esterase	Esd	NM_001106051	NM_001106051 // Esd // esterase D // 15q11 // 290401 /// ENSRNOT00000013324 // Esd // e	-0.02315	0.0015	-0.0749	0.0530617	0.972847	0.767653
17850243	ferredoxin	Fdx1l	NM_001108002	NM_001108002 // Fdx1l // ferredoxin 1-like // 8q13 // 313786 /// ENSRNOT00000028127 //	0.0904	-0.0157	-0.1228	0.0531148	0.835388	0.0861525
17671732	transmembrane	Tmem130	NM_001170399	NM_001170399 // Tmem130 // transmembrane protein 130 // 12p11 // 304280 /// ENSRNOT0000	-0.0508	-0.04153	-0.30459	0.0531286	0.725512	0.356632
17624610	protein	Ptar1	NM_001105760	NM_001105760 // Ptar1 // protein prenyltransferase alpha subunit repeat containing 1 //	0.17433	-0.09292	-0.15251	0.0532194	0.124589	0.0260842
17669183	RAB,	Rabl3	ENSRNOT00000031741	ENSRNOT00000031741 // Rabl3 // RAB, member of RAS oncogene family-like 3 // 11q21 // 36	-0.06342	0.02667	-0.14272	0.0533006	0.609741	0.394359
17711075	pre-B-cell	Pbx4	NM_001108399	NM_001108399 // Pbx4 // pre-B-cell leukemia homeobox 4 // 16p14 // 361131 /// ENSRNOT00	-0.06756	0.06124	-0.15027	0.053303	0.379346	0.141462
17826181	solute	Slc39a3	NM_001008356	NM_001008356 // Slc39a3 // solute carrier family 39 (zinc transporter), member 3 // 7q1	0.00918	-0.08039	0.18737	0.0533181	0.288594	0.9202
17879324	glypican	Gpc3	NM_012774	NM_012774 // Gpc3 // glypican 3 // Xq36 // 25236 /// ENSRNOT00000040122 // Gpc3 // glyp	0.06316	0.37889	0.30917	0.0533555	0.00087114	0.544471
17866618	MTERF	Mterfd2	NM_001037209	NM_001037209 // Mterfd2 // MTERF domain containing 2 // 9q36 // 363289 /// ENSRNOT00000	-0.08966	-0.0679	0.20455	0.05339	0.303946	0.341208
17774104	olfactory	Olr450	NM_001000288	NM_001000288 // Olr450 // olfactory receptor 450 // 3q24 // 295721 /// ENSRNOT000000126	0.16357	-0.03474	0.27208	0.0534064	0.859214	0.418401
17842275	olfactory	Olr1185	NM_001000982	NM_001000982 // Olr1185 // olfactory receptor 1185 // 8q13 // 405337 /// ENSRNOT0000006	0.12752	-0.23917	0.4252	0.0534434	0.140455	0.527736
17789682	replication	Rpa3	NM_001106584	NM_001106584 // Rpa3 // replication protein A3 // 4q21 // 296883 /// ENSRNOT00000011123	-0.00443	-0.10528	-0.25254	0.0534581	0.572734	0.978178
17828879	processing	Pop1	NM_001130550	NM_001130550 // Pop1 // processing of precursor 1, ribonuclease P/MRP subunit (S. cerev	-0.05608	-0.0667	-0.23745	0.0535458	0.335613	0.312618
17790393	microRNA	Mir29b-1	NR_031837	NR_031837 // Mir29b-1 // microRNA mir-29b-1 // --- // 100314008	-0.03512	0.07325	0.19458	0.0536227	0.387651	0.568761
17720356	La	Larp4b	NM_001107361	NM_001107361 // Larp4b // La ribonucleoprotein domain family, member 4B // 17q12.1 // 3	-0.04532	0.0418	0.12	0.0536283	0.159913	0.340197
17775062	CD59	Cd59	ENSRNOT00000067085	ENSRNOT00000067085 // Cd59 // CD59 molecule, complement regulatory protein // 3q32 // 2	0.1578	0.1038	0.14193	0.0536329	0.025368	0.183977
17810955	pumilio	Pum1	NM_001108684	NM_001108684 // Pum1 // pumilio homolog 1 (Drosophila) // 5q36 // 362609 /// ENSRNOT000	0.02755	-0.01838	0.13902	0.053635	0.587992	0.507933
17627794	solute	Slc2a12	NM_001107451	NM_001107451 // Slc2a12 // solute carrier family 2 (facilitated glucose transporter), m	0.08586	-0.36136	-1.10198	0.0536384	0.107306	0.428156
17860341	paroxysmal	Pnkd	NM_001134750	NM_001134750 // Pnkd // paroxysmal nonkinesiogenic dyskinesia // --- // 100188944 /// E	0.04299	-0.15509	0.2212	0.0537365	0.238016	0.322765
17715212	signal	Ssr1	NM_001008891	NM_001008891 // Ssr1 // signal sequence receptor, alpha // 17p12 // 361233 /// ENSRNOT0	-0.10343	0.02356	-0.1029	0.0538203	0.675807	0.146081
17658295	NLR	Nlrp1b	XM_002724620	XM_002724620 // Nlrp1b // NLR family, pyrin domain containing 1B // 10q24 // 691998	0.04352	0.02632	0.22082	0.0538229	0.735938	0.708924
17739600	Rho	Arhgef11	ENSRNOT00000020717	ENSRNOT00000020717 // Arhgef11 // Rho guanine nucleotide exchange factor (GEF) 11 // 2q	0.0382	0.00302	0.15603	0.0538593	0.966661	0.591802
17826216	LSM7	Lsm7	NM_001108732	NM_001108732 // Lsm7 // LSM7 homolog, U6 small nuclear RNA associated (S. cerevisiae) /	0.17244	0.18846	0.19899	0.053885	0.184636	0.0836057
17878909	brain	Bex2	NM_001077435	NM_001077435 // Bex2 // brain expressed X-linked 2 // Xq35 // 363498 /// ENSRNOT0000004	0.13019	0.11591	0.2359	0.0539878	0.387671	0.456481
17718250	F-box	Fbxo23	NM_001013138	NM_001013138 // Fbxo23 // F-box only protein 23 // 17p14 // 306771 /// BC097431 // Fbxo	0.08211	0.03645	-0.23816	0.0540156	0.60766	0.373685
17841679	gametocyte	Gtsf1	NM_001079707	NM_001079707 // Gtsf1 // gametocyte specific factor 1 // 7q36 // 315347 /// ENSRNOT0000	0.00573	0.05962	-0.34544	0.0540193	0.673095	0.937149
17644155	ATP-binding	Abca3	BC088202	BC088202 // Abca3 // ATP-binding cassette, subfamily A (ABC1), member 3 // 10q12 // 302	0.03282	-0.03809	-0.08552	0.054041	0.588479	0.539081
17719112	serine	Serpinb1b	XM_001066387	XM_001066387 // Serpinb1b // serine (or cysteine) peptidase inhibitor, clade B, member	-0.18702	-0.04891	-0.22608	0.0540515	0.788951	0.118078
17676465	A	Akap17a	NM_001127246	NM_001127246 // Akap17a // A kinase (PRKA) anchor protein 17A // 12q11 // 288526 /// EN	0.09172	-0.04231	-0.2226	0.0540639	0.568333	0.401156
17756404	lymphocyte	Ly6g5c	NM_198739	NM_198739 // Ly6g5c // lymphocyte antigen 6 complex, locus G5C // 20p12 // 294245 /// E	-0.04443	0.14515	-0.21638	0.0540825	0.18747	0.415011
17679974	Rab7b,	Rab7b	NM_001109328	NM_001109328 // Rab7b // Rab7b, member RAS oncogene family // 13q13 // 501854 /// ENSRN	-0.02926	0.25839	0.14692	0.0541295	0.026023	0.808547
17687960	family	Fam69a	NM_001170456	NM_001170456 // Fam69a // family with sequence similarity 69, member A // 14p22 // 3609	-0.01603	-0.10599	0.27584	0.0541336	0.0238912	0.775713
17631031	delta-like	Dll3	ENSRNOT00000026182	ENSRNOT00000026182 // Dll3 // delta-like 3 (Drosophila) // 1q21 // 114125 /// NM_053666	-0.12225	0.12066	-0.26104	0.0542246	0.102066	0.110784
17660702	calcium	Cacnb1	ENSRNOT00000006098	ENSRNOT00000006098 // Cacnb1 // calcium channel, voltage-dependent, beta 1 subunit // 1	0.0092	0.00785	-0.25837	0.0542558	0.932498	0.899786
17664920	potassium	Kcnj15	ENSRNOT00000002259	ENSRNOT00000002259 // Kcnj15 // potassium inwardly-rectifying channel, subfamily J, mem	-0.08779	-0.0472	0.80755	0.0542996	0.601204	0.374171
17825985	guanine	Gna11	NM_031033	NM_031033 // Gna11 // guanine nucleotide binding protein, alpha 11 // 7q11 // 81662 ///	0.13555	-0.10867	-0.09989	0.054301	0.0502621	0.0301353
17804378	microRNA	Mir34a	NR_031850	NR_031850 // Mir34a // microRNA mir-34a // --- // 100314015	-0.01417	0.15821	-0.35028	0.0543412	0.317171	0.889352
17851399	CXADR-like	Clmp	NM_173154	NM_173154 // Clmp // CXADR-like membrane protein // 8q22 // 286939 /// ENSRNOT000000106	-0.07445	0.07724	-0.22074	0.0543667	0.546717	0.454889
17726649	serine	Spink13	NM_001109539	NM_001109539 // Spink13 // serine peptidase inhibitor, Kazal type 13 (putative) // 18q1	0.00316	0.2021	0.21496	0.0543735	0.176937	0.98185
17774581	midkine	Mdk	NM_030859	NM_030859 // Mdk // midkine // 3q24 // 81517 /// AF315950 // Mdk // midkine // 3q24 //	0.3817	0.08311	-0.14404	0.0543813	0.643657	0.0162007
17636421	calcitonin-related	Calca	NM_001033955	NM_001033955 // Calca // calcitonin-related polypeptide alpha // 1q34 // 24241 /// NM_0	-0.00903	-0.11083	-0.23643	0.0544257	0.290905	0.915861
17761753	olfactory	Olr395	NM_001000559	NM_001000559 // Olr395 // olfactory receptor 395 // 3p11 // 366024 /// ENSRNOT000000450	0.05686	0.0971	-0.22331	0.0544489	0.247734	0.584968
17611990	quaking	Qk	NM_001115021	NM_001115021 // Qk // quaking // 1q11 // 499022 /// ENSRNOT00000023304 // Qk // quaking	0.144	0.0883	0.1184	0.0544601	0.101221	0.00078922
17705685	cytoplasmic	Cphx	XM_001056921	XM_001056921 // Cphx // cytoplasmic polyadenylated homeobox // 16p16 // 502042 /// ENSR	-0.26146	0.10975	0.17692	0.0545427	0.261487	0.0859442
17624043	cytochrome	Cybasc3	NM_001014164	NM_001014164 // Cybasc3 // cytochrome b, ascorbate dependent 3 // 1q43 // 361729 /// EN	-0.29781	-0.37297	-0.27183	0.0545707	0.00274211	0.0590574
17721215	phosphoribosyl	Prtfdc1	NM_001106127	NM_001106127 // Prtfdc1 // phosphoribosyl transferase domain containing 1 // 17q12.3 //	0.0858	0.12689	0.45796	0.0545949	0.363334	0.326182
17704664	laccase	Lacc1	ENSRNOT00000032295	ENSRNOT00000032295 // Lacc1 // laccase (multicopper oxidoreductase) domain containing 1	0.12042	0.01001	0.33223	0.054595	0.931967	0.449169
17664863	single-minded	Sim2	NM_001107108	NM_001107108 // Sim2 // single-minded homolog 2 (Drosophila) // 11q11 // 304071 /// ENS	-0.20011	0.21272	-0.20109	0.0545983	0.22532	0.0289742
17736813	ankylosis,	Ankh	ENSRNOT00000068484	ENSRNOT00000068484 // Ankh // ankylosis, progressive homolog (mouse) // 2q22 // 114506	0.0417	-0.18149	0.2282	0.0546789	0.0422363	0.293421
17676301	v-maf	Mafk	NM_145673	NM_145673 // Mafk // v-maf musculoaponeurotic fibrosarcoma oncogene homolog K (avian) /	0.06083	0.16424	0.13266	0.054776	0.0596275	0.590243
17708494	BRF2,	Brf2	NM_001024773	NM_001024773 // Brf2 // BRF2, subunit of RNA polymerase III transcription initiation fa	-0.05905	-0.14151	-0.2099	0.0548088	0.0419233	0.576001
17650730	LIM	Lasp1	ENSRNOT00000005522	ENSRNOT00000005522 // Lasp1 // LIM and SH3 protein 1 // 10q31 // 29278 /// NM_032613 //	0.2107	-0.0188	0.1641	0.0548871	0.861194	0.113397
17868226	hypothetical	LOC100364306	ENSRNOT00000041850	ENSRNOT00000041850 // LOC100364306 // hypothetical protein LOC100364306 // --- // 10036	0.36754	-0.52942	-1.27394	0.054903	0.407412	0.0477308
17868212	rCG41835-like	LOC100361721	ENSRNOT00000050943	ENSRNOT00000050943 // LOC100361721 // rCG41835-like // --- // 100361721 /// ENSRNOT0000	0.05025	-0.38639	-0.52685	0.0549241	0.433891	0.609014
17811709	alkaline	Alpl	ENSRNOT00000019004	ENSRNOT00000019004 // Alpl // alkaline phosphatase, liver/bone/kidney // 5q36 // 25586	0.14388	0.0074	0.22382	0.0551197	0.862909	0.0657035
17756658	advanced	Ager	NM_053336	NM_053336 // Ager // advanced glycosylation end product-specific receptor // 20p12 // 8	-0.04394	-0.13458	-0.16669	0.0551489	0.0830852	0.655654
17800802	RAB3B,	Rab3b	ENSRNOT00000010645	ENSRNOT00000010645 // Rab3b // RAB3B, member RAS oncogene family // 5q35 // 81755 /// N	-0.31114	0.09429	-0.31544	0.0551792	0.442105	0.00263813
17711044	transmembrane	Tm6sf2	NM_001127654	NM_001127654 // Tm6sf2 // transmembrane 6 superfamily member 2 // 16p14 // 689029 /// E	0.10618	-0.32352	-0.1944	0.0552641	0.00796902	0.527491
17829623	ring	Rnf139	NM_001127545	NM_001127545 // Rnf139 // ring finger protein 139 // 7q33 // 315000	-0.04904	0.0144	0.1432	0.0553004	0.803913	0.299567
17672349	zinc	Zkscan1	NM_001025760	NM_001025760 // Zkscan1 // zinc finger with KRAB and SCAN domains 1 // 12q11 // 498160	0.01428	-0.14454	-0.19878	0.0553184	0.0321916	0.793116
17653603	shisa	LOC100364238	ENSRNOT00000065554	ENSRNOT00000065554 // LOC100364238 // shisa homolog 9-like // --- // 100364238 /// ENSR	0.13966	0.17514	0.23188	0.0553362	0.0452063	0.23148
17642339	SEC31	Sec31b	NM_001135713	NM_001135713 // Sec31b // SEC31 homolog B (S. cerevisiae) // 1q54 // 309433 /// ENSRNOT	-0.07276	-0.1273	0.27788	0.0554016	0.183882	0.642871
17809139	deiodinase,	Dio1	NM_021653	NM_021653 // Dio1 // deiodinase, iodothyronine, type I // 5q34 // 25430 /// X57999 // D	-0.14726	-0.0819	-0.1862	0.055442	0.189898	0.200374
17787021	vomeronasal	Vom2r50	ENSRNOT00000049498	ENSRNOT00000049498 // Vom2r50 // vomeronasal 2 receptor, 50 // 4q42 // 500312 /// NM_00	0.11094	0.12132	0.29635	0.0554475	0.214317	0.252574
17677564	general	Gtf2h3	NM_001024236	NM_001024236 // Gtf2h3 // general transcription factor IIH, polypeptide 3 // 12q15 // 2	0.07842	0.04981	0.14452	0.0554868	0.263167	0.0823664
17739281	family	Fam198b	ENSRNOT00000013524	ENSRNOT00000013524 // Fam198b // family with sequence similarity 198, member B // 2q33	0.11412	0.33207	0.20744	0.0555427	0.00295193	0.204943
17848691	villin-like	Vill	NM_001191617	NM_001191617 // Vill // villin-like // 8q32 // 301057 /// ENSRNOT00000015888 // Vill //	-0.06111	-0.06776	0.21337	0.0556162	0.385903	0.486807
17782592	thromboxane	Tbxas1	ENSRNOT00000010796	ENSRNOT00000010796 // Tbxas1 // thromboxane A synthase 1, platelet // 4q21-q22 // 24886	-0.08578	0.07092	0.2428	0.0556186	0.378159	0.449976
17818084	OTU	Otub2	NM_001108053	NM_001108053 // Otub2 // OTU domain, ubiquitin aldehyde binding 2 // 6q32 // 314405 ///	0.0843	-0.09202	0.38721	0.055637	0.136488	0.293147
17834131	notch	Notch3	NM_020087	NM_020087 // Notch3 // notch 3 // 7q11 // 56761 /// ENSRNOT00000037456 // Notch3 // not	0.20183	0.12625	-0.15572	0.0556991	0.17364	7.861e-05
17814041	dpy-30	Dpy30	NM_173117	NM_173117 // Dpy30 // dpy-30 homolog (C. elegans) // 6q13 // 286897 /// NM_001170545 //	0.00062	-0.08595	0.16095	0.0556994	0.314944	0.994682
17857860	centromere	Cenpq	ENSRNOT00000065470	ENSRNOT00000065470 // Cenpq // centromere protein Q // 9q12 // 363198	0.15808	0.01514	0.27822	0.0557015	0.876004	0.192487
17863651	primase,	Prim2	NM_001024762	NM_001024762 // Prim2 // primase, DNA, polypeptide 2 // 9q21 // 301323 /// ENSRNOT00000	-0.16727	-0.57051	-0.2249	0.0557225	0.00858778	0.0328592
17844388	high	Hmg20a	NM_001108150	NM_001108150 // Hmg20a // high mobility group 20A // 8q24 // 315689 /// ENSRNOT00000022	0.01922	-0.02132	0.12585	0.0557314	0.732643	0.764937
17745566	similar	RGD1565159	XM_001053261	XM_001053261 // RGD1565159 // similar to ribosomal protein L21 // 2q16 // 310365 /// EN	-0.0626	-0.0237	-0.30702	0.0558225	0.88068	0.573675
17670333	polymerase	Polr2h	NM_001134789	NM_001134789 // Polr2h // polymerase (RNA) II (DNA directed) polypeptide H // 11q23 //	-0.14876	-0.06752	-0.18943	0.0558414	0.483763	0.110232
17744652	transportin	Tnpo1	NM_001100692	NM_001100692 // Tnpo1 // transportin 1 // 2q12 // 309126 /// ENSRNOT00000020543 // Tnpo	0.03362	-0.0071	-0.0948	0.0558604	0.901458	0.641424
17829038	outer	Odf1	ENSRNOT00000068718	ENSRNOT00000068718 // Odf1 // outer dense fiber of sperm tails 1 // 7q22 // 24610 /// N	0.17642	0.12278	0.21195	0.0559255	0.24808	0.0419507
17646547	Smith-Magenis	Smcr8	NM_001191919	NM_001191919 // Smcr8 // Smith-Magenis syndrome chromosome region, candidate 8 homolog	-0.00153	-0.14412	-0.10292	0.0559439	0.0356594	0.964684
17758933	RAN	Ranbp2	NM_001191604	NM_001191604 // Ranbp2 // RAN binding protein 2 // 20q11 // 294429 /// ENSRNOT000000010	0.024	-0.0195	-0.1109	0.0560797	0.534038	0.659067
17737360	ceruloplasmin	Cp	ENSRNOT00000016083	ENSRNOT00000016083 // Cp // ceruloplasmin (ferroxidase) // 2q24 // 24268 /// NM_012532	0.05957	0.296	-0.0915	0.0560966	0.0414863	0.687651
17613318	vomeronasal	Vom1r44	NM_001008902	NM_001008902 // Vom1r44 // vomeronasal 1 receptor 44 // 1q21 // 494254 /// ENSRNOT00000	0.25546	-0.10401	0.26223	0.0561145	0.375807	0.0678846
17808683	jun	Jun	NM_021835	NM_021835 // Jun // jun proto-oncogene // 5q34.1 // 24516 /// ENSRNOT00000011731 // Jun	0.13694	0.8157	0.50619	0.0562332	0.00161358	0.3026
17821605	tetraspanin	Tspan13	NM_001013244	NM_001013244 // Tspan13 // tetraspanin 13 // 6q16 // 366602 /// ENSRNOT00000006752 // T	0.047	0.21414	0.15611	0.0562423	0.0353428	0.5816
17626189	sideroflexin	Sfxn2	ENSRNOT00000027112	ENSRNOT00000027112 // Sfxn2 // sideroflexin 2 // 1q54 // 294011 /// NM_001013072 // Sfx	-0.2231	-0.3303	-0.1382	0.0562776	0.00330304	0.0197222
17625666	Hermansky-Pudlak	Hps1	ENSRNOT00000021519	ENSRNOT00000021519 // Hps1 // Hermansky-Pudlak syndrome 1 homolog (human) // 1q54 // 11	0.04106	-0.17356	-0.10909	0.0563161	0.0101365	0.516656
17749555	hypothetical	RGD1566380	NM_001134593	NM_001134593 // RGD1566380 // hypothetical gene supported by NM_017187 // 2q34 // 36587	0.02883	0.01691	-0.12849	0.0563296	0.870809	0.864918
17711322	sparc/osteonectin,	Spock3	NM_001107310	NM_001107310 // Spock3 // sparc/osteonectin, cwcv and kazal-like domains proteoglycan (	0.05926	-0.16538	-0.35236	0.0563652	0.329126	0.46232
17865836	adaptor-related	Ap1s3	NM_001172150	NM_001172150 // Ap1s3 // adaptor-related protein complex 1, sigma 3 subunit // 9q34 //	-0.05828	-0.0314	0.16275	0.0564163	0.677467	0.613667
17838143	similar	RGD1308195	NM_001130551	NM_001130551 // RGD1308195 // similar to secreted Ly6/uPAR related protein 2 // 7q34 //	-0.0707	0.03358	0.08952	0.0564586	0.754817	0.489316
17755390	histone	Hdac2	ENSRNOT00000000742	ENSRNOT00000000742 // Hdac2 // histone deacetylase 2 // 20q12 // 84577 /// NM_053447 //	-0.03829	-0.03605	-0.26795	0.0565228	0.702994	0.713684
17805837	epithelial	Esrp1	NM_001127564	NM_001127564 // Esrp1 // epithelial splicing regulatory protein 1 // 5q13 // 500409 ///	0.05597	0.08049	0.11692	0.0565798	0.475193	0.409808
17740759	LysM,	Lysmd1	NM_001024302	NM_001024302 // Lysmd1 // LysM, putative peptidoglycan-binding, domain containing 1 //	-0.02416	-0.02577	-0.22626	0.0565959	0.630817	0.643944
17822123	Sec23	Sec23a	NM_001105732	NM_001105732 // Sec23a // Sec23 homolog A (S. cerevisiae) // 6q23 // 58817 /// ENSRNOT0	-0.0019	-0.032	-0.1299	0.0566103	0.477325	0.982865
17706778	myosin	Myo9b	NM_012984	NM_012984 // Myo9b // myosin IXb // 16p14 // 25486 /// ENSRNOT00000022153 // LOC1003642	0.13136	-0.00287	0.09469	0.0567203	0.933228	0.0059696
17686658	hypothetical	LOC100363620	ENSRNOT00000051368	ENSRNOT00000051368 // LOC100363620 // hypothetical protein LOC100363620 // --- // 10036	0.0261	-0.0371	-0.263	0.0567418	0.616587	0.784073
17879047	TSC22	Tsc22d3	ENSRNOT00000048080	ENSRNOT00000048080 // Tsc22d3 // TSC22 domain family, member 3 // Xq35 // 83514 /// NM_	0.09533	-0.0627	0.36215	0.0567519	0.613442	0.438742
17745308	sorting	Snx18	NM_001107652	NM_001107652 // Snx18 // sorting nexin 18 // 2q14 // 310097 /// ENSRNOT00000066764 // S	0.11937	-0.01477	-0.23066	0.0567665	0.82426	0.130085
17672740	claudin	Cldn15	ENSRNOT00000001923	ENSRNOT00000001923 // Cldn15 // claudin 15 // 12q12 // 304388 /// NM_001107135 // Cldn1	0.02406	0.0143	0.23205	0.0567696	0.934455	0.72871
17854724	transient	Trpc1	ENSRNOT00000013144	ENSRNOT00000013144 // Trpc1 // transient receptor potential cation channel, subfamily C	-0.04821	0.16886	0.2696	0.0567862	0.0104691	0.586751
17719769	inhibin	Inhba	NM_017128	NM_017128 // Inhba // inhibin beta-A // 17q12.1 // 29200 /// ENSRNOT00000019272 // Inhb	-0.12513	0.03393	0.14769	0.0567874	0.810881	0.302004
17731760	metallothionein	Mt4	NM_001126084	NM_001126084 // Mt4 // metallothionein 4 // 19p12 // 498911 /// ENSRNOT00000025694 // M	-0.1276	0.07927	-0.13124	0.0567999	0.35105	0.363053
17635906	olfactory	Olr205	NM_001001018	NM_001001018 // Olr205 // olfactory receptor 205 // 1q33 // 405392 /// ENSRNOT000000472	-0.17163	-0.17285	-0.47655	0.0568884	0.446904	0.377884
17756028	RT1	RT1-M5	NM_001168353	NM_001168353 // RT1-M5 // RT1 class Ib, locus M5 // 20p12 // 499400 /// NM_001048045 //	-0.06424	0.03855	-0.19412	0.0568884	0.677713	0.443666
17752868	Ng23	Ng23	NM_001004069	NM_001004069 // Ng23 // Ng23 protein // 20p12 // 406170 /// ENSRNOT00000001146 // Ng23	-0.2371	-0.02	-0.18757	0.0569113	0.79607	0.0581563
17650189	transmembrane	Tmem100	NM_001017479	NM_001017479 // Tmem100 // transmembrane protein 100 // 10q26 // 497979 /// ENSRNOT0000	0.39916	0.25108	-0.32361	0.0569343	0.413523	0.0760205
17785415	urocanase	Uroc1	ENSRNOT00000038251	ENSRNOT00000038251 // Uroc1 // urocanase domain containing 1 // 4q34 // 685999 /// ENSR	-0.09209	-0.059	-0.1941	0.0569715	0.597886	0.481722
17658462	aspartoacylase	Aspa	ENSRNOT00000026743	ENSRNOT00000026743 // Aspa // aspartoacylase // 10q24 // 79251 /// NM_024399 // Aspa //	0.24657	-0.0249	0.2258	0.0569768	0.586926	0.0122318
17626077	golgi	Gbf1	NM_001191634	NM_001191634 // Gbf1 // golgi brefeldin A resistant guanine nucleotide exchange factor	-0.0037	-0.0626	0.0684	0.0570473	0.115841	0.93363
17875466	ring	Rnf113a1	NM_001014791	NM_001014791 // Rnf113a1 // ring finger protein 113A1 // Xq11 // 313450 /// ENSRNOT0000	-0.17594	-0.11655	-0.20193	0.0570901	0.272385	0.0944155
17868331	hypothetical	LOC691780	ENSRNOT00000044160	ENSRNOT00000044160 // LOC691780 // hypothetical protein LOC691780 // --- // 691780 ///	0.31824	-0.51792	-1.01087	0.057091	0.295848	0.0294471
17664776	carbonyl	LOC100360601	XM_002727864	XM_002727864 // LOC100360601 // carbonyl reductase 2-like // --- // 100360601 /// ENSRN	0.07416	0.28474	0.32529	0.0571071	0.295463	0.638369
17710417	similar	RGD1559804	NM_001113787	NM_001113787 // RGD1559804 // similar to hypothetical protein 4930474N05 // 16p15 // 49	-0.06431	-0.20414	-0.20843	0.0571481	0.0562511	0.28706
17751953	protein	Prkacb	ENSRNOT00000068739	ENSRNOT00000068739 // Prkacb // protein kinase, cAMP dependent, catalytic, beta // 2q44	0.0308	0.05049	0.09132	0.0571583	0.359012	0.68515
17806993	zinc	Zbtb5	NM_001106657	NM_001106657 // Zbtb5 // zinc finger and BTB domain containing 5 // 5q22 // 298084 ///	0.08161	-0.05824	-0.20463	0.0571621	0.207375	0.358378
17776606	solute	Slc30a4	ENSRNOT00000000184	ENSRNOT00000000184 // Slc30a4 // solute carrier family 30 (zinc transporter), member 4	0.0428	-0.0585	-0.09787	0.0571638	0.182016	0.3973
[truncated: 18,260 more rows]
