# Supplementary material for: Metabolomic and transcriptomic analysis reveals endogenous substrates and metabolic adaptation in rats lacking Abcg2 and Abcb1a transporters
Source: PLoS One. 2021 Jul 13;16(7):e0253852. doi: 10.1371/journal.pone.0253852 (PMC8277073; doi:10.1371/journal.pone.0253852)
Supplement: S12 Table — (XLSX) [file pone.0253852.s019.xlsx]

## Sheet: Biological Processes_Brain
Table S12. Biological processes perturbed in Bcrp/Pgp dKO vs. WT rat brain frontal cortex, kidney and liver identified by enrichment of significantly altered genes
Brain-frontal cortex
Enrichment Term	P-Value	Q-Bound	Present	Total
retina development in camera-type eye	5.43115e-05	0.322369	6	56
bronchus development	0.000142655	0.322369	2	2
urate biosynthetic process	0.000142655	0.322369	2	2
response to glucocorticoid stimulus	0.000155771	0.322369	8	128
angiogenesis	0.000248411	0.41127	8	137
retinal cell programmed cell death	0.00042458	0.439334	2	3
negative regulation of cell volume	0.00042458	0.439334	2	3
trachea formation	0.00042458	0.439334	2	3
vocalization behavior	0.000842448	0.697378	2	4
negative regulation of actin filament bundle assembly	0.000842448	0.697378	2	4
glomerular visceral epithelial cell development	0.00139299	0.77406	2	5
homeostasis of number of cells within a tissue	0.00142364	0.77406	3	19
positive regulation of endothelial cell migration	0.00142364	0.77406	3	19
embryonic digit morphogenesis	0.00171192	0.77406	4	43
response to hypoxia	0.00192342	0.77406	9	231
activation of cysteine-type endopeptidase activity involved in apoptotic process by cytochrome c	0.002073	0.77406	2	6
visual perception	0.00230992	0.77406	5	77
response to lipopolysaccharide	0.00255077	0.77406	8	196
cellular response to interferon-gamma	0.00284546	0.77406	3	24
glial cell apoptotic process	0.00287933	0.77406	2	7
positive regulation of dendritic spine development	0.00287933	0.77406	2	7
cellular response to interferon-alpha	0.00287933	0.77406	2	7
dendritic spine morphogenesis	0.00287933	0.77406	2	7
eye development	0.00320516	0.77406	3	25
platelet activation	0.00320516	0.77406	3	25
potassium ion transmembrane transport	0.00359151	0.77406	3	26
protein kinase B signaling cascade	0.00359151	0.77406	3	26
positive regulation of phagocytosis	0.00359151	0.77406	3	26
blood coagulation	0.00370111	0.77406	4	53
mast cell activation	0.00380888	0.77406	2	8
nucleoside metabolic process	0.00380888	0.77406	2	8
circadian rhythm	0.00423142	0.77406	4	55
drug transport	0.0048586	0.77406	2	9
response to wounding	0.00511944	0.77406	4	58
activation of MAPKK activity	0.00541478	0.77406	3	30
odontogenesis of dentin-containing tooth	0.00544112	0.77406	4	59
antigen processing and presentation	0.00594262	0.77406	3	31
complement activation	0.00602552	0.77406	2	10
cellular response to interferon-beta	0.00602552	0.77406	2	10
cellular response to vascular endothelial growth factor stimulus	0.00602552	0.77406	2	10
drug transmembrane transport	0.00602552	0.77406	2	10
activation of cysteine-type endopeptidase activity involved in apoptotic process	0.00612441	0.77406	4	61
vagina development	0.00730671	0.77406	2	11
protein localization to synapse	0.00730671	0.77406	2	11
kidney development	0.0079757	0.77406	5	103
regulation of smoothened signaling pathway	0.00869928	0.77406	2	12
positive regulation of excitatory postsynaptic membrane potential	0.00869928	0.77406	2	12
negative regulation of oligodendrocyte differentiation	0.00869928	0.77406	2	12
antigen processing and presentation of exogenous peptide antigen via MHC class II	0.0102004	0.77406	2	13
lung morphogenesis	0.0102004	0.77406	2	13
immunoglobulin mediated immune response	0.0102004	0.77406	2	13
response to exogenous dsRNA	0.0118073	0.77406	2	14
embryonic morphogenesis	0.0118073	0.77406	2	14
protein localization in mitochondrion	0.011969	0.77406	1	1
positive regulation of semaphorin-plexin signaling pathway involved in outflow tract morphogenesis	0.011969	0.77406	1	1
BMP signaling pathway involved in renal system segmentation	0.011969	0.77406	1	1
epithelial cell proliferation involved in lung morphogenesis	0.011969	0.77406	1	1
negative regulation of mesenchymal cell proliferation involved in ureter development	0.011969	0.77406	1	1
transcription from RNA polymerase I promoter	0.011969	0.77406	1	1
positive regulation of cardiac muscle fiber development	0.011969	0.77406	1	1
intermediate mesodermal cell differentiation	0.011969	0.77406	1	1
T cell homeostatic proliferation	0.011969	0.77406	1	1
L-alanine metabolic process	0.011969	0.77406	1	1
mesodermal cell fate determination	0.011969	0.77406	1	1
epithelial tube formation	0.011969	0.77406	1	1
pulmonary artery endothelial tube morphogenesis	0.011969	0.77406	1	1
regulation of cellular response to insulin stimulus	0.011969	0.77406	1	1
BMP signaling pathway involved in ureter morphogenesis	0.011969	0.77406	1	1
positive regulation of tolerance induction to self antigen	0.011969	0.77406	1	1
specification of ureteric bud anterior/posterior symmetry by BMP signaling pathway	0.011969	0.77406	1	1
bud dilation involved in lung branching	0.011969	0.77406	1	1
negative regulation of metanephric S-shaped body morphogenesis	0.011969	0.77406	1	1
positive regulation of B cell tolerance induction	0.011969	0.77406	1	1
nicotinamide riboside catabolic process	0.011969	0.77406	1	1
regulation of behavioral fear response	0.011969	0.77406	1	1
habituation	0.011969	0.77406	1	1
regulation of long term synaptic depression	0.011969	0.77406	1	1
inosine catabolic process	0.011969	0.77406	1	1
negative regulation of protein glycosylation in Golgi	0.011969	0.77406	1	1
negative regulation of triglyceride catabolic process	0.011969	0.77406	1	1
negative regulation of metanephric comma-shaped body morphogenesis	0.011969	0.77406	1	1
negative regulation of peptide secretion	0.011969	0.77406	1	1
cell differentiation involved in salivary gland development	0.011969	0.77406	1	1
negative regulation of branch elongation involved in ureteric bud branching by BMP signaling pathway	0.011969	0.77406	1	1
cellular response to type I interferon	0.011969	0.77406	1	1
regulation of protein complex disassembly	0.011969	0.77406	1	1
activation of plasma proteins involved in acute inflammatory response	0.011969	0.77406	1	1
mammary gland morphogenesis	0.011969	0.77406	1	1
negative regulation of glomerulus development	0.011969	0.77406	1	1
mammary gland formation	0.011969	0.77406	1	1
negative regulation of cell proliferation involved in heart morphogenesis	0.011969	0.77406	1	1
mesenchymal cell differentiation involved in renal system development	0.011969	0.77406	1	1
BMP signaling pathway involved in nephric duct formation	0.011969	0.77406	1	1
mesenchymal cell differentiation involved in kidney development	0.011969	0.77406	1	1
negative regulation of helicase activity	0.011969	0.77406	1	1
negative regulation of type I hypersensitivity	0.011969	0.77406	1	1
UDP-glucose catabolic process	0.011969	0.77406	1	1
cellular response to iron(II) ion	0.011969	0.77406	1	1
determination of affect	0.011969	0.77406	1	1
oxygen metabolic process	0.011969	0.77406	1	1
maintenance of granzyme B location in T cell secretory granule	0.011969	0.77406	1	1
positive regulation of macrophage tolerance induction	0.011969	0.77406	1	1
deoxyinosine catabolic process	0.011969	0.77406	1	1
positive regulation of transcription from RNA polymerase II promoter involved in norepinephrine biosynthetic process	0.011969	0.77406	1	1
hepoxilin biosynthetic process	0.011969	0.77406	1	1
microglia development	0.011969	0.77406	1	1
response to blue light	0.011969	0.77406	1	1
NAD biosynthesis via nicotinamide riboside salvage pathway	0.011969	0.77406	1	1
FasL biosynthetic process	0.011969	0.77406	1	1
guanosine catabolic process	0.011969	0.77406	1	1
defecation	0.011969	0.77406	1	1
serotonin biosynthetic process from tryptophan	0.011969	0.77406	1	1
release of matrix enzymes from mitochondria	0.011969	0.77406	1	1
macrophage migration inhibitory factor signaling pathway	0.011969	0.77406	1	1
maintenance of protease location in mast cell secretory granule	0.011969	0.77406	1	1
T cell secretory granule organization	0.011969	0.77406	1	1
outer mitochondrial membrane organization	0.011969	0.77406	1	1
negative regulation of immunoglobulin production	0.011969	0.77406	1	1
deoxyguanosine catabolic process	0.011969	0.77406	1	1
negative regulation of renin secretion into blood stream	0.011969	0.77406	1	1
purine-containing compound salvage	0.011969	0.77406	1	1
positive regulation of secretion	0.011969	0.77406	1	1
GPI anchor release	0.011969	0.77406	1	1
positive regulation of glutamate receptor signaling pathway	0.011969	0.77406	1	1
cellular response to triglyceride	0.011969	0.77406	1	1
mesenchymal cell proliferation involved in ureter development	0.011969	0.77406	1	1
induction of retinal programmed cell death	0.011969	0.77406	1	1
ureter epithelial cell differentiation	0.011969	0.77406	1	1
defense response	0.0129142	0.828711	3	41
positive regulation of release of sequestered calcium ion into cytosol	0.0135173	0.860739	2	15
positive regulation of angiogenesis	0.0137026	0.865881	4	77
positive regulation of ERK1 and ERK2 cascade	0.0143112	0.897485	4	78
2-oxoglutarate metabolic process	0.0153276	0.946882	2	16
negative regulation of ossification	0.0153276	0.946882	2	16
positive regulation of collagen biosynthetic process	0.0172357	1	2	17
regulation of cell growth	0.0186456	1	3	47
response to steroid hormone stimulus	0.0186456	1	3	47
positive regulation of endothelial cell proliferation	0.0186456	1	3	47
positive chemotaxis	0.019239	1	2	18
apoptotic DNA fragmentation	0.019239	1	2	18
male gonad development	0.020563	1	4	87
positive regulation of release of cytochrome c from mitochondria	0.0213349	1	2	19
response to acid	0.0213349	1	2	19
negative regulation of phosphorylation	0.023521	1	2	20
coronary artery morphogenesis	0.0237954	1	1	2
positive regulation of developmental pigmentation	0.0237954	1	1	2
mitochondrial electron transport; cytochrome c to oxygen	0.0237954	1	1	2
synaptic growth at neuromuscular junction	0.0237954	1	1	2
negative regulation of humoral immune response mediated by circulating immunoglobulin	0.0237954	1	1	2
positive regulation of high-density lipoprotein particle clearance	0.0237954	1	1	2
response to vitamin B6	0.0237954	1	1	2
fatty acid omega-oxidation	0.0237954	1	1	2
slow-twitch skeletal muscle fiber contraction	0.0237954	1	1	2
positive regulation of photoreceptor cell differentiation	0.0237954	1	1	2
connective tissue replacement involved in inflammatory response wound healing	0.0237954	1	1	2
striatal medium spiny neuron differentiation	0.0237954	1	1	2
postsynaptic density assembly	0.0237954	1	1	2
cochlear nucleus development	0.0237954	1	1	2
mitochondrial translational elongation	0.0237954	1	1	2
positive regulation of DNA-dependent DNA replication	0.0237954	1	1	2
cerebellar granular layer development	0.0237954	1	1	2
regulation of triglyceride biosynthetic process	0.0237954	1	1	2
nucleotide-binding oligomerization domain containing 1 signaling pathway	0.0237954	1	1	2
ribosome disassembly	0.0237954	1	1	2
hypoxanthine biosynthetic process	0.0237954	1	1	2
argininosuccinate metabolic process	0.0237954	1	1	2
cell proliferation involved in outflow tract morphogenesis	0.0237954	1	1	2
negative regulation of protein complex disassembly	0.0237954	1	1	2
camera-type eye photoreceptor cell differentiation	0.0237954	1	1	2
purine nucleoside metabolic process	0.0237954	1	1	2
development of secondary sexual characteristics	0.0237954	1	1	2
positive regulation of branching involved in lung morphogenesis	0.0237954	1	1	2
dGTP metabolic process	0.0237954	1	1	2
nuclear fragmentation involved in apoptotic nuclear change	0.0237954	1	1	2
glomerular capillary formation	0.0237954	1	1	2
guanylate kinase-associated protein clustering	0.0237954	1	1	2
regulation of mitochondrial fission	0.0237954	1	1	2
protein complex disassembly	0.0237954	1	1	2
positive regulation of activation of membrane attack complex	0.0237954	1	1	2
regulation of lipid biosynthetic process	0.0237954	1	1	2
negative regulation of glomerular mesangial cell proliferation	0.0237954	1	1	2
visceral serous pericardium development	0.0237954	1	1	2
B cell negative selection	0.0237954	1	1	2
B cell homeostatic proliferation	0.0237954	1	1	2
regulation of long-term synaptic potentiation	0.0237954	1	1	2
positive regulation of dopamine metabolic process	0.0237954	1	1	2
bronchus morphogenesis	0.0237954	1	1	2
mast cell secretory granule organization	0.0237954	1	1	2
interleukin-2 secretion	0.0237954	1	1	2
cleavage of lamin	0.0237954	1	1	2
regulation of nitrogen utilization	0.0237954	1	1	2
blood vessel development	0.0243356	1	3	52
negative regulation of proteolysis	0.0257948	1	2	21
cellular response to dexamethasone stimulus	0.028154	1	2	22
embryonic cranial skeleton morphogenesis	0.028154	1	2	22
negative regulation of protein binding	0.0305961	1	2	23
positive regulation of smooth muscle cell proliferation	0.0308584	1	3	57
inner mitochondrial membrane organization	0.0354808	1	1	3
positive regulation of synapse structural plasticity	0.0354808	1	1	3
protein insertion into mitochondrial membrane involved in apoptotic signaling pathway	0.0354808	1	1	3
bud elongation involved in lung branching	0.0354808	1	1	3
cellular response to molecule of bacterial origin	0.0354808	1	1	3
regulation of complement activation	0.0354808	1	1	3
spinal cord oligodendrocyte cell differentiation	0.0354808	1	1	3
positive regulation of cytolysis	0.0354808	1	1	3
complement receptor mediated signaling pathway	0.0354808	1	1	3
cloacal septation	0.0354808	1	1	3
regulation of microvillus assembly	0.0354808	1	1	3
lipoxygenase pathway	0.0354808	1	1	3
regulation of interleukin-1 beta production	0.0354808	1	1	3
neutrophil activation involved in immune response	0.0354808	1	1	3
5-phosphoribose 1-diphosphate biosynthetic process	0.0354808	1	1	3
negative regulation of acute inflammatory response to antigenic stimulus	0.0354808	1	1	3
auditory receptor cell development	0.0354808	1	1	3
purine base metabolic process	0.0354808	1	1	3
germ cell programmed cell death	0.0354808	1	1	3
positive regulation of type IIa hypersensitivity	0.0354808	1	1	3
L-lysine catabolic process to acetyl-CoA via saccharopine	0.0354808	1	1	3
tyrosine phosphorylation of STAT protein	0.0354808	1	1	3
ureter smooth muscle cell differentiation	0.0354808	1	1	3
cytoplasmic sequestering of NF-kappaB	0.0354808	1	1	3
positive regulation of T cell tolerance induction	0.0354808	1	1	3
mesenchyme development	0.0354808	1	1	3
cellular response to amine stimulus	0.0354808	1	1	3
tolerance induction	0.0354808	1	1	3
cardiac neural crest cell migration involved in outflow tract morphogenesis	0.0354808	1	1	3
blood vessel endothelial cell proliferation involved in sprouting angiogenesis	0.0354808	1	1	3
negative regulation of lymphocyte activation	0.0354808	1	1	3
response to mycotoxin	0.0354808	1	1	3
establishment of synaptic specificity at neuromuscular junction	0.0354808	1	1	3
alpha-amino-3-hydroxy-5-methyl-4-isoxazole propionate receptor clustering	0.0354808	1	1	3
drug export	0.0354808	1	1	3
regulation of cartilage development	0.0354808	1	1	3
negative regulation of cell adhesion mediated by integrin	0.0354808	1	1	3
regulation of endothelial cell differentiation	0.0354808	1	1	3
positive regulation of mitochondrial fission	0.0354808	1	1	3
embryonic epithelial tube formation	0.0354808	1	1	3
specification of organ position	0.0354808	1	1	3
kynurenine metabolic process	0.0354808	1	1	3
positive regulation of platelet-derived growth factor receptor signaling pathway	0.0354808	1	1	3
cellular response to oleic acid	0.0354808	1	1	3
cardiac neural crest cell development involved in outflow tract morphogenesis	0.0354808	1	1	3
deltoid tuberosity development	0.0354808	1	1	3
positive regulation of skeletal muscle tissue regeneration	0.0354808	1	1	3
negative regulation of glomerular filtration	0.0354808	1	1	3
regulation of pathway-restricted SMAD protein phosphorylation	0.0354808	1	1	3
BMP signaling pathway involved in heart induction	0.0354808	1	1	3
arginine biosynthetic process	0.0354808	1	1	3
establishment or maintenance of transmembrane electrochemical gradient	0.0354808	1	1	3
trachea morphogenesis	0.0354808	1	1	3
post-embryonic camera-type eye morphogenesis	0.0354808	1	1	3
negative regulation of striated muscle cell differentiation	0.0354808	1	1	3
spinal cord oligodendrocyte cell fate specification	0.0354808	1	1	3
positive regulation of alpha-amino-3-hydroxy-5-methyl-4-isoxazole propionate selective glutamate receptor activity	0.0354808	1	1	3
regulation of striated muscle cell differentiation	0.0354808	1	1	3
cellular response to ammonium ion	0.0354808	1	1	3
mesenchymal cell proliferation involved in ureteric bud development	0.0354808	1	1	3
spermatid differentiation	0.0354808	1	1	3
cellular response to pH	0.0354808	1	1	3
response to light intensity	0.0354808	1	1	3
glutamate uptake involved in synaptic transmission	0.0354808	1	1	3
regulation of resting membrane potential	0.0354808	1	1	3
hormone catabolic process	0.0354808	1	1	3
response to stimulus	0.0357201	1	2	25
immune response	0.0379891	1	5	154
phagocytosis	0.0383975	1	2	26
nervous system development	0.0388886	1	5	155
negative regulation of apoptotic process	0.039936	1	8	321
positive regulation of bone mineralization	0.0411488	1	2	27
cell migration	0.0420633	1	4	109
brown fat cell differentiation	0.0468651	1	2	29
negative regulation of MAP kinase activity	0.0468651	1	2	29
regulation of sensory perception of pain	0.0468651	1	2	29
neuron fate commitment	0.0468651	1	2	29
lipid transport	0.0468651	1	2	29
germ cell development	0.0468651	1	2	29
response to peptide hormone stimulus	0.0469518	1	4	113
negative regulation of glycolysis	0.047027	1	1	4
positive regulation of apoptotic process involved in mammary gland involution	0.047027	1	1	4
positive regulation of interleukin-8 secretion	0.047027	1	1	4
regulation of skeletal muscle fiber development	0.047027	1	1	4
negative regulation of branching involved in ureteric bud morphogenesis	0.047027	1	1	4
intracellular transport of viral proteins in host cell	0.047027	1	1	4
common-partner SMAD protein phosphorylation	0.047027	1	1	4
positive regulation of developmental growth	0.047027	1	1	4
negative regulation of immature T cell proliferation in thymus	0.047027	1	1	4
mesodermal cell differentiation	0.047027	1	1	4
negative regulation of T cell differentiation	0.047027	1	1	4
positive regulation of ovulation	0.047027	1	1	4
G-protein coupled purinergic nucleotide receptor signaling pathway	0.047027	1	1	4
transepithelial transport	0.047027	1	1	4
ribose phosphate metabolic process	0.047027	1	1	4
peptidyl-lysine deacetylation	0.047027	1	1	4
smooth muscle cell migration	0.047027	1	1	4
negative regulation of defense response to virus by host	0.047027	1	1	4
negative regulation of T cell differentiation in thymus	0.047027	1	1	4
endothelial cell activation	0.047027	1	1	4
positive regulation of chemokine (C-X-C motif) ligand 2 production	0.047027	1	1	4
negative regulation of serotonin secretion	0.047027	1	1	4
oxygen transport	0.047027	1	1	4
cardiac right ventricle formation	0.047027	1	1	4
negative regulation of macrophage cytokine production	0.047027	1	1	4
telencephalon regionalization	0.047027	1	1	4
thrombin receptor signaling pathway	0.047027	1	1	4
nucleotide-binding oligomerization domain containing 2 signaling pathway	0.047027	1	1	4
positive regulation of endoplasmic reticulum unfolded protein response	0.047027	1	1	4
negative regulation of prostatic bud formation	0.047027	1	1	4
icosanoid biosynthetic process	0.047027	1	1	4
regulation of grooming behavior	0.047027	1	1	4
regulation of secondary heart field cardioblast proliferation	0.047027	1	1	4
stem cell proliferation	0.047027	1	1	4
synapse maturation	0.047027	1	1	4
vascular endothelial growth factor signaling pathway	0.047027	1	1	4
positive regulation of interleukin-6 secretion	0.047027	1	1	4
NADP metabolic process	0.047027	1	1	4
prostate gland morphogenesis	0.047027	1	1	4
positive regulation of B cell apoptotic process	0.047027	1	1	4
N-methyl-D-aspartate receptor clustering	0.047027	1	1	4
trachea development	0.047027	1	1	4
cellular extravasation	0.047027	1	1	4
tendon cell differentiation	0.047027	1	1	4
reduction of endoplasmic reticulum calcium ion concentration	0.047027	1	1	4
potassium ion import	0.047027	1	1	4
retina vasculature morphogenesis in camera-type eye	0.047027	1	1	4
regulation of anion transport	0.047027	1	1	4
stress-activated protein kinase signaling cascade	0.047027	1	1	4
regulation of smooth muscle cell migration	0.047027	1	1	4
protein import into mitochondrial outer membrane	0.047027	1	1	4
response to low-density lipoprotein particle stimulus	0.047027	1	1	4
neutrophil mediated immunity	0.047027	1	1	4
negative regulation of lipid storage	0.047027	1	1	4
regulation of morphogenesis of a branching structure	0.047027	1	1	4
peptide metabolic process	0.047027	1	1	4
renal system process	0.047027	1	1	4
sphingosine biosynthetic process	0.047027	1	1	4
adenylate cyclase-modulating G-protein coupled receptor signaling pathway	0.0498259	1	2	30
chondrocyte differentiation	0.0498259	1	2	30
cellular response to cAMP	0.0498259	1	2	30
heart development	0.0528477	1	5	169
positive regulation of apoptotic process	0.0559095	1	6	227
patterning of blood vessels	0.0559424	1	2	32
glutathione metabolic process	0.0559424	1	2	32
positive regulation of cell death	0.0559424	1	2	32
positive regulation of cysteine-type endopeptidase activity involved in apoptotic process	0.0559424	1	2	32
ossification	0.0571836	1	3	73
cytokine secretion	0.0584354	1	1	5
rhodopsin mediated phototransduction	0.0584354	1	1	5
regulation of smooth muscle cell differentiation	0.0584354	1	1	5
AMP biosynthetic process	0.0584354	1	1	5
negative regulation of mature B cell apoptotic process	0.0584354	1	1	5
positive regulation of cell-cell adhesion mediated by integrin	0.0584354	1	1	5
short-term memory	0.0584354	1	1	5
type I interferon biosynthetic process	0.0584354	1	1	5
lung lobe morphogenesis	0.0584354	1	1	5
mitochondrial translation	0.0584354	1	1	5
epithelial-mesenchymal cell signaling	0.0584354	1	1	5
positive regulation of heterotypic cell-cell adhesion	0.0584354	1	1	5
Fc-gamma receptor signaling pathway	0.0584354	1	1	5
response to immobilization stress	0.0584354	1	1	5
positive regulation of cell migration involved in sprouting angiogenesis	0.0584354	1	1	5
negative regulation of thymocyte apoptotic process	0.0584354	1	1	5
negative regulation of toll-like receptor signaling pathway	0.0584354	1	1	5
mesenchymal cell proliferation	0.0584354	1	1	5
negative regulation of innate immune response	0.0584354	1	1	5
peripheral nervous system neuron development	0.0584354	1	1	5
B cell apoptotic process	0.0584354	1	1	5
macrophage activation involved in immune response	0.0584354	1	1	5
neutrophil degranulation	0.0584354	1	1	5
positive regulation of alkaline phosphatase activity	0.0584354	1	1	5
cartilage morphogenesis	0.0584354	1	1	5
ISG15-protein conjugation	0.0584354	1	1	5
positive regulation of MAPKKK cascade by fibroblast growth factor receptor signaling pathway	0.0584354	1	1	5
positive regulation of dendritic cell antigen processing and presentation	0.0584354	1	1	5
CRD-mediated mRNA stabilization	0.0584354	1	1	5
spinal cord dorsal/ventral patterning	0.0584354	1	1	5
induction of apoptosis in response to chemical stimulus	0.0584354	1	1	5
positive regulation of type 2 immune response	0.0584354	1	1	5
cytoskeletal anchoring at plasma membrane	0.0584354	1	1	5
negative regulation of cell aging	0.0584354	1	1	5
STAT protein import into nucleus	0.0584354	1	1	5
peptidyl-histidine phosphorylation	0.0584354	1	1	5
olfactory behavior	0.0584354	1	1	5
carbohydrate catabolic process	0.0584354	1	1	5
positive regulation of phospholipase C activity	0.0584354	1	1	5
positive regulation of cytokine-mediated signaling pathway	0.0584354	1	1	5
M phase of mitotic cell cycle	0.0584354	1	1	5
regulation of mammary gland epithelial cell proliferation	0.0584354	1	1	5
cranial suture morphogenesis	0.0584354	1	1	5
positive regulation of NK T cell differentiation	0.0584354	1	1	5
cellular response to inorganic substance	0.0584354	1	1	5
epithelium development	0.0584354	1	1	5
response to corticosterone stimulus	0.0590943	1	2	33
cellular response to drug	0.0623061	1	2	34
regulation of cell differentiation	0.0623061	1	2	34
social behavior	0.0623061	1	2	34
aging	0.0631784	1	5	178
response to mechanical stimulus	0.0650017	1	3	77
positive regulation of cell division	0.0655759	1	2	35
protein oligomerization	0.0689018	1	2	36
negative regulation of cell death	0.0689018	1	2	36
regulation of smooth muscle cell proliferation	0.0697079	1	1	6
enucleate erythrocyte differentiation	0.0697079	1	1	6
mesenchymal to epithelial transition involved in metanephros morphogenesis	0.0697079	1	1	6
positive regulation of ion transport	0.0697079	1	1	6
potassium ion homeostasis	0.0697079	1	1	6
negative regulation of anti-apoptosis	0.0697079	1	1	6
transformed cell apoptotic process	0.0697079	1	1	6
plasminogen activation	0.0697079	1	1	6
tryptophan catabolic process to kynurenine	0.0697079	1	1	6
protein retention in ER lumen	0.0697079	1	1	6
regulation of protein homodimerization activity	0.0697079	1	1	6
response to mineralocorticoid stimulus	0.0697079	1	1	6
complement activation; alternative pathway	0.0697079	1	1	6
negative regulation of norepinephrine secretion	0.0697079	1	1	6
positive regulation of macrophage cytokine production	0.0697079	1	1	6
histone H3 deacetylation	0.0697079	1	1	6
negative regulation of macrophage derived foam cell differentiation	0.0697079	1	1	6
negative regulation of mitosis	0.0697079	1	1	6
coenzyme A biosynthetic process	0.0697079	1	1	6
determination of heart left/right asymmetry	0.0697079	1	1	6
acetyl-CoA biosynthetic process from pyruvate	0.0697079	1	1	6
lymphoid progenitor cell differentiation	0.0697079	1	1	6
NADPH oxidation	0.0697079	1	1	6
optic nerve development	0.0697079	1	1	6
negative regulation of megakaryocyte differentiation	0.0697079	1	1	6
positive regulation of long-term neuronal synaptic plasticity	0.0697079	1	1	6
cellular response to glucagon stimulus	0.0697079	1	1	6
Sertoli cell proliferation	0.0697079	1	1	6
secondary heart field specification	0.0697079	1	1	6
negative regulation of cardiac muscle cell proliferation	0.0697079	1	1	6
L-glutamate import	0.0697079	1	1	6
positive regulation of interleukin-1 beta production	0.0697079	1	1	6
cellular response to exogenous dsRNA	0.0697079	1	1	6
positive regulation of transcription regulatory region DNA binding	0.0697079	1	1	6
galactose metabolic process	0.0697079	1	1	6
protein trimerization	0.0697079	1	1	6
toll-like receptor 4 signaling pathway	0.0697079	1	1	6
response to gamma radiation	0.072282	1	2	37
positive regulation of phosphatidylinositol 3-kinase cascade	0.072282	1	2	37
neuromuscular process controlling balance	0.0757149	1	2	38
response to estradiol stimulus	0.0758782	1	4	133
smoothened signaling pathway	0.0791986	1	2	39
organ regeneration	0.0797868	1	3	84
eosinophil chemotaxis	0.080846	1	1	7
mitochondrial fragmentation involved in apoptotic process	0.080846	1	1	7
response to temperature stimulus	0.080846	1	1	7
blood circulation	0.080846	1	1	7
histone H4 deacetylation	0.080846	1	1	7
regulation of odontogenesis of dentin-containing tooth	0.080846	1	1	7
negative regulation of interleukin-10 production	0.080846	1	1	7
tongue morphogenesis	0.080846	1	1	7
transcription from RNA polymerase III promoter	0.080846	1	1	7
response to fluid shear stress	0.080846	1	1	7
positive regulation of protein oligomerization	0.080846	1	1	7
glycosphingolipid metabolic process	0.080846	1	1	7
regulation of behavior	0.080846	1	1	7
lens induction in camera-type eye	0.080846	1	1	7
retinal cone cell development	0.080846	1	1	7
negative regulation of inflammatory response to antigenic stimulus	0.080846	1	1	7
hydrogen peroxide metabolic process	0.080846	1	1	7
positive regulation of DNA metabolic process	0.080846	1	1	7
positive regulation of kidney development	0.080846	1	1	7
regulation of branching involved in prostate gland morphogenesis	0.080846	1	1	7
negative regulation of striated muscle tissue development	0.080846	1	1	7
peptide catabolic process	0.080846	1	1	7
response to peptidoglycan	0.080846	1	1	7
energy reserve metabolic process	0.080846	1	1	7
negative regulation of phagocytosis	0.080846	1	1	7
branching involved in prostate gland morphogenesis	0.080846	1	1	7
locomotory exploration behavior	0.080846	1	1	7
endothelial cell chemotaxis	0.080846	1	1	7
regulation of protein heterodimerization activity	0.080846	1	1	7
metanephric collecting duct development	0.080846	1	1	7
neuron migration	0.0820089	1	3	85
learning	0.0827315	1	2	40
positive regulation of fibroblast proliferation	0.0827315	1	2	40
myelination	0.0899381	1	2	42
secretion by cell	0.0918513	1	1	8
regulation of dendritic spine morphogenesis	0.0918513	1	1	8
blood vessel endothelial cell migration	0.0918513	1	1	8
urea cycle	0.0918513	1	1	8
positive regulation of SMAD protein import into nucleus	0.0918513	1	1	8
toxin metabolic process	0.0918513	1	1	8
positive regulation of glucose metabolic process	0.0918513	1	1	8
negative regulation of DNA damage response; signal transduction by p53 class mediator	0.0918513	1	1	8
embryonic skeletal joint morphogenesis	0.0918513	1	1	8
response to muramyl dipeptide	0.0918513	1	1	8
myeloid cell homeostasis	0.0918513	1	1	8
adenosine receptor signaling pathway	0.0918513	1	1	8
diaphragm development	0.0918513	1	1	8
death	0.0918513	1	1	8
embryonic process involved in female pregnancy	0.0918513	1	1	8
monocyte chemotaxis	0.0918513	1	1	8
cytoplasmic sequestering of transcription factor	0.0918513	1	1	8
bile acid and bile salt transport	0.0918513	1	1	8
negative regulation of interleukin-12 production	0.0918513	1	1	8
glial cell migration	0.0918513	1	1	8
negative regulation of survival gene product expression	0.0918513	1	1	8
negative regulation of immune response	0.0918513	1	1	8
leukocyte homeostasis	0.0918513	1	1	8
positive regulation of viral genome replication	0.0918513	1	1	8
nitrogen compound metabolic process	0.0918513	1	1	8
righting reflex	0.0918513	1	1	8
urate metabolic process	0.0918513	1	1	8
positive regulation of Rho protein signal transduction	0.0918513	1	1	8
negative regulation of NF-kappaB transcription factor activity	0.0973218	1	2	44
ovarian follicle development	0.0973218	1	2	44
translation	0.102479	1	7	330
positive regulation of blood coagulation	0.102725	1	1	9
positive regulation of tumor necrosis factor biosynthetic process	0.102725	1	1	9
heart contraction	0.102725	1	1	9
GTP biosynthetic process	0.102725	1	1	9
protein metabolic process	0.102725	1	1	9
macrophage differentiation	0.102725	1	1	9
calcium-independent cell-cell adhesion	0.102725	1	1	9
response to aluminum ion	0.102725	1	1	9
organic acid metabolic process	0.102725	1	1	9
positive regulation of alpha-beta T cell differentiation	0.102725	1	1	9
behavioral response to nicotine	0.102725	1	1	9
inner ear receptor cell differentiation	0.102725	1	1	9
regulation of smooth muscle contraction	0.102725	1	1	9
membrane hyperpolarization	0.102725	1	1	9
nucleobase-containing compound metabolic process	0.102725	1	1	9
central nervous system projection neuron axonogenesis	0.102725	1	1	9
cellular response to interleukin-6	0.102725	1	1	9
negative regulation of cardiac muscle cell apoptotic process	0.102725	1	1	9
activated T cell proliferation	0.102725	1	1	9
detection of chemical stimulus involved in sensory perception of bitter taste	0.102725	1	1	9
negative regulation of peptidyl-serine phosphorylation	0.102725	1	1	9
central nervous system myelination	0.102725	1	1	9
intrinsic apoptotic signaling pathway in response to endoplasmic reticulum stress	0.102725	1	1	9
neurotransmitter catabolic process	0.102725	1	1	9
regulation of cysteine-type endopeptidase activity involved in apoptotic process	0.102725	1	1	9
mitochondrial fusion	0.102725	1	1	9
positive regulation of endothelial cell differentiation	0.102725	1	1	9
glucose metabolic process	0.10487	1	2	46
potassium ion transport	0.108702	1	2	47
negative regulation of cell proliferation	0.110571	1	6	273
brain development	0.111579	1	5	212
cerebral cortex development	0.112571	1	2	48
ribosomal large subunit biogenesis	0.11347	1	1	10
homeostasis of number of cells	0.11347	1	1	10
nerve development	0.11347	1	1	10
negative regulation of myoblast differentiation	0.11347	1	1	10
positive regulation of vascular endothelial growth factor receptor signaling pathway	0.11347	1	1	10
positive regulation of membrane protein ectodomain proteolysis	0.11347	1	1	10
negative regulation of protein serine/threonine kinase activity	0.11347	1	1	10
cellular respiration	0.11347	1	1	10
glomerular filtration	0.11347	1	1	10
regulation of blood coagulation	0.11347	1	1	10
adenosine metabolic process	0.11347	1	1	10
positive regulation of protein import into nucleus	0.11347	1	1	10
defense response to fungus	0.11347	1	1	10
positive regulation of cholesterol efflux	0.11347	1	1	10
glutamate metabolic process	0.11347	1	1	10
positive regulation of B cell differentiation	0.11347	1	1	10
type B pancreatic cell development	0.11347	1	1	10
purine nucleotide biosynthetic process	0.11347	1	1	10
phosphatidylcholine metabolic process	0.11347	1	1	10
positive regulation of cartilage development	0.11347	1	1	10
negative regulation of cell-matrix adhesion	0.11347	1	1	10
negative regulation of calcium ion transport via voltage-gated calcium channel activity	0.11347	1	1	10
apoptotic process	0.120156	1	7	344
regulation of membrane potential	0.120414	1	2	50
positive regulation of cell migration	0.120945	1	3	101
inflammatory response	0.121869	1	4	158
skeletal muscle contraction	0.124086	1	1	11
positive regulation of oligodendrocyte differentiation	0.124086	1	1	11
tongue development	0.124086	1	1	11
apoptotic cell clearance	0.124086	1	1	11
spinal cord motor neuron differentiation	0.124086	1	1	11
suckling behavior	0.124086	1	1	11
positive thymic T cell selection	0.124086	1	1	11
renal system development	0.124086	1	1	11
positive regulation of triglyceride biosynthetic process	0.124086	1	1	11
ceramide metabolic process	0.124086	1	1	11
nucleotide biosynthetic process	0.124086	1	1	11
axon extension	0.124086	1	1	11
response to cholesterol	0.124086	1	1	11
neural crest cell development	0.124086	1	1	11
natural killer cell differentiation	0.124086	1	1	11
positive regulation of insulin secretion involved in cellular response to glucose stimulus	0.124086	1	1	11
negative regulation of chondrocyte differentiation	0.124086	1	1	11
vasculogenesis	0.128386	1	2	52
lung development	0.131577	1	3	105
hippocampus development	0.132418	1	2	53
protein complex assembly	0.132418	1	2	53
retina layer formation	0.134576	1	1	12
regulation of mitochondrial membrane potential	0.134576	1	1	12
negative thymic T cell selection	0.134576	1	1	12
positive regulation of calcium ion transport into cytosol	0.134576	1	1	12
cell migration involved in sprouting angiogenesis	0.134576	1	1	12
adult heart development	0.134576	1	1	12
vasoconstriction	0.134576	1	1	12
anatomical structure development	0.134576	1	1	12
regulation of osteoblast differentiation	0.134576	1	1	12
induction of apoptosis by intracellular signals	0.134576	1	1	12
cellular response to cholesterol	0.134576	1	1	12
apoptotic mitochondrial changes	0.134576	1	1	12
positive regulation of T cell differentiation	0.134576	1	1	12
interleukin-1-mediated signaling pathway	0.134576	1	1	12
positive regulation of cellular protein metabolic process	0.134576	1	1	12
organ induction	0.134576	1	1	12
positive regulation of extrinsic apoptotic signaling pathway	0.134576	1	1	12
brain morphogenesis	0.134576	1	1	12
regulation of I-kappaB kinase/NF-kappaB cascade	0.134576	1	1	12
embryonic limb morphogenesis	0.136479	1	2	54
palate development	0.140567	1	2	55
memory	0.140567	1	2	55
regulation of mitochondrial membrane permeability	0.144941	1	1	13
induction of positive chemotaxis	0.144941	1	1	13
mesonephros development	0.144941	1	1	13
dentate gyrus development	0.144941	1	1	13
steroid hormone mediated signaling pathway	0.144941	1	1	13
endoderm formation	0.144941	1	1	13
sex differentiation	0.144941	1	1	13
negative regulation of cytokine secretion	0.144941	1	1	13
phagocytosis; engulfment	0.144941	1	1	13
arachidonic acid secretion	0.144941	1	1	13
leukotriene metabolic process	0.144941	1	1	13
monocyte differentiation	0.144941	1	1	13
platelet aggregation	0.144941	1	1	13
negative regulation of viral genome replication	0.144941	1	1	13
hemopoietic progenitor cell differentiation	0.144941	1	1	13
negative regulation of TOR signaling cascade	0.144941	1	1	13
negative regulation of cell-cell adhesion	0.144941	1	1	13
pathway-restricted SMAD protein phosphorylation	0.144941	1	1	13
response to growth hormone stimulus	0.144941	1	1	13
response to drug	0.145607	1	8	430
fatty acid oxidation	0.155182	1	1	14
oocyte maturation	0.155182	1	1	14
chaperone mediated protein folding requiring cofactor	0.155182	1	1	14
response to salt stress	0.155182	1	1	14
myeloid dendritic cell differentiation	0.155182	1	1	14
lipid biosynthetic process	0.155182	1	1	14
leukotriene biosynthetic process	0.155182	1	1	14
prostaglandin biosynthetic process	0.155182	1	1	14
negative regulation of Notch signaling pathway	0.155182	1	1	14
positive regulation of intrinsic apoptotic signaling pathway	0.155182	1	1	14
response to folic acid	0.155182	1	1	14
negative regulation of myeloid cell differentiation	0.155182	1	1	14
negative regulation of B cell proliferation	0.155182	1	1	14
positive regulation of neutrophil chemotaxis	0.1653	1	1	15
negative regulation of interleukin-6 production	0.1653	1	1	15
dorsal/ventral neural tube patterning	0.1653	1	1	15
signal transduction by phosphorylation	0.1653	1	1	15
midgut development	0.1653	1	1	15
positive regulation vascular endothelial growth factor production	0.1653	1	1	15
regulation of cell morphogenesis	0.1653	1	1	15
negative regulation of bone mineralization	0.1653	1	1	15
regulation of calcium ion transport	0.1653	1	1	15
bone remodeling	0.1653	1	1	15
regulation of alpha-amino-3-hydroxy-5-methyl-4-isoxazole propionate selective glutamate receptor activity	0.1653	1	1	15
myoblast differentiation	0.1653	1	1	15
smooth muscle tissue development	0.1653	1	1	15
arachidonic acid metabolic process	0.1653	1	1	15
cytokine-mediated signaling pathway	0.165602	1	2	61
cell surface receptor signaling pathway	0.169849	1	2	62
response to hydrogen peroxide	0.169849	1	2	62
sprouting angiogenesis	0.175299	1	1	16
smooth muscle cell differentiation	0.175299	1	1	16
regulation of angiogenesis	0.175299	1	1	16
acute inflammatory response	0.175299	1	1	16
response to selenium ion	0.175299	1	1	16
histone deacetylation	0.175299	1	1	16
positive regulation of exocytosis	0.175299	1	1	16
positive regulation of T cell mediated cytotoxicity	0.175299	1	1	16
regulation of neuron apoptotic process	0.175299	1	1	16
response to biotic stimulus	0.175299	1	1	16
hypothalamus development	0.175299	1	1	16
epithelial tube branching involved in lung morphogenesis	0.175299	1	1	16
response to magnesium ion	0.175299	1	1	16
anterior/posterior axis specification	0.175299	1	1	16
embryonic hemopoiesis	0.175299	1	1	16
adenylate cyclase-inhibiting G-protein coupled receptor signaling pathway	0.175299	1	1	16
regulation of ARF GTPase activity	0.175299	1	1	16
regulation of ion transmembrane transport	0.175299	1	1	16
transmembrane transport	0.179997	1	3	122
MAPK cascade	0.182693	1	2	65
camera-type eye morphogenesis	0.185178	1	1	17
eye photoreceptor cell development	0.185178	1	1	17
positive regulation of ossification	0.185178	1	1	17
biomineral tissue development	0.185178	1	1	17
receptor clustering	0.185178	1	1	17
inactivation of MAPK activity	0.185178	1	1	17
negative regulation of signal transduction	0.185178	1	1	17
central nervous system neuron development	0.185178	1	1	17
cell projection organization	0.185178	1	1	17
positive regulation of JAK-STAT cascade	0.185178	1	1	17
response to retinoic acid	0.187007	1	2	66
response to cAMP	0.191334	1	2	67
limb development	0.194939	1	1	18
xenobiotic metabolic process	0.194939	1	1	18
B cell homeostasis	0.194939	1	1	18
regulation of neurotransmitter secretion	0.194939	1	1	18
complement activation; classical pathway	0.194939	1	1	18
SMAD protein signal transduction	0.194939	1	1	18
elevation of cytosolic calcium ion concentration involved in phospholipase C-activating G-protein coupled signaling pathway	0.194939	1	1	18
organ morphogenesis	0.195675	1	2	68
anti-apoptosis	0.204251	1	3	130
neuropeptide signaling pathway	0.204393	1	2	70
positive regulation of synaptic transmission; glutamatergic	0.204583	1	1	19
response to iron ion	0.204583	1	1	19
mammary gland alveolus development	0.204583	1	1	19
positive regulation of epithelial cell migration	0.204583	1	1	19
response to growth factor stimulus	0.204583	1	1	19
positive regulation of smooth muscle contraction	0.204583	1	1	19
mesoderm development	0.204583	1	1	19
activation of protein kinase activity	0.204583	1	1	19
response to amine stimulus	0.204583	1	1	19
vascular endothelial growth factor receptor signaling pathway	0.204583	1	1	19
regulation of exocytosis	0.204583	1	1	19
positive regulation of smooth muscle cell migration	0.204583	1	1	19
protein phosphorylation	0.204689	1	6	330
cellular response to lipopolysaccharide	0.213152	1	2	72
protein import into nucleus; translocation	0.214113	1	1	20
biosynthetic process	0.214113	1	1	20
sympathetic nervous system development	0.214113	1	1	20
morphogenesis of an epithelium	0.214113	1	1	20
proximal/distal pattern formation	0.214113	1	1	20
leukocyte migration	0.214113	1	1	20
lipoprotein metabolic process	0.214113	1	1	20
positive regulation of MAPK cascade	0.217546	1	2	73
post-embryonic development	0.221947	1	2	74
cellular response to insulin stimulus	0.221947	1	2	74
positive regulation of reactive oxygen species metabolic process	0.223529	1	1	21
behavioral fear response	0.223529	1	1	21
response to vitamin D	0.223529	1	1	21
negative regulation of insulin receptor signaling pathway	0.223529	1	1	21
positive regulation of neurogenesis	0.223529	1	1	21
anatomical structure formation involved in morphogenesis	0.223529	1	1	21
proteolysis involved in cellular protein catabolic process	0.223529	1	1	21
negative regulation of cell adhesion	0.223529	1	1	21
limb morphogenesis	0.223529	1	1	21
cellular response to UV	0.223529	1	1	21
regulation of neuronal synaptic plasticity	0.223529	1	1	21
induction of apoptosis by extracellular signals	0.223529	1	1	21
GTP catabolic process	0.230771	1	2	76
negative regulation of protein catabolic process	0.232832	1	1	22
positive regulation of pathway-restricted SMAD protein phosphorylation	0.232832	1	1	22
oligodendrocyte development	0.232832	1	1	22
positive regulation of branching involved in ureteric bud morphogenesis	0.232832	1	1	22
endochondral ossification	0.232832	1	1	22
oligodendrocyte differentiation	0.232832	1	1	22
drug metabolic process	0.232832	1	1	22
one-carbon metabolic process	0.232832	1	1	22
positive regulation of calcium ion transport	0.232832	1	1	22
motor axon guidance	0.232832	1	1	22
release of cytochrome c from mitochondria	0.232832	1	1	22
blood vessel morphogenesis	0.232832	1	1	22
nucleosome assembly	0.235191	1	2	77
endocytosis	0.239617	1	2	78
regulation of signal transduction	0.242025	1	1	23
cellular response to calcium ion	0.242025	1	1	23
protein K11-linked ubiquitination	0.242025	1	1	23
phospholipase C-activating G-protein coupled receptor signaling pathway	0.242025	1	1	23
synaptic transmission; glutamatergic	0.242025	1	1	23
leukocyte cell-cell adhesion	0.242025	1	1	23
response to fatty acid	0.242025	1	1	23
positive regulation of DNA repair	0.242025	1	1	23
negative regulation of fibroblast proliferation	0.242025	1	1	23
neurotransmitter transport	0.242025	1	1	23
dendrite morphogenesis	0.242025	1	1	23
substrate adhesion-dependent cell spreading	0.242025	1	1	23
spinal cord development	0.242025	1	1	23
positive regulation of phosphatidylinositol 3-kinase activity	0.242025	1	1	23
negative regulation of tumor necrosis factor production	0.242025	1	1	23
bone development	0.242025	1	1	23
negative regulation of DNA binding	0.242025	1	1	23
positive regulation of cell proliferation	0.243068	1	6	350
response to virus	0.244046	1	2	79
cardiac muscle cell differentiation	0.251108	1	1	24
protein localization to nucleus	0.251108	1	1	24
bone mineralization	0.251108	1	1	24
release of sequestered calcium ion into cytosol	0.251108	1	1	24
long-term memory	0.251108	1	1	24
gastrulation	0.251108	1	1	24
lens development in camera-type eye	0.251108	1	1	24
platelet-derived growth factor receptor signaling pathway	0.251108	1	1	24
response to copper ion	0.251108	1	1	24
regulation of transcription; DNA-dependent	0.251582	1	10	649
cell-cell adhesion	0.257351	1	2	82
response to organic cyclic compound	0.259741	1	4	216
tissue development	0.260082	1	1	25
intracellular receptor mediated signaling pathway	0.260082	1	1	25
G2/M transition of mitotic cell cycle	0.26895	1	1	26
positive regulation of BMP signaling pathway	0.26895	1	1	26
digestive tract development	0.26895	1	1	26
lipopolysaccharide-mediated signaling pathway	0.26895	1	1	26
associative learning	0.26895	1	1	26
reactive oxygen species metabolic process	0.26895	1	1	26
response to cytokine stimulus	0.270668	1	2	85
adrenal gland development	0.277711	1	1	27
protein autoubiquitination	0.277711	1	1	27
vasculature development	0.277711	1	1	27
cellular component movement	0.277711	1	1	27
neutrophil chemotaxis	0.277711	1	1	27
peptidyl-threonine phosphorylation	0.277711	1	1	27
erythrocyte differentiation	0.277711	1	1	27
response to glucose stimulus	0.279543	1	2	87
wound healing	0.279543	1	2	87
cell adhesion	0.286217	1	4	226
positive regulation of vasoconstriction	0.286368	1	1	28
telencephalon development	0.286368	1	1	28
positive regulation of cell-substrate adhesion	0.286368	1	1	28
behavior	0.286368	1	1	28
neuron apoptotic process	0.286368	1	1	28
response to hormone stimulus	0.288411	1	2	89
mesoderm formation	0.294922	1	1	29
cellular response to glucocorticoid stimulus	0.294922	1	1	29
fertilization	0.294922	1	1	29
synapse assembly	0.294922	1	1	29
regulation of protein phosphorylation	0.294922	1	1	29
induction of apoptosis	0.296827	1	3	159
response to toxin	0.297267	1	2	91
cell proliferation	0.303358	1	3	161
regulation of long-term neuronal synaptic plasticity	0.303373	1	1	30
acute-phase response	0.303373	1	1	30
cellular response to hydrogen peroxide	0.303373	1	1	30
response to bacterium	0.303373	1	1	30
embryonic hindlimb morphogenesis	0.303373	1	1	30
protein kinase C-activating G-protein coupled receptor signaling pathway	0.303373	1	1	30
response to estrogen stimulus	0.306105	1	2	93
embryo implantation	0.311724	1	1	31
ATP hydrolysis coupled proton transport	0.311724	1	1	31
termination of G-protein coupled receptor signaling pathway	0.311724	1	1	31
thymus development	0.311724	1	1	31
cellular response to amino acid stimulus	0.311724	1	1	31
odontogenesis	0.311724	1	1	31
pituitary gland development	0.311724	1	1	31
branching morphogenesis of a tube	0.319975	1	1	32
transmembrane receptor protein tyrosine kinase signaling pathway	0.319975	1	1	32
adult walking behavior	0.319975	1	1	32
cellular response to organic substance	0.319975	1	1	32
response to electrical stimulus	0.319975	1	1	32
embryonic skeletal system development	0.319975	1	1	32
metanephros development	0.319975	1	1	32
negative regulation of cell cycle	0.319975	1	1	32
receptor-mediated endocytosis	0.319975	1	1	32
negative regulation of neuron apoptotic process	0.323716	1	2	97
elevation of cytosolic calcium ion concentration	0.328102	1	2	98
sperm motility	0.328128	1	1	33
positive regulation of inflammatory response	0.328128	1	1	33
adenylate cyclase-activating G-protein coupled receptor signaling pathway	0.328128	1	1	33
negative regulation of cell differentiation	0.328128	1	1	33
lung alveolus development	0.328128	1	1	33
response to cadmium ion	0.328128	1	1	33
endoderm development	0.328128	1	1	33
positive regulation of mesenchymal cell proliferation	0.328128	1	1	33
blood vessel remodeling	0.328128	1	1	33
eating behavior	0.336183	1	1	34
response to interleukin-1	0.336183	1	1	34
heart morphogenesis	0.336183	1	1	34
response to cocaine	0.336183	1	1	34
negative regulation of osteoblast differentiation	0.336183	1	1	34
cellular response to interleukin-1	0.336183	1	1	34
positive regulation of B cell proliferation	0.336183	1	1	34
cellular response to retinoic acid	0.344142	1	1	35
regulation of synaptic plasticity	0.344142	1	1	35
tRNA processing	0.344142	1	1	35
heart looping	0.352006	1	1	36
ion transport	0.352006	1	1	36
response to axon injury	0.352006	1	1	36
cell differentiation	0.353704	1	4	251
muscle organ development	0.359776	1	1	37
positive regulation of cell differentiation	0.359776	1	1	37
response to zinc ion	0.367453	1	1	38
cellular response to tumor necrosis factor	0.367453	1	1	38
hair follicle development	0.367453	1	1	38
neuroprotection	0.367453	1	1	38
positive regulation of MAP kinase activity	0.375039	1	1	39
protein processing	0.375039	1	1	39
insulin receptor signaling pathway	0.375039	1	1	39
chromatin modification	0.375039	1	1	39
negative regulation of transcription from RNA polymerase II promoter	0.380282	1	6	416
ureteric bud development	0.382534	1	1	40
negative regulation of Wnt receptor signaling pathway	0.382534	1	1	40
fatty acid biosynthetic process	0.382534	1	1	40
positive regulation of cAMP biosynthetic process	0.382534	1	1	40
branching involved in ureteric bud morphogenesis	0.38994	1	1	41
response to nicotine	0.38994	1	1	41
multicellular organismal development	0.391415	1	3	188
regulation of proteolysis	0.397257	1	1	42
skin development	0.397257	1	1	42
chemotaxis	0.397257	1	1	42
positive regulation of T cell proliferation	0.404487	1	1	43
response to oxidative stress	0.409532	1	2	117
negative regulation of epithelial cell proliferation	0.41163	1	1	44
response to progesterone stimulus	0.41163	1	1	44
positive regulation of I-kappaB kinase/NF-kappaB cascade	0.413693	1	2	118
positive regulation of GTPase activity	0.418688	1	1	45
cellular response to organic cyclic compound	0.418688	1	1	45
BMP signaling pathway	0.418688	1	1	45
dorsal/ventral pattern formation	0.418688	1	1	45
cell fate commitment	0.418688	1	1	45
camera-type eye development	0.425662	1	1	46
positive regulation of osteoblast differentiation	0.425662	1	1	46
negative regulation of protein kinase activity	0.425662	1	1	46
response to nutrient	0.43019	1	2	122
response to amino acid stimulus	0.432552	1	1	47
positive regulation of neuron apoptotic process	0.432552	1	1	47
embryonic skeletal system morphogenesis	0.446087	1	1	49
response to organic substance	0.450461	1	2	127
rRNA processing	0.452733	1	1	50
intracellular signal transduction	0.458028	1	3	209
in utero embryonic development	0.458028	1	3	209
regulation of cell proliferation	0.458455	1	2	129
protein polyubiquitination	0.4593	1	1	51
protein homotetramerization	0.4593	1	1	51
integrin-mediated signaling pathway	0.4593	1	1	51
cell communication	0.4593	1	1	51
calcium ion transmembrane transport	0.465789	1	1	52
osteoblast differentiation	0.465789	1	1	52
transforming growth factor beta receptor signaling pathway	0.465789	1	1	52
lactation	0.465789	1	1	52
response to ionizing radiation	0.465789	1	1	52
regulation of blood pressure	0.4722	1	1	53
phosphorylation	0.4722	1	1	53
negative regulation of sequence-specific DNA binding transcription factor activity	0.478534	1	1	54
positive regulation of protein kinase B signaling cascade	0.484793	1	1	55
negative regulation of neuron differentiation	0.484793	1	1	55
proteolysis	0.485515	1	5	383
oxidation-reduction process	0.485649	1	3	218
peptidyl-tyrosine phosphorylation	0.490977	1	1	56
microtubule-based movement	0.490977	1	1	56
positive regulation of transcription; DNA-dependent	0.494354	1	6	470
positive regulation of epithelial cell proliferation	0.503123	1	1	58
chloride transport	0.503123	1	1	58
neural tube closure	0.509088	1	1	59
negative regulation of endopeptidase activity	0.509088	1	1	59
peptidyl-serine phosphorylation	0.509088	1	1	59
activation of MAPK activity	0.520805	1	1	61
protein localization	0.520805	1	1	61
positive regulation of cell growth	0.520805	1	1	61
negative regulation of cell migration	0.526558	1	1	62
cytoskeleton organization	0.526558	1	1	62
cartilage development	0.526558	1	1	62
protein homooligomerization	0.52723	1	2	147
sensory perception of pain	0.532243	1	1	63
response to nutrient levels	0.532243	1	1	63
protein autophosphorylation	0.534502	1	2	149
carbohydrate metabolic process	0.554309	1	1	67
spermatogenesis	0.555757	1	3	242
response to calcium ion	0.559662	1	1	68
sodium ion transport	0.559662	1	1	68
cellular response to growth factor stimulus	0.559662	1	1	68
positive regulation of sequence-specific DNA binding transcription factor activity	0.564951	1	1	69
skeletal system development	0.564951	1	1	69
negative regulation of canonical Wnt receptor signaling pathway	0.570176	1	1	70
positive regulation of peptidyl-tyrosine phosphorylation	0.570176	1	1	70
central nervous system development	0.570176	1	1	70
positive regulation of gene expression	0.573115	1	2	160
extracellular matrix organization	0.575339	1	1	71
positive regulation of neuron differentiation	0.575339	1	1	71
regulation of cell cycle	0.585481	1	1	73
protein transport	0.591282	1	3	255
protein ubiquitination	0.593179	1	2	166
negative regulation of gene expression	0.595381	1	1	75
response to insulin stimulus	0.600242	1	1	76
defense response to bacterium	0.600242	1	1	76
neuron projection development	0.609792	1	1	78
positive regulation of NF-kappaB transcription factor activity	0.609792	1	1	78
forebrain development	0.614481	1	1	79
lipid metabolic process	0.614481	1	1	79
pattern specification process	0.619114	1	1	80
protein dephosphorylation	0.628214	1	1	82
ATP catabolic process	0.632682	1	1	83
protein heterooligomerization	0.632682	1	1	83
calcium ion transport	0.64577	1	1	86
RNA splicing	0.650028	1	1	87
small GTPase mediated signal transduction	0.652046	1	2	185
biological_process	0.654567	1	14	1262
transcription from RNA polymerase II promoter	0.6625	1	1	90
regulation of gene expression	0.678443	1	1	94
Wnt receptor signaling pathway	0.689907	1	1	97
axon guidance	0.704561	1	1	101
liver development	0.708115	1	1	102
positive regulation of protein phosphorylation	0.708115	1	1	102
anterior/posterior pattern specification	0.715097	1	1	104
mRNA processing	0.725258	1	1	107
regulation of apoptotic process	0.747588	1	1	114
embryo development	0.747588	1	1	114
response to DNA damage stimulus	0.756595	1	1	117
response to ethanol	0.797051	1	1	132
cell division	0.797051	1	1	132
response to stress	0.801913	1	1	134
intracellular protein transport	0.811291	1	1	138
transport	0.815813	1	1	140
cell cycle	0.820227	1	1	142
signal transduction	0.828142	1	3	374
regulation of transcription from RNA polymerase II promoter	0.875097	1	1	172
positive regulation of transcription from RNA polymerase II promoter	0.878992	1	5	633
transcription; DNA-dependent	0.921442	1	4	583
metabolic process	0.932834	1	1	223
negative regulation of transcription; DNA-dependent	0.9542	1	2	400
G-protein coupled receptor signaling pathway	0.999863	1	5	1405
detection of chemical stimulus involved in sensory perception of smell	0.999994	1	2	1196

## Sheet: Biological Processes_Kidney
Table S12. Biological processes perturbed in Bcrp/Pgp dKO vs. WT rat brain frontal cortex, kidney and liver identified by enrichment of significantly altered genes
Kidney
Enrichment Term	P-Value	Q-Bound	Present	Total
response to drug	1.72119e-11	1.4248e-07	35	430
response to organic cyclic compound	9.78766e-09	4.05111e-05	21	216
oxidation-reduction process	2.80173e-07	0.000675492	19	218
aging	3.26404e-07	0.000675492	17	178
positive regulation of apoptotic process	5.23022e-07	0.000865915	19	227
response to organic substance	3.68847e-06	0.00508885	13	127
response to mechanical stimulus	5.86455e-06	0.00693525	10	77
response to food	7.13912e-06	0.0073872	6	23
response to oxidative stress	8.5314e-06	0.007847	12	117
response to nutrient	1.31176e-05	0.0108023	12	122
response to cytokine stimulus	1.43543e-05	0.0108023	10	85
response to glucose stimulus	1.7664e-05	0.0121852	10	87
ossification	2.63436e-05	0.0167748	9	73
cellular response to cAMP	3.69576e-05	0.0218525	6	30
positive regulation of cholesterol efflux	4.02438e-05	0.0222092	4	10
embryo implantation	4.50001e-05	0.0232819	6	31
cholesterol homeostasis	5.31163e-05	0.0247415	7	46
negative regulation of ERK1 and ERK2 cascade	5.3799e-05	0.0247415	5	20
response to vitamin D	6.93672e-05	0.0302222	5	21
cholesterol metabolic process	9.20488e-05	0.0363596	7	50
response to radiation	9.22388e-05	0.0363596	6	35
cellular response to calcium ion	0.000110703	0.0398433	5	23
response to fatty acid	0.000110703	0.0398433	5	23
antigen processing and presentation of exogenous peptide antigen via MHC class II	0.000130153	0.0444981	4	13
regulation of blood pressure	0.000134387	0.0444981	7	53
response to stress	0.000156157	0.0497181	11	134
response to peptide hormone stimulus	0.000166947	0.0504074	10	113
circadian rhythm	0.000170501	0.0504074	7	55
embryonic digestive tract development	0.000179122	0.050526	4	14
cellular response to insulin stimulus	0.000188972	0.050526	8	74
negative regulation of macrophage derived foam cell differentiation	0.000189213	0.050526	3	6
fatty acid biosynthetic process	0.000199181	0.0515255	6	40
positive regulation of anti-apoptosis	0.00022913	0.0574769	6	41
female pregnancy	0.000249447	0.0607331	8	77
positive regulation of glucose import	0.000295907	0.0699863	5	28
low-density lipoprotein particle remodeling	0.000325827	0.0745618	3	7
response to progesterone stimulus	0.000340675	0.0745618	6	44
brown fat cell differentiation	0.000351282	0.0745618	5	29
cellular response to glucocorticoid stimulus	0.000351282	0.0745618	5	29
response to hydrogen peroxide	0.000363151	0.0751542	7	62
inactivation of MAPK activity	0.0004046	0.0816897	4	17
lung development	0.000445401	0.0866644	9	105
response to glucocorticoid stimulus	0.000458655	0.0866644	10	128
positive regulation of nuclear-transcribed mRNA poly(A) tail shortening	0.000463081	0.0866644	2	2
cellular response to amino acid stimulus	0.000485136	0.0866644	5	31
protein heterotrimerization	0.000512993	0.0866644	3	8
xenobiotic catabolic process	0.000512993	0.0866644	3	8
phospholipid homeostasis	0.000512993	0.0866644	3	8
urate metabolic process	0.000512993	0.0866644	3	8
response to retinoic acid	0.000534235	0.0884479	7	66
cellular response to organic substance	0.000564905	0.0897835	5	32
wound healing	0.000574805	0.0897835	8	87
response to cAMP	0.000585686	0.0897835	7	67
glucose homeostasis	0.000585686	0.0897835	7	67
response to light stimulus	0.000636818	0.0958468	4	19
amine metabolic process	0.000757207	0.111931	3	9
response to lipid	0.000782572	0.113651	4	20
transport	0.00092387	0.131859	10	140
positive regulation of MAPK cascade	0.000982754	0.137885	7	73
fatty acid metabolic process	0.00104024	0.142125	6	54
defense response to fungus	0.00106448	0.142125	3	10
positive regulation of endopeptidase activity	0.00106448	0.142125	3	10
response to insulin stimulus	0.00124799	0.153186	7	76
positive regulation of angiogenesis	0.00134784	0.153186	7	77
gluconeogenesis	0.0013591	0.153186	4	23
osteoclast differentiation	0.0013591	0.153186	4	23
phosphorylated carbohydrate dephosphorylation	0.00136938	0.153186	2	3
response to linoleic acid	0.00136938	0.153186	2	3
negative regulation of plasminogen activation	0.00136938	0.153186	2	3
developmental process	0.00136938	0.153186	2	3
immunoglobulin production involved in immunoglobulin mediated immune response	0.00136938	0.153186	2	3
negative regulation of cell adhesion mediated by integrin	0.00136938	0.153186	2	3
antigen processing and presentation of peptide antigen	0.00136938	0.153186	2	3
negative regulation of receptor biosynthetic process	0.00136938	0.153186	2	3
white fat cell differentiation	0.00144034	0.158976	3	11
response to vitamin A	0.00160344	0.17238	4	24
long-term synaptic potentiation	0.00160344	0.17238	4	24
negative regulation of apoptotic process	0.00171315	0.181814	16	321
face morphogenesis	0.00187672	0.193144	4	25
lipoprotein transport	0.0018899	0.193144	3	12
negative regulation of smooth muscle cell migration	0.0018899	0.193144	3	12
positive regulation of cell growth	0.00197136	0.199012	6	61
learning or memory	0.00222469	0.221879	5	43
response to glucagon stimulus	0.00241783	0.230055	3	13
monocyte differentiation	0.00241783	0.230055	3	13
cellular response to follicle-stimulating hormone stimulus	0.00241783	0.230055	3	13
response to growth hormone stimulus	0.00241783	0.230055	3	13
negative regulation of cell proliferation	0.0025176	0.235082	14	273
intracellular transport of viral proteins in host cell	0.00269968	0.235082	2	4
myoblast proliferation	0.00269968	0.235082	2	4
ribose phosphate metabolic process	0.00269968	0.235082	2	4
DNA replication; synthesis of RNA primer	0.00269968	0.235082	2	4
regulation of platelet activation	0.00269968	0.235082	2	4
negative regulation of lipid storage	0.00269968	0.235082	2	4
linoleic acid metabolic process	0.00269968	0.235082	2	4
cellular response to organic cyclic compound	0.00272625	0.235082	5	45
angiogenesis	0.00291273	0.248573	9	137
lipid biosynthetic process	0.00302839	0.25069	3	14
prostaglandin biosynthetic process	0.00302839	0.25069	3	14
lipid homeostasis	0.00302839	0.25069	3	14
response to lipopolysaccharide	0.00359854	0.294938	11	196
positive regulation of leukocyte migration	0.00372545	0.302346	3	15
response to estrogen stimulus	0.00396306	0.318507	7	93
collagen fibril organization	0.00421713	0.330775	4	31
tissue regeneration	0.00421713	0.330775	4	31
extracellular matrix organization	0.00424925	0.330775	6	71
intramembranous ossification	0.00443537	0.330775	2	5
regulation of timing of cell differentiation	0.00443537	0.330775	2	5
glucose-6-phosphate transport	0.00443537	0.330775	2	5
humoral immune response mediated by circulating immunoglobulin	0.00443537	0.330775	2	5
actin filament severing	0.00443537	0.330775	2	5
response to hyperoxia	0.00473888	0.344109	4	32
embryonic skeletal system development	0.00473888	0.344109	4	32
negative regulation of cell cycle	0.00473888	0.344109	4	32
osteoblast differentiation	0.00513056	0.366128	5	52
transforming growth factor beta receptor signaling pathway	0.00513056	0.366128	5	52
decidualization	0.00539282	0.381553	3	17
SMAD protein signal transduction	0.0063691	0.408285	3	18
isoprenoid biosynthetic process	0.0063691	0.408285	3	18
memory	0.00651704	0.408285	5	55
lipid catabolic process	0.00651704	0.408285	5	55
positive regulation of glucose transport	0.00655845	0.408285	2	6
positive regulation of phospholipase activity	0.00655845	0.408285	2	6
anatomical structure regression	0.00655845	0.408285	2	6
positive regulation of cholesterol biosynthetic process	0.00655845	0.408285	2	6
maternal process involved in parturition	0.00655845	0.408285	2	6
hydrogen peroxide biosynthetic process	0.00655845	0.408285	2	6
positive regulation of synaptic plasticity	0.00655845	0.408285	2	6
proteoglycan biosynthetic process	0.00655845	0.408285	2	6
bone trabecula formation	0.00655845	0.408285	2	6
negative regulation of fibrinolysis	0.00655845	0.408285	2	6
positive regulation of heart contraction	0.00655845	0.408285	2	6
positive regulation of insulin secretion	0.00655978	0.408285	4	35
regulation of cell proliferation	0.00688764	0.423685	8	129
kidney development	0.00690957	0.423685	7	103
response to iron ion	0.00744391	0.453093	3	19
cellular response to hypoxia	0.00757535	0.457728	5	57
response to ethanol	0.00787421	0.472339	8	132
positive regulation of cell differentiation	0.00800045	0.476459	4	37
response to estradiol stimulus	0.00822556	0.486366	8	133
protein dephosphorylation	0.00853556	0.499522	6	82
lipoprotein metabolic process	0.00861944	0.499522	3	20
negative regulation of endopeptidase activity	0.00874771	0.499522	5	59
regulation of glucose metabolic process	0.0090515	0.499522	2	7
embryo development ending in birth or egg hatching	0.0090515	0.499522	2	7
glucose 6-phosphate metabolic process	0.0090515	0.499522	2	7
lung vasculature development	0.0090515	0.499522	2	7
positive regulation of osteoblast proliferation	0.0090515	0.499522	2	7
cellular response to gamma radiation	0.0090515	0.499522	2	7
endothelial cell chemotaxis	0.0090515	0.499522	2	7
cellular response to hormone stimulus	0.00963439	0.528169	4	39
negative regulation of proteolysis	0.00989761	0.535506	3	21
cholesterol biosynthetic process	0.00989761	0.535506	3	21
motor axon guidance	0.0112801	0.555587	3	22
positive regulation of fat cell differentiation	0.0112801	0.555587	3	22
regulation of apoptotic process	0.0117558	0.555587	7	114
phospholipid transport	0.0118977	0.555587	2	8
negative regulation of protein autophosphorylation	0.0118977	0.555587	2	8
regulation of protein transport	0.0118977	0.555587	2	8
parturition	0.0118977	0.555587	2	8
positive regulation of immune response	0.0118977	0.555587	2	8
positive regulation of fatty acid beta-oxidation	0.0118977	0.555587	2	8
negative regulation of release of cytochrome c from mitochondria	0.0118977	0.555587	2	8
leukocyte migration involved in inflammatory response	0.0118977	0.555587	2	8
low-density lipoprotein particle clearance	0.0118977	0.555587	2	8
embryonic process involved in female pregnancy	0.0118977	0.555587	2	8
negative regulation of fatty acid biosynthetic process	0.0118977	0.555587	2	8
SMAD protein import into nucleus	0.0118977	0.555587	2	8
cell growth	0.0124677	0.555587	4	42
response to tumor necrosis factor	0.0127682	0.555587	3	23
response to antibiotic	0.0135183	0.555587	4	43
phosphatidylinositol-mediated signaling	0.0143632	0.555587	3	24
regulation of actin cytoskeleton organization	0.0143632	0.555587	3	24
cellular response to interferon-gamma	0.0143632	0.555587	3	24
positive regulation of blood coagulation	0.0150807	0.555587	2	9
positive regulation of monocyte chemotaxis	0.0150807	0.555587	2	9
tissue remodeling	0.0150807	0.555587	2	9
positive regulation of insulin-like growth factor receptor signaling pathway	0.0150807	0.555587	2	9
glycogen catabolic process	0.0150807	0.555587	2	9
high-density lipoprotein particle remodeling	0.0150807	0.555587	2	9
negative regulation of cell-substrate adhesion	0.0150807	0.555587	2	9
skin morphogenesis	0.0150807	0.555587	2	9
sterol biosynthetic process	0.0150807	0.555587	2	9
drug transport	0.0150807	0.555587	2	9
prostate gland growth	0.0150807	0.555587	2	9
sodium ion transport	0.0155813	0.555587	5	68
eye development	0.0160659	0.555587	3	25
transmembrane transport	0.0165638	0.555587	7	122
cell-matrix adhesion	0.0170012	0.555587	4	46
positive regulation of peptidyl-tyrosine phosphorylation	0.017476	0.555587	5	70
steroid metabolic process	0.017877	0.555587	3	26
regulation of cell growth	0.0182752	0.555587	4	47
response to steroid hormone stimulus	0.0182752	0.555587	4	47
positive regulation of endothelial cell proliferation	0.0182752	0.555587	4	47
positive regulation of calcium ion transport via voltage-gated calcium channel activity	0.0185847	0.555587	2	10
multicellular organismal response to stress	0.0185847	0.555587	2	10
reverse cholesterol transport	0.0185847	0.555587	2	10
iron-sulfur cluster assembly	0.0185847	0.555587	2	10
innervation	0.0185847	0.555587	2	10
cellular response to vascular endothelial growth factor stimulus	0.0185847	0.555587	2	10
phospholipid efflux	0.0185847	0.555587	2	10
prostate gland epithelium morphogenesis	0.0185847	0.555587	2	10
negative regulation of JUN kinase activity	0.0185847	0.555587	2	10
drug transmembrane transport	0.0185847	0.555587	2	10
positive regulation of acute inflammatory response	0.0185847	0.555587	2	10
negative regulation of T cell receptor signaling pathway	0.0185847	0.555587	2	10
cellular response to lipopolysaccharide	0.0195172	0.555587	5	72
fat cell differentiation	0.0196071	0.555587	4	48
positive regulation of cell proliferation	0.0201413	0.555587	14	350
cell differentiation	0.0206644	0.555587	11	251
growth plate cartilage chondrocyte morphogenesis	0.0215443	0.555587	1	1
protein localization in mitochondrion	0.0215443	0.555587	1	1
UDP-glucose metabolic process	0.0215443	0.555587	1	1
extracellular matrix constituent secretion	0.0215443	0.555587	1	1
seminal vesicle epithelium development	0.0215443	0.555587	1	1
positive regulation of cAMP-dependent protein kinase activity	0.0215443	0.555587	1	1
negative regulation of platelet-derived growth factor receptor-alpha signaling pathway	0.0215443	0.555587	1	1
negative regulation of vascular wound healing	0.0215443	0.555587	1	1
positive regulation of mast cell cytokine production	0.0215443	0.555587	1	1
cellular response to gravity	0.0215443	0.555587	1	1
positive regulation of glomerular metanephric mesangial cell proliferation	0.0215443	0.555587	1	1
myotube cell development	0.0215443	0.555587	1	1
muscle hypertrophy	0.0215443	0.555587	1	1
rhombomere 5 formation	0.0215443	0.555587	1	1
positive regulation of renal albumin absorption	0.0215443	0.555587	1	1
guanine catabolic process	0.0215443	0.555587	1	1
plasma lipoprotein particle oxidation	0.0215443	0.555587	1	1
regulation of ferrochelatase activity	0.0215443	0.555587	1	1
negative regulation of endothelial cell chemotaxis	0.0215443	0.555587	1	1
positive regulation of fibroblast growth factor production	0.0215443	0.555587	1	1
prolactin signaling pathway	0.0215443	0.555587	1	1
vestibular reflex	0.0215443	0.555587	1	1
cytosolic calcium ion transport	0.0215443	0.555587	1	1
heparan sulfate proteoglycan catabolic process	0.0215443	0.555587	1	1
response to type I interferon	0.0215443	0.555587	1	1
response to low light intensity stimulus	0.0215443	0.555587	1	1
folic acid-containing compound metabolic process	0.0215443	0.555587	1	1
negative regulation of amino acid transport	0.0215443	0.555587	1	1
cellular amide metabolic process	0.0215443	0.555587	1	1
regulation of transcription involved in anterior/posterior axis specification	0.0215443	0.555587	1	1
organ senescence	0.0215443	0.555587	1	1
regulation of Rap protein signal transduction	0.0215443	0.555587	1	1
antigen processing and presentation of endogenous peptide antigen via MHC class Ib via ER pathway; TAP-dependent	0.0215443	0.555587	1	1
urea metabolic process	0.0215443	0.555587	1	1
carnitine catabolic process	0.0215443	0.555587	1	1
regulation of endodermal cell fate specification	0.0215443	0.555587	1	1
positive regulation of erythrocyte aggregation	0.0215443	0.555587	1	1
positive regulation of myeloid cell apoptotic process	0.0215443	0.555587	1	1
nitrobenzene metabolic process	0.0215443	0.555587	1	1
regulation of lipoprotein metabolic process	0.0215443	0.555587	1	1
retinol transport	0.0215443	0.555587	1	1
positive regulation of antigen processing and presentation	0.0215443	0.555587	1	1
leading edge cell differentiation	0.0215443	0.555587	1	1
response to norepinephrine stimulus	0.0215443	0.555587	1	1
negative regulation of metanephric mesenchymal cell migration	0.0215443	0.555587	1	1
negative regulation of smooth muscle cell-matrix adhesion	0.0215443	0.555587	1	1
cellular response to type I interferon	0.0215443	0.555587	1	1
hormone transport	0.0215443	0.555587	1	1
hemolysis by symbiont of host erythrocytes	0.0215443	0.555587	1	1
regulation of heart rate by chemical signal	0.0215443	0.555587	1	1
protein palmitoleylation	0.0215443	0.555587	1	1
maintenance of mitochondrion location	0.0215443	0.555587	1	1
cellular response to isoquinoline alkaloid	0.0215443	0.555587	1	1
intussusceptive angiogenesis	0.0215443	0.555587	1	1
sphinganine metabolic process	0.0215443	0.555587	1	1
negative regulation of helicase activity	0.0215443	0.555587	1	1
pancreatic E cell differentiation	0.0215443	0.555587	1	1
cellular response to tumor cell	0.0215443	0.555587	1	1
energy coupled proton transport; against electrochemical gradient	0.0215443	0.555587	1	1
pulmonary valve morphogenesis	0.0215443	0.555587	1	1
positive regulation of sequestering of zinc ion	0.0215443	0.555587	1	1
dibenzo-p-dioxin catabolic process	0.0215443	0.555587	1	1
body morphogenesis	0.0215443	0.555587	1	1
negative regulation of low-density lipoprotein particle receptor biosynthetic process	0.0215443	0.555587	1	1
vitamin transport	0.0215443	0.555587	1	1
negative regulation of guanylate cyclase activity	0.0215443	0.555587	1	1
L-lysine catabolic process to acetyl-CoA via L-pipecolate	0.0215443	0.555587	1	1
glycosylceramide metabolic process	0.0215443	0.555587	1	1
pyridoxal phosphate biosynthetic process	0.0215443	0.555587	1	1
nucleoside triphosphate biosynthetic process	0.0215443	0.555587	1	1
dense core granule biogenesis	0.0215443	0.555587	1	1
negative regulation of platelet-derived growth factor receptor-beta signaling pathway	0.0215443	0.555587	1	1
negative regulation of determination of dorsal identity	0.0215443	0.555587	1	1
B cell affinity maturation	0.0215443	0.555587	1	1
positive regulation of antigen processing and presentation of peptide antigen via MHC class I	0.0215443	0.555587	1	1
positive regulation of lipid transport	0.0215443	0.555587	1	1
positive regulation of alpha-beta T cell activation	0.0215443	0.555587	1	1
positive regulation of metanephric glomerular visceral epithelial cell development	0.0215443	0.555587	1	1
nose morphogenesis	0.0215443	0.555587	1	1
negative regulation of dermatome development	0.0215443	0.555587	1	1
monocarboxylic acid metabolic process	0.0215443	0.555587	1	1
regulation of protein sumoylation	0.0215443	0.555587	1	1
response to tellurium ion	0.0215443	0.555587	1	1
glycolate catabolic process	0.0215443	0.555587	1	1
positive regulation of brown fat cell differentiation	0.0215443	0.555587	1	1
chronological cell aging	0.0215443	0.555587	1	1
rhombomere 3 formation	0.0215443	0.555587	1	1
asparagine transport	0.0215443	0.555587	1	1
low-density lipoprotein particle receptor biosynthetic process	0.0215443	0.555587	1	1
asparagine catabolic process via L-aspartate	0.0215443	0.555587	1	1
cytidine metabolic process	0.0215443	0.555587	1	1
T cell selection	0.0215443	0.555587	1	1
positive regulation of leukotriene production involved in inflammatory response	0.0215443	0.555587	1	1
positive regulation of platelet-derived growth factor production	0.0215443	0.555587	1	1
lipid oxidation	0.0215443	0.555587	1	1
negative regulation of intracellular protein transport	0.0215443	0.555587	1	1
smooth muscle hypertrophy	0.0215443	0.555587	1	1
negative regulation of glomerular filtration by angiotensin	0.0215443	0.555587	1	1
positive regulation of leukocyte apoptotic process	0.0215443	0.555587	1	1
glomerular mesangial cell proliferation	0.0215443	0.555587	1	1
antigen transcytosis by M cells in mucosal-associated lymphoid tissue	0.0215443	0.555587	1	1
molybdopterin cofactor biosynthetic process	0.0215443	0.555587	1	1
hypochlorous acid biosynthetic process	0.0215443	0.555587	1	1
pancreatic D cell differentiation	0.0215443	0.555587	1	1
alveolar primary septum development	0.0215443	0.555587	1	1
negative regulation of eukaryotic cell surface binding	0.0215443	0.555587	1	1
cerebellar granular layer morphogenesis	0.0215443	0.555587	1	1
induction by virus of host cell-cell fusion	0.0215443	0.555587	1	1
detection of oxidative stress	0.0215443	0.555587	1	1
positive regulation of leukocyte activation	0.0215443	0.555587	1	1
malonate catabolic process	0.0215443	0.555587	1	1
cellular response to glucose stimulus	0.0218262	0.561111	3	28
positive regulation of cell migration	0.022055	0.565236	6	101
regulation of fat cell differentiation	0.0223946	0.566918	2	11
prostaglandin metabolic process	0.0223946	0.566918	2	11
positive regulation of triglyceride biosynthetic process	0.0223946	0.566918	2	11
heme biosynthetic process	0.0223946	0.566918	2	11
feeding behavior	0.0239647	0.604817	3	29
cell adhesion	0.0251241	0.63215	10	226
blood vessel development	0.0255239	0.63833	4	52
multicellular organism growth	0.0255239	0.63833	4	52
regulation of cell adhesion	0.0262124	0.643196	3	30
triglyceride homeostasis	0.0264955	0.643196	2	12
phosphate-containing compound metabolic process	0.0264955	0.643196	2	12
heart trabecula formation	0.0264955	0.643196	2	12
regulation of osteoblast differentiation	0.0264955	0.643196	2	12
regulation of proteasomal protein catabolic process	0.0264955	0.643196	2	12
regulation of ERK1 and ERK2 cascade	0.0264955	0.643196	2	12
cellular response to fatty acid	0.0264955	0.643196	2	12
positive regulation of cellular protein metabolic process	0.0264955	0.643196	2	12
response to insecticide	0.0264955	0.643196	2	12
positive regulation of transcription; DNA-dependent	0.0268041	0.648783	17	470
triglyceride metabolic process	0.028569	0.686905	3	31
antigen processing and presentation	0.028569	0.686905	3	31
response to hypoxia	0.0286279	0.686905	10	231
negative regulation of sequence-specific DNA binding transcription factor activity	0.028843	0.690065	4	54
phagocytosis; engulfment	0.0308732	0.721582	2	13
regulation of sodium ion transport	0.0308732	0.721582	2	13
ovulation	0.0308732	0.721582	2	13
ventricular septum development	0.0308732	0.721582	2	13
positive regulation of glycogen biosynthetic process	0.0308732	0.721582	2	13
cell-cell junction organization	0.0308732	0.721582	2	13
positive regulation of cell death	0.0310342	0.721582	3	32
response to electrical stimulus	0.0310342	0.721582	3	32
positive regulation of inflammatory response	0.0336074	0.721582	3	33
response to corticosterone stimulus	0.0336074	0.721582	3	33
negative regulation of cysteine-type endopeptidase activity involved in apoptotic process	0.0342806	0.721582	4	57
positive regulation of smooth muscle cell proliferation	0.0342806	0.721582	4	57
fatty acid oxidation	0.0355141	0.721582	2	14
collagen catabolic process	0.0355141	0.721582	2	14
defense response to Gram-negative bacterium	0.0355141	0.721582	2	14
ovulation from ovarian follicle	0.0355141	0.721582	2	14
response to folic acid	0.0355141	0.721582	2	14
negative regulation of myeloid cell differentiation	0.0355141	0.721582	2	14
cellular response to mechanical stimulus	0.0362164	0.721582	4	58
cellular response to interleukin-1	0.0362879	0.721582	3	34
fatty acid beta-oxidation	0.0362879	0.721582	3	34
response to cold	0.0390749	0.721582	3	35
peptidyl-tyrosine dephosphorylation	0.0390749	0.721582	3	35
male gonad development	0.0398394	0.721582	5	87
response to organic nitrogen	0.0402738	0.721582	4	60
adult behavior	0.0404046	0.721582	2	15
positive regulation vascular endothelial growth factor production	0.0404046	0.721582	2	15
myoblast differentiation	0.0404046	0.721582	2	15
arachidonic acid metabolic process	0.0404046	0.721582	2	15
regulation of the force of heart contraction	0.0404046	0.721582	2	15
very long-chain fatty acid metabolic process	0.0404046	0.721582	2	15
labyrinthine layer blood vessel development	0.0404046	0.721582	2	15
response to methylmercury	0.0404046	0.721582	2	15
response to arsenic-containing substance	0.0404046	0.721582	2	15
regulation of growth	0.0419675	0.721582	3	36
positive regulation of behavior	0.0426254	0.721582	1	2
interaction with symbiont	0.0426254	0.721582	1	2
histidine transport	0.0426254	0.721582	1	2
maintenance of protein location in cell	0.0426254	0.721582	1	2
positive regulation of immune response to tumor cell	0.0426254	0.721582	1	2
RNA destabilization	0.0426254	0.721582	1	2
regulation of cholesterol esterification	0.0426254	0.721582	1	2
positive regulation of cell activation	0.0426254	0.721582	1	2
mitochondrial electron transport; cytochrome c to oxygen	0.0426254	0.721582	1	2
viral assembly; maturation; egress; and release	0.0426254	0.721582	1	2
positive regulation of cardiac muscle cell apoptotic process	0.0426254	0.721582	1	2
respiratory burst involved in defense response	0.0426254	0.721582	1	2
pancreatic A cell differentiation	0.0426254	0.721582	1	2
maintenance of gastrointestinal epithelium	0.0426254	0.721582	1	2
proprioception	0.0426254	0.721582	1	2
positive regulation of high-density lipoprotein particle clearance	0.0426254	0.721582	1	2
iron incorporation into metallo-sulfur cluster	0.0426254	0.721582	1	2
positive regulation of G0 to G1 transition	0.0426254	0.721582	1	2
ferric iron transport	0.0426254	0.721582	1	2
antigen processing and presentation of endogenous peptide antigen via MHC class I	0.0426254	0.721582	1	2
DNA replication proofreading	0.0426254	0.721582	1	2
negative regulation of phospholipase activity	0.0426254	0.721582	1	2
response to vitamin B6	0.0426254	0.721582	1	2
fatty acid omega-oxidation	0.0426254	0.721582	1	2
urate biosynthetic process	0.0426254	0.721582	1	2
positive regulation of type III hypersensitivity	0.0426254	0.721582	1	2
oligopeptide transmembrane transport	0.0426254	0.721582	1	2
regulation of phospholipase A2 activity	0.0426254	0.721582	1	2
myo-inositol transport	0.0426254	0.721582	1	2
negative regulation of skeletal muscle cell differentiation	0.0426254	0.721582	1	2
rhythmic behavior	0.0426254	0.721582	1	2
positive regulation of integrin biosynthetic process	0.0426254	0.721582	1	2
positive regulation of lyase activity	0.0426254	0.721582	1	2
negative regulation of vascular endothelial growth factor signaling pathway	0.0426254	0.721582	1	2
P granule organization	0.0426254	0.721582	1	2
negative regulation of viral transcription	0.0426254	0.721582	1	2
nuclear import	0.0426254	0.721582	1	2
response to lipoprotein stimulus	0.0426254	0.721582	1	2
regulation of triglyceride biosynthetic process	0.0426254	0.721582	1	2
nucleotide-binding oligomerization domain containing 1 signaling pathway	0.0426254	0.721582	1	2
pulmonary artery morphogenesis	0.0426254	0.721582	1	2
hypoxanthine biosynthetic process	0.0426254	0.721582	1	2
regulation of phosphate transport	0.0426254	0.721582	1	2
carbohydrate utilization	0.0426254	0.721582	1	2
cell proliferation involved in kidney development	0.0426254	0.721582	1	2
positive regulation of blood vessel remodeling	0.0426254	0.721582	1	2
demethylation	0.0426254	0.721582	1	2
cytidine to uridine editing	0.0426254	0.721582	1	2
long-chain fatty acid catabolic process	0.0426254	0.721582	1	2
coronary vasculature development	0.0426254	0.721582	1	2
intestinal cholesterol absorption	0.0426254	0.721582	1	2
cellular response to mycophenolic acid	0.0426254	0.721582	1	2
vitamin E metabolic process	0.0426254	0.721582	1	2
tryptophanyl-tRNA aminoacylation	0.0426254	0.721582	1	2
positive regulation of catagen	0.0426254	0.721582	1	2
positive regulation of phospholipid catabolic process	0.0426254	0.721582	1	2
apoptotic process involved in heart morphogenesis	0.0426254	0.721582	1	2
ER-nuclear sterol response pathway	0.0426254	0.721582	1	2
type B pancreatic cell differentiation	0.0426254	0.721582	1	2
regulation of hair follicle development	0.0426254	0.721582	1	2
flagellum assembly	0.0426254	0.721582	1	2
regulation of mitochondrial fission	0.0426254	0.721582	1	2
positive regulation of type I hypersensitivity	0.0426254	0.721582	1	2
regulation of heart growth	0.0426254	0.721582	1	2
negative regulation of interferon-gamma-mediated signaling pathway	0.0426254	0.721582	1	2
tooth mineralization	0.0426254	0.721582	1	2
aggressive behavior	0.0426254	0.721582	1	2
negative regulation of lamellipodium assembly	0.0426254	0.721582	1	2
regulation of lipid biosynthetic process	0.0426254	0.721582	1	2
cytosol to ER transport	0.0426254	0.721582	1	2
regulation of glucocorticoid metabolic process	0.0426254	0.721582	1	2
regulation of tumor necrosis factor production	0.0426254	0.721582	1	2
columnar/cuboidal epithelial cell development	0.0426254	0.721582	1	2
response to monosaccharide stimulus	0.0426254	0.721582	1	2
cytoplasmic sequestering of protein	0.0426254	0.721582	1	2
regulation of cholesterol transport	0.0426254	0.721582	1	2
porphyrin-containing compound metabolic process	0.0426254	0.721582	1	2
glyoxylate cycle	0.0426254	0.721582	1	2
negative regulation of fatty acid oxidation	0.0426254	0.721582	1	2
negative regulation of establishment of blood-brain barrier	0.0426254	0.721582	1	2
cellular response to low-density lipoprotein particle stimulus	0.0426254	0.721582	1	2
vitamin D catabolic process	0.0426254	0.721582	1	2
positive regulation of myoblast proliferation	0.0426254	0.721582	1	2
catagen	0.0426254	0.721582	1	2
glucose 1-phosphate metabolic process	0.0426254	0.721582	1	2
regulation of stem cell division	0.0426254	0.721582	1	2
positive regulation of dopamine metabolic process	0.0426254	0.721582	1	2
calcium-independent cell-matrix adhesion	0.0426254	0.721582	1	2
cardioblast differentiation	0.0426254	0.721582	1	2
regulation of granulocyte differentiation	0.0426254	0.721582	1	2
mesonephric duct morphogenesis	0.0426254	0.721582	1	2
positive regulation of transcription via sterol regulatory element binding	0.0426254	0.721582	1	2
cholesterol import	0.0426254	0.721582	1	2
negative regulation of respiratory burst involved in inflammatory response	0.0426254	0.721582	1	2
response to symbiotic bacterium	0.0426254	0.721582	1	2
renin secretion into blood stream	0.0426254	0.721582	1	2
embryonic camera-type eye formation	0.0426254	0.721582	1	2
pyridoxal 5'-phosphate salvage	0.0426254	0.721582	1	2
acylglycerol homeostasis	0.0426254	0.721582	1	2
regulation of phosphatidylcholine catabolic process	0.0426254	0.721582	1	2
positive regulation of fatty acid metabolic process	0.0426254	0.721582	1	2
negative regulation of calcineurin-NFAT signaling cascade	0.0426254	0.721582	1	2
cytochrome complex assembly	0.0426254	0.721582	1	2
antigen processing and presentation of endogenous peptide antigen via MHC class I via ER pathway; TAP-dependent	0.0426254	0.721582	1	2
Fc receptor mediated stimulatory signaling pathway	0.0426254	0.721582	1	2
cell proliferation involved in metanephros development	0.0426254	0.721582	1	2
vitamin D receptor signaling pathway	0.0426254	0.721582	1	2
peptide antigen transport	0.0426254	0.721582	1	2
negative regulation of cell migration	0.0445792	0.751581	4	62
inner ear morphogenesis	0.0445792	0.751581	4	62
negative regulation of catalytic activity	0.0449646	0.755955	3	37
transcription from RNA polymerase II promoter	0.0450212	0.755955	5	90
temperature homeostasis	0.0455321	0.758379	2	16
negative regulation of JNK cascade	0.0455321	0.758379	2	16
regulation of angiogenesis	0.0455321	0.758379	2	16
response to gonadotropin stimulus	0.0455321	0.758379	2	16
response to nutrient levels	0.0468247	0.776934	4	63
response to toxin	0.0468338	0.776934	5	91
positive regulation of Ras protein signal transduction	0.050884	0.83741	2	17
artery morphogenesis	0.050884	0.83741	2	17
cellular response to cytokine stimulus	0.050884	0.83741	2	17
positive regulation of smoothened signaling pathway	0.050884	0.83741	2	17
electron transport chain	0.0512676	0.838722	3	39
insulin receptor signaling pathway	0.0512676	0.838722	3	39
cell death	0.0512676	0.838722	3	39
negative regulation of Wnt receptor signaling pathway	0.0545709	0.8459	3	40
learning	0.0545709	0.8459	3	40
positive regulation of stress-activated MAPK cascade	0.0564483	0.8459	2	18
positive regulation of interleukin-8 production	0.0564483	0.8459	2	18
digestive tract morphogenesis	0.0564483	0.8459	2	18
cartilage condensation	0.0564483	0.8459	2	18
response to interferon-gamma	0.0564483	0.8459	2	18
elevation of cytosolic calcium ion concentration involved in phospholipase C-activating G-protein coupled signaling pathway	0.0564483	0.8459	2	18
negative regulation of cell growth	0.0586089	0.8459	5	97
cell proliferation	0.0600426	0.8459	7	161
chemotaxis	0.061474	0.8459	3	42
skeletal system development	0.0615892	0.8459	4	69
positive regulation of synaptic transmission	0.0622135	0.8459	2	19
negative regulation of growth of symbiont in host	0.0622135	0.8459	2	19
negative regulation of smoothened signaling pathway	0.0622135	0.8459	2	19
cellular response to extracellular stimulus	0.0622135	0.8459	2	19
positive regulation of epithelial to mesenchymal transition	0.0622135	0.8459	2	19
cellular response to lithium ion	0.0622135	0.8459	2	19
retinol metabolic process	0.0622135	0.8459	2	19
anti-apoptosis	0.0624526	0.8459	6	130
positive regulation of cholesterol homeostasis	0.0632535	0.8459	1	3
negative regulation of myeloid leukocyte differentiation	0.0632535	0.8459	1	3
negative regulation of toll-like receptor 4 signaling pathway	0.0632535	0.8459	1	3
secretory granule organization	0.0632535	0.8459	1	3
cytidine deamination	0.0632535	0.8459	1	3
response to anoxia	0.0632535	0.8459	1	3
menstrual cycle phase	0.0632535	0.8459	1	3
negative regulation of plasma membrane long-chain fatty acid transport	0.0632535	0.8459	1	3
termination of RNA polymerase I transcription	0.0632535	0.8459	1	3
positive regulation of calcineurin-NFAT signaling cascade	0.0632535	0.8459	1	3
cellular glucuronidation	0.0632535	0.8459	1	3
antigen processing and presentation of exogenous protein antigen via MHC class Ib; TAP-dependent	0.0632535	0.8459	1	3
positive regulation of monocyte chemotactic protein-1 production	0.0632535	0.8459	1	3
response to carbon monoxide	0.0632535	0.8459	1	3
coumarin metabolic process	0.0632535	0.8459	1	3
negative regulation of synapse assembly	0.0632535	0.8459	1	3
response to iron(III) ion	0.0632535	0.8459	1	3
development of primary male sexual characteristics	0.0632535	0.8459	1	3
negative regulation of striated muscle contraction	0.0632535	0.8459	1	3
regulation of complement activation	0.0632535	0.8459	1	3
response to triglyceride	0.0632535	0.8459	1	3
wound healing; spreading of cells	0.0632535	0.8459	1	3
serotonin secretion by platelet	0.0632535	0.8459	1	3
positive regulation of luteinizing hormone secretion	0.0632535	0.8459	1	3
female genitalia morphogenesis	0.0632535	0.8459	1	3
actin crosslink formation	0.0632535	0.8459	1	3
neurotransmitter uptake	0.0632535	0.8459	1	3
lauric acid metabolic process	0.0632535	0.8459	1	3
negative regulation of release of sequestered calcium ion into cytosol	0.0632535	0.8459	1	3
protection from natural killer cell mediated cytotoxicity	0.0632535	0.8459	1	3
cell-substrate junction assembly	0.0632535	0.8459	1	3
chemorepulsion involved in embryonic olfactory bulb interneuron precursor migration	0.0632535	0.8459	1	3
extracellular matrix assembly	0.0632535	0.8459	1	3
neutrophil activation involved in immune response	0.0632535	0.8459	1	3
glutamine transport	0.0632535	0.8459	1	3
5-phosphoribose 1-diphosphate biosynthetic process	0.0632535	0.8459	1	3
peptidyl-L-cysteine S-palmitoylation	0.0632535	0.8459	1	3
maintenance of blood-brain barrier	0.0632535	0.8459	1	3
mechanosensory behavior	0.0632535	0.8459	1	3
heterocycle metabolic process	0.0632535	0.8459	1	3
antigen processing and presentation of exogenous peptide antigen via MHC class I	0.0632535	0.8459	1	3
response to protozoan	0.0632535	0.8459	1	3
ductus arteriosus closure	0.0632535	0.8459	1	3
proline catabolic process	0.0632535	0.8459	1	3
purine base metabolic process	0.0632535	0.8459	1	3
positive regulation of type IIa hypersensitivity	0.0632535	0.8459	1	3
detection of mechanical stimulus involved in sensory perception	0.0632535	0.8459	1	3
regulation of establishment or maintenance of cell polarity	0.0632535	0.8459	1	3
cytoplasmic sequestering of NF-kappaB	0.0632535	0.8459	1	3
plasma cell differentiation	0.0632535	0.8459	1	3
tangential migration from the subventricular zone to the olfactory bulb	0.0632535	0.8459	1	3
Type I pneumocyte differentiation	0.0632535	0.8459	1	3
response to mycotoxin	0.0632535	0.8459	1	3
transformation of host cell by virus	0.0632535	0.8459	1	3
negative regulation of methylation-dependent chromatin silencing	0.0632535	0.8459	1	3
negative regulation of planar cell polarity pathway involved in axis elongation	0.0632535	0.8459	1	3
NK T cell proliferation	0.0632535	0.8459	1	3
drug export	0.0632535	0.8459	1	3
cellular response to potassium ion starvation	0.0632535	0.8459	1	3
regulation of adaptive immune response	0.0632535	0.8459	1	3
positive regulation of ceramide biosynthetic process	0.0632535	0.8459	1	3
cyclooxygenase pathway	0.0632535	0.8459	1	3
negative regulation of alkaline phosphatase activity	0.0632535	0.8459	1	3
prostate gland stromal morphogenesis	0.0632535	0.8459	1	3
positive regulation of mitochondrial fission	0.0632535	0.8459	1	3
negative regulation of protein localization at cell surface	0.0632535	0.8459	1	3
monoterpenoid metabolic process	0.0632535	0.8459	1	3
cytokine biosynthetic process	0.0632535	0.8459	1	3
response to platinum ion	0.0632535	0.8459	1	3
positive regulation of plasminogen activation	0.0632535	0.8459	1	3
response to prostaglandin F stimulus	0.0632535	0.8459	1	3
drug catabolic process	0.0632535	0.8459	1	3
uterus morphogenesis	0.0632535	0.8459	1	3
vocal learning	0.0632535	0.8459	1	3
cellular lipid catabolic process	0.0632535	0.8459	1	3
ketone body biosynthetic process	0.0632535	0.8459	1	3
response to sterol depletion	0.0632535	0.8459	1	3
carnitine metabolic process; CoA-linked	0.0632535	0.8459	1	3
negative regulation of mesodermal cell fate specification	0.0632535	0.8459	1	3
positive regulation of cholesterol transport	0.0632535	0.8459	1	3
vascular wound healing	0.0632535	0.8459	1	3
chondroitin sulfate proteoglycan biosynthetic process	0.0632535	0.8459	1	3
negative regulation of tumor necrosis factor-mediated signaling pathway	0.0632535	0.8459	1	3
response to high density lipoprotein particle stimulus	0.0632535	0.8459	1	3
negative regulation of platelet aggregation	0.0632535	0.8459	1	3
negative regulation of synaptic transmission; dopaminergic	0.0632535	0.8459	1	3
glycoprotein transport	0.0632535	0.8459	1	3
photoreceptor cell morphogenesis	0.0632535	0.8459	1	3
mesenchymal cell proliferation involved in ureteric bud development	0.0632535	0.8459	1	3
hair cycle	0.0632535	0.8459	1	3
nuclear-transcribed mRNA poly(A) tail shortening	0.0632535	0.8459	1	3
cellular response to ATP	0.0632535	0.8459	1	3
negative regulation of axon regeneration	0.0632535	0.8459	1	3
negative regulation of canonical Wnt receptor signaling pathway	0.0642627	0.85801	4	70
positive regulation of DNA replication	0.0650707	0.8674	3	43
regulation of cell shape	0.0669961	0.89163	4	71
cholesterol transport	0.0681684	0.902877	2	20
endosome organization	0.0681684	0.902877	2	20
cholesterol efflux	0.0681684	0.902877	2	20
negative regulation of epithelial cell proliferation	0.068762	0.907834	3	44
positive regulation of protein kinase activity	0.068762	0.907834	3	44
liver development	0.0695985	0.917415	5	102
positive regulation of canonical Wnt receptor signaling pathway	0.0725461	0.953233	3	45
dephosphorylation	0.0725461	0.953233	3	45
regulation of immune response	0.0743022	0.957975	2	21
cellular response to starvation	0.0743022	0.957975	2	21
negative regulation of cell adhesion	0.0743022	0.957975	2	21
endoplasmic reticulum unfolded protein response	0.0743022	0.957975	2	21
regulation of neuronal synaptic plasticity	0.0743022	0.957975	2	21
glucose metabolic process	0.0764213	0.957975	3	46
positive regulation of osteoblast differentiation	0.0764213	0.957975	3	46
negative regulation of protein kinase activity	0.0764213	0.957975	3	46
negative regulation of inflammatory response	0.0764213	0.957975	3	46
positive regulation of neuron apoptotic process	0.0803859	0.957975	3	47
negative regulation of protein catabolic process	0.0806044	0.957975	2	22
cytokine production	0.0806044	0.957975	2	22
drug metabolic process	0.0806044	0.957975	2	22
membrane depolarization	0.0806044	0.957975	2	22
epoxygenase P450 pathway	0.0834381	0.957975	1	4
regulation of cilium beat frequency involved in ciliary motility	0.0834381	0.957975	1	4
cellular response to epinephrine stimulus	0.0834381	0.957975	1	4
negative regulation of glycolysis	0.0834381	0.957975	1	4
regulation of striated muscle contraction	0.0834381	0.957975	1	4
negative regulation of cholesterol storage	0.0834381	0.957975	1	4
negative regulation of macrophage differentiation	0.0834381	0.957975	1	4
dorsal/ventral axon guidance	0.0834381	0.957975	1	4
negative regulation of CREB transcription factor activity	0.0834381	0.957975	1	4
negative regulation of sequestering of triglyceride	0.0834381	0.957975	1	4
regulation of establishment of planar polarity	0.0834381	0.957975	1	4
positive regulation of coagulation	0.0834381	0.957975	1	4
conditioned taste aversion	0.0834381	0.957975	1	4
cholesterol esterification	0.0834381	0.957975	1	4
pentose-phosphate shunt; non-oxidative branch	0.0834381	0.957975	1	4
negative regulation of defense response to virus by host	0.0834381	0.957975	1	4
microglial cell activation	0.0834381	0.957975	1	4
DNA replication; removal of RNA primer	0.0834381	0.957975	1	4
regulation of protein complex assembly	0.0834381	0.957975	1	4
bone mineralization involved in bone maturation	0.0834381	0.957975	1	4
negative regulation of lipoprotein lipase activity	0.0834381	0.957975	1	4
insecticide metabolic process	0.0834381	0.957975	1	4
negative regulation of serotonin secretion	0.0834381	0.957975	1	4
negative regulation of macrophage cytokine production	0.0834381	0.957975	1	4
positive regulation of cerebellar granule cell precursor proliferation	0.0834381	0.957975	1	4
cellular response to X-ray	0.0834381	0.957975	1	4
thrombin receptor signaling pathway	0.0834381	0.957975	1	4
nucleotide-binding oligomerization domain containing 2 signaling pathway	0.0834381	0.957975	1	4
Fc-epsilon receptor signaling pathway	0.0834381	0.957975	1	4
positive regulation of Wnt receptor signaling pathway; planar cell polarity pathway	0.0834381	0.957975	1	4
mRNA transcription from RNA polymerase II promoter	0.0834381	0.957975	1	4
cardiac left ventricle morphogenesis	0.0834381	0.957975	1	4
positive regulation of transforming growth factor beta production	0.0834381	0.957975	1	4
icosanoid biosynthetic process	0.0834381	0.957975	1	4
negative regulation of B cell apoptotic process	0.0834381	0.957975	1	4
inositol metabolic process	0.0834381	0.957975	1	4
paramesonephric duct development	0.0834381	0.957975	1	4
negative regulation of cholesterol transport	0.0834381	0.957975	1	4
regulation of TOR signaling cascade	0.0834381	0.957975	1	4
regulation of cAMP metabolic process	0.0834381	0.957975	1	4
peptide biosynthetic process	0.0834381	0.957975	1	4
positive regulation of protein kinase A signaling cascade	0.0834381	0.957975	1	4
response to nematode	0.0834381	0.957975	1	4
nuclear-transcribed mRNA catabolic process; deadenylation-dependent decay	0.0834381	0.957975	1	4
respiratory tube development	0.0834381	0.957975	1	4
mating plug formation	0.0834381	0.957975	1	4
stem cell proliferation	0.0834381	0.957975	1	4
thyroid hormone transport	0.0834381	0.957975	1	4
generation of ovulation cycle rhythm	0.0834381	0.957975	1	4
cellular response to heparin	0.0834381	0.957975	1	4
establishment of nucleus localization	0.0834381	0.957975	1	4
cardiac muscle cell development	0.0834381	0.957975	1	4
female genitalia development	0.0834381	0.957975	1	4
negative regulation of platelet-derived growth factor receptor signaling pathway	0.0834381	0.957975	1	4
satellite cell maintenance involved in skeletal muscle regeneration	0.0834381	0.957975	1	4
positive regulation of cardioblast differentiation	0.0834381	0.957975	1	4
lipoprotein catabolic process	0.0834381	0.957975	1	4
sex determination	0.0834381	0.957975	1	4
negative regulation of serotonin uptake	0.0834381	0.957975	1	4
facial nerve structural organization	0.0834381	0.957975	1	4
negative regulation of stress-activated MAPK cascade	0.0834381	0.957975	1	4
negative regulation of systemic arterial blood pressure	0.0834381	0.957975	1	4
protein import into mitochondrial outer membrane	0.0834381	0.957975	1	4
response to low-density lipoprotein particle stimulus	0.0834381	0.957975	1	4
positive regulation of glycogen (starch) synthase activity	0.0834381	0.957975	1	4
regulation of angiotensin levels in blood	0.0834381	0.957975	1	4
negative regulation of mitochondrial fusion	0.0834381	0.957975	1	4
regulation of transforming growth factor beta2 production	0.0834381	0.957975	1	4
negative regulation of cell division	0.0834381	0.957975	1	4
negative regulation of very-low-density lipoprotein particle clearance	0.0834381	0.957975	1	4
rhombomere 3 development	0.0834381	0.957975	1	4
regulation of epidermis development	0.0834381	0.957975	1	4
positive regulation of protein transport	0.0834381	0.957975	1	4
transcription initiation from RNA polymerase I promoter	0.0834381	0.957975	1	4
negative regulation of lipid metabolic process	0.0834381	0.957975	1	4
positive regulation of mucus secretion	0.0834381	0.957975	1	4
negative regulation of mast cell apoptotic process	0.0834381	0.957975	1	4
negative regulation of tumor necrosis factor production	0.087065	0.995475	2	23
phospholipid metabolic process	0.087065	0.995475	2	23
negative regulation of DNA binding	0.087065	0.995475	2	23
response to activity	0.0885752	1	3	49
lipid metabolic process	0.0909617	1	4	79
synapse organization	0.0936743	1	2	24
bone mineralization	0.0936743	1	2	24
regulation of insulin secretion	0.0936743	1	2	24
negative regulation of T cell proliferation	0.0936743	1	2	24
cellular process	0.100423	1	2	25
embryonic placenta development	0.100423	1	2	25
negative regulation of fat cell differentiation	0.100423	1	2	25
urinary bladder development	0.103189	1	1	5
negative regulation of sodium ion transport	0.103189	1	1	5
blood vessel maturation	0.103189	1	1	5
negative regulation of smooth muscle contraction	0.103189	1	1	5
mRNA modification	0.103189	1	1	5
response to purine-containing compound	0.103189	1	1	5
angiogenesis involved in wound healing	0.103189	1	1	5
calcium ion transport into cytosol	0.103189	1	1	5
protoporphyrinogen IX biosynthetic process	0.103189	1	1	5
positive regulation of gluconeogenesis	0.103189	1	1	5
translesion synthesis	0.103189	1	1	5
positive regulation of keratinocyte migration	0.103189	1	1	5
AMP biosynthetic process	0.103189	1	1	5
fatty acid alpha-oxidation	0.103189	1	1	5
negative regulation of complement activation	0.103189	1	1	5
frontal suture morphogenesis	0.103189	1	1	5
vitamin D metabolic process	0.103189	1	1	5
glutamate biosynthetic process	0.103189	1	1	5
lung lobe morphogenesis	0.103189	1	1	5
Rap protein signal transduction	0.103189	1	1	5
atrioventricular valve morphogenesis	0.103189	1	1	5
negative regulation of acute inflammatory response	0.103189	1	1	5
brain segmentation	0.103189	1	1	5
hormone secretion	0.103189	1	1	5
regulation of circadian sleep/wake cycle; sleep	0.103189	1	1	5
regulation of branching involved in salivary gland morphogenesis by mesenchymal-epithelial signaling	0.103189	1	1	5
positive regulation of fatty acid oxidation	0.103189	1	1	5
positive regulation of lipid catabolic process	0.103189	1	1	5
positive regulation of monocyte differentiation	0.103189	1	1	5
positive regulation of cell migration involved in sprouting angiogenesis	0.103189	1	1	5
regulation of focal adhesion assembly	0.103189	1	1	5
positive regulation of hair follicle development	0.103189	1	1	5
negative regulation of cellular component movement	0.103189	1	1	5
negative regulation of receptor-mediated endocytosis	0.103189	1	1	5
regulation of fibroblast growth factor receptor signaling pathway	0.103189	1	1	5
9-cis-retinoic acid biosynthetic process	0.103189	1	1	5
adenylate cyclase-inhibiting dopamine receptor signaling pathway	0.103189	1	1	5
amyloid precursor protein catabolic process	0.103189	1	1	5
cellular response to metal ion	0.103189	1	1	5
L-alanine transport	0.103189	1	1	5
chondroblast differentiation	0.103189	1	1	5
negative regulation of heterotypic cell-cell adhesion	0.103189	1	1	5
convergent extension involved in axis elongation	0.103189	1	1	5
cellular response to cell-matrix adhesion	0.103189	1	1	5
cellular response to chemical stimulus	0.103189	1	1	5
positive regulation of metalloenzyme activity	0.103189	1	1	5
peptide transport	0.103189	1	1	5
flavonoid metabolic process	0.103189	1	1	5
hepatocyte growth factor receptor signaling pathway	0.103189	1	1	5
positive regulation of circadian sleep/wake cycle; non-REM sleep	0.103189	1	1	5
regulation of centriole replication	0.103189	1	1	5
negative regulation of cytokine production	0.103189	1	1	5
cellular response to hydrostatic pressure	0.103189	1	1	5
sebaceous gland development	0.103189	1	1	5
negative regulation of cell aging	0.103189	1	1	5
peptidyl-histidine phosphorylation	0.103189	1	1	5
olfactory behavior	0.103189	1	1	5
response to nitrosative stress	0.103189	1	1	5
lipoprotein biosynthetic process	0.103189	1	1	5
antigen processing and presentation of peptide or polysaccharide antigen via MHC class II	0.103189	1	1	5
cellular response to hyperoxia	0.103189	1	1	5
positive regulation of cardiac muscle contraction	0.103189	1	1	5
negative regulation of granulocyte differentiation	0.103189	1	1	5
bleb assembly	0.103189	1	1	5
cranial suture morphogenesis	0.103189	1	1	5
negative regulation of calcium ion transport	0.103189	1	1	5
adiponectin-mediated signaling pathway	0.103189	1	1	5
osteoblast proliferation	0.103189	1	1	5
positive regulation of protein catabolic process	0.107302	1	2	26
G2/M transition of mitotic cell cycle	0.107302	1	2	26
positive regulation of BMP signaling pathway	0.107302	1	2	26
digestive tract development	0.107302	1	2	26
associative learning	0.107302	1	2	26
reactive oxygen species metabolic process	0.107302	1	2	26
organ regeneration	0.107745	1	4	84
positive regulation of I-kappaB kinase/NF-kappaB cascade	0.111739	1	5	118
epithelial to mesenchymal transition	0.114302	1	2	27
positive regulation of blood pressure	0.114302	1	2	27
neutrophil chemotaxis	0.114302	1	2	27
negative regulation of insulin secretion	0.114302	1	2	27
immune response	0.116229	1	6	154
positive regulation of cell-substrate adhesion	0.121416	1	2	28
outflow tract morphogenesis	0.121416	1	2	28
peripheral nervous system development	0.121416	1	2	28
placenta development	0.121416	1	2	28
negative regulation of DNA biosynthetic process	0.122515	1	1	6
response to follicle-stimulating hormone stimulus	0.122515	1	1	6
cGMP-mediated signaling	0.122515	1	1	6
exogenous drug catabolic process	0.122515	1	1	6
cellular response to steroid hormone stimulus	0.122515	1	1	6
negative regulation of anti-apoptosis	0.122515	1	1	6
semicircular canal morphogenesis	0.122515	1	1	6
transformed cell apoptotic process	0.122515	1	1	6
collagen biosynthetic process	0.122515	1	1	6
high-density lipoprotein particle clearance	0.122515	1	1	6
activation-induced cell death of T cells	0.122515	1	1	6
negative regulation of steroid biosynthetic process	0.122515	1	1	6
type B pancreatic cell proliferation	0.122515	1	1	6
hemoglobin metabolic process	0.122515	1	1	6
intracellular cholesterol transport	0.122515	1	1	6
response to mineralocorticoid stimulus	0.122515	1	1	6
positive regulation of adenylate cyclase activity	0.122515	1	1	6
Wnt receptor signaling pathway involved in somitogenesis	0.122515	1	1	6
base-excision repair; gap-filling	0.122515	1	1	6
embryonic neurocranium morphogenesis	0.122515	1	1	6
lymphocyte homeostasis	0.122515	1	1	6
positive regulation of phosphoprotein phosphatase activity	0.122515	1	1	6
negative regulation of platelet activation	0.122515	1	1	6
oligopeptide transport	0.122515	1	1	6
negative regulation of neural precursor cell proliferation	0.122515	1	1	6
isocitrate metabolic process	0.122515	1	1	6
regulation of T cell activation	0.122515	1	1	6
activation of cysteine-type endopeptidase activity involved in apoptotic process by cytochrome c	0.122515	1	1	6
cardiac muscle cell proliferation	0.122515	1	1	6
positive regulation of transferase activity	0.122515	1	1	6
cellular lipid metabolic process	0.122515	1	1	6
testosterone biosynthetic process	0.122515	1	1	6
Schwann cell differentiation	0.122515	1	1	6
lipopolysaccharide biosynthetic process	0.122515	1	1	6
negative regulation of telomerase activity	0.122515	1	1	6
acetyl-CoA biosynthetic process from pyruvate	0.122515	1	1	6
regulation of fatty acid metabolic process	0.122515	1	1	6
regulation of cholesterol metabolic process	0.122515	1	1	6
negative regulation of megakaryocyte differentiation	0.122515	1	1	6
cell differentiation involved in embryonic placenta development	0.122515	1	1	6
head morphogenesis	0.122515	1	1	6
positive regulation of steroid hormone biosynthetic process	0.122515	1	1	6
atrial septum morphogenesis	0.122515	1	1	6
oxidative phosphorylation	0.122515	1	1	6
negative regulation of cardiac muscle cell proliferation	0.122515	1	1	6
chylomicron remnant clearance	0.122515	1	1	6
cartilage development involved in endochondral bone morphogenesis	0.122515	1	1	6
cellular response to hepatocyte growth factor stimulus	0.122515	1	1	6
positive regulation of myelination	0.122515	1	1	6
activation of transmembrane receptor protein tyrosine kinase activity	0.122515	1	1	6
positive regulation of transcription factor import into nucleus	0.122515	1	1	6
positive regulation of interleukin-1 beta production	0.122515	1	1	6
cellular response to exogenous dsRNA	0.122515	1	1	6
chorio-allantoic fusion	0.122515	1	1	6
nucleoside diphosphate phosphorylation	0.122515	1	1	6
Type II pneumocyte differentiation	0.122515	1	1	6
toll-like receptor 4 signaling pathway	0.122515	1	1	6
response to hormone stimulus	0.125809	1	4	89
inflammatory response	0.126923	1	6	158
negative regulation of smooth muscle cell proliferation	0.128634	1	2	29
positive regulation of cell cycle	0.128634	1	2	29
synapse assembly	0.128634	1	2	29
positive regulation of epithelial cell proliferation	0.129329	1	3	58
response to wounding	0.129329	1	3	58
acute-phase response	0.13595	1	2	30
cellular response to hydrogen peroxide	0.13595	1	2	30
glycogen metabolic process	0.13595	1	2	30
protein kinase C-activating G-protein coupled receptor signaling pathway	0.13595	1	2	30
chondrocyte differentiation	0.13595	1	2	30
sodium ion export	0.13595	1	2	30
T cell differentiation	0.13595	1	2	30
fatty acid beta-oxidation using acyl-CoA dehydrogenase	0.141425	1	1	7
positive regulation of fever generation	0.141425	1	1	7
phosphatidylethanolamine biosynthetic process	0.141425	1	1	7
eosinophil chemotaxis	0.141425	1	1	7
positive regulation of glycolysis	0.141425	1	1	7
regulation of respiratory gaseous exchange	0.141425	1	1	7
response to temperature stimulus	0.141425	1	1	7
mannose metabolic process	0.141425	1	1	7
sperm ejaculation	0.141425	1	1	7
regulation of innate immune response	0.141425	1	1	7
peripheral nervous system myelin maintenance	0.141425	1	1	7
negative regulation of lymphocyte proliferation	0.141425	1	1	7
negative regulation of smooth muscle cell apoptotic process	0.141425	1	1	7
negative regulation of phosphatidylinositol 3-kinase cascade	0.141425	1	1	7
regulation of protein metabolic process	0.141425	1	1	7
Mo-molybdopterin cofactor biosynthetic process	0.141425	1	1	7
actin filament polymerization	0.141425	1	1	7
glial cell apoptotic process	0.141425	1	1	7
inner ear receptor cell development	0.141425	1	1	7
glycosaminoglycan biosynthetic process	0.141425	1	1	7
glycosphingolipid metabolic process	0.141425	1	1	7
detection of light stimulus involved in visual perception	0.141425	1	1	7
cell morphogenesis involved in differentiation	0.141425	1	1	7
response to fructose stimulus	0.141425	1	1	7
positive regulation of megakaryocyte differentiation	0.141425	1	1	7
water homeostasis	0.141425	1	1	7
negative regulation of inflammatory response to antigenic stimulus	0.141425	1	1	7
sphingolipid biosynthetic process	0.141425	1	1	7
hydrogen peroxide metabolic process	0.141425	1	1	7
ethanol catabolic process	0.141425	1	1	7
cellular response to interferon-alpha	0.141425	1	1	7
embryonic organ morphogenesis	0.141425	1	1	7
telencephalon cell migration	0.141425	1	1	7
respiratory burst	0.141425	1	1	7
very long-chain fatty acid catabolic process	0.141425	1	1	7
positive regulation of triglyceride catabolic process	0.141425	1	1	7
regulation of reactive oxygen species metabolic process	0.141425	1	1	7
negative regulation of phagocytosis	0.141425	1	1	7
locomotion	0.141425	1	1	7
positive regulation of immunoglobulin secretion	0.141425	1	1	7
positive regulation of keratinocyte differentiation	0.141425	1	1	7
negative regulation of activated T cell proliferation	0.141425	1	1	7
cardiac epithelial to mesenchymal transition	0.141425	1	1	7
establishment of epithelial cell polarity	0.141425	1	1	7
prostate epithelial cord arborization involved in prostate glandular acinus morphogenesis	0.141425	1	1	7
positive regulation of S phase of mitotic cell cycle	0.141425	1	1	7
fibroblast growth factor receptor signaling pathway	0.143356	1	2	31
cytoskeleton organization	0.149223	1	3	62
response to amphetamine	0.150844	1	2	32
glutathione metabolic process	0.150844	1	2	32
positive regulation of cysteine-type endopeptidase activity involved in apoptotic process	0.150844	1	2	32
protein import into nucleus	0.150844	1	2	32
receptor-mediated endocytosis	0.150844	1	2	32
mammary gland development	0.158407	1	2	33
lung alveolus development	0.158407	1	2	33
response to cadmium ion	0.158407	1	2	33
positive regulation of mesenchymal cell proliferation	0.158407	1	2	33
blood vessel remodeling	0.158407	1	2	33
heart development	0.158646	1	6	169
hemopoiesis	0.159517	1	3	64
secretion by cell	0.159929	1	1	8
blood vessel endothelial cell migration	0.159929	1	1	8
glycoprotein metabolic process	0.159929	1	1	8
mRNA catabolic process	0.159929	1	1	8
toxin metabolic process	0.159929	1	1	8
embryonic retina morphogenesis in camera-type eye	0.159929	1	1	8
positive regulation of glucose metabolic process	0.159929	1	1	8
aorta morphogenesis	0.159929	1	1	8
response to corticosteroid stimulus	0.159929	1	1	8
hepatocyte differentiation	0.159929	1	1	8
peptidyl-threonine dephosphorylation	0.159929	1	1	8
negative regulation of blood coagulation	0.159929	1	1	8
3'-UTR-mediated mRNA stabilization	0.159929	1	1	8
nonmotile primary cilium assembly	0.159929	1	1	8
negative regulation of interleukin-17 production	0.159929	1	1	8
nucleotide-excision repair; DNA gap filling	0.159929	1	1	8
positive regulation of kinase activity	0.159929	1	1	8
cellular response to cadmium ion	0.159929	1	1	8
response to muramyl dipeptide	0.159929	1	1	8
positive regulation of cell adhesion mediated by integrin	0.159929	1	1	8
tetrahydrofolate metabolic process	0.159929	1	1	8
response to yeast	0.159929	1	1	8
synaptic transmission; GABAergic	0.159929	1	1	8
reduction of cytosolic calcium ion concentration	0.159929	1	1	8
diaphragm development	0.159929	1	1	8
positive regulation of focal adhesion assembly	0.159929	1	1	8
oxidative demethylation	0.159929	1	1	8
cytoplasmic sequestering of transcription factor	0.159929	1	1	8
porphyrin-containing compound biosynthetic process	0.159929	1	1	8
positive regulation of catenin import into nucleus	0.159929	1	1	8
retina homeostasis	0.159929	1	1	8
positive regulation of oxidoreductase activity	0.159929	1	1	8
striatum development	0.159929	1	1	8
sulfate transport	0.159929	1	1	8
glial cell migration	0.159929	1	1	8
positive regulation of histone deacetylation	0.159929	1	1	8
negative regulation of heart contraction	0.159929	1	1	8
mast cell activation	0.159929	1	1	8
negative regulation of immune response	0.159929	1	1	8
nucleoside metabolic process	0.159929	1	1	8
exocrine pancreas development	0.159929	1	1	8
regulation of epithelial cell differentiation	0.159929	1	1	8
actin polymerization or depolymerization	0.159929	1	1	8
astrocyte development	0.159929	1	1	8
positive regulation of T-helper 1 type immune response	0.159929	1	1	8
positive regulation of viral genome replication	0.159929	1	1	8
elevation of cytosolic calcium ion concentration	0.161215	1	4	98
eating behavior	0.16604	1	2	34
cellular response to drug	0.16604	1	2	34
response to interleukin-1	0.16604	1	2	34
response to cocaine	0.16604	1	2	34
response to inorganic substance	0.16604	1	2	34
positive regulation of cell division	0.173734	1	2	35
axon guidance	0.173749	1	4	101
positive regulation of protein phosphorylation	0.178	1	4	102
plasma membrane organization	0.178035	1	1	9
ER overload response	0.178035	1	1	9
negative regulation of synaptic transmission	0.178035	1	1	9
positive regulation of tumor necrosis factor biosynthetic process	0.178035	1	1	9
response to molecule of bacterial origin	0.178035	1	1	9
clathrin coat assembly	0.178035	1	1	9
regulation of cytoskeleton organization	0.178035	1	1	9
retinoid metabolic process	0.178035	1	1	9
GTP biosynthetic process	0.178035	1	1	9
protein metabolic process	0.178035	1	1	9
S phase of mitotic cell cycle	0.178035	1	1	9
mitotic spindle organization	0.178035	1	1	9
negative regulation of organ growth	0.178035	1	1	9
calcium-independent cell-cell adhesion	0.178035	1	1	9
negative regulation of androgen receptor signaling pathway	0.178035	1	1	9
negative regulation of interleukin-2 production	0.178035	1	1	9
response to aluminum ion	0.178035	1	1	9
DNA demethylation	0.178035	1	1	9
negative regulation of gluconeogenesis	0.178035	1	1	9
positive regulation of fatty acid biosynthetic process	0.178035	1	1	9
negative regulation of vasoconstriction	0.178035	1	1	9
UTP biosynthetic process	0.178035	1	1	9
cell cycle cytokinesis	0.178035	1	1	9
positive regulation of DNA biosynthetic process	0.178035	1	1	9
signal peptide processing	0.178035	1	1	9
regulation of smooth muscle contraction	0.178035	1	1	9
membrane hyperpolarization	0.178035	1	1	9
positive regulation by host of viral transcription	0.178035	1	1	9
mammary gland epithelium development	0.178035	1	1	9
protein palmitoylation	0.178035	1	1	9
cellular response to interleukin-6	0.178035	1	1	9
negative regulation of cardiac muscle cell apoptotic process	0.178035	1	1	9
peripheral nervous system axon regeneration	0.178035	1	1	9
negative regulation of axon extension involved in axon guidance	0.178035	1	1	9
CTP biosynthetic process	0.178035	1	1	9
positive regulation of peptidase activity	0.178035	1	1	9
induction of apoptosis by oxidative stress	0.178035	1	1	9
eyelid development in camera-type eye	0.178035	1	1	9
dopamine biosynthetic process	0.178035	1	1	9
neurotransmitter catabolic process	0.178035	1	1	9
mitotic cell cycle checkpoint	0.178035	1	1	9
regulation of osteoclast differentiation	0.178035	1	1	9
positive regulation of cardiac muscle hypertrophy	0.178035	1	1	9
response to calcium ion	0.180716	1	3	68
defense response to Gram-positive bacterium	0.181485	1	2	36
cilium morphogenesis	0.181485	1	2	36
cellular iron ion homeostasis	0.181485	1	2	36
negative regulation of cell death	0.181485	1	2	36
positive regulation of phosphatidylinositol 3-kinase cascade	0.189287	1	2	37
muscle organ development	0.189287	1	2	37
DNA replication	0.191588	1	3	70
neuropeptide signaling pathway	0.191588	1	3	70
positive regulation of mast cell degranulation	0.195752	1	1	10
anagen	0.195752	1	1	10
dibenzo-p-dioxin metabolic process	0.195752	1	1	10
positive regulation of astrocyte differentiation	0.195752	1	1	10
lung-associated mesenchyme development	0.195752	1	1	10
spindle assembly involved in mitosis	0.195752	1	1	10
response to laminar fluid shear stress	0.195752	1	1	10
ribosomal large subunit biogenesis	0.195752	1	1	10
regulation of dopamine secretion	0.195752	1	1	10
removal of superoxide radicals	0.195752	1	1	10
actin filament capping	0.195752	1	1	10
complement activation	0.195752	1	1	10
peptide hormone processing	0.195752	1	1	10
positive regulation of vascular endothelial growth factor receptor signaling pathway	0.195752	1	1	10
negative regulation of protein serine/threonine kinase activity	0.195752	1	1	10
pentose-phosphate shunt	0.195752	1	1	10
regulation of blood coagulation	0.195752	1	1	10
adenosine metabolic process	0.195752	1	1	10
cellular response to interferon-beta	0.195752	1	1	10
Golgi to plasma membrane protein transport	0.195752	1	1	10
response to sucrose stimulus	0.195752	1	1	10
retinal metabolic process	0.195752	1	1	10
axon extension involved in axon guidance	0.195752	1	1	10
salivary gland morphogenesis	0.195752	1	1	10
hemopoietic stem cell proliferation	0.195752	1	1	10
estrogen biosynthetic process	0.195752	1	1	10
glycerol metabolic process	0.195752	1	1	10
negative regulation of epithelial to mesenchymal transition	0.195752	1	1	10
positive regulation of lipoprotein lipase activity	0.195752	1	1	10
negative regulation of kinase activity	0.195752	1	1	10
purine nucleotide biosynthetic process	0.195752	1	1	10
positive regulation of growth hormone secretion	0.195752	1	1	10
ear development	0.195752	1	1	10
uterus development	0.195752	1	1	10
protein autoprocessing	0.195752	1	1	10
axon regeneration	0.195752	1	1	10
astrocyte differentiation	0.195752	1	1	10
cardiac muscle tissue development	0.195752	1	1	10
wound healing; spreading of epidermal cells	0.195752	1	1	10
negative regulation of lipid catabolic process	0.195752	1	1	10
superoxide anion generation	0.195752	1	1	10
nitric oxide mediated signal transduction	0.195752	1	1	10
positive regulation of cartilage development	0.195752	1	1	10
negative regulation of growth	0.195752	1	1	10
skeletal system morphogenesis	0.197132	1	2	38
hair follicle development	0.197132	1	2	38
neuron development	0.197132	1	2	38
neuroprotection	0.197132	1	2	38
negative regulation of protein phosphorylation	0.197132	1	2	38
proteolysis	0.205965	1	11	383
metabolic process	0.206988	1	7	223
regulation of cell cycle	0.208189	1	3	73
positive regulation of transcription from RNA polymerase II promoter	0.208213	1	17	633
small GTPase mediated signal transduction	0.210131	1	6	185
positive regulation of fibroblast proliferation	0.212935	1	2	40
phosphatidylinositol dephosphorylation	0.213088	1	1	11
male sex determination	0.213088	1	1	11
fibrinolysis	0.213088	1	1	11
positive regulation of oligodendrocyte differentiation	0.213088	1	1	11
mammary gland epithelial cell differentiation	0.213088	1	1	11
mRNA stabilization	0.213088	1	1	11
peptidyl-proline modification	0.213088	1	1	11
negative regulation of peptidyl-tyrosine phosphorylation	0.213088	1	1	11
planar cell polarity pathway involved in neural tube closure	0.213088	1	1	11
apoptotic cell clearance	0.213088	1	1	11
negative regulation by host of viral transcription	0.213088	1	1	11
vagina development	0.213088	1	1	11
long-chain fatty acid transport	0.213088	1	1	11
aerobic respiration	0.213088	1	1	11
regulation of synaptic transmission; glutamatergic	0.213088	1	1	11
lymph node development	0.213088	1	1	11
somatic stem cell division	0.213088	1	1	11
negative regulation of blood vessel endothelial cell migration	0.213088	1	1	11
negative regulation of T cell activation	0.213088	1	1	11
nucleotide biosynthetic process	0.213088	1	1	11
positive regulation of cell motility	0.213088	1	1	11
long term synaptic depression	0.213088	1	1	11
response to cholesterol	0.213088	1	1	11
response to manganese ion	0.213088	1	1	11
regulation of Wnt receptor signaling pathway	0.213088	1	1	11
negative regulation of multicellular organism growth	0.213088	1	1	11
regulation of vasoconstriction	0.213088	1	1	11
positive regulation of protein import into nucleus; translocation	0.213088	1	1	11
sleep	0.213088	1	1	11
head development	0.213088	1	1	11
multicellular organismal development	0.220385	1	6	188
response to nicotine	0.220882	1	2	41
defense response to bacterium	0.225097	1	3	76
adult locomotory behavior	0.228852	1	2	42
regulation of proteolysis	0.228852	1	2	42
myelination	0.228852	1	2	42
DNA damage response; signal transduction by p53 class mediator resulting in transcription of p21 class mediator	0.230051	1	1	12
regulation of mRNA stability	0.230051	1	1	12
glycerol ether metabolic process	0.230051	1	1	12
DNA methylation involved in gamete generation	0.230051	1	1	12
establishment or maintenance of cell polarity	0.230051	1	1	12
insulin-like growth factor receptor signaling pathway	0.230051	1	1	12
cell migration involved in sprouting angiogenesis	0.230051	1	1	12
regulation of receptor activity	0.230051	1	1	12
negative chemotaxis	0.230051	1	1	12
retinoic acid metabolic process	0.230051	1	1	12
cellular response to cholesterol	0.230051	1	1	12
positive regulation of T cell differentiation	0.230051	1	1	12
interleukin-1-mediated signaling pathway	0.230051	1	1	12
regulation of respiratory gaseous exchange by neurological system process	0.230051	1	1	12
positive regulation of receptor-mediated endocytosis	0.230051	1	1	12
brain morphogenesis	0.230051	1	1	12
regulation of I-kappaB kinase/NF-kappaB cascade	0.230051	1	1	12
endocytosis	0.236512	1	3	78
regulation of translation	0.236842	1	2	43
embryonic digit morphogenesis	0.236842	1	2	43
response to virus	0.242258	1	3	79
nervous system development	0.242773	1	5	155
response to testosterone stimulus	0.244845	1	2	44
negative regulation of transcription; DNA-dependent	0.246406	1	11	400
regulation of bone mineralization	0.246649	1	1	13
dentate gyrus development	0.246649	1	1	13
response to mercury ion	0.246649	1	1	13
endoderm formation	0.246649	1	1	13
anion transport	0.246649	1	1	13
negative regulation of cytokine secretion	0.246649	1	1	13
response to gravity	0.246649	1	1	13
cellular response to antibiotic	0.246649	1	1	13
T cell costimulation	0.246649	1	1	13
early endosome to late endosome transport	0.246649	1	1	13
cAMP catabolic process	0.246649	1	1	13
negative regulation of viral genome replication	0.246649	1	1	13
protein O-linked glycosylation	0.246649	1	1	13
positive regulation of Rac GTPase activity	0.246649	1	1	13
immunoglobulin mediated immune response	0.246649	1	1	13
ceramide biosynthetic process	0.246649	1	1	13
chondrocyte development	0.246649	1	1	13
positive regulation of signal transduction	0.246649	1	1	13
circadian regulation of gene expression	0.246649	1	1	13
pathway-restricted SMAD protein phosphorylation	0.246649	1	1	13
superoxide metabolic process	0.246649	1	1	13
positive regulation of endocytosis	0.246649	1	1	13
negative regulation of MAPK cascade	0.246649	1	1	13
cellular response to reactive oxygen species	0.246649	1	1	13
dorsal/ventral pattern formation	0.252859	1	2	45
protein methylation	0.26289	1	1	14
vesicle docking involved in exocytosis	0.26289	1	1	14
positive regulation of T cell activation	0.26289	1	1	14
cochlea development	0.26289	1	1	14
bile acid metabolic process	0.26289	1	1	14
response to exogenous dsRNA	0.26289	1	1	14
positive regulation of NF-kappaB import into nucleus	0.26289	1	1	14
regulation of peptidyl-tyrosine phosphorylation	0.26289	1	1	14
positive regulation of proteolysis	0.26289	1	1	14
negative regulation of Notch signaling pathway	0.26289	1	1	14
positive regulation of bone resorption	0.26289	1	1	14
positive regulation of tyrosine phosphorylation of Stat5 protein	0.26289	1	1	14
cellular response to estradiol stimulus	0.26289	1	1	14
negative regulation of hormone secretion	0.26289	1	1	14
lipid storage	0.26289	1	1	14
hormone metabolic process	0.26289	1	1	14
zinc ion transmembrane transport	0.26289	1	1	14
positive regulation of gene expression	0.263014	1	5	160
chromosome segregation	0.268901	1	2	47
positive regulation of JNK cascade	0.276921	1	2	48
positive regulation of axon extension	0.278782	1	1	15
dopamine receptor signaling pathway	0.278782	1	1	15
negative regulation of peptidase activity	0.278782	1	1	15
response to caffeine	0.278782	1	1	15
signal transduction by phosphorylation	0.278782	1	1	15
midgut development	0.278782	1	1	15
cellular response to gonadotropin stimulus	0.278782	1	1	15
regulation of MAPK cascade	0.278782	1	1	15
regulation of calcium ion transport	0.278782	1	1	15
cellular response to ionizing radiation	0.278782	1	1	15
auditory receptor cell differentiation	0.278782	1	1	15
smooth muscle tissue development	0.278782	1	1	15
response to herbicide	0.278782	1	1	15
positive regulation of interleukin-10 production	0.278782	1	1	15
neural tube formation	0.278782	1	1	15
negative regulation of mitotic cell cycle	0.278782	1	1	15
positive regulation of release of sequestered calcium ion into cytosol	0.278782	1	1	15
trophectodermal cell differentiation	0.278782	1	1	15
regulation of ossification	0.278782	1	1	15
exocytosis	0.292942	1	2	50
rRNA processing	0.292942	1	2	50
positive regulation of activated T cell proliferation	0.294332	1	1	16
positive regulation of cardiac muscle cell proliferation	0.294332	1	1	16
olfactory bulb development	0.294332	1	1	16
response to selenium ion	0.294332	1	1	16
positive regulation of protein serine/threonine kinase activity	0.294332	1	1	16
cell fate determination	0.294332	1	1	16
regulation of endocytosis	0.294332	1	1	16
positive regulation of T cell mediated cytotoxicity	0.294332	1	1	16
regulation of muscle contraction	0.294332	1	1	16
2-oxoglutarate metabolic process	0.294332	1	1	16
response to endoplasmic reticulum stress	0.294332	1	1	16
response to pH	0.294332	1	1	16
response to biotic stimulus	0.294332	1	1	16
anterior/posterior axis specification	0.294332	1	1	16
positive regulation of Rho GTPase activity	0.294332	1	1	16
neuromuscular process	0.294332	1	1	16
protein homotetramerization	0.300935	1	2	51
integrin-mediated signaling pathway	0.300935	1	2	51
cell communication	0.300935	1	2	51
sensory perception of sound	0.306569	1	3	90
cell redox homeostasis	0.308914	1	2	52
vasculogenesis	0.308914	1	2	52
lactation	0.308914	1	2	52
negative regulation of Ras protein signal transduction	0.309547	1	1	17
retinal ganglion cell axon guidance	0.309547	1	1	17
protein sumoylation	0.309547	1	1	17
positive regulation of ossification	0.309547	1	1	17
cellular response to stress	0.309547	1	1	17
positive regulation of collagen biosynthetic process	0.309547	1	1	17
receptor clustering	0.309547	1	1	17
regulation of lipid metabolic process	0.309547	1	1	17
negative regulation of I-kappaB kinase/NF-kappaB cascade	0.309547	1	1	17
cognition	0.309547	1	1	17
establishment of protein localization	0.309547	1	1	17
protein peptidyl-prolyl isomerization	0.309547	1	1	17
negative regulation of signal transduction	0.309547	1	1	17
hydrogen peroxide catabolic process	0.309547	1	1	17
central nervous system neuron development	0.309547	1	1	17
cell morphogenesis	0.316873	1	2	53
hippocampus development	0.316873	1	2	53
cilium assembly	0.316873	1	2	53
response to ATP	0.324436	1	1	18
protein localization at cell surface	0.324436	1	1	18
peptide cross-linking	0.324436	1	1	18
limb development	0.324436	1	1	18
response to vitamin E	0.324436	1	1	18
xenobiotic metabolic process	0.324436	1	1	18
zinc ion transport	0.324436	1	1	18
phospholipid catabolic process	0.324436	1	1	18
regulation of neurotransmitter secretion	0.324436	1	1	18
response to reactive oxygen species	0.324436	1	1	18
chemokine-mediated signaling pathway	0.324436	1	1	18
embryonic heart tube development	0.324436	1	1	18
JAK-STAT cascade	0.324436	1	1	18
apoptotic DNA fragmentation	0.324436	1	1	18
regulation of pH	0.324436	1	1	18
adipose tissue development	0.324436	1	1	18
regulation of gene expression	0.330199	1	3	94
positive regulation of protein kinase B signaling cascade	0.332726	1	2	55
positive regulation of neuron projection development	0.332726	1	2	55
tail morphogenesis	0.339003	1	1	19
cell chemotaxis	0.339003	1	1	19
positive regulation of synaptic transmission; glutamatergic	0.339003	1	1	19
cellular response to fibroblast growth factor stimulus	0.339003	1	1	19
glial cell differentiation	0.339003	1	1	19
mammary gland alveolus development	0.339003	1	1	19
positive regulation of epithelial cell migration	0.339003	1	1	19
bone morphogenesis	0.339003	1	1	19
L-amino acid transport	0.339003	1	1	19
B cell activation	0.339003	1	1	19
protein export from nucleus	0.339003	1	1	19
response to growth factor stimulus	0.339003	1	1	19
positive regulation of smooth muscle contraction	0.339003	1	1	19
activation of protein kinase activity	0.339003	1	1	19
response to acid	0.339003	1	1	19
sarcomere organization	0.339003	1	1	19
photoreceptor cell maintenance	0.339003	1	1	19
positive regulation of protein secretion	0.339003	1	1	19
mitotic cell cycle	0.339003	1	1	19
response to amine stimulus	0.339003	1	1	19
myeloid cell differentiation	0.339003	1	1	19
positive regulation of smooth muscle cell migration	0.339003	1	1	19
retina development in camera-type eye	0.340613	1	2	56
protein stabilization	0.340613	1	2	56
negative regulation of neuron apoptotic process	0.347913	1	3	97
protein import into nucleus; translocation	0.353258	1	1	20
regulation of mitotic cell cycle	0.353258	1	1	20
negative regulation of interferon-gamma production	0.353258	1	1	20
thyroid gland development	0.353258	1	1	20
response to lithium ion	0.353258	1	1	20
protein localization in plasma membrane	0.353258	1	1	20
response to X-ray	0.353258	1	1	20
vasodilation	0.353258	1	1	20
negative regulation of phosphorylation	0.353258	1	1	20
positive regulation of calcium-mediated signaling	0.353258	1	1	20
synaptic transmission	0.353809	1	3	98
chloride transport	0.356298	1	2	58
inner ear development	0.364091	1	2	59
response to osmotic stress	0.367206	1	1	21
cellular response to heat	0.367206	1	1	21
embryonic organ development	0.367206	1	1	21
positive regulation of DNA binding	0.367206	1	1	21
proteolysis involved in cellular protein catabolic process	0.367206	1	1	21
endocrine pancreas development	0.367206	1	1	21
ERK1 and ERK2 cascade	0.367206	1	1	21
limb morphogenesis	0.367206	1	1	21
gamma-aminobutyric acid signaling pathway	0.367206	1	1	21
cellular response to UV	0.367206	1	1	21
activation of MAPK activity	0.379565	1	2	61
cytokine-mediated signaling pathway	0.379565	1	2	61
oligodendrocyte development	0.380853	1	1	22
positive regulation of stress fiber assembly	0.380853	1	1	22
filopodium assembly	0.380853	1	1	22
endochondral ossification	0.380853	1	1	22
oligodendrocyte differentiation	0.380853	1	1	22
cAMP-mediated signaling	0.380853	1	1	22
one-carbon metabolic process	0.380853	1	1	22
positive regulation of calcium ion transport	0.380853	1	1	22
hindbrain development	0.380853	1	1	22
release of cytochrome c from mitochondria	0.380853	1	1	22
cell surface receptor signaling pathway	0.387243	1	2	62
cartilage development	0.387243	1	2	62
anterior/posterior pattern specification	0.389003	1	3	104
response to metal ion	0.394207	1	1	23
middle ear morphogenesis	0.394207	1	1	23
negative regulation of protein binding	0.394207	1	1	23
substrate adhesion-dependent cell spreading	0.394207	1	1	23
spinal cord development	0.394207	1	1	23
female gonad development	0.394207	1	1	23
bone development	0.394207	1	1	23
tricarboxylic acid cycle	0.394207	1	1	23
sensory perception of pain	0.39488	1	2	63
vesicle-mediated transport	0.400638	1	3	106
cellular calcium ion homeostasis	0.402472	1	2	64
cardiac muscle cell differentiation	0.407274	1	1	24
response to lead ion	0.407274	1	1	24
iron ion transport	0.407274	1	1	24
endosome to lysosome transport	0.407274	1	1	24
protein localization to nucleus	0.407274	1	1	24
release of sequestered calcium ion into cytosol	0.407274	1	1	24
activation of JUN kinase activity	0.407274	1	1	24
hair follicle morphogenesis	0.407274	1	1	24
platelet-derived growth factor receptor signaling pathway	0.407274	1	1	24
response to copper ion	0.407274	1	1	24
regulation of neuron differentiation	0.407274	1	1	24
protein glycosylation	0.410019	1	2	65
cell migration	0.417971	1	3	109
positive regulation of mitotic cell cycle	0.42006	1	1	25
growth	0.42006	1	1	25
intracellular receptor mediated signaling pathway	0.42006	1	1	25
cell development	0.42006	1	1	25
regulation of inflammatory response	0.42006	1	1	25
platelet activation	0.42006	1	1	25
regulation of transcription; DNA-dependent	0.427573	1	15	649
organ morphogenesis	0.432372	1	2	68
cellular response to growth factor stimulus	0.432372	1	2	68
cellular response to oxidative stress	0.43257	1	1	26
T cell activation	0.43257	1	1	26
lipopolysaccharide-mediated signaling pathway	0.43257	1	1	26
receptor internalization	0.43257	1	1	26
positive regulation of phagocytosis	0.43257	1	1	26
positive regulation of sequence-specific DNA binding transcription factor activity	0.439722	1	2	69
adrenal gland development	0.444811	1	1	27
ATP biosynthetic process	0.444811	1	1	27
positive regulation of mitosis	0.444811	1	1	27
protein autoubiquitination	0.444811	1	1	27
positive regulation of bone mineralization	0.444811	1	1	27
cellular component movement	0.444811	1	1	27
phospholipid biosynthetic process	0.444811	1	1	27
cell cycle arrest	0.44702	1	2	70
induction of apoptosis	0.448587	1	4	159
positive regulation of vasoconstriction	0.456789	1	1	28
telencephalon development	0.456789	1	1	28
negative regulation of neuron projection development	0.456789	1	1	28
positive regulation of nitric oxide biosynthetic process	0.456789	1	1	28
apoptotic process	0.46349	1	8	344
pancreas development	0.468508	1	1	29
positive regulation of actin filament polymerization	0.468508	1	1	29
positive regulation of tumor necrosis factor production	0.468508	1	1	29
mesoderm formation	0.468508	1	1	29
negative regulation of MAP kinase activity	0.468508	1	1	29
regulation of sensory perception of pain	0.468508	1	1	29
neuron fate commitment	0.468508	1	1	29
fertilization	0.468508	1	1	29
lipid transport	0.468508	1	1	29
regulation of protein phosphorylation	0.468508	1	1	29
intracellular signal transduction	0.46995	1	5	209
regulation of long-term neuronal synaptic plasticity	0.479976	1	1	30
regulation of multicellular organism growth	0.479976	1	1	30
response to bacterium	0.479976	1	1	30
embryonic hindlimb morphogenesis	0.479976	1	1	30
neurotransmitter secretion	0.479976	1	1	30
negative regulation of blood pressure	0.479976	1	1	30
negative regulation of BMP signaling pathway	0.479976	1	1	30
activation of MAPKK activity	0.479976	1	1	30
developmental growth	0.479976	1	1	30
Ras protein signal transduction	0.479976	1	1	30
Rho protein signal transduction	0.479976	1	1	30
brain development	0.482363	1	5	212
negative regulation of gene expression	0.482687	1	2	75
GTP catabolic process	0.489649	1	2	76
ATP hydrolysis coupled proton transport	0.491197	1	1	31
response to starvation	0.491197	1	1	31
insulin secretion	0.491197	1	1	31
visual perception	0.496552	1	2	77
nucleosome assembly	0.496552	1	2	77
patterning of blood vessels	0.502176	1	1	32
positive regulation of interleukin-6 production	0.502176	1	1	32
branching morphogenesis of a tube	0.502176	1	1	32
actin cytoskeleton reorganization	0.502176	1	1	32
adult walking behavior	0.502176	1	1	32
adenylate cyclase-activating G-protein coupled receptor signaling pathway	0.512918	1	1	33
positive regulation of phosphorylation	0.512918	1	1	33
positive regulation of protein binding	0.512918	1	1	33
amino acid transmembrane transport	0.52343	1	1	34
heart morphogenesis	0.52343	1	1	34
cellular response to transforming growth factor beta stimulus	0.52343	1	1	34
positive regulation of B cell proliferation	0.52343	1	1	34
neural tube development	0.52343	1	1	34
sensory perception of smell	0.52343	1	1	34
axonogenesis	0.52356	1	2	81
cellular response to retinoic acid	0.533715	1	1	35
dendrite development	0.533715	1	1	35
regulation of synaptic plasticity	0.533715	1	1	35
tRNA processing	0.533715	1	1	35
ATP catabolic process	0.536694	1	2	83
negative regulation of transcription from RNA polymerase II promoter	0.542123	1	9	416
protein oligomerization	0.543779	1	1	36
heart looping	0.543779	1	1	36
ion transport	0.543779	1	1	36
response to axon injury	0.543779	1	1	36
cell maturation	0.543779	1	1	36
regulation of protein localization	0.553626	1	1	37
mitochondrion organization	0.553626	1	1	37
response to gamma radiation	0.553626	1	1	37
histone H3 acetylation	0.553626	1	1	37
signal transduction	0.558039	1	8	374
neuron projection morphogenesis	0.563261	1	1	38
actin filament organization	0.563261	1	1	38
positive regulation of catalytic activity	0.563261	1	1	38
determination of left/right symmetry	0.563261	1	1	38
keratinocyte differentiation	0.563261	1	1	38
response to zinc ion	0.563261	1	1	38
cellular response to tumor necrosis factor	0.563261	1	1	38
neuromuscular process controlling balance	0.563261	1	1	38
translation	0.569631	1	7	330
smoothened signaling pathway	0.572688	1	1	39
protein processing	0.572688	1	1	39
cytokinesis	0.572688	1	1	39
chromatin remodeling	0.572688	1	1	39
visual learning	0.572688	1	1	39
positive regulation of peptidyl-serine phosphorylation	0.581913	1	1	40
positive regulation of cAMP biosynthetic process	0.581913	1	1	40
G1/S transition of mitotic cell cycle	0.590938	1	1	41
branching involved in ureteric bud morphogenesis	0.590938	1	1	41
actin cytoskeleton organization	0.598562	1	2	93
somitogenesis	0.59977	1	1	42
skin development	0.59977	1	1	42
epithelial cell differentiation	0.59977	1	1	42
negative regulation of phosphatase activity	0.608411	1	1	43
regulation of cell migration	0.608411	1	1	43
positive regulation of T cell proliferation	0.608411	1	1	43
sensory perception of taste	0.616866	1	1	44
negative regulation of NF-kappaB transcription factor activity	0.616866	1	1	44
ovarian follicle development	0.616866	1	1	44
biological_process	0.623021	1	26	1262
BMP signaling pathway	0.625139	1	1	45
cell fate commitment	0.625139	1	1	45
camera-type eye development	0.633234	1	1	46
negative regulation of angiogenesis	0.633234	1	1	46
potassium ion transport	0.641154	1	1	47
response to amino acid stimulus	0.641154	1	1	47
neuron differentiation	0.643438	1	2	101
protein transport	0.645572	1	5	255
cerebral cortex development	0.648903	1	1	48
cell-cell signaling	0.663905	1	1	50
microtubule cytoskeleton organization	0.663905	1	1	50
protein polyubiquitination	0.671165	1	1	51
skeletal muscle tissue development	0.678268	1	1	52
calcium ion transmembrane transport	0.678268	1	1	52
blood coagulation	0.685218	1	1	53
protein complex assembly	0.685218	1	1	53
embryonic limb morphogenesis	0.692018	1	1	54
defense response to virus	0.692018	1	1	54
protein folding	0.698557	1	2	112
palate development	0.698671	1	1	55
microtubule-based movement	0.705181	1	1	56
response to heat	0.717784	1	1	58
neural tube closure	0.723882	1	1	59
activation of cysteine-type endopeptidase activity involved in apoptotic process	0.735687	1	1	61
protein localization	0.735687	1	1	61
spermatid development	0.741399	1	1	62
carbohydrate metabolic process	0.768164	1	1	67
spermatogenesis	0.768551	1	4	242
central nervous system development	0.782878	1	1	70
positive regulation of neuron differentiation	0.787572	1	1	71
locomotory behavior	0.787572	1	1	71
intracellular protein kinase cascade	0.805359	1	1	75
innate immune response	0.813687	1	1	77
homophilic cell adhesion	0.813687	1	1	77
cell cycle	0.813803	1	2	142
neuron projection development	0.817717	1	1	78
positive regulation of ERK1 and ERK2 cascade	0.817717	1	1	78
protein homooligomerization	0.828657	1	2	147
cell-cell adhesion	0.832985	1	1	82
calcium ion transport	0.846977	1	1	86
mitosis	0.87433	1	1	95
protein ubiquitination	0.875834	1	2	166
transcription; DNA-dependent	0.884684	1	9	583
regulation of transcription from RNA polymerase II promoter	0.888047	1	2	172
mRNA processing	0.903365	1	1	107
embryo development	0.917102	1	1	114
response to DNA damage stimulus	0.922375	1	1	117
protein phosphorylation	0.927612	1	4	330
in utero embryonic development	0.941834	1	2	209
cell division	0.944126	1	1	132
intracellular protein transport	0.951016	1	1	138
protein autophosphorylation	0.96152	1	1	149
detection of chemical stimulus involved in sensory perception of smell	0.999998	1	7	1196
G-protein coupled receptor signaling pathway	0.999999	1	9	1405

## Sheet: Biological Processes_Liver
S12 Table. Biological processes perturbed in Bcrp/Pgp dKO vs. WT rat brain frontal cortex, kidney and liver identified by enrichment of significantly altered genes
Liver
Enrichment Term	P-Value	Q-Bound	Present	Total
aging	3.32792e-07	0.00275485	16	178
response to drug	3.05831e-06	0.0126584	24	430
wound healing	4.24347e-05	0.117092	9	87
antigen processing and presentation of exogenous peptide antigen via MHC class II	8.16872e-05	0.169052	4	13
steroid metabolic process	0.000116955	0.19363	5	26
glucose 6-phosphate metabolic process	0.000228501	0.231681	3	7
negative regulation of signal transduction	0.000255935	0.231681	4	17
response to organic cyclic compound	0.00027719	0.231681	13	216
positive regulation of fatty acid beta-oxidation	0.000360425	0.231681	3	8
leukocyte migration involved in inflammatory response	0.000360425	0.231681	3	8
urate metabolic process	0.000360425	0.231681	3	8
maintenance of protein location in cell	0.000363837	0.231681	2	2
cellular protein complex disassembly	0.000363837	0.231681	2	2
response to estrogen stimulus	0.000407508	0.240954	8	93
positive regulation of transcription from RNA polymerase II promoter	0.000528227	0.291511	25	633
circadian rhythm	0.000614016	0.317676	6	55
drug metabolic process	0.000729441	0.355195	4	22
response to glucocorticoid stimulus	0.000796132	0.366132	9	128
glutathione biosynthetic process	0.00101757	0.371712	3	11
phosphorylated carbohydrate dephosphorylation	0.00107769	0.371712	2	3
neutrophil activation involved in immune response	0.00107769	0.371712	2	3
immunoglobulin production involved in immunoglobulin mediated immune response	0.00107769	0.371712	2	3
positive regulation of hyaluranon cable assembly	0.00107769	0.371712	2	3
negative regulation of receptor biosynthetic process	0.00107769	0.371712	2	3
positive regulation of calcium ion transport into cytosol	0.00133763	0.424001	3	12
negative regulation of apoptotic process	0.00137651	0.424001	15	321
positive regulation of apoptotic process	0.00146217	0.424001	12	227
response to peptide hormone stimulus	0.00147365	0.424001	8	113
leukotriene metabolic process	0.00171441	0.424001	3	13
positive regulation of glycogen biosynthetic process	0.00171441	0.424001	3	13
positive regulation of endocytosis	0.00171441	0.424001	3	13
glucose homeostasis	0.00174547	0.424001	6	67
glucose metabolic process	0.00178323	0.424001	5	46
cholesterol homeostasis	0.00178323	0.424001	5	46
intracellular transport of viral proteins in host cell	0.00212812	0.424001	2	4
common bile duct development	0.00212812	0.424001	2	4
male sex differentiation	0.00212812	0.424001	2	4
positive regulation of vesicle fusion	0.00212812	0.424001	2	4
pancreas development	0.00213182	0.424001	4	29
leukotriene biosynthetic process	0.00215125	0.424001	3	14
negative regulation of Notch signaling pathway	0.00215125	0.424001	3	14
lipid homeostasis	0.00215125	0.424001	3	14
glycogen metabolic process	0.00242318	0.457587	4	30
arachidonic acid metabolic process	0.00265124	0.457587	3	15
triglyceride metabolic process	0.00274078	0.457587	4	31
insulin secretion	0.00274078	0.457587	4	31
immune response	0.00287242	0.457587	9	154
response to organic substance	0.00306903	0.457587	8	127
multicellular organism growth	0.00308035	0.457587	5	52
regulation of blood pressure	0.00334892	0.457587	5	53
mammary gland development	0.00345923	0.457587	4	33
positive regulation of phosphorylation	0.00345923	0.457587	4	33
positive regulation of mesenchymal cell proliferation	0.00345923	0.457587	4	33
fructose 2;6-bisphosphate metabolic process	0.00350207	0.457587	2	5
cellular response to testosterone stimulus	0.00350207	0.457587	2	5
negative regulation of acute inflammatory response	0.00350207	0.457587	2	5
positive regulation of heterotypic cell-cell adhesion	0.00350207	0.457587	2	5
regulation of intestinal cholesterol absorption	0.00350207	0.457587	2	5
cellular response to chemical stimulus	0.00350207	0.457587	2	5
peptide transport	0.00350207	0.457587	2	5
glucose-6-phosphate transport	0.00350207	0.457587	2	5
humoral immune response mediated by circulating immunoglobulin	0.00350207	0.457587	2	5
very-low-density lipoprotein particle remodeling	0.00350207	0.457587	2	5
positive regulation of angiogenesis	0.00353776	0.457587	6	77
positive regulation of protein kinase B signaling cascade	0.00393592	0.501254	5	55
positive regulation of glucose transport	0.00518689	0.596348	2	6
elastic fiber assembly	0.00518689	0.596348	2	6
carnitine metabolic process	0.00518689	0.596348	2	6
negative regulation of macrophage derived foam cell differentiation	0.00518689	0.596348	2	6
regulation of fatty acid metabolic process	0.00518689	0.596348	2	6
activation of transmembrane receptor protein tyrosine kinase activity	0.00518689	0.596348	2	6
positive regulation of interleukin-1 beta production	0.00518689	0.596348	2	6
response to organic nitrogen	0.00571968	0.648596	5	60
positive regulation of cell growth	0.00613495	0.674193	5	61
steroid biosynthetic process	0.00618974	0.674193	3	20
cholesterol efflux	0.00618974	0.674193	3	20
insulin receptor signaling pathway	0.00635744	0.682645	4	39
male gonad development	0.00643227	0.682645	6	87
negative regulation of cytokine-mediated signaling pathway	0.00717024	0.693447	2	7
positive regulation of T cell differentiation in thymus	0.00717024	0.693447	2	7
tissue morphogenesis	0.00717024	0.693447	2	7
positive regulation of osteoblast proliferation	0.00717024	0.693447	2	7
membrane depolarization	0.00812948	0.693447	3	22
epithelial cell differentiation	0.00827364	0.693447	4	42
gluconeogenesis	0.00921843	0.693447	3	23
response to metal ion	0.00921843	0.693447	3	23
response to food	0.00921843	0.693447	3	23
negative regulation of protein binding	0.00921843	0.693447	3	23
embryonic pattern specification	0.00921843	0.693447	3	23
positive regulation of glucose metabolic process	0.00944018	0.693447	2	8
hepatocyte differentiation	0.00944018	0.693447	2	8
purinergic nucleotide receptor signaling pathway	0.00944018	0.693447	2	8
nucleoside metabolic process	0.00944018	0.693447	2	8
SMAD protein import into nucleus	0.00944018	0.693447	2	8
carbohydrate phosphorylation	0.00944018	0.693447	2	8
response to calcium ion	0.00965117	0.693447	5	68
positive regulation of protein kinase activity	0.00974067	0.693447	4	44
protein localization to nucleus	0.0103885	0.693447	3	24
cellular response to organic cyclic compound	0.0105335	0.693447	4	45
inflammatory response	0.0111209	0.693447	8	158
protein polymerization	0.0116407	0.693447	3	25
positive regulation of blood coagulation	0.0119851	0.693447	2	9
response to molecule of bacterial origin	0.0119851	0.693447	2	9
triglyceride biosynthetic process	0.0119851	0.693447	2	9
negative regulation of gluconeogenesis	0.0119851	0.693447	2	9
positive regulation of insulin-like growth factor receptor signaling pathway	0.0119851	0.693447	2	9
amine metabolic process	0.0119851	0.693447	2	9
triglyceride catabolic process	0.0119851	0.693447	2	9
glycogen catabolic process	0.0119851	0.693447	2	9
negative regulation of JAK-STAT cascade	0.0119851	0.693447	2	9
intrinsic apoptotic signaling pathway in response to endoplasmic reticulum stress	0.0119851	0.693447	2	9
cellular response to vitamin D	0.0119851	0.693447	2	9
calcium ion import	0.0119851	0.693447	2	9
negative regulation of bone resorption	0.0119851	0.693447	2	9
drug transport	0.0119851	0.693447	2	9
positive regulation of MAPK cascade	0.0128791	0.693447	5	73
positive regulation of cell migration	0.0129494	0.693447	6	101
reactive oxygen species metabolic process	0.0129759	0.693447	3	26
response to lipopolysaccharide	0.01329	0.693447	9	196
cellular response to insulin stimulus	0.0136023	0.693447	5	74
response to estradiol stimulus	0.0140417	0.693447	7	133
positive regulation of bone mineralization	0.014395	0.693447	3	27
response to stress	0.0145811	0.693447	7	134
response to muscle activity	0.0147937	0.693447	2	10
positive regulation of endopeptidase activity	0.0147937	0.693447	2	10
salivary gland morphogenesis	0.0147937	0.693447	2	10
drug transmembrane transport	0.0147937	0.693447	2	10
positive regulation of acute inflammatory response	0.0147937	0.693447	2	10
cell-cell signaling	0.0151195	0.693447	4	50
defense response to bacterium	0.0151297	0.693447	5	76
outflow tract morphogenesis	0.0158985	0.693447	3	28
brown fat cell differentiation	0.017487	0.693447	3	29
cellular response to glucocorticoid stimulus	0.017487	0.693447	3	29
lipid transport	0.017487	0.693447	3	29
response to virus	0.0176292	0.693447	5	79
regulation of fat cell differentiation	0.0178551	0.693447	2	11
reproductive structure development	0.0178551	0.693447	2	11
hippocampus development	0.0183913	0.693447	4	53
protein complex assembly	0.0183913	0.693447	4	53
pattern specification process	0.0185195	0.693447	5	80
protein localization in mitochondrion	0.0190995	0.693447	1	1
multicellular organismal protein catabolic process	0.0190995	0.693447	1	1
detection of hypoxia	0.0190995	0.693447	1	1
taurine transport	0.0190995	0.693447	1	1
negative regulation of triglyceride biosynthetic process	0.0190995	0.693447	1	1
negative regulation of vascular wound healing	0.0190995	0.693447	1	1
positive regulation of mast cell cytokine production	0.0190995	0.693447	1	1
signal transduction by p53 class mediator resulting in induction of anoikis	0.0190995	0.693447	1	1
cellular response to gravity	0.0190995	0.693447	1	1
tricarboxylic acid transport	0.0190995	0.693447	1	1
aflatoxin metabolic process	0.0190995	0.693447	1	1
regulation of female gonad development	0.0190995	0.693447	1	1
striated muscle cell development	0.0190995	0.693447	1	1
negative regulation of pancreatic A cell differentiation	0.0190995	0.693447	1	1
patched ligand maturation	0.0190995	0.693447	1	1
negative regulation of integrin biosynthetic process	0.0190995	0.693447	1	1
transcription from RNA polymerase I promoter	0.0190995	0.693447	1	1
mesonephric epithelium development	0.0190995	0.693447	1	1
camera-type eye photoreceptor cell fate commitment	0.0190995	0.693447	1	1
molybdopterin cofactor metabolic process	0.0190995	0.693447	1	1
negative regulation of odontogenesis of dentin-containing tooth	0.0190995	0.693447	1	1
vestibular reflex	0.0190995	0.693447	1	1
heparan sulfate proteoglycan catabolic process	0.0190995	0.693447	1	1
cyclic nucleotide catabolic process	0.0190995	0.693447	1	1
detection of glucose	0.0190995	0.693447	1	1
negative regulation of endothelial cell chemotaxis to fibroblast growth factor	0.0190995	0.693447	1	1
regulation of Rap protein signal transduction	0.0190995	0.693447	1	1
quorum sensing involved in interaction with host	0.0190995	0.693447	1	1
antigen processing and presentation of endogenous peptide antigen via MHC class Ib via ER pathway; TAP-dependent	0.0190995	0.693447	1	1
positive regulation of erythrocyte aggregation	0.0190995	0.693447	1	1
negative regulation of stomach neuroendocrine cell differentiation	0.0190995	0.693447	1	1
lamellipodium assembly involved in ameboidal cell migration	0.0190995	0.693447	1	1
positive regulation of antigen processing and presentation	0.0190995	0.693447	1	1
leading edge cell differentiation	0.0190995	0.693447	1	1
positive regulation of metanephric cap mesenchymal cell proliferation	0.0190995	0.693447	1	1
negative regulation of smooth muscle cell-matrix adhesion	0.0190995	0.693447	1	1
cellular response to type I interferon	0.0190995	0.693447	1	1
negative regulation of elastin biosynthetic process	0.0190995	0.693447	1	1
desmosome organization	0.0190995	0.693447	1	1
branch elongation involved in ureteric bud branching	0.0190995	0.693447	1	1
protein palmitoleylation	0.0190995	0.693447	1	1
negative regulation of eye pigmentation	0.0190995	0.693447	1	1
intussusceptive angiogenesis	0.0190995	0.693447	1	1
regulation of developmental growth	0.0190995	0.693447	1	1
L-alanine catabolic process; by transamination	0.0190995	0.693447	1	1
extension of a leading process involved in cell motility in cerebral cortex radial glia guided migration	0.0190995	0.693447	1	1
DNA conformation change	0.0190995	0.693447	1	1
regulation of peptidase activity	0.0190995	0.693447	1	1
activation of prostate induction by androgen receptor signaling pathway	0.0190995	0.693447	1	1
hepatoblast differentiation	0.0190995	0.693447	1	1
negative regulation of somatostatin secretion	0.0190995	0.693447	1	1
negative regulation of helicase activity	0.0190995	0.693447	1	1
regulation of skeletal muscle tissue regeneration	0.0190995	0.693447	1	1
microtubule polymerization or depolymerization	0.0190995	0.693447	1	1
notochord cell development	0.0190995	0.693447	1	1
positive regulation of intestinal epithelial structure maintenance	0.0190995	0.693447	1	1
sodium-dependent organic cation transport	0.0190995	0.693447	1	1
hepoxilin biosynthetic process	0.0190995	0.693447	1	1
L-lysine catabolic process to acetyl-CoA via L-pipecolate	0.0190995	0.693447	1	1
B cell chemotaxis across high endothelial venule	0.0190995	0.693447	1	1
lateral inhibition	0.0190995	0.693447	1	1
negative regulation of interleukin-1-mediated signaling pathway	0.0190995	0.693447	1	1
B cell affinity maturation	0.0190995	0.693447	1	1
positive regulation of antigen processing and presentation of peptide antigen via MHC class I	0.0190995	0.693447	1	1
ergosterol biosynthetic process	0.0190995	0.693447	1	1
positive regulation of alpha-beta T cell activation	0.0190995	0.693447	1	1
lymphocyte chemotaxis across high endothelial venule	0.0190995	0.693447	1	1
negative regulation of mesenchymal stem cell apoptotic process involved in nephron morphogenesis	0.0190995	0.693447	1	1
negative regulation of neuron migration	0.0190995	0.693447	1	1
cellular response to vitamin A	0.0190995	0.693447	1	1
beta-alanine transport	0.0190995	0.693447	1	1
tricarboxylic acid transmembrane transport	0.0190995	0.693447	1	1
male somatic sex determination	0.0190995	0.693447	1	1
chronological cell aging	0.0190995	0.693447	1	1
negative regulation of mitotic prometaphase	0.0190995	0.693447	1	1
low-density lipoprotein particle receptor biosynthetic process	0.0190995	0.693447	1	1
initiation of primordial ovarian follicle growth	0.0190995	0.693447	1	1
T cell selection	0.0190995	0.693447	1	1
positive regulation of leukotriene production involved in inflammatory response	0.0190995	0.693447	1	1
nicotine metabolic process	0.0190995	0.693447	1	1
epinephrine secretion	0.0190995	0.693447	1	1
positive regulation of leukocyte apoptotic process	0.0190995	0.693447	1	1
protein-lipid complex assembly	0.0190995	0.693447	1	1
postganglionic parasympathetic nervous system development	0.0190995	0.693447	1	1
hepatic duct development	0.0190995	0.693447	1	1
endothelial cell chemotaxis to fibroblast growth factor	0.0190995	0.693447	1	1
induction by virus of host cell-cell fusion	0.0190995	0.693447	1	1
aflatoxin catabolic process	0.0190995	0.693447	1	1
cell-cell adhesion	0.0203877	0.735926	5	82
antigen processing and presentation	0.0209201	0.735926	3	31
triglyceride homeostasis	0.0211586	0.735926	2	12
phosphate-containing compound metabolic process	0.0211586	0.735926	2	12
retinoic acid metabolic process	0.0211586	0.735926	2	12
regulation of osteoblast differentiation	0.0211586	0.735926	2	12
regulation of proteasomal protein catabolic process	0.0211586	0.735926	2	12
regulation of ERK1 and ERK2 cascade	0.0211586	0.735926	2	12
organ induction	0.0211586	0.735926	2	12
response to insecticide	0.0211586	0.735926	2	12
regulation of apoptotic process	0.0222328	0.770055	6	114
organ regeneration	0.0223749	0.771749	5	84
positive regulation of cell adhesion	0.022765	0.775508	3	32
positive regulation of cysteine-type endopeptidase activity involved in apoptotic process	0.022765	0.775508	3	32
response to electrical stimulus	0.022765	0.775508	3	32
response to cytokine stimulus	0.023414	0.794349	5	85
regulation of mitochondrial membrane permeability	0.0246939	0.813209	2	13
steroid hormone mediated signaling pathway	0.0246939	0.813209	2	13
T cell costimulation	0.0246939	0.813209	2	13
monocyte differentiation	0.0246939	0.813209	2	13
regulation of sodium ion transport	0.0246939	0.813209	2	13
ventricular septum development	0.0246939	0.813209	2	13
negative regulation of MAPK cascade	0.0246939	0.813209	2	13
positive regulation of epithelial cell proliferation	0.0247558	0.813209	4	58
eating behavior	0.0267117	0.862809	3	34
regulation of cell differentiation	0.0267117	0.862809	3	34
response to inorganic substance	0.0267117	0.862809	3	34
fatty acid oxidation	0.028451	0.862809	2	14
defense response to Gram-negative bacterium	0.028451	0.862809	2	14
embryonic camera-type eye morphogenesis	0.028451	0.862809	2	14
bile acid metabolic process	0.028451	0.862809	2	14
regulation of peptidyl-tyrosine phosphorylation	0.028451	0.862809	2	14
cellular response to estradiol stimulus	0.028451	0.862809	2	14
positive regulation of cell division	0.0288132	0.862809	3	35
cell adhesion	0.0301191	0.862809	9	226
cell surface receptor signaling pathway	0.0306944	0.862809	4	62
protein oligomerization	0.0309997	0.862809	3	36
cell maturation	0.0309997	0.862809	3	36
negative regulation of cell death	0.0309997	0.862809	3	36
response to caffeine	0.0324201	0.862809	2	15
glycogen biosynthetic process	0.0324201	0.862809	2	15
positive regulation of peptidyl-threonine phosphorylation	0.0324201	0.862809	2	15
positive regulation of leukocyte migration	0.0324201	0.862809	2	15
response to methylmercury	0.0324201	0.862809	2	15
response to arsenic-containing substance	0.0324201	0.862809	2	15
muscle organ development	0.0332709	0.862809	3	37
regulation of gene expression	0.0341761	0.862809	5	94
skeletal system morphogenesis	0.0356263	0.862809	3	38
positive regulation of catalytic activity	0.0356263	0.862809	3	38
regulation of angiogenesis	0.036592	0.862809	2	16
acute inflammatory response	0.036592	0.862809	2	16
cytolysis	0.036592	0.862809	2	16
positive regulation of T cell mediated cytotoxicity	0.036592	0.862809	2	16
positive regulation of Rho GTPase activity	0.036592	0.862809	2	16
hypoxanthine metabolic process	0.0378352	0.862809	1	2
endosome to lysosome transport via multivesicular body sorting pathway	0.0378352	0.862809	1	2
trochlear nerve development	0.0378352	0.862809	1	2
oculomotor nerve development	0.0378352	0.862809	1	2
negative regulation of intestinal phytosterol absorption	0.0378352	0.862809	1	2
mitochondrial electron transport; cytochrome c to oxygen	0.0378352	0.862809	1	2
phospholipid transfer to membrane	0.0378352	0.862809	1	2
antigen processing and presentation of endogenous peptide antigen via MHC class I	0.0378352	0.862809	1	2
canonical Wnt receptor signaling pathway involved in mesenchymal stem cell differentiation	0.0378352	0.862809	1	2
regulation of dopamine uptake involved in synaptic transmission	0.0378352	0.862809	1	2
antibiotic transport	0.0378352	0.862809	1	2
urate biosynthetic process	0.0378352	0.862809	1	2
positive regulation of type III hypersensitivity	0.0378352	0.862809	1	2
regulation of timing of neuron differentiation	0.0378352	0.862809	1	2
multicellular organismal lipid catabolic process	0.0378352	0.862809	1	2
nuclear migration along microfilament	0.0378352	0.862809	1	2
pantothenate metabolic process	0.0378352	0.862809	1	2
positive regulation of integrin biosynthetic process	0.0378352	0.862809	1	2
autocrine signaling	0.0378352	0.862809	1	2
negative regulation of inner ear receptor cell differentiation	0.0378352	0.862809	1	2
DNA catabolic process; exonucleolytic	0.0378352	0.862809	1	2
biphenyl catabolic process	0.0378352	0.862809	1	2
negative regulation of cellular response to growth factor stimulus	0.0378352	0.862809	1	2
axial mesoderm formation	0.0378352	0.862809	1	2
nucleotide-binding oligomerization domain containing 1 signaling pathway	0.0378352	0.862809	1	2
anoikis	0.0378352	0.862809	1	2
glycine biosynthetic process; by transamination of glyoxylate	0.0378352	0.862809	1	2
nitric oxide homeostasis	0.0378352	0.862809	1	2
regulation of fatty acid oxidation	0.0378352	0.862809	1	2
hypoxanthine biosynthetic process	0.0378352	0.862809	1	2
lateral sprouting involved in mammary gland duct morphogenesis	0.0378352	0.862809	1	2
inter-male aggressive behavior	0.0378352	0.862809	1	2
nucleotide catabolic process	0.0378352	0.862809	1	2
regulation of fibrinolysis	0.0378352	0.862809	1	2
acylglycerol catabolic process	0.0378352	0.862809	1	2
positive regulation of monooxygenase activity	0.0378352	0.862809	1	2
apoptotic process involved in heart morphogenesis	0.0378352	0.862809	1	2
carnitine transport	0.0378352	0.862809	1	2
regulation of hair follicle development	0.0378352	0.862809	1	2
regulation of mitochondrial fission	0.0378352	0.862809	1	2
positive regulation of type I hypersensitivity	0.0378352	0.862809	1	2
myoblast development	0.0378352	0.862809	1	2
positive regulation of wound healing	0.0378352	0.862809	1	2
negative regulation of interferon-gamma-mediated signaling pathway	0.0378352	0.862809	1	2
negative regulation of G2 phase of mitotic cell cycle	0.0378352	0.862809	1	2
postsynaptic membrane organization	0.0378352	0.862809	1	2
cytosol to ER transport	0.0378352	0.862809	1	2
pore complex assembly	0.0378352	0.862809	1	2
gall bladder development	0.0378352	0.862809	1	2
negative regulation of glomerular mesangial cell proliferation	0.0378352	0.862809	1	2
regulation of cholesterol transport	0.0378352	0.862809	1	2
citrate transport	0.0378352	0.862809	1	2
cuticle development	0.0378352	0.862809	1	2
primary lung bud formation	0.0378352	0.862809	1	2
positive regulation of glucagon secretion	0.0378352	0.862809	1	2
vitelline membrane formation	0.0378352	0.862809	1	2
caveola assembly	0.0378352	0.862809	1	2
negative regulation of auditory receptor cell differentiation	0.0378352	0.862809	1	2
positive regulation of cytoskeleton organization	0.0378352	0.862809	1	2
positive regulation of nuclear-transcribed mRNA poly(A) tail shortening	0.0378352	0.862809	1	2
cellular ketone metabolic process	0.0378352	0.862809	1	2
response to sulfur dioxide	0.0378352	0.862809	1	2
B cell chemotaxis	0.0378352	0.862809	1	2
metanephric mesenchymal cell proliferation involved in metanephros development	0.0378352	0.862809	1	2
mast cell secretory granule organization	0.0378352	0.862809	1	2
negative regulation of double-strand break repair	0.0378352	0.862809	1	2
guanine salvage	0.0378352	0.862809	1	2
NAD transport	0.0378352	0.862809	1	2
nephrogenic mesenchyme morphogenesis	0.0378352	0.862809	1	2
response to lipid hydroperoxide	0.0378352	0.862809	1	2
negative regulation of forebrain neuron differentiation	0.0378352	0.862809	1	2
negative regulation of intestinal cholesterol absorption	0.0378352	0.862809	1	2
tubulin complex assembly	0.0378352	0.862809	1	2
GMP salvage	0.0378352	0.862809	1	2
canonical Wnt receptor signaling pathway involved in osteoblast differentiation	0.0378352	0.862809	1	2
pigment granule organization	0.0378352	0.862809	1	2
antigen processing and presentation of endogenous peptide antigen via MHC class I via ER pathway; TAP-dependent	0.0378352	0.862809	1	2
Fc receptor mediated stimulatory signaling pathway	0.0378352	0.862809	1	2
aortic smooth muscle cell differentiation	0.0378352	0.862809	1	2
peptide antigen transport	0.0378352	0.862809	1	2
activation of Rap GTPase activity	0.0378352	0.862809	1	2
smoothened signaling pathway	0.0380654	0.865674	3	39
anti-apoptosis	0.0387642	0.87915	6	130
response to cAMP	0.0392008	0.886623	4	67
ureteric bud development	0.0405875	0.903703	3	40
fatty acid biosynthetic process	0.0405875	0.903703	3	40
positive regulation of fibroblast proliferation	0.0405875	0.903703	3	40
camera-type eye morphogenesis	0.0409573	0.903703	2	17
positive regulation of Ras protein signal transduction	0.0409573	0.903703	2	17
positive regulation of collagen biosynthetic process	0.0409573	0.903703	2	17
regulation of lipid metabolic process	0.0409573	0.903703	2	17
hydrogen peroxide catabolic process	0.0409573	0.903703	2	17
organ morphogenesis	0.0410476	0.903703	4	68
sodium ion transport	0.0410476	0.903703	4	68
positive regulation of sequence-specific DNA binding transcription factor activity	0.0429431	0.942925	4	69
response to reactive oxygen species	0.0455073	0.961445	2	18
SMAD protein signal transduction	0.0455073	0.961445	2	18
apoptotic DNA fragmentation	0.0455073	0.961445	2	18
positive regulation of protein phosphorylation	0.0459539	0.961445	5	102
positive regulation of neuron differentiation	0.0468797	0.961445	4	71
angiogenesis	0.047942	0.961445	6	137
response to antibiotic	0.0486447	0.961445	3	43
positive regulation of DNA replication	0.0486447	0.961445	3	43
cellular response to lipopolysaccharide	0.0489207	0.961445	4	72
homeostasis of number of cells within a tissue	0.0502334	0.961445	2	19
regulation of action potential in neuron	0.0502334	0.961445	2	19
male genitalia development	0.0502334	0.961445	2	19
mammary gland alveolus development	0.0502334	0.961445	2	19
cellular response to extracellular stimulus	0.0502334	0.961445	2	19
response to growth factor stimulus	0.0502334	0.961445	2	19
positive regulation of protein secretion	0.0502334	0.961445	2	19
cell differentiation	0.0525405	0.961445	9	251
dephosphorylation	0.0544169	0.961445	3	45
biosynthetic process	0.0551271	0.961445	2	20
regulation of mitotic cell cycle	0.0551271	0.961445	2	20
cholesterol transport	0.0551271	0.961445	2	20
negative regulation of phosphorylation	0.0551271	0.961445	2	20
positive regulation of cholesterol homeostasis	0.056214	0.961445	1	3
negative regulation of toll-like receptor 4 signaling pathway	0.056214	0.961445	1	3
tertiary branching involved in mammary gland duct morphogenesis	0.056214	0.961445	1	3
negative regulation of pro-B cell differentiation	0.056214	0.961445	1	3
response to anoxia	0.056214	0.961445	1	3
menstrual cycle phase	0.056214	0.961445	1	3
negative regulation of plasma membrane long-chain fatty acid transport	0.056214	0.961445	1	3
regulation of prostatic bud formation	0.056214	0.961445	1	3
cellular glucuronidation	0.056214	0.961445	1	3
antigen processing and presentation of exogenous protein antigen via MHC class Ib; TAP-dependent	0.056214	0.961445	1	3
ossification involved in bone remodeling	0.056214	0.961445	1	3
negative regulation of plasma lipoprotein particle oxidation	0.056214	0.961445	1	3
response to iron(III) ion	0.056214	0.961445	1	3
response to triglyceride	0.056214	0.961445	1	3
regulation of establishment of protein localization in plasma membrane	0.056214	0.961445	1	3
wound healing; spreading of cells	0.056214	0.961445	1	3
opioid receptor signaling pathway	0.056214	0.961445	1	3
serotonin secretion by platelet	0.056214	0.961445	1	3
positive regulation of luteinizing hormone secretion	0.056214	0.961445	1	3
glyoxylate catabolic process	0.056214	0.961445	1	3
positive regulation of protein modification process	0.056214	0.961445	1	3
positive regulation of cytolysis	0.056214	0.961445	1	3
muscular septum morphogenesis	0.056214	0.961445	1	3
circadian sleep/wake cycle; REM sleep	0.056214	0.961445	1	3
lauric acid metabolic process	0.056214	0.961445	1	3
negative regulation of plasminogen activation	0.056214	0.961445	1	3
notochord morphogenesis	0.056214	0.961445	1	3
positive regulation of interleukin-1 alpha secretion	0.056214	0.961445	1	3
protection from natural killer cell mediated cytotoxicity	0.056214	0.961445	1	3
lipoxygenase pathway	0.056214	0.961445	1	3
nuclear matrix anchoring at nuclear membrane	0.056214	0.961445	1	3
negative regulation of intracellular transport	0.056214	0.961445	1	3
5-phosphoribose 1-diphosphate biosynthetic process	0.056214	0.961445	1	3
antigen processing and presentation of exogenous peptide antigen via MHC class I	0.056214	0.961445	1	3
retinal pigment epithelium development	0.056214	0.961445	1	3
virus-infected cell apoptotic process	0.056214	0.961445	1	3
purine base metabolic process	0.056214	0.961445	1	3
monocyte aggregation	0.056214	0.961445	1	3
positive regulation of type IIa hypersensitivity	0.056214	0.961445	1	3
succinate transmembrane transport	0.056214	0.961445	1	3
negative regulation of vascular endothelial growth factor receptor signaling pathway	0.056214	0.961445	1	3
cytoplasmic sequestering of NF-kappaB	0.056214	0.961445	1	3
plasma cell differentiation	0.056214	0.961445	1	3
circadian sleep/wake cycle	0.056214	0.961445	1	3
mesenchyme development	0.056214	0.961445	1	3
regulation of blood vessel endothelial cell migration	0.056214	0.961445	1	3
sterol transport	0.056214	0.961445	1	3
membrane budding	0.056214	0.961445	1	3
drug export	0.056214	0.961445	1	3
adenine salvage	0.056214	0.961445	1	3
cellular response to potassium ion starvation	0.056214	0.961445	1	3
negative regulation of tyrosine phosphorylation of Stat5 protein	0.056214	0.961445	1	3
negative regulation of cell adhesion mediated by integrin	0.056214	0.961445	1	3
natural killer cell mediated cytotoxicity	0.056214	0.961445	1	3
positive regulation of ceramide biosynthetic process	0.056214	0.961445	1	3
negative regulation of protein processing	0.056214	0.961445	1	3
negative regulation of cell volume	0.056214	0.961445	1	3
regulation of endothelial cell differentiation	0.056214	0.961445	1	3
positive regulation of mitochondrial fission	0.056214	0.961445	1	3
viral entry into host cell	0.056214	0.961445	1	3
phosphate ion transmembrane transport	0.056214	0.961445	1	3
receptor internalization involved in canonical Wnt receptor signaling pathway	0.056214	0.961445	1	3
cardiac neural crest cell development involved in outflow tract morphogenesis	0.056214	0.961445	1	3
auditory receptor cell fate determination	0.056214	0.961445	1	3
protoporphyrinogen IX metabolic process	0.056214	0.961445	1	3
antigen processing and presentation of peptide antigen	0.056214	0.961445	1	3
protein geranylgeranylation	0.056214	0.961445	1	3
response to platinum ion	0.056214	0.961445	1	3
innate immune response in mucosa	0.056214	0.961445	1	3
regulation of telomere maintenance	0.056214	0.961445	1	3
fat pad development	0.056214	0.961445	1	3
lens fiber cell morphogenesis	0.056214	0.961445	1	3
retinoic acid catabolic process	0.056214	0.961445	1	3
T cell mediated immunity	0.056214	0.961445	1	3
phagolysosome assembly	0.056214	0.961445	1	3
positive regulation of NFAT protein import into nucleus	0.056214	0.961445	1	3
vascular wound healing	0.056214	0.961445	1	3
negative regulation of alpha-beta T cell differentiation	0.056214	0.961445	1	3
regulation of removal of superoxide radicals	0.056214	0.961445	1	3
cGMP metabolic process	0.056214	0.961445	1	3
cellular response to pH	0.056214	0.961445	1	3
succinate transport	0.056214	0.961445	1	3
metanephric mesenchyme morphogenesis	0.056214	0.961445	1	3
second-messenger-mediated signaling	0.056214	0.961445	1	3
cardiac conduction system development	0.056214	0.961445	1	3
signal transduction	0.056485	0.964088	12	374
negative regulation of protein kinase activity	0.0574204	0.978038	3	46
response to insulin stimulus	0.0575668	0.978518	4	76
response to mechanical stimulus	0.059848	1	4	77
response to vitamin D	0.0601805	1	2	21
cellular response to starvation	0.0601805	1	2	21
negative regulation of proteolysis	0.0601805	1	2	21
melanocyte differentiation	0.0601805	1	2	21
regulation of cell growth	0.0605008	1	3	47
lipid metabolic process	0.0645526	1	4	79
positive regulation of pathway-restricted SMAD protein phosphorylation	0.0653856	1	2	22
filopodium assembly	0.0653856	1	2	22
cellular response to dexamethasone stimulus	0.0653856	1	2	22
release of cytochrome c from mitochondria	0.0653856	1	2	22
embryo development	0.0676381	1	5	114
leukocyte cell-cell adhesion	0.0707348	1	2	23
osteoclast differentiation	0.0707348	1	2	23
negative regulation of fibroblast proliferation	0.0707348	1	2	23
spinal cord development	0.0707348	1	2	23
phospholipid metabolic process	0.0707348	1	2	23
integrin-mediated signaling pathway	0.0735689	1	3	51
epoxygenase P450 pathway	0.0742426	1	1	4
cellular response to epinephrine stimulus	0.0742426	1	1	4
chondrocyte proliferation	0.0742426	1	1	4
pathogenesis	0.0742426	1	1	4
negative regulation of wound healing	0.0742426	1	1	4
midbrain-hindbrain boundary morphogenesis	0.0742426	1	1	4
acetyl-CoA biosynthetic process	0.0742426	1	1	4
negative regulation of cholesterol storage	0.0742426	1	1	4
regulation of glycolysis	0.0742426	1	1	4
negative regulation of CREB transcription factor activity	0.0742426	1	1	4
negative regulation of sequestering of triglyceride	0.0742426	1	1	4
negative regulation of extrinsic apoptotic signaling pathway in absence of ligand	0.0742426	1	1	4
positive regulation of coagulation	0.0742426	1	1	4
negative regulation of immature T cell proliferation in thymus	0.0742426	1	1	4
dendritic spine development	0.0742426	1	1	4
regulation of lamellipodium assembly	0.0742426	1	1	4
ribose phosphate metabolic process	0.0742426	1	1	4
negative regulation of defense response to virus by host	0.0742426	1	1	4
microglial cell activation	0.0742426	1	1	4
negative regulation of T cell differentiation in thymus	0.0742426	1	1	4
negative regulation of lipoprotein lipase activity	0.0742426	1	1	4
positive regulation of sequestering of triglyceride	0.0742426	1	1	4
negative regulation of macrophage cytokine production	0.0742426	1	1	4
nucleotide-binding oligomerization domain containing 2 signaling pathway	0.0742426	1	1	4
hyaluronan metabolic process	0.0742426	1	1	4
Fc-epsilon receptor signaling pathway	0.0742426	1	1	4
epithelial cell morphogenesis	0.0742426	1	1	4
negative regulation of prostatic bud formation	0.0742426	1	1	4
icosanoid biosynthetic process	0.0742426	1	1	4
negative regulation of B cell apoptotic process	0.0742426	1	1	4
regulation of macrophage activation	0.0742426	1	1	4
regulation of cAMP metabolic process	0.0742426	1	1	4
morphogenesis of an epithelial fold	0.0742426	1	1	4
vascular smooth muscle cell development	0.0742426	1	1	4
positive regulation of protein kinase A signaling cascade	0.0742426	1	1	4
negative regulation of keratinocyte proliferation	0.0742426	1	1	4
notochord formation	0.0742426	1	1	4
regulation of secondary heart field cardioblast proliferation	0.0742426	1	1	4
hindbrain morphogenesis	0.0742426	1	1	4
sterol metabolic process	0.0742426	1	1	4
cellular response to leptin stimulus	0.0742426	1	1	4
positive regulation of mesenchymal to epithelial transition involved in metanephros morphogenesis	0.0742426	1	1	4
negative regulation of membrane protein ectodomain proteolysis	0.0742426	1	1	4
negative regulation of stem cell differentiation	0.0742426	1	1	4
stem cell proliferation	0.0742426	1	1	4
embryonic skeletal joint development	0.0742426	1	1	4
generation of ovulation cycle rhythm	0.0742426	1	1	4
neurotransmitter receptor metabolic process	0.0742426	1	1	4
positive regulation of integrin activation	0.0742426	1	1	4
caveolin-mediated endocytosis	0.0742426	1	1	4
NADP metabolic process	0.0742426	1	1	4
positive regulation of glucokinase activity	0.0742426	1	1	4
female genitalia development	0.0742426	1	1	4
regulation of gene silencing	0.0742426	1	1	4
positive regulation of B cell apoptotic process	0.0742426	1	1	4
purine ribonucleoside salvage	0.0742426	1	1	4
secretion of lysosomal enzymes	0.0742426	1	1	4
gliogenesis	0.0742426	1	1	4
cellular extravasation	0.0742426	1	1	4
negative regulation of ion transport	0.0742426	1	1	4
peroxisome membrane biogenesis	0.0742426	1	1	4
positive regulation of ureteric bud formation	0.0742426	1	1	4
regulation of platelet activation	0.0742426	1	1	4
response to low-density lipoprotein particle stimulus	0.0742426	1	1	4
neutrophil mediated immunity	0.0742426	1	1	4
negative regulation of monocyte differentiation	0.0742426	1	1	4
regulation of myotube differentiation	0.0742426	1	1	4
phospholipid translocation	0.0742426	1	1	4
negative regulation of lipid storage	0.0742426	1	1	4
protein acetylation	0.0742426	1	1	4
negative regulation of cell division	0.0742426	1	1	4
regulation of morphogenesis of a branching structure	0.0742426	1	1	4
linoleic acid metabolic process	0.0742426	1	1	4
sodium-dependent phosphate transport	0.0742426	1	1	4
canalicular bile acid transport	0.0742426	1	1	4
negative regulation of mast cell apoptotic process	0.0742426	1	1	4
cardiac muscle cell differentiation	0.0762209	1	2	24
release of sequestered calcium ion into cytosol	0.0762209	1	2	24
regulation of insulin secretion	0.0762209	1	2	24
platelet-derived growth factor receptor signaling pathway	0.0762209	1	2	24
negative regulation of T cell proliferation	0.0762209	1	2	24
vasculogenesis	0.0770166	1	3	52
osteoblast differentiation	0.0770166	1	3	52
lactation	0.0770166	1	3	52
nervous system development	0.0772547	1	6	155
negative regulation of cell proliferation	0.0795627	1	9	273
maternal process involved in female pregnancy	0.0818365	1	2	25
face morphogenesis	0.0818365	1	2	25
cellular process	0.0818365	1	2	25
intracellular receptor mediated signaling pathway	0.0818365	1	2	25
cell development	0.0818365	1	2	25
lysosome organization	0.0818365	1	2	25
Notch signaling pathway	0.0841201	1	3	54
regulation of catalytic activity	0.0841201	1	3	54
response to nutrient	0.0847589	1	5	122
response to glucose stimulus	0.0852217	1	4	87
G2/M transition of mitotic cell cycle	0.0875749	1	2	26
positive regulation of BMP signaling pathway	0.0875749	1	2	26
protein kinase B signaling cascade	0.0875749	1	2	26
positive regulation of cytokine secretion	0.0875749	1	2	26
lipid catabolic process	0.0877733	1	3	55
cell proliferation	0.0888596	1	6	161
microtubule-based movement	0.0914923	1	3	56
microtubule polymerization	0.0919277	1	1	5
quaternary ammonium group transport	0.0919277	1	1	5
cellular response to UV-B	0.0919277	1	1	5
positive regulation of dendrite development	0.0919277	1	1	5
activation of pro-apoptotic gene products	0.0919277	1	1	5
angiogenesis involved in wound healing	0.0919277	1	1	5
positive regulation of gluconeogenesis	0.0919277	1	1	5
positive regulation of keratinocyte migration	0.0919277	1	1	5
AMP biosynthetic process	0.0919277	1	1	5
apoptotic process involved in morphogenesis	0.0919277	1	1	5
cell adhesion mediated by integrin	0.0919277	1	1	5
cytoskeletal anchoring at nuclear membrane	0.0919277	1	1	5
frontal suture morphogenesis	0.0919277	1	1	5
positive regulation of cell-cell adhesion mediated by integrin	0.0919277	1	1	5
locomotor rhythm	0.0919277	1	1	5
IMP salvage	0.0919277	1	1	5
peroxisome fission	0.0919277	1	1	5
enamel mineralization	0.0919277	1	1	5
alpha-beta T cell differentiation	0.0919277	1	1	5
atrioventricular valve morphogenesis	0.0919277	1	1	5
collagen metabolic process	0.0919277	1	1	5
positive regulation of growth	0.0919277	1	1	5
positive regulation of fatty acid oxidation	0.0919277	1	1	5
positive regulation of monocyte differentiation	0.0919277	1	1	5
positive regulation of hair follicle development	0.0919277	1	1	5
chronic inflammatory response to antigenic stimulus	0.0919277	1	1	5
G-protein coupled receptor signaling pathway coupled to cGMP nucleotide second messenger	0.0919277	1	1	5
B cell apoptotic process	0.0919277	1	1	5
negative regulation of secretion	0.0919277	1	1	5
sulfation	0.0919277	1	1	5
heme metabolic process	0.0919277	1	1	5
cellular glucose homeostasis	0.0919277	1	1	5
macrophage activation involved in immune response	0.0919277	1	1	5
neutrophil degranulation	0.0919277	1	1	5
ISG15-protein conjugation	0.0919277	1	1	5
chondroblast differentiation	0.0919277	1	1	5
negative regulation of heterotypic cell-cell adhesion	0.0919277	1	1	5
norepinephrine metabolic process	0.0919277	1	1	5
positive regulation of metalloenzyme activity	0.0919277	1	1	5
cellular carbohydrate metabolic process	0.0919277	1	1	5
regulation of timing of cell differentiation	0.0919277	1	1	5
cellular response to growth hormone stimulus	0.0919277	1	1	5
myeloid leukocyte differentiation	0.0919277	1	1	5
cellular response to platelet-derived growth factor stimulus	0.0919277	1	1	5
negative regulation of cytokine production	0.0919277	1	1	5
negative regulation of epithelial cell migration	0.0919277	1	1	5
natural killer cell activation	0.0919277	1	1	5
forebrain radial glial cell differentiation	0.0919277	1	1	5
negative regulation of cell aging	0.0919277	1	1	5
positive regulation of striated muscle cell differentiation	0.0919277	1	1	5
STAT protein import into nucleus	0.0919277	1	1	5
skeletal muscle tissue growth	0.0919277	1	1	5
organ formation	0.0919277	1	1	5
positive regulation of cholesterol esterification	0.0919277	1	1	5
male genitalia morphogenesis	0.0919277	1	1	5
regulation of potassium ion transport	0.0919277	1	1	5
regulation of fatty acid beta-oxidation	0.0919277	1	1	5
cellular response to hyperoxia	0.0919277	1	1	5
ureteric bud formation	0.0919277	1	1	5
bleb assembly	0.0919277	1	1	5
actin filament severing	0.0919277	1	1	5
epithelial cell differentiation involved in prostate gland development	0.0919277	1	1	5
positive regulation of prostaglandin biosynthetic process	0.0919277	1	1	5
antral ovarian follicle growth	0.0919277	1	1	5
adrenal gland development	0.0934293	1	2	27
vasculature development	0.0934293	1	2	27
neutrophil chemotaxis	0.0934293	1	2	27
response to toxin	0.0966252	1	4	91
response to wounding	0.0991224	1	3	58
positive regulation of glucose import	0.0993932	1	2	28
positive regulation of cell-substrate adhesion	0.0993932	1	2	28
peripheral nervous system development	0.0993932	1	2	28
positive regulation of nitric oxide biosynthetic process	0.0993932	1	2	28
regulation of cell proliferation	0.101432	1	5	129
negative regulation of endopeptidase activity	0.103031	1	3	59
inner ear development	0.103031	1	3	59
positive regulation of tumor necrosis factor production	0.10546	1	2	29
mesoderm formation	0.10546	1	2	29
negative regulation of MAP kinase activity	0.10546	1	2	29
synapse assembly	0.10546	1	2	29
in utero embryonic development	0.106684	1	7	209
membranous septum morphogenesis	0.109276	1	1	6
response to follicle-stimulating hormone stimulus	0.109276	1	1	6
exogenous drug catabolic process	0.109276	1	1	6
cellular response to steroid hormone stimulus	0.109276	1	1	6
nuclear envelope organization	0.109276	1	1	6
positive regulation of phospholipase activity	0.109276	1	1	6
transepithelial chloride transport	0.109276	1	1	6
regulation of synapse assembly	0.109276	1	1	6
positive regulation of prostaglandin secretion	0.109276	1	1	6
semicircular canal morphogenesis	0.109276	1	1	6
positive regulation of intracellular protein kinase cascade	0.109276	1	1	6
positive regulation of cholesterol biosynthetic process	0.109276	1	1	6
antigen processing and presentation of peptide antigen via MHC class I	0.109276	1	1	6
somite development	0.109276	1	1	6
negative regulation of glial cell proliferation	0.109276	1	1	6
aggresome assembly	0.109276	1	1	6
hemoglobin metabolic process	0.109276	1	1	6
positive regulation of adenylate cyclase activity	0.109276	1	1	6
cellular phosphate ion homeostasis	0.109276	1	1	6
embryonic neurocranium morphogenesis	0.109276	1	1	6
organic cation transport	0.109276	1	1	6
fibroblast migration	0.109276	1	1	6
positive regulation of natural killer cell activation	0.109276	1	1	6
positive regulation of mitochondrial depolarization	0.109276	1	1	6
negative regulation of epinephrine secretion	0.109276	1	1	6
negative regulation of mitosis	0.109276	1	1	6
positive regulation of T cell chemotaxis	0.109276	1	1	6
negative regulation of neural precursor cell proliferation	0.109276	1	1	6
hyaluronan catabolic process	0.109276	1	1	6
regulation of T cell activation	0.109276	1	1	6
activation of cysteine-type endopeptidase activity involved in apoptotic process by cytochrome c	0.109276	1	1	6
hard palate development	0.109276	1	1	6
coenzyme A biosynthetic process	0.109276	1	1	6
negative regulation of telomerase activity	0.109276	1	1	6
fever generation	0.109276	1	1	6
head morphogenesis	0.109276	1	1	6
negative regulation of fibrinolysis	0.109276	1	1	6
positive regulation of gamma-aminobutyric acid secretion	0.109276	1	1	6
atrial septum morphogenesis	0.109276	1	1	6
acetyl-CoA metabolic process	0.109276	1	1	6
histone H3-K9 methylation	0.109276	1	1	6
negative regulation of epithelial cell differentiation	0.109276	1	1	6
metal ion transport	0.109276	1	1	6
cellular response to exogenous dsRNA	0.109276	1	1	6
chorio-allantoic fusion	0.109276	1	1	6
toll-like receptor 4 signaling pathway	0.109276	1	1	6
activation of MAPK activity	0.111026	1	3	61
activation of cysteine-type endopeptidase activity involved in apoptotic process	0.111026	1	3	61
negative regulation of BMP signaling pathway	0.111625	1	2	30
cellular response to cAMP	0.111625	1	2	30
negative regulation of cell growth	0.114984	1	4	97
negative regulation of neuron apoptotic process	0.114984	1	4	97
negative regulation of cell migration	0.115111	1	3	62
cartilage development	0.115111	1	3	62
response to hydrogen peroxide	0.115111	1	3	62
pigmentation	0.11788	1	2	31
collagen fibril organization	0.11788	1	2	31
tissue regeneration	0.11788	1	2	31
response to starvation	0.11788	1	2	31
pituitary gland development	0.11788	1	2	31
positive regulation of interleukin-6 production	0.124221	1	2	32
glutathione metabolic process	0.124221	1	2	32
protein targeting	0.124221	1	2	32
transmembrane receptor protein tyrosine kinase signaling pathway	0.124221	1	2	32
metanephros development	0.124221	1	2	32
negative regulation of cell cycle	0.124221	1	2	32
cellular response to lipoteichoic acid	0.126293	1	1	7
positive regulation of glycolysis	0.126293	1	1	7
proteoglycan metabolic process	0.126293	1	1	7
positive regulation of binding	0.126293	1	1	7
cell morphogenesis involved in neuron differentiation	0.126293	1	1	7
serotonin metabolic process	0.126293	1	1	7
regulation of body fluid levels	0.126293	1	1	7
citrate metabolic process	0.126293	1	1	7
transcription from RNA polymerase III promoter	0.126293	1	1	7
negative regulation of catenin import into nucleus	0.126293	1	1	7
response to fluid shear stress	0.126293	1	1	7
cellular response to acid	0.126293	1	1	7
glial cell apoptotic process	0.126293	1	1	7
stress-activated MAPK cascade	0.126293	1	1	7
response to fructose stimulus	0.126293	1	1	7
interkinetic nuclear migration	0.126293	1	1	7
body fluid secretion	0.126293	1	1	7
hydrogen peroxide metabolic process	0.126293	1	1	7
ethanol catabolic process	0.126293	1	1	7
cellular response to interferon-alpha	0.126293	1	1	7
thalamus development	0.126293	1	1	7
positive regulation of DNA metabolic process	0.126293	1	1	7
diterpenoid metabolic process	0.126293	1	1	7
poly(A)+ mRNA export from nucleus	0.126293	1	1	7
activation of Rac GTPase activity	0.126293	1	1	7
cell activation	0.126293	1	1	7
regulation of branching involved in prostate gland morphogenesis	0.126293	1	1	7
epithelial cell-cell adhesion	0.126293	1	1	7
centrosome localization	0.126293	1	1	7
positive regulation of transcription from RNA polymerase III promoter	0.126293	1	1	7
positive regulation of triglyceride catabolic process	0.126293	1	1	7
response to alkaloid	0.126293	1	1	7
ventricular cardiac muscle cell differentiation	0.126293	1	1	7
positive regulation of cholesterol storage	0.126293	1	1	7
negative regulation of glutamate secretion	0.126293	1	1	7
positive regulation of S phase of mitotic cell cycle	0.126293	1	1	7
endothelial cell chemotaxis	0.126293	1	1	7
nitric oxide biosynthetic process	0.126293	1	1	7
regulation of protein heterodimerization activity	0.126293	1	1	7
MAPK cascade	0.127695	1	3	65
midbrain development	0.130642	1	2	33
negative regulation of cell differentiation	0.130642	1	2	33
lung alveolus development	0.130642	1	2	33
liver development	0.131359	1	4	102
positive regulation of cell proliferation	0.135048	1	10	350
amino acid transmembrane transport	0.137138	1	2	34
fatty acid beta-oxidation	0.137138	1	2	34
neural tube development	0.137138	1	2	34
cellular response to growth factor stimulus	0.140742	1	3	68
lung development	0.141619	1	4	105
tube morphogenesis	0.142987	1	1	8
Wnt receptor signaling pathway; calcium modulating pathway	0.142987	1	1	8
growth hormone receptor signaling pathway	0.142987	1	1	8
blood vessel endothelial cell migration	0.142987	1	1	8
transcytosis	0.142987	1	1	8
negative regulation of protein autophosphorylation	0.142987	1	1	8
kidney morphogenesis	0.142987	1	1	8
mesenchymal cell differentiation	0.142987	1	1	8
mitochondrial transport	0.142987	1	1	8
positive regulation of SMAD protein import into nucleus	0.142987	1	1	8
response to corticosteroid stimulus	0.142987	1	1	8
positive regulation of immune response	0.142987	1	1	8
protein targeting to Golgi	0.142987	1	1	8
embryonic skeletal joint morphogenesis	0.142987	1	1	8
positive regulation of insulin receptor signaling pathway	0.142987	1	1	8
androgen biosynthetic process	0.142987	1	1	8
hyaluronan biosynthetic process	0.142987	1	1	8
positive regulation of kinase activity	0.142987	1	1	8
response to muramyl dipeptide	0.142987	1	1	8
positive regulation of intracellular estrogen receptor signaling pathway	0.142987	1	1	8
xenobiotic catabolic process	0.142987	1	1	8
tetrahydrofolate metabolic process	0.142987	1	1	8
diaphragm development	0.142987	1	1	8
skeletal muscle cell differentiation	0.142987	1	1	8
embryonic process involved in female pregnancy	0.142987	1	1	8
cytoplasmic sequestering of transcription factor	0.142987	1	1	8
carbohydrate transport	0.142987	1	1	8
morphogenesis of a branching structure	0.142987	1	1	8
positive regulation of glutamate secretion	0.142987	1	1	8
gene expression	0.142987	1	1	8
positive regulation of calcium ion import	0.142987	1	1	8
mast cell activation	0.142987	1	1	8
negative regulation of survival gene product expression	0.142987	1	1	8
regulation of epithelial cell differentiation	0.142987	1	1	8
RNA catabolic process	0.142987	1	1	8
positive regulation of response to DNA damage stimulus	0.142987	1	1	8
positive regulation of T-helper 1 type immune response	0.142987	1	1	8
positive regulation of viral genome replication	0.142987	1	1	8
nitrogen compound metabolic process	0.142987	1	1	8
phospholipid homeostasis	0.142987	1	1	8
neurogenesis	0.143703	1	2	35
response to cold	0.143703	1	2	35
response to radiation	0.143703	1	2	35
positive regulation of insulin secretion	0.143703	1	2	35
central nervous system development	0.149679	1	3	70
response to axon injury	0.150332	1	2	36
cellular iron ion homeostasis	0.150332	1	2	36
regulation of growth	0.150332	1	2	36
protein homooligomerization	0.150992	1	5	147
extracellular matrix organization	0.154214	1	3	71
mitochondrion organization	0.157022	1	2	37
response to gamma radiation	0.157022	1	2	37
positive regulation of cell differentiation	0.157022	1	2	37
plasma membrane organization	0.159362	1	1	9
peristalsis	0.159362	1	1	9
regulation of cell adhesion mediated by integrin	0.159362	1	1	9
positive regulation of tumor necrosis factor biosynthetic process	0.159362	1	1	9
retinoid metabolic process	0.159362	1	1	9
protein metabolic process	0.159362	1	1	9
muscle organ morphogenesis	0.159362	1	1	9
phosphate ion transport	0.159362	1	1	9
negative regulation of interleukin-2 production	0.159362	1	1	9
positive regulation of alpha-beta T cell differentiation	0.159362	1	1	9
positive regulation of monocyte chemotaxis	0.159362	1	1	9
positive regulation of fatty acid biosynthetic process	0.159362	1	1	9
mammary gland involution	0.159362	1	1	9
positive regulation of DNA biosynthetic process	0.159362	1	1	9
melanin biosynthetic process	0.159362	1	1	9
regulation of smooth muscle contraction	0.159362	1	1	9
positive regulation by host of viral transcription	0.159362	1	1	9
positive regulation of establishment of protein localization in plasma membrane	0.159362	1	1	9
negative regulation of cardiac muscle cell apoptotic process	0.159362	1	1	9
neuronal stem cell maintenance	0.159362	1	1	9
peripheral nervous system axon regeneration	0.159362	1	1	9
activated T cell proliferation	0.159362	1	1	9
mammary gland epithelial cell proliferation	0.159362	1	1	9
positive regulation of macrophage derived foam cell differentiation	0.159362	1	1	9
negative regulation of cell-substrate adhesion	0.159362	1	1	9
negative regulation of nitric oxide biosynthetic process	0.159362	1	1	9
negative regulation of peptidyl-serine phosphorylation	0.159362	1	1	9
chronic inflammatory response	0.159362	1	1	9
hormone biosynthetic process	0.159362	1	1	9
inositol phosphate dephosphorylation	0.159362	1	1	9
positive regulation of peptidase activity	0.159362	1	1	9
induction of apoptosis by oxidative stress	0.159362	1	1	9
negative regulation of reactive oxygen species metabolic process	0.159362	1	1	9
vesicle organization	0.159362	1	1	9
DNA damage response; signal transduction by p53 class mediator	0.159362	1	1	9
primitive streak formation	0.159362	1	1	9
cell volume homeostasis	0.159362	1	1	9
prostate gland growth	0.159362	1	1	9
neuron projection morphogenesis	0.163766	1	2	38
keratinocyte differentiation	0.163766	1	2	38
protein processing	0.17056	1	2	39
cell death	0.17056	1	2	39
negative regulation of transcription from RNA polymerase II promoter	0.174595	1	11	416
positive regulation of mast cell degranulation	0.175425	1	1	10
progesterone metabolic process	0.175425	1	1	10
forebrain morphogenesis	0.175425	1	1	10
erythrocyte maturation	0.175425	1	1	10
multicellular organismal response to stress	0.175425	1	1	10
positive regulation of astrocyte differentiation	0.175425	1	1	10
reverse cholesterol transport	0.175425	1	1	10
response to laminar fluid shear stress	0.175425	1	1	10
estrous cycle phase	0.175425	1	1	10
homeostasis of number of cells	0.175425	1	1	10
negative regulation of myoblast differentiation	0.175425	1	1	10
removal of superoxide radicals	0.175425	1	1	10
complement activation	0.175425	1	1	10
negative regulation of protein serine/threonine kinase activity	0.175425	1	1	10
regulation of blood coagulation	0.175425	1	1	10
adenosine metabolic process	0.175425	1	1	10
defense response to fungus	0.175425	1	1	10
cellular response to interferon-beta	0.175425	1	1	10
cellular response to vascular endothelial growth factor stimulus	0.175425	1	1	10
positive regulation of cholesterol efflux	0.175425	1	1	10
phospholipid efflux	0.175425	1	1	10
positive regulation of lipoprotein lipase activity	0.175425	1	1	10
negative regulation of kinase activity	0.175425	1	1	10
negative regulation of protein secretion	0.175425	1	1	10
prostate gland epithelium morphogenesis	0.175425	1	1	10
purine nucleotide biosynthetic process	0.175425	1	1	10
Sertoli cell development	0.175425	1	1	10
positive regulation of growth hormone secretion	0.175425	1	1	10
protein autoprocessing	0.175425	1	1	10
phosphatidylcholine metabolic process	0.175425	1	1	10
axon regeneration	0.175425	1	1	10
wound healing; spreading of epidermal cells	0.175425	1	1	10
negative regulation of lipid catabolic process	0.175425	1	1	10
positive regulation of cartilage development	0.175425	1	1	10
negative regulation of cell-matrix adhesion	0.175425	1	1	10
adenohypophysis development	0.175425	1	1	10
innate immune response	0.182272	1	3	77
canonical Wnt receptor signaling pathway	0.182272	1	3	77
positive regulation of anti-apoptosis	0.184284	1	2	41
branching involved in ureteric bud morphogenesis	0.184284	1	2	41
response to DNA damage stimulus	0.185549	1	4	117
positive regulation of transcription; DNA-dependent	0.190443	1	12	470
phosphatidylinositol dephosphorylation	0.191182	1	1	11
fibrinolysis	0.191182	1	1	11
positive regulation of oligodendrocyte differentiation	0.191182	1	1	11
mRNA stabilization	0.191182	1	1	11
planar cell polarity pathway involved in neural tube closure	0.191182	1	1	11
negative regulation by host of viral transcription	0.191182	1	1	11
thyroid hormone generation	0.191182	1	1	11
white fat cell differentiation	0.191182	1	1	11
cerebellar Purkinje cell differentiation	0.191182	1	1	11
leukocyte chemotaxis	0.191182	1	1	11
prostaglandin metabolic process	0.191182	1	1	11
long-chain fatty acid transport	0.191182	1	1	11
defense response to protozoan	0.191182	1	1	11
lymph node development	0.191182	1	1	11
rRNA transcription	0.191182	1	1	11
heme biosynthetic process	0.191182	1	1	11
nucleotide biosynthetic process	0.191182	1	1	11
melanosome organization	0.191182	1	1	11
neural crest cell development	0.191182	1	1	11
negative regulation of multicellular organism growth	0.191182	1	1	11
cellular response to ethanol	0.191182	1	1	11
organelle organization	0.191182	1	1	11
thyroid hormone metabolic process	0.191182	1	1	11
regulation of proteolysis	0.191204	1	2	42
chemotaxis	0.191204	1	2	42
cell growth	0.191204	1	2	42
forebrain development	0.191912	1	3	79
transmembrane transport	0.205026	1	4	122
response to testosterone stimulus	0.205142	1	2	44
response to progesterone stimulus	0.205142	1	2	44
negative regulation of potassium ion transport	0.206639	1	1	12
lipoprotein transport	0.206639	1	1	12
skeletal muscle fiber development	0.206639	1	1	12
prepulse inhibition	0.206639	1	1	12
insulin-like growth factor receptor signaling pathway	0.206639	1	1	12
negative regulation of oligodendrocyte differentiation	0.206639	1	1	12
regulation of receptor activity	0.206639	1	1	12
regulation of neurogenesis	0.206639	1	1	12
adult heart development	0.206639	1	1	12
positive regulation of interleukin-1 beta secretion	0.206639	1	1	12
DNA metabolic process	0.206639	1	1	12
axonal fasciculation	0.206639	1	1	12
vasoconstriction	0.206639	1	1	12
induction of apoptosis by intracellular signals	0.206639	1	1	12
apoptotic mitochondrial changes	0.206639	1	1	12
positive regulation of cellular protein metabolic process	0.206639	1	1	12
negative regulation of smooth muscle cell migration	0.206639	1	1	12
positive regulation of receptor-mediated endocytosis	0.206639	1	1	12
positive regulation of extrinsic apoptotic signaling pathway	0.206639	1	1	12
regulation of I-kappaB kinase/NF-kappaB cascade	0.206639	1	1	12
cell fate commitment	0.212153	1	2	45
camera-type eye development	0.219186	1	2	46
cell-matrix adhesion	0.219186	1	2	46
positive regulation of osteoblast differentiation	0.219186	1	2	46
detection of mechanical stimulus involved in sensory perception of sound	0.221801	1	1	13
induction of positive chemotaxis	0.221801	1	1	13
mesonephros development	0.221801	1	1	13
dentate gyrus development	0.221801	1	1	13
startle response	0.221801	1	1	13
urogenital system development	0.221801	1	1	13
lens morphogenesis in camera-type eye	0.221801	1	1	13
response to glucagon stimulus	0.221801	1	1	13
positive regulation of chondrocyte differentiation	0.221801	1	1	13
negative regulation of cytokine secretion	0.221801	1	1	13
excretion	0.221801	1	1	13
phagocytosis; engulfment	0.221801	1	1	13
calcium ion homeostasis	0.221801	1	1	13
arachidonic acid secretion	0.221801	1	1	13
amino acid transport	0.221801	1	1	13
regulation of epithelial cell proliferation	0.221801	1	1	13
negative regulation of viral genome replication	0.221801	1	1	13
positive regulation of microtubule polymerization	0.221801	1	1	13
positive regulation of Rac GTPase activity	0.221801	1	1	13
epithelial cell proliferation	0.221801	1	1	13
positive regulation of dendrite morphogenesis	0.221801	1	1	13
branching involved in salivary gland morphogenesis	0.221801	1	1	13
immunoglobulin mediated immune response	0.221801	1	1	13
ceramide biosynthetic process	0.221801	1	1	13
phosphatidylinositol 3-kinase cascade	0.221801	1	1	13
branching involved in mammary gland duct morphogenesis	0.221801	1	1	13
positive regulation of signal transduction	0.221801	1	1	13
pathway-restricted SMAD protein phosphorylation	0.221801	1	1	13
response to fungicide	0.221801	1	1	13
cell-cell junction organization	0.221801	1	1	13
cell proliferation in forebrain	0.221801	1	1	13
response to growth hormone stimulus	0.221801	1	1	13
potassium ion transport	0.226239	1	2	47
response to steroid hormone stimulus	0.226239	1	2	47
fat cell differentiation	0.233307	1	2	48
negative regulation of transcription; DNA-dependent	0.236569	1	10	400
androgen metabolic process	0.236674	1	1	14
oocyte maturation	0.236674	1	1	14
chaperone mediated protein folding requiring cofactor	0.236674	1	1	14
rhythmic process	0.236674	1	1	14
protein methylation	0.236674	1	1	14
myeloid dendritic cell differentiation	0.236674	1	1	14
positive regulation of T cell activation	0.236674	1	1	14
cochlea development	0.236674	1	1	14
response to exogenous dsRNA	0.236674	1	1	14
prostaglandin biosynthetic process	0.236674	1	1	14
enteric nervous system development	0.236674	1	1	14
positive regulation of intrinsic apoptotic signaling pathway	0.236674	1	1	14
lipid storage	0.236674	1	1	14
positive regulation of cell-cell adhesion	0.236674	1	1	14
ventricular septum morphogenesis	0.236674	1	1	14
ovulation from ovarian follicle	0.236674	1	1	14
response to folic acid	0.236674	1	1	14
negative regulation of myeloid cell differentiation	0.236674	1	1	14
transcription from RNA polymerase II promoter	0.246874	1	3	90
cholesterol metabolic process	0.247481	1	2	50
dopamine receptor signaling pathway	0.251264	1	1	15
adult behavior	0.251264	1	1	15
regulation of MAPK cascade	0.251264	1	1	15
positive regulation vascular endothelial growth factor production	0.251264	1	1	15
positive regulation of filopodium assembly	0.251264	1	1	15
negative regulation of osteoclast differentiation	0.251264	1	1	15
cellular response to glucose starvation	0.251264	1	1	15
auditory receptor cell differentiation	0.251264	1	1	15
bone remodeling	0.251264	1	1	15
myoblast differentiation	0.251264	1	1	15
smooth muscle tissue development	0.251264	1	1	15
very long-chain fatty acid metabolic process	0.251264	1	1	15
RNA metabolic process	0.251264	1	1	15
positive regulation of interleukin-10 production	0.251264	1	1	15
labyrinthine layer blood vessel development	0.251264	1	1	15
organ growth	0.251264	1	1	15
negative regulation of mitotic cell cycle	0.251264	1	1	15
cytosolic calcium ion homeostasis	0.251264	1	1	15
positive regulation of erythrocyte differentiation	0.251264	1	1	15
metabolic process	0.254662	1	6	223
blood vessel development	0.261682	1	2	52
transforming growth factor beta receptor signaling pathway	0.261682	1	2	52
ion transmembrane transport	0.262285	1	3	93
retinoic acid receptor signaling pathway	0.265575	1	1	16
positive regulation of cardiac muscle cell proliferation	0.265575	1	1	16
pharyngeal system development	0.265575	1	1	16
positive regulation of protein serine/threonine kinase activity	0.265575	1	1	16
histone deacetylation	0.265575	1	1	16
cell fate determination	0.265575	1	1	16
long-chain fatty acid metabolic process	0.265575	1	1	16
regulation of neuron apoptotic process	0.265575	1	1	16
response to endoplasmic reticulum stress	0.265575	1	1	16
response to pH	0.265575	1	1	16
water transport	0.265575	1	1	16
hypothalamus development	0.265575	1	1	16
microtubule-based process	0.265575	1	1	16
response to magnesium ion	0.265575	1	1	16
regulation of ARF GTPase activity	0.265575	1	1	16
cell morphogenesis	0.268785	1	2	53
blood coagulation	0.268785	1	2	53
cation transport	0.268785	1	2	53
fatty acid metabolic process	0.275888	1	2	54
defense response to virus	0.275888	1	2	54
transport	0.279192	1	4	140
negative regulation of Ras protein signal transduction	0.279614	1	1	17
negative regulation of protein kinase B signaling cascade	0.279614	1	1	17
embryonic digestive tract morphogenesis	0.279614	1	1	17
positive regulation of Notch signaling pathway	0.279614	1	1	17
transcription initiation; DNA-dependent	0.279614	1	1	17
negative regulation of DNA replication	0.279614	1	1	17
artery morphogenesis	0.279614	1	1	17
positive regulation of ossification	0.279614	1	1	17
gonad development	0.279614	1	1	17
cellular response to stress	0.279614	1	1	17
positive regulation of protein tyrosine kinase activity	0.279614	1	1	17
T cell proliferation	0.279614	1	1	17
inactivation of MAPK activity	0.279614	1	1	17
protein peptidyl-prolyl isomerization	0.279614	1	1	17
positive regulation of smoothened signaling pathway	0.279614	1	1	17
central nervous system neuron development	0.279614	1	1	17
negative regulation of neurogenesis	0.279614	1	1	17
positive regulation of JAK-STAT cascade	0.279614	1	1	17
response to hypoxia	0.280529	1	6	231
palate development	0.282987	1	2	55
negative regulation of neuron differentiation	0.282987	1	2	55
cell cycle	0.287712	1	4	142
elevation of cytosolic calcium ion concentration	0.288215	1	3	98
retina development in camera-type eye	0.290079	1	2	56
protein stabilization	0.290079	1	2	56
multicellular organismal development	0.290623	1	5	188
positive regulation of stress-activated MAPK cascade	0.293385	1	1	18
response to ATP	0.293385	1	1	18
protein localization at cell surface	0.293385	1	1	18
peptide cross-linking	0.293385	1	1	18
positive regulation of interleukin-8 production	0.293385	1	1	18
xenobiotic metabolic process	0.293385	1	1	18
peroxisome organization	0.293385	1	1	18
DNA damage response; signal transduction by p53 class mediator resulting in induction of apoptosis	0.293385	1	1	18
regulation of RNA splicing	0.293385	1	1	18
endothelial cell migration	0.293385	1	1	18
embryonic heart tube development	0.293385	1	1	18
complement activation; classical pathway	0.293385	1	1	18
synaptic vesicle exocytosis	0.293385	1	1	18
cell fate specification	0.293385	1	1	18
adipose tissue development	0.293385	1	1	18
response to interferon-gamma	0.293385	1	1	18
elevation of cytosolic calcium ion concentration involved in phospholipase C-activating G-protein coupled signaling pathway	0.293385	1	1	18
positive regulation of smooth muscle cell proliferation	0.297163	1	2	57
neuron differentiation	0.30387	1	3	101
axon guidance	0.30387	1	3	101
tail morphogenesis	0.306893	1	1	19
cell chemotaxis	0.306893	1	1	19
cellular response to fibroblast growth factor stimulus	0.306893	1	1	19
positive regulation of synaptic transmission	0.306893	1	1	19
glial cell differentiation	0.306893	1	1	19
response to iron ion	0.306893	1	1	19
positive regulation of epithelial cell migration	0.306893	1	1	19
positive regulation of epithelial to mesenchymal transition	0.306893	1	1	19
T cell homeostasis	0.306893	1	1	19
cellular response to lithium ion	0.306893	1	1	19
response to acid	0.306893	1	1	19
positive regulation of endothelial cell migration	0.306893	1	1	19
mitotic cell cycle	0.306893	1	1	19
cellular response to peptide hormone stimulus	0.306893	1	1	19
odontogenesis of dentin-containing tooth	0.311295	1	2	59
kidney development	0.314328	1	3	103
anterior/posterior pattern specification	0.31956	1	3	104
protein import into nucleus; translocation	0.320144	1	1	20
sympathetic nervous system development	0.320144	1	1	20
morphogenesis of an epithelium	0.320144	1	1	20
thyroid gland development	0.320144	1	1	20
leukocyte migration	0.320144	1	1	20
response to unfolded protein	0.320144	1	1	20
positive regulation of Wnt receptor signaling pathway	0.320144	1	1	20
lipoprotein metabolic process	0.320144	1	1	20
response to X-ray	0.320144	1	1	20
membrane protein ectodomain proteolysis	0.320144	1	1	20
negative regulation of endothelial cell proliferation	0.320144	1	1	20
endosome organization	0.320144	1	1	20
mRNA export from nucleus	0.320144	1	1	20
response to lipid	0.320144	1	1	20
positive regulation of calcium-mediated signaling	0.320144	1	1	20
protein localization	0.325368	1	2	61
cytokine-mediated signaling pathway	0.325368	1	2	61
cytoskeleton organization	0.332376	1	2	62
positive regulation of reactive oxygen species metabolic process	0.333142	1	1	21
regulation of heart contraction	0.333142	1	1	21
cellular response to heat	0.333142	1	1	21
negative regulation of insulin receptor signaling pathway	0.333142	1	1	21
embryonic organ development	0.333142	1	1	21
positive regulation of DNA binding	0.333142	1	1	21
regulation of immune response	0.333142	1	1	21
anatomical structure formation involved in morphogenesis	0.333142	1	1	21
proteolysis involved in cellular protein catabolic process	0.333142	1	1	21
retrograde transport; endosome to Golgi	0.333142	1	1	21
endocrine pancreas development	0.333142	1	1	21
endoplasmic reticulum unfolded protein response	0.333142	1	1	21
cellular response to UV	0.333142	1	1	21
cholesterol biosynthetic process	0.333142	1	1	21
induction of apoptosis by extracellular signals	0.333142	1	1	21
apoptotic process	0.336328	1	8	344
sensory perception of pain	0.339364	1	2	63
cell migration	0.345719	1	3	109
negative regulation of protein catabolic process	0.345892	1	1	22
androgen receptor signaling pathway	0.345892	1	1	22
positive regulation of branching involved in ureteric bud morphogenesis	0.345892	1	1	22
cytokine production	0.345892	1	1	22
positive regulation of tyrosine phosphorylation of Stat3 protein	0.345892	1	1	22
epidermal growth factor receptor signaling pathway	0.345892	1	1	22
ventricular cardiac muscle tissue morphogenesis	0.345892	1	1	22
one-carbon metabolic process	0.345892	1	1	22
bone resorption	0.345892	1	1	22
heterophilic cell-cell adhesion	0.345892	1	1	22
positive regulation of fat cell differentiation	0.345892	1	1	22
hemopoiesis	0.346329	1	2	64
chromosome organization	0.358399	1	1	23
regulation of phosphorylation	0.358399	1	1	23
cellular response to calcium ion	0.358399	1	1	23
glucose transport	0.358399	1	1	23
middle ear morphogenesis	0.358399	1	1	23
substrate adhesion-dependent cell spreading	0.358399	1	1	23
response to tumor necrosis factor	0.358399	1	1	23
positive regulation of phosphatidylinositol 3-kinase activity	0.358399	1	1	23
negative regulation of tumor necrosis factor production	0.358399	1	1	23
female gonad development	0.358399	1	1	23
bone development	0.358399	1	1	23
negative regulation of DNA binding	0.358399	1	1	23
protein folding	0.361376	1	3	112
carbohydrate metabolic process	0.367072	1	2	67
response to lead ion	0.370668	1	1	24
synapse organization	0.370668	1	1	24
response to vitamin A	0.370668	1	1	24
iron ion transport	0.370668	1	1	24
phosphatidylinositol-mediated signaling	0.370668	1	1	24
bone mineralization	0.370668	1	1	24
lens development in camera-type eye	0.370668	1	1	24
regulation of actin cytoskeleton organization	0.370668	1	1	24
cellular response to interferon-gamma	0.370668	1	1	24
regulation of neuron differentiation	0.370668	1	1	24
ephrin receptor signaling pathway	0.370668	1	1	24
skeletal system development	0.380759	1	2	69
eye development	0.382703	1	1	25
tissue development	0.382703	1	1	25
response to stimulus	0.382703	1	1	25
negative regulation of canonical Wnt receptor signaling pathway	0.387555	1	2	70
neuropeptide signaling pathway	0.387555	1	2	70
protein ubiquitination	0.391418	1	4	166
locomotory behavior	0.394319	1	2	71
phagocytosis	0.394508	1	1	26
T cell activation	0.394508	1	1	26
digestive tract development	0.394508	1	1	26
lipopolysaccharide-mediated signaling pathway	0.394508	1	1	26
associative learning	0.394508	1	1	26
positive regulation of phagocytosis	0.394508	1	1	26
oxidation-reduction process	0.403569	1	5	218
ATP biosynthetic process	0.406088	1	1	27
protein autoubiquitination	0.406088	1	1	27
peptidyl-threonine phosphorylation	0.406088	1	1	27
negative regulation of insulin secretion	0.406088	1	1	27
ossification	0.407742	1	2	73
regulation of cell cycle	0.407742	1	2	73
regulation of transcription from RNA polymerase II promoter	0.417237	1	4	172
positive regulation of vasoconstriction	0.417447	1	1	28
telencephalon development	0.417447	1	1	28
negative regulation of neuron projection development	0.417447	1	1	28
placenta development	0.417447	1	1	28
cellular response to glucose stimulus	0.417447	1	1	28
intracellular protein kinase cascade	0.42102	1	2	75
positive regulation of cell cycle	0.428589	1	1	29
neuron fate commitment	0.428589	1	1	29
cellular protein modification process	0.428589	1	1	29
positive regulation of JUN kinase activity	0.428589	1	1	29
female pregnancy	0.434143	1	2	77
nucleosome assembly	0.434143	1	2	77
acute-phase response	0.439519	1	1	30
regulation of multicellular organism growth	0.439519	1	1	30
cellular response to hydrogen peroxide	0.439519	1	1	30
response to bacterium	0.439519	1	1	30
sodium ion export	0.439519	1	1	30
T cell differentiation	0.439519	1	1	30
activation of MAPKK activity	0.439519	1	1	30
neuron projection development	0.440645	1	2	78
positive regulation of NF-kappaB transcription factor activity	0.440645	1	2	78
fibroblast growth factor receptor signaling pathway	0.45024	1	1	31
regulation of small GTPase mediated signal transduction	0.45024	1	1	31
neural crest cell migration	0.45024	1	1	31
thymus development	0.45024	1	1	31
cellular response to amino acid stimulus	0.45024	1	1	31
odontogenesis	0.45024	1	1	31
axonogenesis	0.4599	1	2	81
negative regulation of transforming growth factor beta receptor signaling pathway	0.460757	1	1	32
patterning of blood vessels	0.460757	1	1	32
branching morphogenesis of a tube	0.460757	1	1	32
positive regulation of cell death	0.460757	1	1	32
response to hyperoxia	0.460757	1	1	32
cellular response to organic substance	0.460757	1	1	32
positive regulation of inflammatory response	0.471073	1	1	33
response to cadmium ion	0.471073	1	1	33
endoderm development	0.471073	1	1	33
ATP catabolic process	0.472521	1	2	83
protein heterooligomerization	0.472521	1	2	83
cellular response to drug	0.481192	1	1	34
response to interleukin-1	0.481192	1	1	34
cellular response to interleukin-1	0.481192	1	1	34
positive regulation of B cell proliferation	0.481192	1	1	34
sensory perception of smell	0.481192	1	1	34
B cell differentiation	0.481192	1	1	34
calcium ion transport	0.491115	1	2	86
somatic stem cell maintenance	0.491119	1	1	35
tRNA processing	0.491119	1	1	35
defense response to Gram-positive bacterium	0.500855	1	1	36
heart looping	0.500855	1	1	36
glycolysis	0.500855	1	1	36
response to hormone stimulus	0.509292	1	2	89
negative regulation of catalytic activity	0.510406	1	1	37
determination of left/right symmetry	0.519775	1	1	38
cerebellum development	0.519775	1	1	38
response to zinc ion	0.519775	1	1	38
cellular response to tumor necrosis factor	0.519775	1	1	38
neuromuscular process controlling balance	0.519775	1	1	38
neuron development	0.519775	1	1	38
positive regulation of MAP kinase activity	0.528965	1	1	39
cellular response to hormone stimulus	0.528965	1	1	39
chromatin remodeling	0.528965	1	1	39
learning	0.537979	1	1	40
positive regulation of peptidyl-serine phosphorylation	0.537979	1	1	40
regulation of sequence-specific DNA binding transcription factor activity	0.537979	1	1	40
positive regulation of cAMP biosynthetic process	0.537979	1	1	40
calcium-mediated signaling	0.546822	1	1	41
autophagy	0.546822	1	1	41
response to nicotine	0.546822	1	1	41
adult locomotory behavior	0.555495	1	1	42
myelination	0.555495	1	1	42
Wnt receptor signaling pathway	0.55564	1	2	97
regulation of translation	0.564003	1	1	43
positive regulation of T cell proliferation	0.564003	1	1	43
negative regulation of epithelial cell proliferation	0.572349	1	1	44
sensory perception of taste	0.572349	1	1	44
negative regulation of NF-kappaB transcription factor activity	0.572349	1	1	44
ovarian follicle development	0.572349	1	1	44
brain development	0.579106	1	4	212
positive regulation of canonical Wnt receptor signaling pathway	0.580535	1	1	45
BMP signaling pathway	0.580535	1	1	45
dorsal/ventral pattern formation	0.580535	1	1	45
regulation of transcription; DNA-dependent	0.586882	1	12	649
induction of apoptosis	0.588147	1	3	159
negative regulation of angiogenesis	0.588565	1	1	46
regulation of Rho protein signal transduction	0.596442	1	1	47
positive regulation of neuron apoptotic process	0.596442	1	1	47
positive regulation of endothelial cell proliferation	0.596442	1	1	47
cerebral cortex development	0.604168	1	1	48
positive regulation of JNK cascade	0.604168	1	1	48
response to activity	0.611747	1	1	49
microtubule cytoskeleton organization	0.619181	1	1	50
rRNA processing	0.619181	1	1	50
regulation of membrane potential	0.619181	1	1	50
protein polyubiquitination	0.626473	1	1	51
protein homotetramerization	0.626473	1	1	51
skeletal muscle tissue development	0.633626	1	1	52
response to ionizing radiation	0.633626	1	1	52
phosphorylation	0.640642	1	1	53
embryonic limb morphogenesis	0.647524	1	1	54
memory	0.654275	1	1	55
response to oxidative stress	0.657517	1	2	117
positive regulation of I-kappaB kinase/NF-kappaB cascade	0.662086	1	2	118
negative regulation of cysteine-type endopeptidase activity involved in apoptotic process	0.667392	1	1	57
response to heat	0.673763	1	1	58
transcription; DNA-dependent	0.67955	1	10	583
peptidyl-serine phosphorylation	0.680012	1	1	59
spermatogenesis	0.682033	1	4	242
inner ear morphogenesis	0.698053	1	1	62
spermatid development	0.698053	1	1	62
response to nutrient levels	0.703838	1	1	63
cellular calcium ion homeostasis	0.709513	1	1	64
response to ethanol	0.721013	1	2	132
cell cycle arrest	0.741355	1	1	70
positive regulation of peptidyl-tyrosine phosphorylation	0.741355	1	1	70
post-embryonic development	0.760624	1	1	74
negative regulation of gene expression	0.765214	1	1	75
homophilic cell adhesion	0.774131	1	1	77
endocytosis	0.778462	1	1	78
sensory perception of sound	0.824404	1	1	90
heart development	0.836351	1	2	169
mitosis	0.840618	1	1	95
proteolysis	0.858959	1	5	383
protein transport	0.868192	1	3	255
vesicle-mediated transport	0.871223	1	1	106
ubiquitin-dependent protein catabolic process	0.885368	1	1	112
intracellular signal transduction	0.911092	1	2	209
cell division	0.922241	1	1	132
intracellular protein transport	0.930793	1	1	138
protein autophosphorylation	0.944109	1	1	149
biological_process	0.953014	1	17	1262
translation	0.953042	1	3	330
protein phosphorylation	0.953042	1	3	330
positive regulation of gene expression	0.954868	1	1	160
small GTPase mediated signal transduction	0.972252	1	1	185
G-protein coupled receptor signaling pathway	1	1	4	1405
detection of chemical stimulus involved in sensory perception of smell	1	1	2	1196
