# Supplementary material for: Metabolomic and transcriptomic analysis reveals endogenous substrates and metabolic adaptation in rats lacking Abcg2 and Abcb1a transporters
Source: PLoS One. 2021 Jul 13;16(7):e0253852. doi: 10.1371/journal.pone.0253852 (PMC8277073; doi:10.1371/journal.pone.0253852)
Supplement: S13 Table — (XLSX) [file pone.0253852.s020.xlsx]

## Sheet: plasma_kidney_DN
S13 Table. Metabolic pathways in Bcrp/Pgp dKO vs. WT rats identified by an integrated analsyis of kidney transcriptome and plasma metabolome.
Down-regulated pathways
Integrated kidney transcriptome and plasma Metabolome in Bcrp/Pgp dKO mouse. Down-regulated pathway enrichment is performed by a Fisher's exact test with Benjamin Hochberg's multiple-testing correction. The pathway shown contains down-regulated pathways that satisfy a p-value < 0.1. Enriched pathways with an FDR of 25% are highlighted.
Pathway Name	P-value	BH_FDR	OverRepresentationFlag	GeneList	Hits	NumInPathway	NumDiff	Background	WebLink
Disease_Acute Intermittent Porphyria	0.00774312	0.23235	YES	UROS,UROD,CPOX,COX15,GUSB	5	11	81	927	http://smpdb.ca/view/SMP00344?highlight[proteins][]=P10746&highlight[proteins][]=P06132&highlight[proteins][]=P36551&highlight[proteins][]=Q7KZN9&highlight[proteins][]=P08236
Disease_Congenital Erythropoietic Porphyria (CEP) or Gunther Disease	0.00774312	0.23235	YES	UROS,UROD,CPOX,COX15,GUSB	5	11	81	927	http://smpdb.ca/view/SMP00345?highlight[proteins][]=P10746&highlight[proteins][]=P06132&highlight[proteins][]=P36551&highlight[proteins][]=Q7KZN9&highlight[proteins][]=P08236
Disease_Hereditary Coproporphyria (HCP)	0.00774312	0.23235	YES	UROS,UROD,CPOX,COX15,GUSB	5	11	81	927	http://smpdb.ca/view/SMP00342?highlight[proteins][]=P10746&highlight[proteins][]=P06132&highlight[proteins][]=P36551&highlight[proteins][]=Q7KZN9&highlight[proteins][]=P08236
Disease_Porphyria Variegata (PV)	0.00774312	0.23235	YES	UROS,UROD,CPOX,COX15,GUSB	5	11	81	927	http://smpdb.ca/view/SMP00346?highlight[proteins][]=P10746&highlight[proteins][]=P06132&highlight[proteins][]=P36551&highlight[proteins][]=Q7KZN9&highlight[proteins][]=P08236
Metabolic_Porphyrin Metabolism	0.00774312	0.23235	YES	UROS,UROD,CPOX,COX15,GUSB	5	11	81	927	http://smpdb.ca/view/SMP00024?highlight[proteins][]=P10746&highlight[proteins][]=P06132&highlight[proteins][]=P36551&highlight[proteins][]=Q7KZN9&highlight[proteins][]=P08236
Drug Metabolism_Venlafaxine Metabolism Pathway	0.0197874	0.253639	YES	ABCB1,SLC6A4	2	1	84	937	http://smpdb.ca/view/SMP00636?highlight[proteins][]=P08183&highlight[proteins][]=P31645
Drug Action_Erlotinib Action Pathway	0.0374205	0.471098	YES	ABCB1,ABCG2	2	2	84	936	http://smpdb.ca/view/SMP00472?highlight[proteins][]=P08183&highlight[proteins][]=Q9UNQ0
Drug Metabolism_Acetaminophen Metabolism Pathway	0.0570618	0.660184	YES	GSTT1,ABCC4,ABCG2,ABCB1	4	14	82	924	http://smpdb.ca/view/SMP00640?highlight[proteins][]=P30711&highlight[proteins][]=O15439&highlight[proteins][]=Q9UNQ0&highlight[proteins][]=P08183
Drug Metabolism_Lamivudine Metabolism Pathway	0.0570618	0.660184	YES	ABCB1,ABCC4,ABCG2,PCYT1A	4	14	82	924	http://smpdb.ca/view/SMP00649?highlight[proteins][]=P08183&highlight[proteins][]=O15439&highlight[proteins][]=Q9UNQ0&highlight[proteins][]=P49585
Drug Action_Docetaxel Action Pathway	0.0589952	0.660184	YES	ABCB1,ABCG2	2	3	84	935	http://smpdb.ca/view/SMP00435?highlight[proteins][]=P08183&highlight[proteins][]=Q9UNQ0
Drug Action_Paclitaxel Action Pathway	0.0589952	0.660184	YES	ABCB1,ABCG2	2	3	84	935	http://smpdb.ca/view/SMP00434?highlight[proteins][]=P08183&highlight[proteins][]=Q9UNQ0
Drug Metabolism_Citalopram Metabolism Pathway	0.0589952	0.660184	YES	SLC6A4,MAOB	2	3	84	935	http://smpdb.ca/view/SMP00627?highlight[proteins][]=P31645&highlight[proteins][]=P27338
Drug Metabolism_Mycophenolic Acid Metabolism Pathway	0.0589952	0.660184	YES	ABCB1,ABCG2	2	3	84	935	http://smpdb.ca/view/SMP00652?highlight[proteins][]=P08183&highlight[proteins][]=Q9UNQ0
Metabolic_Phenylacetate Metabolism	0.0589952	0.660184	YES	HMDB00209[Phenylacetic acid],HMDB06344[Alpha-N-Phenylacetyl-L-glutamine]	2	3	84	935	http://smpdb.ca/view/SMP00126?highlight[compounds][]=PW_C000135&highlight[compounds][]=PW_C002728
Metabolic_Threonine and 2-Oxobutanoate Degradation	0.072261	0.796	YES	HMDB00167[L-Threonine],DBT,MUT	3	9	83	929	http://smpdb.ca/view/SMP00452?highlight[compounds][]=PW_C000109&highlight[proteins][]=P11182&highlight[proteins][]=P22033
Drug Action_Abciximab Action Pathway	0.0839844	0.845843	YES	ITGA2B	1	0	85	938	http://smpdb.ca/view/SMP00265?highlight[proteins][]=P08514
Drug Action_Eptifibatide Action Pathway	0.0839844	0.845843	YES	ITGA2B	1	0	85	938	http://smpdb.ca/view/SMP00266?highlight[proteins][]=P08514
Drug Action_Fluorouracil Action Pathway	0.0839844	0.845843	YES	TYMS	1	0	85	938	http://smpdb.ca/view/SMP00470?highlight[proteins][]=P04818
Drug Action_Tirofiban Action Pathway	0.0839844	0.845843	YES	ITGA2B	1	0	85	938	http://smpdb.ca/view/SMP00267?highlight[proteins][]=P08514
Drug Metabolism_Fluorouracil Metabolism Pathway	0.0839844	0.845843	YES	TYMS	1	0	85	938	http://smpdb.ca/view/SMP00608?highlight[proteins][]=P04818
Drug Metabolism_Fluoxetine Metabolism Pathway	0.0839844	0.845843	YES	SLC6A4	1	0	85	938	http://smpdb.ca/view/SMP00646?highlight[proteins][]=P31645

## Sheet: plasma_kidney_UP
Table S13. Metabolic pathways in Bcrp/Pgp dKO vs. WT rats identified by an integrated analsyis of kidney transcriptome and plasma metabolome.
Up-regulated pathways
Integrated kidney transcriptome and plasma Metabolome in Bcrp/Pgp dKO mouse. Up-regulated pathway enrichment is performed by a Fisher's exact test with Benjamin Hochberg's multiple-testing correction. The pathway shown contains down-regulated pathways that satisfy a p-value < 0.1. Enriched pathways with an FDR of 25% are highlighted.
Pathway Name	P-value	BH	OverRepresentationFlag	GeneList	Hits	NumInPathway	NumDiff	Background	WebLink
Metabolic_Histidine Metabolism	0.000231449	0.0814275	YES	HMDB00033[Carnosine],HMDB00479[3-Methylhistidine],HMDB00939[S-Adenosylhomocysteine],HMDB01248[FAD],HMDB02024[Imidazoleacetic acid],HMDB00301[Urocanic acid],HDC	7	19	47	951	http://smpdb.ca/view/SMP00044?highlight[compounds][]=PW_C000023&highlight[compounds][]=PW_C000364&highlight[compounds][]=PW_C000749&highlight[compounds][]=PW_C000964&highlight[compounds][]=PW_C001357&highlight[compounds][]=PW_C000205&highlight[proteins][]=P19113
Disease_Histidinemia	0.000231449	0.0814275	YES	HMDB00033[Carnosine],HMDB00479[3-Methylhistidine],HMDB00939[S-Adenosylhomocysteine],HMDB01248[FAD],HMDB02024[Imidazoleacetic acid],HMDB00301[Urocanic acid],HDC	7	19	47	951	http://smpdb.ca/view/SMP00191?highlight[compounds][]=PW_C000023&highlight[compounds][]=PW_C000364&highlight[compounds][]=PW_C000749&highlight[compounds][]=PW_C000964&highlight[compounds][]=PW_C001357&highlight[compounds][]=PW_C000205&highlight[proteins][]=P19113
Metabolic_Methylhistidine Metabolism	0.00791823	1	YES	HMDB00939[S-Adenosylhomocysteine],HMDB00479[3-Methylhistidine]	2	1	52	969	http://smpdb.ca/view/SMP00715?highlight[compounds][]=PW_C000749&highlight[compounds][]=PW_C000364
Metabolic_Thyroid hormone synthesis	0.0217459	1	YES	HMDB01248[FAD],SLC5A5,CYBB	3	9	51	961	http://smpdb.ca/view/SMP00716?highlight[compounds][]=PW_C000964&highlight[proteins][]=Q92911&highlight[proteins][]=P04839
Metabolic_Cysteine Metabolism	0.0272291	1	YES	GCLM,CDO1,GOT1	3	10	51	960	http://smpdb.ca/view/SMP00013?highlight[proteins][]=P48507&highlight[proteins][]=Q16878&highlight[proteins][]=P17174
Disease_Cystinosis, ocular nonnephropathic	0.0272291	1	YES	GCLM,CDO1,GOT1	3	10	51	960	http://smpdb.ca/view/SMP00722?highlight[proteins][]=P48507&highlight[proteins][]=Q16878&highlight[proteins][]=P17174
Disease_Beta-mercaptolactate-cysteine disulfiduria	0.0272291	1	YES	GCLM,CDO1,GOT1	3	10	51	960	http://smpdb.ca/view/SMP00499?highlight[proteins][]=P48507&highlight[proteins][]=Q16878&highlight[proteins][]=P17174
Disease_GABA-Transaminase Deficiency	0.0289561	1	YES	HMDB00479[3-Methylhistidine],HMDB00033[Carnosine],HMDB01248[FAD],AOC3	4	19	50	951	http://smpdb.ca/view/SMP00351?highlight[compounds][]=PW_C000364&highlight[compounds][]=PW_C000023&highlight[compounds][]=PW_C000964&highlight[proteins][]=Q16853
Disease_Ureidopropionase deficiency	0.0289561	1	YES	HMDB00479[3-Methylhistidine],HMDB00033[Carnosine],HMDB01248[FAD],AOC3	4	19	50	951	http://smpdb.ca/view/SMP00492?highlight[compounds][]=PW_C000364&highlight[compounds][]=PW_C000023&highlight[compounds][]=PW_C000964&highlight[proteins][]=Q16853
Metabolic_Beta-Alanine Metabolism	0.0289561	1	YES	HMDB00479[3-Methylhistidine],HMDB00033[Carnosine],HMDB01248[FAD],AOC3	4	19	50	951	http://smpdb.ca/view/SMP00007?highlight[compounds][]=PW_C000364&highlight[compounds][]=PW_C000023&highlight[compounds][]=PW_C000964&highlight[proteins][]=Q16853
Disease_Carnosinuria, carnosinemia	0.0289561	1	YES	HMDB00479[3-Methylhistidine],HMDB00033[Carnosine],HMDB01248[FAD],AOC3	4	19	50	951	http://smpdb.ca/view/SMP00493?highlight[compounds][]=PW_C000364&highlight[compounds][]=PW_C000023&highlight[compounds][]=PW_C000964&highlight[proteins][]=Q16853
Disease_Glycogenosis, Type VI. Hers disease	0.0476663	1	YES	HMDB00127[D-Glucuronic acid],UGP2,GYS2	3	13	51	957	http://smpdb.ca/view/SMP00555?highlight[compounds][]=PW_C000082&highlight[proteins][]=Q16851&highlight[proteins][]=P54840
Disease_Sucrase-isomaltase deficiency	0.0476663	1	YES	HMDB00127[D-Glucuronic acid],UGP2,GYS2	3	13	51	957	http://smpdb.ca/view/SMP00557?highlight[compounds][]=PW_C000082&highlight[proteins][]=Q16851&highlight[proteins][]=P54840
Disease_Glycogenosis, Type IV. Amylopectinosis, Anderson disease	0.0476663	1	YES	HMDB00127[D-Glucuronic acid],UGP2,GYS2	3	13	51	957	http://smpdb.ca/view/SMP00554?highlight[compounds][]=PW_C000082&highlight[proteins][]=Q16851&highlight[proteins][]=P54840
Disease_Glycogen synthetase deficiency	0.0476663	1	YES	HMDB00127[D-Glucuronic acid],UGP2,GYS2	3	13	51	957	http://smpdb.ca/view/SMP00552?highlight[compounds][]=PW_C000082&highlight[proteins][]=Q16851&highlight[proteins][]=P54840
Metabolic_Starch and Sucrose Metabolism	0.0476663	1	YES	HMDB00127[D-Glucuronic acid],UGP2,GYS2	3	13	51	957	http://smpdb.ca/view/SMP00058?highlight[compounds][]=PW_C000082&highlight[proteins][]=Q16851&highlight[proteins][]=P54840
Disease_Mucopolysaccharidosis VI. Sly syndrome	0.0476663	1	YES	HMDB00127[D-Glucuronic acid],UGP2,GYS2	3	13	51	957	http://smpdb.ca/view/SMP00556?highlight[compounds][]=PW_C000082&highlight[proteins][]=Q16851&highlight[proteins][]=P54840
Disease_Glycogenosis, Type III. Cori disease, Debrancher glycogenosis	0.0476663	1	YES	HMDB00127[D-Glucuronic acid],UGP2,GYS2	3	13	51	957	http://smpdb.ca/view/SMP00553?highlight[compounds][]=PW_C000082&highlight[proteins][]=Q16851&highlight[proteins][]=P54840
Metabolic_Taurine and Hypotaurine Metabolism	0.0623134	1	YES	CDO1,CSAD	2	6	52	964	http://smpdb.ca/view/SMP00021?highlight[proteins][]=Q16878&highlight[proteins][]=Q9Y600
Metabolic_Tryptophan Metabolism	0.075334	1	YES	HMDB01248[FAD],HMDB00881[Xanthurenic acid],HMDB00939[S-Adenosylhomocysteine],CYP1A1	4	27	50	943	http://smpdb.ca/view/SMP00063?highlight[compounds][]=PW_C000964&highlight[compounds][]=PW_C000703&highlight[compounds][]=PW_C000749&highlight[proteins][]=P04798
Disease_Chondrodysplasia Punctata II, X Linked Dominant (CDPX2)	0.0836743	1	YES	HMDB01248[FAD],FDFT1,CYP51A1	3	17	51	953	http://smpdb.ca/view/SMP00388?highlight[compounds][]=PW_C000964&highlight[proteins][]=P37268&highlight[proteins][]=Q16850
Disease_Mevalonic aciduria	0.0836743	1	YES	HMDB01248[FAD],FDFT1,CYP51A1	3	17	51	953	http://smpdb.ca/view/SMP00510?highlight[compounds][]=PW_C000964&highlight[proteins][]=P37268&highlight[proteins][]=Q16850
Disease_Smith-Lemli-Opitz Syndrome (SLOS)	0.0836743	1	YES	HMDB01248[FAD],FDFT1,CYP51A1	3	17	51	953	http://smpdb.ca/view/SMP00389?highlight[compounds][]=PW_C000964&highlight[proteins][]=P37268&highlight[proteins][]=Q16850
Drug Action_Simvastatin Action Pathway	0.0836743	1	YES	HMDB01248[FAD],FDFT1,CYP51A1	3	17	51	953	http://smpdb.ca/view/SMP00082?highlight[compounds][]=PW_C000964&highlight[proteins][]=P37268&highlight[proteins][]=Q16850
Disease_CHILD Syndrome	0.0836743	1	YES	HMDB01248[FAD],FDFT1,CYP51A1	3	17	51	953	http://smpdb.ca/view/SMP00387?highlight[compounds][]=PW_C000964&highlight[proteins][]=P37268&highlight[proteins][]=Q16850
Disease_Cholesteryl ester storage disease	0.0836743	1	YES	HMDB01248[FAD],FDFT1,CYP51A1	3	17	51	953	http://smpdb.ca/view/SMP00508?highlight[compounds][]=PW_C000964&highlight[proteins][]=P37268&highlight[proteins][]=Q16850
Drug Action_Alendronate Action Pathway	0.0836743	1	YES	HMDB01248[FAD],FDFT1,CYP51A1	3	17	51	953	http://smpdb.ca/view/SMP00095?highlight[compounds][]=PW_C000964&highlight[proteins][]=P37268&highlight[proteins][]=Q16850
Drug Action_Risedronate Action Pathway	0.0836743	1	YES	HMDB01248[FAD],FDFT1,CYP51A1	3	17	51	953	http://smpdb.ca/view/SMP00112?highlight[compounds][]=PW_C000964&highlight[proteins][]=P37268&highlight[proteins][]=Q16850
Disease_Wolman disease	0.0836743	1	YES	HMDB01248[FAD],FDFT1,CYP51A1	3	17	51	953	http://smpdb.ca/view/SMP00511?highlight[compounds][]=PW_C000964&highlight[proteins][]=P37268&highlight[proteins][]=Q16850
Disease_Desmosterolosis	0.0836743	1	YES	HMDB01248[FAD],FDFT1,CYP51A1	3	17	51	953	http://smpdb.ca/view/SMP00386?highlight[compounds][]=PW_C000964&highlight[proteins][]=P37268&highlight[proteins][]=Q16850
Disease_Hyper-IgD syndrome	0.0836743	1	YES	HMDB01248[FAD],FDFT1,CYP51A1	3	17	51	953	http://smpdb.ca/view/SMP00509?highlight[compounds][]=PW_C000964&highlight[proteins][]=P37268&highlight[proteins][]=Q16850
Drug Action_Pamidronate Action Pathway	0.0836743	1	YES	HMDB01248[FAD],FDFT1,CYP51A1	3	17	51	953	http://smpdb.ca/view/SMP00117?highlight[compounds][]=PW_C000964&highlight[proteins][]=P37268&highlight[proteins][]=Q16850
Drug Action_Fluvastatin Action Pathway	0.0836743	1	YES	HMDB01248[FAD],FDFT1,CYP51A1	3	17	51	953	http://smpdb.ca/view/SMP00119?highlight[compounds][]=PW_C000964&highlight[proteins][]=P37268&highlight[proteins][]=Q16850
Disease_Hypercholesterolemia	0.0836743	1	YES	HMDB01248[FAD],FDFT1,CYP51A1	3	17	51	953	http://smpdb.ca/view/SMP00209?highlight[compounds][]=PW_C000964&highlight[proteins][]=P37268&highlight[proteins][]=Q16850
Drug Action_Pravastatin Action Pathway	0.0836743	1	YES	HMDB01248[FAD],FDFT1,CYP51A1	3	17	51	953	http://smpdb.ca/view/SMP00089?highlight[compounds][]=PW_C000964&highlight[proteins][]=P37268&highlight[proteins][]=Q16850
Drug Action_Cerivastatin Action Pathway	0.0836743	1	YES	HMDB01248[FAD],FDFT1,CYP51A1	3	17	51	953	http://smpdb.ca/view/SMP00111?highlight[compounds][]=PW_C000964&highlight[proteins][]=P37268&highlight[proteins][]=Q16850
Drug Action_Zoledronate Action Pathway	0.0836743	1	YES	HMDB01248[FAD],FDFT1,CYP51A1	3	17	51	953	http://smpdb.ca/view/SMP00107?highlight[compounds][]=PW_C000964&highlight[proteins][]=P37268&highlight[proteins][]=Q16850
Disease_Lysosomal Acid Lipase Deficiency (Wolman Disease)	0.0836743	1	YES	HMDB01248[FAD],FDFT1,CYP51A1	3	17	51	953	http://smpdb.ca/view/SMP00319?highlight[compounds][]=PW_C000964&highlight[proteins][]=P37268&highlight[proteins][]=Q16850
Drug Action_Rosuvastatin Action Pathway	0.0836743	1	YES	HMDB01248[FAD],FDFT1,CYP51A1	3	17	51	953	http://smpdb.ca/view/SMP00092?highlight[compounds][]=PW_C000964&highlight[proteins][]=P37268&highlight[proteins][]=Q16850
Drug Action_Lovastatin Action Pathway	0.0836743	1	YES	HMDB01248[FAD],FDFT1,CYP51A1	3	17	51	953	http://smpdb.ca/view/SMP00099?highlight[compounds][]=PW_C000964&highlight[proteins][]=P37268&highlight[proteins][]=Q16850
Drug Action_Ibandronate Action Pathway	0.0836743	1	YES	HMDB01248[FAD],FDFT1,CYP51A1	3	17	51	953	http://smpdb.ca/view/SMP00079?highlight[compounds][]=PW_C000964&highlight[proteins][]=P37268&highlight[proteins][]=Q16850
Drug Action_Atorvastatin Action Pathway	0.0836743	1	YES	HMDB01248[FAD],FDFT1,CYP51A1	3	17	51	953	http://smpdb.ca/view/SMP00131?highlight[compounds][]=PW_C000964&highlight[proteins][]=P37268&highlight[proteins][]=Q16850
Metabolic_Steroid Biosynthesis	0.0836743	1	YES	HMDB01248[FAD],FDFT1,CYP51A1	3	17	51	953	http://smpdb.ca/view/SMP00023?highlight[compounds][]=PW_C000964&highlight[proteins][]=P37268&highlight[proteins][]=Q16850
Disease_Methylenetetrahydrofolate Reductase Deficiency (MTHFRD)	0.0906789	1	YES	HMDB01248[FAD],HMDB00939[S-Adenosylhomocysteine],HMDB01257[Spermidine],HMDB02005[Methionine sulfoxide]	4	29	50	941	http://smpdb.ca/view/SMP00340?highlight[compounds][]=PW_C000964&highlight[compounds][]=PW_C000749&highlight[compounds][]=PW_C000971&highlight[compounds][]=PW_C001342
Disease_Methionine Adenosyltransferase Deficiency	0.0906789	1	YES	HMDB01248[FAD],HMDB00939[S-Adenosylhomocysteine],HMDB01257[Spermidine],HMDB02005[Methionine sulfoxide]	4	29	50	941	http://smpdb.ca/view/SMP00221?highlight[compounds][]=PW_C000964&highlight[compounds][]=PW_C000749&highlight[compounds][]=PW_C000971&highlight[compounds][]=PW_C001342
Metabolic_Methionine Metabolism	0.0906789	1	YES	HMDB01248[FAD],HMDB00939[S-Adenosylhomocysteine],HMDB01257[Spermidine],HMDB02005[Methionine sulfoxide]	4	29	50	941	http://smpdb.ca/view/SMP00033?highlight[compounds][]=PW_C000964&highlight[compounds][]=PW_C000749&highlight[compounds][]=PW_C000971&highlight[compounds][]=PW_C001342
Disease_Hypermethioninemia	0.0906789	1	YES	HMDB01248[FAD],HMDB00939[S-Adenosylhomocysteine],HMDB01257[Spermidine],HMDB02005[Methionine sulfoxide]	4	29	50	941	http://smpdb.ca/view/SMP00341?highlight[compounds][]=PW_C000964&highlight[compounds][]=PW_C000749&highlight[compounds][]=PW_C000971&highlight[compounds][]=PW_C001342
Disease_S-Adenosylhomocysteine (SAH) Hydrolase Deficiency	0.0906789	1	YES	HMDB01248[FAD],HMDB00939[S-Adenosylhomocysteine],HMDB01257[Spermidine],HMDB02005[Methionine sulfoxide]	4	29	50	941	http://smpdb.ca/view/SMP00214?highlight[compounds][]=PW_C000964&highlight[compounds][]=PW_C000749&highlight[compounds][]=PW_C000971&highlight[compounds][]=PW_C001342
Disease_Glycine N-methyltransferase Deficiency	0.0906789	1	YES	HMDB01248[FAD],HMDB00939[S-Adenosylhomocysteine],HMDB01257[Spermidine],HMDB02005[Methionine sulfoxide]	4	29	50	941	http://smpdb.ca/view/SMP00222?highlight[compounds][]=PW_C000964&highlight[compounds][]=PW_C000749&highlight[compounds][]=PW_C000971&highlight[compounds][]=PW_C001342
Disease_Homocystinuria-megaloblastic anemia due to defect in cobalamin metabolism, cblG complementation type	0.0906789	1	YES	HMDB01248[FAD],HMDB00939[S-Adenosylhomocysteine],HMDB01257[Spermidine],HMDB02005[Methionine sulfoxide]	4	29	50	941	http://smpdb.ca/view/SMP00570?highlight[compounds][]=PW_C000964&highlight[compounds][]=PW_C000749&highlight[compounds][]=PW_C000971&highlight[compounds][]=PW_C001342
Disease_Cystathionine Beta-Synthase Deficiency	0.0906789	1	YES	HMDB01248[FAD],HMDB00939[S-Adenosylhomocysteine],HMDB01257[Spermidine],HMDB02005[Methionine sulfoxide]	4	29	50	941	http://smpdb.ca/view/SMP00177?highlight[compounds][]=PW_C000964&highlight[compounds][]=PW_C000749&highlight[compounds][]=PW_C000971&highlight[compounds][]=PW_C001342
