# Supplementary material for: Metabolomic and transcriptomic analysis reveals endogenous substrates and metabolic adaptation in rats lacking Abcg2 and Abcb1a transporters
Source: PLoS One. 2021 Jul 13;16(7):e0253852. doi: 10.1371/journal.pone.0253852 (PMC8277073; doi:10.1371/journal.pone.0253852)
Supplement: S14 Table — (XLSX) [file pone.0253852.s021.xlsx]

## Sheet: Note
S14 Table. Biological pathways perturbed in Bcrp/Pgp dKO vs. WT rats identified by an integrated analysis of transcriptomic and metabolomic data.
	ALL means both Up and Down Regulated
	UP means up regulated in dKO compared to WT
	DN means down regulated in dKO compared to WT
Comparison	Description
ALL	examined all microarray comparisons for brain, kidney, liver and all the metabolomic comparison for CSF and plasma
ALL_MetOnly	examined only metabolomic comparison for CSF and plasma
csf_ALL_MetOnly	examined only the CSF metabolomic result; considered both up and down regulated metabolites
csf_brain_ALL	examined both CSF metabolomic and BRAIN microarray results; considered both up and down regulated entities
csf_brain_DN	examined both CSF metabolomic and BRAIN microarray results; considered only down regulated entities
csf_brain_UP	examined both CSF metabolomic and BRAIN microarray results; considered only up regulated entities
csf_DN_MetOnly	examined only the CSF metabolomic result; considered only down regulated metabolites
csf_kidney_ALL	examined CSF metabolomic and KIDNEY microarray results; considered both up and down regulated entities
csf_kidney_DN	examined CSF metabolomic and KIDNEY microarray results; considered only down regulated entities
csf_kidney_UP	examined CSF metabolomic and KIDNEY microarray results; considered only up regulated entities
csf_liver_ALL	examined CSF metabolomic and LIVER microarray results; considered both up and down regulated entities
csf_liver_DN	examined CSF metabolomic and LIVER microarray results; considered only down regulated entities
csf_liver_UP	examined CSF metabolomic and LIVER microarray results; considered only up regulated entities
csf_UP_MetOnly	examined only the CSF metabolite and considered only up regulated metabolite
plasma_ALL_MetOnly	examined only PLASMA metabolomic result; considered both up and down regulated metabolites
plasma_brain_ALL	examined both PLASMA metabolomic and BRAIN microarray results; considered both up and down regulated entities
plasma_brain_DN	examined both PLASMA metabolomic and BRAIN microarray results; considered only down regulated entities
plasma_brain_UP	examined both PLASMA metabolomic and BRAIN microarray results; considered only up regulated entities
plasma_DN_MetOnly	examined only the PLASMA metabolomic result; considered only down regulated metabolites
plasma_kidney_ALL	examined PLASMA metabolomic and KIDNEY microarray results; considered both up and down regulated entities
plasma_kidney_DN	examined PLASMA metabolomic and KIDNEY microarray results; considered only down regulated entities
plasma_kidney_UP	examined PLASMA metabolomic and KIDNEY microarray results; considered only up regulated entities
plasma_liver_ALL	examined PLASMA metabolomic and LIVER microarray results; considered both up and down regulated entities
plasma_liver_DN	examined PLASMA metabolomic and LIVER microarray results; considered only down regulated entities
plasma_liver_UP	examined PLASMA metabolomic and LIVER microarray results; considered only up regulated entities
plasma_UP_MetOnly	examined only the PLASMA metabolomic result; considered only up regulated metabolites

## Sheet: Overview
PathwayName	Note	ALL	ALL_MetOnly	csf_ALL_MetOnly	csf_brain_ALL	csf_brain_DN	csf_brain_UP	csf_DN_MetOnly	csf_kidney_ALL	csf_kidney_DN	csf_kidney_UP	csf_liver_ALL	csf_liver_DN	csf_liver_UP	csf_UP_MetOnly	plasma_ALL_MetOnly	plasma_brain_ALL	plasma_brain_DN	plasma_brain_UP	plasma_DN_MetOnly	plasma_kidney_ALL	plasma_kidney_DN	plasma_kidney_UP	plasma_liver_ALL	plasma_liver_DN	plasma_liver_UP	plasma_UP_MetOnly	#ComparisonFoundDisregulated	GeneOrMetabolite
Disease_Carnosinuria, carnosinemia	At least one pathway found pathway disregulated	TRUE	FALSE	FALSE	TRUE	FALSE	TRUE	FALSE	false	FALSE	TRUE	TRUE	TRUE	TRUE	FALSE	FALSE	TRUE	FALSE	TRUE	FALSE	FALSE	FALSE	TRUE	TRUE	FALSE	TRUE	FALSE	12	HMDB00479[3-Methylhistidine],HMDB00033[Carnosine],HMDB01248[FAD],AOC3
Disease_GABA-Transaminase Deficiency	At least one pathway found pathway disregulated	TRUE	FALSE	FALSE	TRUE	FALSE	TRUE	FALSE	false	FALSE	TRUE	TRUE	TRUE	TRUE	FALSE	FALSE	TRUE	FALSE	TRUE	FALSE	FALSE	FALSE	TRUE	TRUE	FALSE	TRUE	FALSE	12	HMDB00479[3-Methylhistidine],HMDB00033[Carnosine],HMDB01248[FAD],AOC3
Disease_Ureidopropionase deficiency	At least one pathway found pathway disregulated	TRUE	FALSE	FALSE	TRUE	FALSE	TRUE	FALSE	false	FALSE	TRUE	TRUE	TRUE	TRUE	FALSE	FALSE	TRUE	FALSE	TRUE	FALSE	FALSE	FALSE	TRUE	TRUE	FALSE	TRUE	FALSE	12	HMDB00479[3-Methylhistidine],HMDB00033[Carnosine],HMDB01248[FAD],AOC3
Metabolic_Beta-Alanine Metabolism	At least one pathway found pathway disregulated	TRUE	FALSE	FALSE	TRUE	FALSE	TRUE	FALSE	false	FALSE	TRUE	TRUE	TRUE	TRUE	FALSE	FALSE	TRUE	FALSE	TRUE	FALSE	FALSE	FALSE	TRUE	TRUE	FALSE	TRUE	FALSE	12	HMDB00479[3-Methylhistidine],HMDB00033[Carnosine],HMDB01248[FAD],AOC3
Metabolic_Histidine Metabolism	At least one pathway found pathway disregulated	FALSE	FALSE	FALSE	FALSE	FALSE	FALSE	FALSE	false	FALSE	FALSE	FALSE	FALSE	FALSE	FALSE	TRUE	TRUE	FALSE	TRUE	FALSE	TRUE	FALSE	TRUE	TRUE	FALSE	TRUE	TRUE	8	HMDB00033[Carnosine],HMDB00479[3-Methylhistidine],HMDB00939[S-Adenosylhomocysteine],HMDB01248[FAD],HMDB02024[Imidazoleacetic acid],HMDB00301[Urocanic acid]
Drug Action_Erlotinib Action Pathway	At least one pathway found pathway disregulated	FALSE	FALSE	FALSE	FALSE	TRUE	FALSE	FALSE	false	TRUE	FALSE	FALSE	TRUE	FALSE	FALSE	FALSE	TRUE	TRUE	FALSE	FALSE	FALSE	TRUE	FALSE	TRUE	TRUE	FALSE	FALSE	8	EGFR,ABCB1
Disease_Histidinemia	At least one pathway found pathway disregulated	FALSE	FALSE	FALSE	FALSE	FALSE	FALSE	FALSE	false	FALSE	FALSE	FALSE	FALSE	FALSE	FALSE	TRUE	TRUE	FALSE	TRUE	FALSE	TRUE	FALSE	TRUE	TRUE	FALSE	TRUE	TRUE	8	HMDB00033[Carnosine],HMDB00479[3-Methylhistidine],HMDB00939[S-Adenosylhomocysteine],HMDB01248[FAD],HMDB02024[Imidazoleacetic acid],HMDB00301[Urocanic acid]
Metabolic_Phospholipid Biosynthesis	At least one pathway found pathway disregulated	TRUE	TRUE	FALSE	FALSE	FALSE	FALSE	TRUE	false	FALSE	FALSE	TRUE	TRUE	FALSE	FALSE	FALSE	FALSE	FALSE	TRUE	FALSE	FALSE	FALSE	FALSE	TRUE	FALSE	FALSE	FALSE	7	HMDB01248[FAD],HMDB00114[Glycerylphosphorylethanolamine],GPD2,CHAT,PLA2G2D,PLA2G4B,PCYT1A
Metabolic_Nicotinate and Nicotinamide Metabolism	At least one pathway found pathway disregulated	FALSE	FALSE	FALSE	TRUE	TRUE	FALSE	TRUE	false	TRUE	FALSE	TRUE	TRUE	FALSE	FALSE	FALSE	TRUE	FALSE	FALSE	FALSE	FALSE	FALSE	FALSE	FALSE	FALSE	FALSE	FALSE	7	HMDB00939[S-Adenosylhomocysteine],HMDB01248[FAD],PNP,NUDT12,QPRT
Metabolic_Phenylacetate Metabolism	At least one pathway found pathway disregulated	TRUE	TRUE	FALSE	FALSE	TRUE	FALSE	FALSE	false	FALSE	FALSE	FALSE	TRUE	FALSE	FALSE	FALSE	FALSE	TRUE	FALSE	TRUE	FALSE	FALSE	FALSE	FALSE	TRUE	FALSE	FALSE	7	HMDB00209[Phenylacetic acid],HMDB06344[Alpha-N-Phenylacetyl-L-glutamine]
Metabolic_Methylhistidine Metabolism	At least one pathway found pathway disregulated	FALSE	FALSE	FALSE	FALSE	FALSE	FALSE	FALSE	false	FALSE	FALSE	FALSE	FALSE	FALSE	FALSE	FALSE	TRUE	FALSE	TRUE	FALSE	FALSE	FALSE	TRUE	TRUE	FALSE	TRUE	TRUE	6	HMDB00939[S-Adenosylhomocysteine],HMDB00479[3-Methylhistidine]
Disease_Saccharopinuria/Hyperlysinemia II	At least one pathway found pathway disregulated	TRUE	FALSE	FALSE	TRUE	FALSE	TRUE	FALSE	false	FALSE	FALSE	FALSE	FALSE	FALSE	FALSE	FALSE	TRUE	FALSE	TRUE	FALSE	FALSE	FALSE	FALSE	FALSE	FALSE	TRUE	FALSE	6	HMDB01248[FAD],AASS,DLST
Disease_Hyperlysinemia I, Familial	At least one pathway found pathway disregulated	TRUE	FALSE	FALSE	TRUE	FALSE	TRUE	FALSE	false	FALSE	FALSE	FALSE	FALSE	FALSE	FALSE	FALSE	TRUE	FALSE	TRUE	FALSE	FALSE	FALSE	FALSE	FALSE	FALSE	TRUE	FALSE	6	HMDB01248[FAD],AASS,DLST
Disease_2-aminoadipic 2-oxoadipic aciduria	At least one pathway found pathway disregulated	TRUE	FALSE	FALSE	TRUE	FALSE	TRUE	FALSE	false	FALSE	FALSE	FALSE	FALSE	FALSE	FALSE	FALSE	TRUE	FALSE	TRUE	FALSE	FALSE	FALSE	FALSE	FALSE	FALSE	TRUE	FALSE	6	HMDB01248[FAD],AASS,DLST
Disease_Hyperlysinemia II or Saccharopinuria	At least one pathway found pathway disregulated	TRUE	FALSE	FALSE	TRUE	FALSE	TRUE	FALSE	false	FALSE	FALSE	FALSE	FALSE	FALSE	FALSE	FALSE	TRUE	FALSE	TRUE	FALSE	FALSE	FALSE	FALSE	FALSE	FALSE	TRUE	FALSE	6	HMDB01248[FAD],AASS,DLST
Disease_Pyridoxine dependency with seizures	At least one pathway found pathway disregulated	TRUE	FALSE	FALSE	TRUE	FALSE	TRUE	FALSE	false	FALSE	FALSE	FALSE	FALSE	FALSE	FALSE	FALSE	TRUE	FALSE	TRUE	FALSE	FALSE	FALSE	FALSE	FALSE	FALSE	TRUE	FALSE	6	HMDB01248[FAD],AASS,DLST
Metabolic_Lysine Degradation	At least one pathway found pathway disregulated	TRUE	FALSE	FALSE	TRUE	FALSE	TRUE	FALSE	false	FALSE	FALSE	FALSE	FALSE	FALSE	FALSE	FALSE	TRUE	FALSE	TRUE	FALSE	FALSE	FALSE	FALSE	FALSE	FALSE	TRUE	FALSE	6	HMDB01248[FAD],AASS,DLST
Disease_Glutaric Aciduria Type I	At least one pathway found pathway disregulated	TRUE	FALSE	FALSE	TRUE	FALSE	TRUE	FALSE	false	FALSE	FALSE	FALSE	FALSE	FALSE	FALSE	FALSE	TRUE	FALSE	TRUE	FALSE	FALSE	FALSE	FALSE	FALSE	FALSE	TRUE	FALSE	6	HMDB01248[FAD],AASS,DLST
Drug Metabolism_Lamivudine Metabolism Pathway	At least one pathway found pathway disregulated	FALSE	FALSE	FALSE	FALSE	TRUE	FALSE	FALSE	false	TRUE	FALSE	FALSE	TRUE	FALSE	FALSE	FALSE	FALSE	TRUE	FALSE	FALSE	FALSE	FALSE	FALSE	FALSE	TRUE	FALSE	FALSE	5	SLC22A1,ABCB1,PCYT1A
Metabolic_Starch and Sucrose Metabolism	At least one pathway found pathway disregulated	TRUE	FALSE	FALSE	FALSE	TRUE	FALSE	FALSE	false	FALSE	FALSE	FALSE	FALSE	FALSE	FALSE	FALSE	TRUE	FALSE	FALSE	FALSE	FALSE	FALSE	TRUE	FALSE	FALSE	FALSE	FALSE	4	HMDB00127[D-Glucuronic acid],UGP2,GYS2
Drug Action_Bevacizumab Action Pathway	At least one pathway found pathway disregulated	FALSE	FALSE	FALSE	TRUE	FALSE	TRUE	FALSE	false	FALSE	FALSE	FALSE	FALSE	FALSE	FALSE	FALSE	TRUE	FALSE	TRUE	FALSE	FALSE	FALSE	FALSE	FALSE	FALSE	FALSE	FALSE	4	VEGFA,FLT1
Disease_Mucopolysaccharidosis VI. Sly syndrome	At least one pathway found pathway disregulated	TRUE	FALSE	FALSE	FALSE	TRUE	FALSE	FALSE	false	FALSE	FALSE	FALSE	FALSE	FALSE	FALSE	FALSE	TRUE	FALSE	FALSE	FALSE	FALSE	FALSE	TRUE	FALSE	FALSE	FALSE	FALSE	4	HMDB00127[D-Glucuronic acid],UGP2,GYS2
Drug Metabolism_Tenofovir Metabolism Pathway	At least one pathway found pathway disregulated	FALSE	FALSE	FALSE	FALSE	FALSE	FALSE	FALSE	false	FALSE	FALSE	TRUE	TRUE	FALSE	FALSE	FALSE	FALSE	FALSE	FALSE	FALSE	FALSE	FALSE	FALSE	TRUE	TRUE	FALSE	FALSE	4	AK2,NME2
Disease_Sucrase-isomaltase deficiency	At least one pathway found pathway disregulated	TRUE	FALSE	FALSE	FALSE	TRUE	FALSE	FALSE	false	FALSE	FALSE	FALSE	FALSE	FALSE	FALSE	FALSE	TRUE	FALSE	FALSE	FALSE	FALSE	FALSE	TRUE	FALSE	FALSE	FALSE	FALSE	4	HMDB00127[D-Glucuronic acid],UGP2,GYS2
Disease_Glycogenosis, Type VI. Hers disease	At least one pathway found pathway disregulated	TRUE	FALSE	FALSE	FALSE	TRUE	FALSE	FALSE	false	FALSE	FALSE	FALSE	FALSE	FALSE	FALSE	FALSE	TRUE	FALSE	FALSE	FALSE	FALSE	FALSE	TRUE	FALSE	FALSE	FALSE	FALSE	4	HMDB00127[D-Glucuronic acid],UGP2,GYS2
Disease_Glycogenosis, Type IV. Amylopectinosis, Anderson disease	At least one pathway found pathway disregulated	TRUE	FALSE	FALSE	FALSE	TRUE	FALSE	FALSE	false	FALSE	FALSE	FALSE	FALSE	FALSE	FALSE	FALSE	TRUE	FALSE	FALSE	FALSE	FALSE	FALSE	TRUE	FALSE	FALSE	FALSE	FALSE	4	HMDB00127[D-Glucuronic acid],UGP2,GYS2
Disease_Glycogen synthetase deficiency	At least one pathway found pathway disregulated	TRUE	FALSE	FALSE	FALSE	TRUE	FALSE	FALSE	false	FALSE	FALSE	FALSE	FALSE	FALSE	FALSE	FALSE	TRUE	FALSE	FALSE	FALSE	FALSE	FALSE	TRUE	FALSE	FALSE	FALSE	FALSE	4	HMDB00127[D-Glucuronic acid],UGP2,GYS2
Disease_Glycogenosis, Type III. Cori disease, Debrancher glycogenosis	At least one pathway found pathway disregulated	TRUE	FALSE	FALSE	FALSE	TRUE	FALSE	FALSE	false	FALSE	FALSE	FALSE	FALSE	FALSE	FALSE	FALSE	TRUE	FALSE	FALSE	FALSE	FALSE	FALSE	TRUE	FALSE	FALSE	FALSE	FALSE	4	HMDB00127[D-Glucuronic acid],UGP2,GYS2
Drug Metabolism_Adefovir Dipivoxil Metabolism Pathway	At least one pathway found pathway disregulated	FALSE	FALSE	FALSE	FALSE	FALSE	FALSE	FALSE	false	FALSE	FALSE	TRUE	TRUE	FALSE	FALSE	FALSE	FALSE	FALSE	FALSE	FALSE	FALSE	FALSE	FALSE	TRUE	TRUE	FALSE	FALSE	4	AK2,NME2
Disease_Acute Intermittent Porphyria	At least one pathway found pathway disregulated	FALSE	FALSE	FALSE	FALSE	FALSE	FALSE	FALSE	false	TRUE	FALSE	FALSE	FALSE	FALSE	FALSE	FALSE	FALSE	FALSE	FALSE	FALSE	TRUE	TRUE	FALSE	FALSE	FALSE	FALSE	FALSE	3	UROS,UROD,CPOX,COX15,GUSB
Drug Action_Oxytetracycline Action Pathway	At least one pathway found pathway disregulated	FALSE	FALSE	FALSE	TRUE	FALSE	FALSE	FALSE	false	FALSE	FALSE	TRUE	FALSE	FALSE	FALSE	FALSE	FALSE	TRUE	FALSE	FALSE	FALSE	FALSE	FALSE	FALSE	FALSE	FALSE	FALSE	3	HMDB00161[L-Alanine],HMDB00167[L-Threonine]
Drug Action_Chloramphenicol Action Pathway	At least one pathway found pathway disregulated	FALSE	FALSE	FALSE	TRUE	FALSE	FALSE	FALSE	false	FALSE	FALSE	TRUE	FALSE	FALSE	FALSE	FALSE	FALSE	TRUE	FALSE	FALSE	FALSE	FALSE	FALSE	FALSE	FALSE	FALSE	FALSE	3	HMDB00161[L-Alanine],HMDB00167[L-Threonine]
Drug Action_Lymecycline Action Pathway	At least one pathway found pathway disregulated	FALSE	FALSE	FALSE	TRUE	FALSE	FALSE	FALSE	false	FALSE	FALSE	TRUE	FALSE	FALSE	FALSE	FALSE	FALSE	TRUE	FALSE	FALSE	FALSE	FALSE	FALSE	FALSE	FALSE	FALSE	FALSE	3	HMDB00161[L-Alanine],HMDB00167[L-Threonine]
Drug Action_Gentamicin Action Pathway	At least one pathway found pathway disregulated	FALSE	FALSE	FALSE	TRUE	FALSE	FALSE	FALSE	false	FALSE	FALSE	TRUE	FALSE	FALSE	FALSE	FALSE	FALSE	TRUE	FALSE	FALSE	FALSE	FALSE	FALSE	FALSE	FALSE	FALSE	FALSE	3	HMDB00161[L-Alanine],HMDB00167[L-Threonine]
Drug Action_Azithromycin Action Pathway	At least one pathway found pathway disregulated	FALSE	FALSE	FALSE	TRUE	FALSE	FALSE	FALSE	false	FALSE	FALSE	TRUE	FALSE	FALSE	FALSE	FALSE	FALSE	TRUE	FALSE	FALSE	FALSE	FALSE	FALSE	FALSE	FALSE	FALSE	FALSE	3	HMDB00161[L-Alanine],HMDB00167[L-Threonine]
Drug Action_Demeclocycline Action Pathway	At least one pathway found pathway disregulated	FALSE	FALSE	FALSE	TRUE	FALSE	FALSE	FALSE	false	FALSE	FALSE	TRUE	FALSE	FALSE	FALSE	FALSE	FALSE	TRUE	FALSE	FALSE	FALSE	FALSE	FALSE	FALSE	FALSE	FALSE	FALSE	3	HMDB00161[L-Alanine],HMDB00167[L-Threonine]
Drug Action_Netilmicin Action Pathway	At least one pathway found pathway disregulated	FALSE	FALSE	FALSE	TRUE	FALSE	FALSE	FALSE	false	FALSE	FALSE	TRUE	FALSE	FALSE	FALSE	FALSE	FALSE	TRUE	FALSE	FALSE	FALSE	FALSE	FALSE	FALSE	FALSE	FALSE	FALSE	3	HMDB00161[L-Alanine],HMDB00167[L-Threonine]
Drug Action_Tobramycin Action Pathway	At least one pathway found pathway disregulated	FALSE	FALSE	FALSE	TRUE	FALSE	FALSE	FALSE	false	FALSE	FALSE	TRUE	FALSE	FALSE	FALSE	FALSE	FALSE	TRUE	FALSE	FALSE	FALSE	FALSE	FALSE	FALSE	FALSE	FALSE	FALSE	3	HMDB00161[L-Alanine],HMDB00167[L-Threonine]
Drug Action_Amikacin Action Pathway	At least one pathway found pathway disregulated	FALSE	FALSE	FALSE	TRUE	FALSE	FALSE	FALSE	false	FALSE	FALSE	TRUE	FALSE	FALSE	FALSE	FALSE	FALSE	TRUE	FALSE	FALSE	FALSE	FALSE	FALSE	FALSE	FALSE	FALSE	FALSE	3	HMDB00161[L-Alanine],HMDB00167[L-Threonine]
Metabolic_Alpha Linolenic Acid and Linoleic Acid Metabolism	At least one pathway found pathway disregulated	FALSE	FALSE	FALSE	FALSE	FALSE	FALSE	FALSE	false	FALSE	FALSE	FALSE	FALSE	FALSE	FALSE	FALSE	FALSE	TRUE	FALSE	FALSE	FALSE	FALSE	FALSE	TRUE	TRUE	FALSE	FALSE	3	HMDB02226[Adrenic acid],HMDB02183[Docosahexaenoic acid],FADS2,PLA2G4B
Disease_Hereditary Coproporphyria (HCP)	At least one pathway found pathway disregulated	FALSE	FALSE	FALSE	FALSE	FALSE	FALSE	FALSE	false	TRUE	FALSE	FALSE	FALSE	FALSE	FALSE	FALSE	FALSE	FALSE	FALSE	FALSE	TRUE	TRUE	FALSE	FALSE	FALSE	FALSE	FALSE	3	UROS,UROD,CPOX,COX15,GUSB
Drug Action_Telithromycin Action Pathway	At least one pathway found pathway disregulated	FALSE	FALSE	FALSE	TRUE	FALSE	FALSE	FALSE	false	FALSE	FALSE	TRUE	FALSE	FALSE	FALSE	FALSE	FALSE	TRUE	FALSE	FALSE	FALSE	FALSE	FALSE	FALSE	FALSE	FALSE	FALSE	3	HMDB00161[L-Alanine],HMDB00167[L-Threonine]
Drug Action_Kanamycin Action Pathway	At least one pathway found pathway disregulated	FALSE	FALSE	FALSE	TRUE	FALSE	FALSE	FALSE	false	FALSE	FALSE	TRUE	FALSE	FALSE	FALSE	FALSE	FALSE	TRUE	FALSE	FALSE	FALSE	FALSE	FALSE	FALSE	FALSE	FALSE	FALSE	3	HMDB00161[L-Alanine],HMDB00167[L-Threonine]
Drug Action_Tetracycline Action Pathway	At least one pathway found pathway disregulated	FALSE	FALSE	FALSE	TRUE	FALSE	FALSE	FALSE	false	FALSE	FALSE	TRUE	FALSE	FALSE	FALSE	FALSE	FALSE	TRUE	FALSE	FALSE	FALSE	FALSE	FALSE	FALSE	FALSE	FALSE	FALSE	3	HMDB00161[L-Alanine],HMDB00167[L-Threonine]
Drug Action_Lincomycin Action Pathway	At least one pathway found pathway disregulated	FALSE	FALSE	FALSE	TRUE	FALSE	FALSE	FALSE	false	FALSE	FALSE	TRUE	FALSE	FALSE	FALSE	FALSE	FALSE	TRUE	FALSE	FALSE	FALSE	FALSE	FALSE	FALSE	FALSE	FALSE	FALSE	3	HMDB00161[L-Alanine],HMDB00167[L-Threonine]
Drug Action_Clindamycin Action Pathway	At least one pathway found pathway disregulated	FALSE	FALSE	FALSE	TRUE	FALSE	FALSE	FALSE	false	FALSE	FALSE	TRUE	FALSE	FALSE	FALSE	FALSE	FALSE	TRUE	FALSE	FALSE	FALSE	FALSE	FALSE	FALSE	FALSE	FALSE	FALSE	3	HMDB00161[L-Alanine],HMDB00167[L-Threonine]
Drug Action_Streptomycin Action Pathway	At least one pathway found pathway disregulated	FALSE	FALSE	FALSE	TRUE	FALSE	FALSE	FALSE	false	FALSE	FALSE	TRUE	FALSE	FALSE	FALSE	FALSE	FALSE	TRUE	FALSE	FALSE	FALSE	FALSE	FALSE	FALSE	FALSE	FALSE	FALSE	3	HMDB00161[L-Alanine],HMDB00167[L-Threonine]
Drug Action_Minocycline Action Pathway	At least one pathway found pathway disregulated	FALSE	FALSE	FALSE	TRUE	FALSE	FALSE	FALSE	false	FALSE	FALSE	TRUE	FALSE	FALSE	FALSE	FALSE	FALSE	TRUE	FALSE	FALSE	FALSE	FALSE	FALSE	FALSE	FALSE	FALSE	FALSE	3	HMDB00161[L-Alanine],HMDB00167[L-Threonine]
Drug Action_Troleandomycin Action Pathway	At least one pathway found pathway disregulated	FALSE	FALSE	FALSE	TRUE	FALSE	FALSE	FALSE	false	FALSE	FALSE	TRUE	FALSE	FALSE	FALSE	FALSE	FALSE	TRUE	FALSE	FALSE	FALSE	FALSE	FALSE	FALSE	FALSE	FALSE	FALSE	3	HMDB00161[L-Alanine],HMDB00167[L-Threonine]
Disease_Congenital Erythropoietic Porphyria (CEP) or Gunther Disease	At least one pathway found pathway disregulated	FALSE	FALSE	FALSE	FALSE	FALSE	FALSE	FALSE	false	TRUE	FALSE	FALSE	FALSE	FALSE	FALSE	FALSE	FALSE	FALSE	FALSE	FALSE	TRUE	TRUE	FALSE	FALSE	FALSE	FALSE	FALSE	3	UROS,UROD,CPOX,COX15,GUSB
Drug Action_Clarithromycin Action Pathway	At least one pathway found pathway disregulated	FALSE	FALSE	FALSE	TRUE	FALSE	FALSE	FALSE	false	FALSE	FALSE	TRUE	FALSE	FALSE	FALSE	FALSE	FALSE	TRUE	FALSE	FALSE	FALSE	FALSE	FALSE	FALSE	FALSE	FALSE	FALSE	3	HMDB00161[L-Alanine],HMDB00167[L-Threonine]
Drug Action_Tigecycline Action Pathway	At least one pathway found pathway disregulated	FALSE	FALSE	FALSE	TRUE	FALSE	FALSE	FALSE	false	FALSE	FALSE	TRUE	FALSE	FALSE	FALSE	FALSE	FALSE	TRUE	FALSE	FALSE	FALSE	FALSE	FALSE	FALSE	FALSE	FALSE	FALSE	3	HMDB00161[L-Alanine],HMDB00167[L-Threonine]
Drug Action_Doxycycline Action Pathway	At least one pathway found pathway disregulated	FALSE	FALSE	FALSE	TRUE	FALSE	FALSE	FALSE	false	FALSE	FALSE	TRUE	FALSE	FALSE	FALSE	FALSE	FALSE	TRUE	FALSE	FALSE	FALSE	FALSE	FALSE	FALSE	FALSE	FALSE	FALSE	3	HMDB00161[L-Alanine],HMDB00167[L-Threonine]
Drug Action_Neomycin Action Pathway	At least one pathway found pathway disregulated	FALSE	FALSE	FALSE	TRUE	FALSE	FALSE	FALSE	false	FALSE	FALSE	TRUE	FALSE	FALSE	FALSE	FALSE	FALSE	TRUE	FALSE	FALSE	FALSE	FALSE	FALSE	FALSE	FALSE	FALSE	FALSE	3	HMDB00161[L-Alanine],HMDB00167[L-Threonine]
Drug Action_Spectinomycin Action Pathway	At least one pathway found pathway disregulated	FALSE	FALSE	FALSE	TRUE	FALSE	FALSE	FALSE	false	FALSE	FALSE	TRUE	FALSE	FALSE	FALSE	FALSE	FALSE	TRUE	FALSE	FALSE	FALSE	FALSE	FALSE	FALSE	FALSE	FALSE	FALSE	3	HMDB00161[L-Alanine],HMDB00167[L-Threonine]
Drug Action_Erythromycin Action Pathway	At least one pathway found pathway disregulated	FALSE	FALSE	FALSE	TRUE	FALSE	FALSE	FALSE	false	FALSE	FALSE	TRUE	FALSE	FALSE	FALSE	FALSE	FALSE	TRUE	FALSE	FALSE	FALSE	FALSE	FALSE	FALSE	FALSE	FALSE	FALSE	3	HMDB00161[L-Alanine],HMDB00167[L-Threonine]
Drug Action_Paromomycin Action Pathway	At least one pathway found pathway disregulated	FALSE	FALSE	FALSE	TRUE	FALSE	FALSE	FALSE	false	FALSE	FALSE	TRUE	FALSE	FALSE	FALSE	FALSE	FALSE	TRUE	FALSE	FALSE	FALSE	FALSE	FALSE	FALSE	FALSE	FALSE	FALSE	3	HMDB00161[L-Alanine],HMDB00167[L-Threonine]
Drug Action_Josamycin Action Pathway	At least one pathway found pathway disregulated	FALSE	FALSE	FALSE	TRUE	FALSE	FALSE	FALSE	false	FALSE	FALSE	TRUE	FALSE	FALSE	FALSE	FALSE	FALSE	TRUE	FALSE	FALSE	FALSE	FALSE	FALSE	FALSE	FALSE	FALSE	FALSE	3	HMDB00161[L-Alanine],HMDB00167[L-Threonine]
Metabolic_Porphyrin Metabolism	At least one pathway found pathway disregulated	FALSE	FALSE	FALSE	FALSE	FALSE	FALSE	FALSE	false	TRUE	FALSE	FALSE	FALSE	FALSE	FALSE	FALSE	FALSE	FALSE	FALSE	FALSE	TRUE	TRUE	FALSE	FALSE	FALSE	FALSE	FALSE	3	UROS,UROD,CPOX,COX15,GUSB
Drug Action_Arbekacin Action Pathway	At least one pathway found pathway disregulated	FALSE	FALSE	FALSE	TRUE	FALSE	FALSE	FALSE	false	FALSE	FALSE	TRUE	FALSE	FALSE	FALSE	FALSE	FALSE	TRUE	FALSE	FALSE	FALSE	FALSE	FALSE	FALSE	FALSE	FALSE	FALSE	3	HMDB00161[L-Alanine],HMDB00167[L-Threonine]
Drug Action_Roxithromycin Action Pathway	At least one pathway found pathway disregulated	FALSE	FALSE	FALSE	TRUE	FALSE	FALSE	FALSE	false	FALSE	FALSE	TRUE	FALSE	FALSE	FALSE	FALSE	FALSE	TRUE	FALSE	FALSE	FALSE	FALSE	FALSE	FALSE	FALSE	FALSE	FALSE	3	HMDB00161[L-Alanine],HMDB00167[L-Threonine]
Drug Action_Rolitetracycline Action Pathway	At least one pathway found pathway disregulated	FALSE	FALSE	FALSE	TRUE	FALSE	FALSE	FALSE	false	FALSE	FALSE	TRUE	FALSE	FALSE	FALSE	FALSE	FALSE	TRUE	FALSE	FALSE	FALSE	FALSE	FALSE	FALSE	FALSE	FALSE	FALSE	3	HMDB00161[L-Alanine],HMDB00167[L-Threonine]
Drug Action_Clomocycline Action Pathway	At least one pathway found pathway disregulated	FALSE	FALSE	FALSE	TRUE	FALSE	FALSE	FALSE	false	FALSE	FALSE	TRUE	FALSE	FALSE	FALSE	FALSE	FALSE	TRUE	FALSE	FALSE	FALSE	FALSE	FALSE	FALSE	FALSE	FALSE	FALSE	3	HMDB00161[L-Alanine],HMDB00167[L-Threonine]
Drug Action_Methacycline Action Pathway	At least one pathway found pathway disregulated	FALSE	FALSE	FALSE	TRUE	FALSE	FALSE	FALSE	false	FALSE	FALSE	TRUE	FALSE	FALSE	FALSE	FALSE	FALSE	TRUE	FALSE	FALSE	FALSE	FALSE	FALSE	FALSE	FALSE	FALSE	FALSE	3	HMDB00161[L-Alanine],HMDB00167[L-Threonine]
Disease_Porphyria Variegata (PV)	At least one pathway found pathway disregulated	FALSE	FALSE	FALSE	FALSE	FALSE	FALSE	FALSE	false	TRUE	FALSE	FALSE	FALSE	FALSE	FALSE	FALSE	FALSE	FALSE	FALSE	FALSE	TRUE	TRUE	FALSE	FALSE	FALSE	FALSE	FALSE	3	UROS,UROD,CPOX,COX15,GUSB
Drug Metabolism_Mycophenolic Acid Metabolism Pathway	At least one pathway found pathway disregulated	FALSE	FALSE	FALSE	FALSE	TRUE	FALSE	FALSE	false	FALSE	FALSE	FALSE	FALSE	FALSE	FALSE	FALSE	FALSE	TRUE	FALSE	FALSE	FALSE	FALSE	FALSE	FALSE	FALSE	FALSE	FALSE	2	ABCB1,ABCG2
Drug Metabolism_Venlafaxine Metabolism Pathway	At least one pathway found pathway disregulated	FALSE	FALSE	FALSE	FALSE	FALSE	FALSE	FALSE	false	TRUE	FALSE	FALSE	FALSE	FALSE	FALSE	FALSE	FALSE	FALSE	FALSE	FALSE	FALSE	TRUE	FALSE	FALSE	FALSE	FALSE	FALSE	2	ABCB1,SLC6A4
Metabolic_Cysteine Metabolism	At least one pathway found pathway disregulated	FALSE	FALSE	FALSE	FALSE	FALSE	FALSE	FALSE	false	FALSE	TRUE	FALSE	FALSE	FALSE	FALSE	FALSE	FALSE	FALSE	FALSE	FALSE	FALSE	FALSE	TRUE	FALSE	FALSE	FALSE	FALSE	2	GCLM,CDO1,GOT1
Disease_Cystinosis, ocular nonnephropathic	At least one pathway found pathway disregulated	FALSE	FALSE	FALSE	FALSE	FALSE	FALSE	FALSE	false	FALSE	TRUE	FALSE	FALSE	FALSE	FALSE	FALSE	FALSE	FALSE	FALSE	FALSE	FALSE	FALSE	TRUE	FALSE	FALSE	FALSE	FALSE	2	GCLM,CDO1,GOT1
Disease_Methylmalonic Aciduria Due to Cobalamin-Related Disorders	At least one pathway found pathway disregulated	FALSE	FALSE	FALSE	FALSE	FALSE	TRUE	FALSE	false	FALSE	FALSE	FALSE	FALSE	FALSE	FALSE	FALSE	FALSE	FALSE	TRUE	FALSE	FALSE	FALSE	FALSE	FALSE	FALSE	FALSE	FALSE	2	HMDB01248[FAD],ACACA,ACSS3,PCCA
Disease_Malonyl-coa decarboxylase deficiency	At least one pathway found pathway disregulated	FALSE	FALSE	FALSE	FALSE	FALSE	TRUE	FALSE	false	FALSE	FALSE	FALSE	FALSE	FALSE	FALSE	FALSE	FALSE	FALSE	TRUE	FALSE	FALSE	FALSE	FALSE	FALSE	FALSE	FALSE	FALSE	2	HMDB01248[FAD],ACACA,ACSS3,PCCA
Disease_Ornithine Transcarbamylase Deficiency (OTC Deficiency)	At least one pathway found pathway disregulated	FALSE	FALSE	FALSE	FALSE	TRUE	FALSE	FALSE	false	FALSE	FALSE	FALSE	FALSE	FALSE	FALSE	FALSE	FALSE	TRUE	FALSE	FALSE	FALSE	FALSE	FALSE	FALSE	FALSE	FALSE	FALSE	2	HMDB00161[L-Alanine],ASS1,SLC25A12
Disease_Carbamoyl Phosphate Synthetase Deficiency	At least one pathway found pathway disregulated	FALSE	FALSE	FALSE	FALSE	TRUE	FALSE	FALSE	false	FALSE	FALSE	FALSE	FALSE	FALSE	FALSE	FALSE	FALSE	TRUE	FALSE	FALSE	FALSE	FALSE	FALSE	FALSE	FALSE	FALSE	FALSE	2	HMDB00161[L-Alanine],ASS1,SLC25A12
Metabolic_Mitochondrial Beta-Oxidation of Long Chain Saturated Fatty Acids	At least one pathway found pathway disregulated	FALSE	FALSE	FALSE	FALSE	FALSE	FALSE	FALSE	false	FALSE	FALSE	FALSE	TRUE	FALSE	FALSE	FALSE	FALSE	FALSE	FALSE	FALSE	FALSE	FALSE	FALSE	TRUE	FALSE	FALSE	FALSE	2	HMDB00062[L-Carnitine],HMDB01248[FAD],CPT1A,CPT2
Disease_Hypoacetylaspartia	At least one pathway found pathway disregulated	FALSE	FALSE	FALSE	TRUE	FALSE	FALSE	FALSE	false	FALSE	FALSE	TRUE	FALSE	FALSE	FALSE	FALSE	FALSE	FALSE	FALSE	FALSE	FALSE	FALSE	FALSE	FALSE	FALSE	FALSE	FALSE	2	HMDB00641[L-Glutamine],HMDB00045[Adenosine monophosphate],HMDB00168[L-Asparagine],HMDB00904[Citrulline],NARS,ASPA
Metabolic_Propanoate Metabolism	At least one pathway found pathway disregulated	FALSE	FALSE	FALSE	FALSE	FALSE	TRUE	FALSE	false	FALSE	FALSE	FALSE	FALSE	FALSE	FALSE	FALSE	FALSE	FALSE	TRUE	FALSE	FALSE	FALSE	FALSE	FALSE	FALSE	FALSE	FALSE	2	HMDB01248[FAD],ACACA,ACSS3,PCCA
Drug Metabolism_Citalopram Metabolism Pathway	At least one pathway found pathway disregulated	FALSE	FALSE	FALSE	FALSE	FALSE	FALSE	FALSE	false	FALSE	FALSE	FALSE	FALSE	FALSE	FALSE	FALSE	FALSE	FALSE	TRUE	FALSE	TRUE	FALSE	FALSE	FALSE	FALSE	FALSE	FALSE	2	HMDB01248[FAD],SLC6A4,MAOB
Metabolic_Urea Cycle	At least one pathway found pathway disregulated	FALSE	FALSE	FALSE	FALSE	TRUE	FALSE	FALSE	false	FALSE	FALSE	FALSE	FALSE	FALSE	FALSE	FALSE	FALSE	TRUE	FALSE	FALSE	FALSE	FALSE	FALSE	FALSE	FALSE	FALSE	FALSE	2	HMDB00161[L-Alanine],ASS1,SLC25A12
Disease_Argininosuccinic Aciduria	At least one pathway found pathway disregulated	FALSE	FALSE	FALSE	FALSE	TRUE	FALSE	FALSE	false	FALSE	FALSE	FALSE	FALSE	FALSE	FALSE	FALSE	FALSE	TRUE	FALSE	FALSE	FALSE	FALSE	FALSE	FALSE	FALSE	FALSE	FALSE	2	HMDB00161[L-Alanine],ASS1,SLC25A12
Disease_Argininemia	At least one pathway found pathway disregulated	FALSE	FALSE	FALSE	FALSE	TRUE	FALSE	FALSE	false	FALSE	FALSE	FALSE	FALSE	FALSE	FALSE	FALSE	FALSE	TRUE	FALSE	FALSE	FALSE	FALSE	FALSE	FALSE	FALSE	FALSE	FALSE	2	HMDB00161[L-Alanine],ASS1,SLC25A12
Drug Metabolism_Nicotine Metabolism Pathway	At least one pathway found pathway disregulated	FALSE	FALSE	FALSE	FALSE	FALSE	FALSE	FALSE	false	FALSE	FALSE	FALSE	FALSE	FALSE	FALSE	FALSE	FALSE	FALSE	FALSE	FALSE	FALSE	FALSE	FALSE	TRUE	FALSE	TRUE	FALSE	2	HMDB01248[FAD],UGT1A4
Drug Action_Paclitaxel Action Pathway	At least one pathway found pathway disregulated	FALSE	FALSE	FALSE	FALSE	TRUE	FALSE	FALSE	false	FALSE	FALSE	FALSE	FALSE	FALSE	FALSE	FALSE	FALSE	TRUE	FALSE	FALSE	FALSE	FALSE	FALSE	FALSE	FALSE	FALSE	FALSE	2	ABCB1,ABCG2
Drug Action_Docetaxel Action Pathway	At least one pathway found pathway disregulated	FALSE	FALSE	FALSE	FALSE	TRUE	FALSE	FALSE	false	FALSE	FALSE	FALSE	FALSE	FALSE	FALSE	FALSE	FALSE	TRUE	FALSE	FALSE	FALSE	FALSE	FALSE	FALSE	FALSE	FALSE	FALSE	2	ABCB1,ABCG2
Metabolic_Ammonia Recycling	At least one pathway found pathway disregulated	FALSE	FALSE	FALSE	FALSE	FALSE	FALSE	FALSE	false	FALSE	FALSE	TRUE	TRUE	FALSE	FALSE	FALSE	FALSE	FALSE	FALSE	FALSE	FALSE	FALSE	FALSE	FALSE	FALSE	FALSE	FALSE	2	HMDB00641[L-Glutamine],HMDB00045[Adenosine monophosphate],HAL,GLS2
Metabolic_Aspartate Metabolism	At least one pathway found pathway disregulated	FALSE	FALSE	FALSE	TRUE	FALSE	FALSE	FALSE	false	FALSE	FALSE	TRUE	FALSE	FALSE	FALSE	FALSE	FALSE	FALSE	FALSE	FALSE	FALSE	FALSE	FALSE	FALSE	FALSE	FALSE	FALSE	2	HMDB00641[L-Glutamine],HMDB00045[Adenosine monophosphate],HMDB00168[L-Asparagine],HMDB00904[Citrulline],NARS,ASPA
Disease_Beta-mercaptolactate-cysteine disulfiduria	At least one pathway found pathway disregulated	FALSE	FALSE	FALSE	FALSE	FALSE	FALSE	FALSE	false	FALSE	TRUE	FALSE	FALSE	FALSE	FALSE	FALSE	FALSE	FALSE	FALSE	FALSE	FALSE	FALSE	TRUE	FALSE	FALSE	FALSE	FALSE	2	GCLM,CDO1,GOT1
Disease_Canavan Disease	At least one pathway found pathway disregulated	FALSE	FALSE	FALSE	TRUE	FALSE	FALSE	FALSE	false	FALSE	FALSE	TRUE	FALSE	FALSE	FALSE	FALSE	FALSE	FALSE	FALSE	FALSE	FALSE	FALSE	FALSE	FALSE	FALSE	FALSE	FALSE	2	HMDB00641[L-Glutamine],HMDB00045[Adenosine monophosphate],HMDB00168[L-Asparagine],HMDB00904[Citrulline],NARS,ASPA
Disease_Malonic Aciduria	At least one pathway found pathway disregulated	FALSE	FALSE	FALSE	FALSE	FALSE	TRUE	FALSE	false	FALSE	FALSE	FALSE	FALSE	FALSE	FALSE	FALSE	FALSE	FALSE	TRUE	FALSE	FALSE	FALSE	FALSE	FALSE	FALSE	FALSE	FALSE	2	HMDB01248[FAD],ACACA,ACSS3,PCCA
Disease_Citrullinemia Type I	At least one pathway found pathway disregulated	FALSE	FALSE	FALSE	FALSE	TRUE	FALSE	FALSE	false	FALSE	FALSE	FALSE	FALSE	FALSE	FALSE	FALSE	FALSE	TRUE	FALSE	FALSE	FALSE	FALSE	FALSE	FALSE	FALSE	FALSE	FALSE	2	HMDB00161[L-Alanine],ASS1,SLC25A12
Disease_Prolidase Deficiency (PD)	At least one pathway found pathway disregulated	FALSE	FALSE	FALSE	FALSE	TRUE	FALSE	FALSE	false	FALSE	FALSE	FALSE	FALSE	FALSE	FALSE	FALSE	FALSE	FALSE	FALSE	FALSE	FALSE	FALSE	FALSE	FALSE	FALSE	FALSE	FALSE	1	HMDB00045[Adenosine monophosphate],HMDB00064[Creatine],HMDB01511[Phosphocreatine],ASS1
Disease_Aromatase deficiency	At least one pathway found pathway disregulated	FALSE	FALSE	FALSE	FALSE	TRUE	FALSE	FALSE	false	FALSE	FALSE	FALSE	FALSE	FALSE	FALSE	FALSE	FALSE	FALSE	FALSE	FALSE	FALSE	FALSE	FALSE	FALSE	FALSE	FALSE	FALSE	1	HMDB01448[Sulfate],HSD17B1
Disease_Guanidinoacetate Methyltransferase Deficiency (GAMT Deficiency)	At least one pathway found pathway disregulated	FALSE	FALSE	FALSE	FALSE	TRUE	FALSE	FALSE	false	FALSE	FALSE	FALSE	FALSE	FALSE	FALSE	FALSE	FALSE	FALSE	FALSE	FALSE	FALSE	FALSE	FALSE	FALSE	FALSE	FALSE	FALSE	1	HMDB00045[Adenosine monophosphate],HMDB00064[Creatine],HMDB01511[Phosphocreatine],ASS1
Drug Metabolism_Doxorubicin Metabolism Pathway	At least one pathway found pathway disregulated	FALSE	FALSE	FALSE	FALSE	FALSE	FALSE	FALSE	false	FALSE	FALSE	FALSE	FALSE	FALSE	FALSE	FALSE	TRUE	FALSE	FALSE	FALSE	FALSE	FALSE	FALSE	FALSE	FALSE	FALSE	FALSE	1	HMDB01248[FAD],ABCB1,ABCG2,NOS3
Disease_Dimethylglycine Dehydrogenase Deficiency	At least one pathway found pathway disregulated	FALSE	FALSE	FALSE	FALSE	FALSE	FALSE	FALSE	false	FALSE	FALSE	FALSE	FALSE	FALSE	FALSE	FALSE	FALSE	FALSE	FALSE	FALSE	FALSE	FALSE	FALSE	TRUE	FALSE	FALSE	FALSE	1	HMDB01248[FAD],HMDB00161[L-Alanine],HMDB00939[S-Adenosylhomocysteine],HMDB00064[Creatine],GAMT,PSAT1,SARS,SRR
Disease_Glycine N-methyltransferase Deficiency	At least one pathway found pathway disregulated	FALSE	FALSE	FALSE	FALSE	FALSE	FALSE	FALSE	false	FALSE	FALSE	FALSE	FALSE	FALSE	FALSE	FALSE	FALSE	FALSE	FALSE	FALSE	FALSE	FALSE	FALSE	FALSE	FALSE	FALSE	TRUE	1	HMDB01248[FAD],HMDB00939[S-Adenosylhomocysteine],HMDB01257[Spermidine],HMDB02005[Methionine sulfoxide]
Disease_Globoid Cell Leukodystrophy	At least one pathway found pathway disregulated	FALSE	FALSE	FALSE	FALSE	FALSE	FALSE	FALSE	false	FALSE	FALSE	TRUE	FALSE	FALSE	FALSE	FALSE	FALSE	FALSE	FALSE	FALSE	FALSE	FALSE	FALSE	FALSE	FALSE	FALSE	FALSE	1	HMDB00187[L-Serine],HMDB01565[Phosphorylcholine],HMDB00122[D-Glucose],HMDB01448[Sulfate],CERK,ARSA
Disease_Metachromatic Leukodystrophy (MLD)	At least one pathway found pathway disregulated	FALSE	FALSE	FALSE	FALSE	FALSE	FALSE	FALSE	false	FALSE	FALSE	TRUE	FALSE	FALSE	FALSE	FALSE	FALSE	FALSE	FALSE	FALSE	FALSE	FALSE	FALSE	FALSE	FALSE	FALSE	FALSE	1	HMDB00187[L-Serine],HMDB01565[Phosphorylcholine],HMDB00122[D-Glucose],HMDB01448[Sulfate],CERK,ARSA
Metabolic_Taurine and Hypotaurine Metabolism	At least one pathway found pathway disregulated	FALSE	FALSE	FALSE	FALSE	FALSE	FALSE	FALSE	false	FALSE	FALSE	FALSE	FALSE	FALSE	FALSE	FALSE	FALSE	TRUE	FALSE	FALSE	FALSE	FALSE	FALSE	FALSE	FALSE	FALSE	FALSE	1	HMDB00965[Hypotaurine],ADO
Metabolic_Amino Sugar Metabolism	At least one pathway found pathway disregulated	FALSE	FALSE	FALSE	FALSE	TRUE	FALSE	FALSE	false	FALSE	FALSE	FALSE	FALSE	FALSE	FALSE	FALSE	FALSE	FALSE	FALSE	FALSE	FALSE	FALSE	FALSE	FALSE	FALSE	FALSE	FALSE	1	HMDB00641[L-Glutamine],HMDB00660[D-Fructose],NAGK
Drug Action_Panitumumab Action Pathway	At least one pathway found pathway disregulated	FALSE	FALSE	FALSE	FALSE	FALSE	FALSE	FALSE	false	FALSE	FALSE	FALSE	FALSE	FALSE	FALSE	FALSE	FALSE	FALSE	FALSE	FALSE	FALSE	FALSE	FALSE	FALSE	TRUE	FALSE	FALSE	1	EGFR
Disease_Hyperornithinemia-hyperammonemia-homocitrullinuria [HHH-syndrome]	At least one pathway found pathway disregulated	FALSE	FALSE	FALSE	FALSE	TRUE	FALSE	FALSE	false	FALSE	FALSE	FALSE	FALSE	FALSE	FALSE	FALSE	FALSE	FALSE	FALSE	FALSE	FALSE	FALSE	FALSE	FALSE	FALSE	FALSE	FALSE	1	HMDB00045[Adenosine monophosphate],HMDB00064[Creatine],HMDB01511[Phosphocreatine],ASS1
Drug Action_Rilpivirine Action Pathway	At least one pathway found pathway disregulated	FALSE	FALSE	FALSE	FALSE	TRUE	FALSE	FALSE	false	FALSE	FALSE	FALSE	FALSE	FALSE	FALSE	FALSE	FALSE	FALSE	FALSE	FALSE	FALSE	FALSE	FALSE	FALSE	FALSE	FALSE	FALSE	1	HMDB00045[Adenosine monophosphate]
Drug Action_Nevirapine Action Pathway	At least one pathway found pathway disregulated	FALSE	FALSE	FALSE	FALSE	TRUE	FALSE	FALSE	false	FALSE	FALSE	FALSE	FALSE	FALSE	FALSE	FALSE	FALSE	FALSE	FALSE	FALSE	FALSE	FALSE	FALSE	FALSE	FALSE	FALSE	FALSE	1	HMDB00045[Adenosine monophosphate]
Metabolic_Glycine and Serine Metabolism	At least one pathway found pathway disregulated	FALSE	FALSE	FALSE	FALSE	FALSE	FALSE	FALSE	false	FALSE	FALSE	FALSE	FALSE	FALSE	FALSE	FALSE	FALSE	FALSE	FALSE	FALSE	FALSE	FALSE	FALSE	TRUE	FALSE	FALSE	FALSE	1	HMDB01248[FAD],HMDB00161[L-Alanine],HMDB00939[S-Adenosylhomocysteine],HMDB00064[Creatine],GAMT,PSAT1,SARS,SRR
Disease_Hypermethioninemia	At least one pathway found pathway disregulated	FALSE	FALSE	FALSE	FALSE	FALSE	FALSE	FALSE	false	FALSE	FALSE	FALSE	FALSE	FALSE	FALSE	FALSE	FALSE	FALSE	FALSE	FALSE	FALSE	FALSE	FALSE	FALSE	FALSE	FALSE	TRUE	1	HMDB01248[FAD],HMDB00939[S-Adenosylhomocysteine],HMDB01257[Spermidine],HMDB02005[Methionine sulfoxide]
Disease_Methylenetetrahydrofolate Reductase Deficiency (MTHFRD)	At least one pathway found pathway disregulated	FALSE	FALSE	FALSE	FALSE	FALSE	FALSE	FALSE	false	FALSE	FALSE	FALSE	FALSE	FALSE	FALSE	FALSE	FALSE	FALSE	FALSE	FALSE	FALSE	FALSE	FALSE	FALSE	FALSE	FALSE	TRUE	1	HMDB01248[FAD],HMDB00939[S-Adenosylhomocysteine],HMDB01257[Spermidine],HMDB02005[Methionine sulfoxide]
Drug Action_Efavirenz Action Pathway	At least one pathway found pathway disregulated	FALSE	FALSE	FALSE	FALSE	TRUE	FALSE	FALSE	false	FALSE	FALSE	FALSE	FALSE	FALSE	FALSE	FALSE	FALSE	FALSE	FALSE	FALSE	FALSE	FALSE	FALSE	FALSE	FALSE	FALSE	FALSE	1	HMDB00045[Adenosine monophosphate]
Disease_Krabbe disease	At least one pathway found pathway disregulated	FALSE	FALSE	FALSE	FALSE	FALSE	FALSE	FALSE	false	FALSE	FALSE	TRUE	FALSE	FALSE	FALSE	FALSE	FALSE	FALSE	FALSE	FALSE	FALSE	FALSE	FALSE	FALSE	FALSE	FALSE	FALSE	1	HMDB00187[L-Serine],HMDB01565[Phosphorylcholine],HMDB00122[D-Glucose],HMDB01448[Sulfate],CERK,ARSA
Drug Action_Delavirdine Action Pathway	At least one pathway found pathway disregulated	FALSE	FALSE	FALSE	FALSE	TRUE	FALSE	FALSE	false	FALSE	FALSE	FALSE	FALSE	FALSE	FALSE	FALSE	FALSE	FALSE	FALSE	FALSE	FALSE	FALSE	FALSE	FALSE	FALSE	FALSE	FALSE	1	HMDB00045[Adenosine monophosphate]
Disease_Hyperprolinemia Type II	At least one pathway found pathway disregulated	FALSE	FALSE	FALSE	FALSE	TRUE	FALSE	FALSE	false	FALSE	FALSE	FALSE	FALSE	FALSE	FALSE	FALSE	FALSE	FALSE	FALSE	FALSE	FALSE	FALSE	FALSE	FALSE	FALSE	FALSE	FALSE	1	HMDB00045[Adenosine monophosphate],HMDB00064[Creatine],HMDB01511[Phosphocreatine],ASS1
Drug Metabolism_Tramadol Metabolism Pathway	At least one pathway found pathway disregulated	FALSE	FALSE	FALSE	FALSE	FALSE	FALSE	FALSE	false	FALSE	FALSE	FALSE	FALSE	FALSE	FALSE	FALSE	FALSE	FALSE	FALSE	FALSE	FALSE	FALSE	FALSE	FALSE	TRUE	FALSE	FALSE	1	SLC22A1
Disease_Arginine: Glycine Amidinotransferase Deficiency (AGAT Deficiency)	At least one pathway found pathway disregulated	FALSE	FALSE	FALSE	FALSE	TRUE	FALSE	FALSE	false	FALSE	FALSE	FALSE	FALSE	FALSE	FALSE	FALSE	FALSE	FALSE	FALSE	FALSE	FALSE	FALSE	FALSE	FALSE	FALSE	FALSE	FALSE	1	HMDB00045[Adenosine monophosphate],HMDB00064[Creatine],HMDB01511[Phosphocreatine],ASS1
Metabolic_Glutamate Metabolism	At least one pathway found pathway disregulated	FALSE	FALSE	FALSE	FALSE	TRUE	FALSE	FALSE	false	FALSE	FALSE	FALSE	FALSE	FALSE	FALSE	FALSE	FALSE	FALSE	FALSE	FALSE	FALSE	FALSE	FALSE	FALSE	FALSE	FALSE	FALSE	1	HMDB00641[L-Glutamine],HMDB00045[Adenosine monophosphate],HMDB03337[Oxidized glutathione],NAGK
Disease_Sulfite oxidase deficiency	At least one pathway found pathway disregulated	FALSE	FALSE	FALSE	TRUE	FALSE	FALSE	FALSE	false	FALSE	FALSE	FALSE	FALSE	FALSE	FALSE	FALSE	FALSE	FALSE	FALSE	FALSE	FALSE	FALSE	FALSE	FALSE	FALSE	FALSE	FALSE	1	HMDB01448[Sulfate],HMDB60015[Phenol sulphate],CHST11
Disease_Methionine Adenosyltransferase Deficiency	At least one pathway found pathway disregulated	FALSE	FALSE	FALSE	FALSE	FALSE	FALSE	FALSE	false	FALSE	FALSE	FALSE	FALSE	FALSE	FALSE	FALSE	FALSE	FALSE	FALSE	FALSE	FALSE	FALSE	FALSE	FALSE	FALSE	FALSE	TRUE	1	HMDB01248[FAD],HMDB00939[S-Adenosylhomocysteine],HMDB01257[Spermidine],HMDB02005[Methionine sulfoxide]
Drug Action_Gefitinib Action Pathway	At least one pathway found pathway disregulated	FALSE	FALSE	FALSE	FALSE	FALSE	FALSE	FALSE	false	FALSE	FALSE	FALSE	FALSE	FALSE	FALSE	FALSE	FALSE	FALSE	FALSE	FALSE	FALSE	FALSE	FALSE	FALSE	TRUE	FALSE	FALSE	1	EGFR
Disease_Dihydropyrimidine Dehydrogenase Deficiency (DHPD)	At least one pathway found pathway disregulated	FALSE	FALSE	FALSE	FALSE	FALSE	FALSE	FALSE	false	FALSE	FALSE	FALSE	FALSE	FALSE	FALSE	FALSE	FALSE	FALSE	FALSE	FALSE	FALSE	FALSE	FALSE	TRUE	FALSE	FALSE	FALSE	1	HMDB01248[FAD],HMDB00161[L-Alanine],HMDB00939[S-Adenosylhomocysteine],HMDB00064[Creatine],GAMT,PSAT1,SARS,SRR
Disease_Homocarnosinosis	At least one pathway found pathway disregulated	FALSE	FALSE	FALSE	FALSE	TRUE	FALSE	FALSE	false	FALSE	FALSE	FALSE	FALSE	FALSE	FALSE	FALSE	FALSE	FALSE	FALSE	FALSE	FALSE	FALSE	FALSE	FALSE	FALSE	FALSE	FALSE	1	HMDB00641[L-Glutamine],HMDB00045[Adenosine monophosphate],HMDB03337[Oxidized glutathione],NAGK
Drug Action_Zidovudine Action Pathway	At least one pathway found pathway disregulated	FALSE	FALSE	FALSE	FALSE	TRUE	FALSE	FALSE	false	FALSE	FALSE	FALSE	FALSE	FALSE	FALSE	FALSE	FALSE	FALSE	FALSE	FALSE	FALSE	FALSE	FALSE	FALSE	FALSE	FALSE	FALSE	1	HMDB00045[Adenosine monophosphate]
Disease_Ornithine Aminotransferase Deficiency (OAT Deficiency)	At least one pathway found pathway disregulated	FALSE	FALSE	FALSE	FALSE	TRUE	FALSE	FALSE	false	FALSE	FALSE	FALSE	FALSE	FALSE	FALSE	FALSE	FALSE	FALSE	FALSE	FALSE	FALSE	FALSE	FALSE	FALSE	FALSE	FALSE	FALSE	1	HMDB00045[Adenosine monophosphate],HMDB00064[Creatine],HMDB01511[Phosphocreatine],ASS1
Disease_Hyperornithinemia with gyrate atrophy (HOGA)	At least one pathway found pathway disregulated	FALSE	FALSE	FALSE	FALSE	TRUE	FALSE	FALSE	false	FALSE	FALSE	FALSE	FALSE	FALSE	FALSE	FALSE	FALSE	FALSE	FALSE	FALSE	FALSE	FALSE	FALSE	FALSE	FALSE	FALSE	FALSE	1	HMDB00045[Adenosine monophosphate],HMDB00064[Creatine],HMDB01511[Phosphocreatine],ASS1
Disease_17-Beta Hydroxysteroid Dehydrogenase III Deficiency	At least one pathway found pathway disregulated	FALSE	FALSE	FALSE	FALSE	TRUE	FALSE	FALSE	false	FALSE	FALSE	FALSE	FALSE	FALSE	FALSE	FALSE	FALSE	FALSE	FALSE	FALSE	FALSE	FALSE	FALSE	FALSE	FALSE	FALSE	FALSE	1	HMDB01448[Sulfate],HSD17B1
Disease_Gaucher Disease	At least one pathway found pathway disregulated	FALSE	FALSE	FALSE	FALSE	FALSE	FALSE	FALSE	false	FALSE	FALSE	TRUE	FALSE	FALSE	FALSE	FALSE	FALSE	FALSE	FALSE	FALSE	FALSE	FALSE	FALSE	FALSE	FALSE	FALSE	FALSE	1	HMDB00187[L-Serine],HMDB01565[Phosphorylcholine],HMDB00122[D-Glucose],HMDB01448[Sulfate],CERK,ARSA
Disease_Hyperprolinemia Type I	At least one pathway found pathway disregulated	FALSE	FALSE	FALSE	FALSE	TRUE	FALSE	FALSE	false	FALSE	FALSE	FALSE	FALSE	FALSE	FALSE	FALSE	FALSE	FALSE	FALSE	FALSE	FALSE	FALSE	FALSE	FALSE	FALSE	FALSE	FALSE	1	HMDB00045[Adenosine monophosphate],HMDB00064[Creatine],HMDB01511[Phosphocreatine],ASS1
Disease_G(M2)-Gangliosidosis: Variant B, Tay-sachs disease	At least one pathway found pathway disregulated	FALSE	FALSE	FALSE	FALSE	TRUE	FALSE	FALSE	false	FALSE	FALSE	FALSE	FALSE	FALSE	FALSE	FALSE	FALSE	FALSE	FALSE	FALSE	FALSE	FALSE	FALSE	FALSE	FALSE	FALSE	FALSE	1	HMDB00641[L-Glutamine],HMDB00660[D-Fructose],NAGK
Metabolic_Tryptophan Metabolism	At least one pathway found pathway disregulated	FALSE	FALSE	FALSE	FALSE	FALSE	FALSE	FALSE	false	FALSE	FALSE	FALSE	FALSE	FALSE	FALSE	FALSE	FALSE	FALSE	TRUE	FALSE	FALSE	FALSE	FALSE	FALSE	FALSE	FALSE	FALSE	1	HMDB01248[FAD],HMDB00881[Xanthurenic acid],HMDB00939[S-Adenosylhomocysteine],AADAT,ALDH2
Disease_S-Adenosylhomocysteine (SAH) Hydrolase Deficiency	At least one pathway found pathway disregulated	FALSE	FALSE	FALSE	FALSE	FALSE	FALSE	FALSE	false	FALSE	FALSE	FALSE	FALSE	FALSE	FALSE	FALSE	FALSE	FALSE	FALSE	FALSE	FALSE	FALSE	FALSE	FALSE	FALSE	FALSE	TRUE	1	HMDB01248[FAD],HMDB00939[S-Adenosylhomocysteine],HMDB01257[Spermidine],HMDB02005[Methionine sulfoxide]
Metabolic_Thyroid hormone synthesis	At least one pathway found pathway disregulated	FALSE	FALSE	FALSE	FALSE	FALSE	FALSE	FALSE	false	FALSE	FALSE	FALSE	FALSE	FALSE	FALSE	FALSE	FALSE	FALSE	FALSE	FALSE	FALSE	FALSE	TRUE	FALSE	FALSE	FALSE	FALSE	1	HMDB01248[FAD],SLC5A5,CYBB
Metabolic_Riboflavin Metabolism	At least one pathway found pathway disregulated	FALSE	FALSE	FALSE	FALSE	FALSE	FALSE	FALSE	false	FALSE	FALSE	FALSE	FALSE	FALSE	FALSE	FALSE	FALSE	FALSE	TRUE	FALSE	FALSE	FALSE	FALSE	FALSE	FALSE	FALSE	FALSE	1	HMDB01248[FAD],HMDB00244[Riboflavin],ACP1
Drug Action_Emtricitabine Action Pathway	At least one pathway found pathway disregulated	FALSE	FALSE	FALSE	FALSE	TRUE	FALSE	FALSE	false	FALSE	FALSE	FALSE	FALSE	FALSE	FALSE	FALSE	FALSE	FALSE	FALSE	FALSE	FALSE	FALSE	FALSE	FALSE	FALSE	FALSE	FALSE	1	HMDB00045[Adenosine monophosphate]
Disease_4-Hydroxybutyric Aciduria/Succinic Semialdehyde Dehydrogenase Deficiency	At least one pathway found pathway disregulated	FALSE	FALSE	FALSE	FALSE	TRUE	FALSE	FALSE	false	FALSE	FALSE	FALSE	FALSE	FALSE	FALSE	FALSE	FALSE	FALSE	FALSE	FALSE	FALSE	FALSE	FALSE	FALSE	FALSE	FALSE	FALSE	1	HMDB00641[L-Glutamine],HMDB00045[Adenosine monophosphate],HMDB03337[Oxidized glutathione],NAGK
Disease_Creatine deficiency, guanidinoacetate methyltransferase deficiency	At least one pathway found pathway disregulated	FALSE	FALSE	FALSE	FALSE	TRUE	FALSE	FALSE	false	FALSE	FALSE	FALSE	FALSE	FALSE	FALSE	FALSE	FALSE	FALSE	FALSE	FALSE	FALSE	FALSE	FALSE	FALSE	FALSE	FALSE	FALSE	1	HMDB00045[Adenosine monophosphate],HMDB00064[Creatine],HMDB01511[Phosphocreatine],ASS1
Drug Action_Didanosine Action Pathway	At least one pathway found pathway disregulated	FALSE	FALSE	FALSE	FALSE	TRUE	FALSE	FALSE	false	FALSE	FALSE	FALSE	FALSE	FALSE	FALSE	FALSE	FALSE	FALSE	FALSE	FALSE	FALSE	FALSE	FALSE	FALSE	FALSE	FALSE	FALSE	1	HMDB00045[Adenosine monophosphate]
Drug Action_Lamivudine Action Pathway	At least one pathway found pathway disregulated	FALSE	FALSE	FALSE	FALSE	TRUE	FALSE	FALSE	false	FALSE	FALSE	FALSE	FALSE	FALSE	FALSE	FALSE	FALSE	FALSE	FALSE	FALSE	FALSE	FALSE	FALSE	FALSE	FALSE	FALSE	FALSE	1	HMDB00045[Adenosine monophosphate]
Drug Action_Tamoxifen Action Pathway	At least one pathway found pathway disregulated	FALSE	FALSE	FALSE	FALSE	FALSE	FALSE	FALSE	false	FALSE	FALSE	FALSE	FALSE	FALSE	FALSE	FALSE	FALSE	FALSE	FALSE	FALSE	FALSE	FALSE	FALSE	FALSE	FALSE	TRUE	FALSE	1	HMDB01248[FAD],UGT1A4
Disease_Prolinemia Type II	At least one pathway found pathway disregulated	FALSE	FALSE	FALSE	FALSE	TRUE	FALSE	FALSE	false	FALSE	FALSE	FALSE	FALSE	FALSE	FALSE	FALSE	FALSE	FALSE	FALSE	FALSE	FALSE	FALSE	FALSE	FALSE	FALSE	FALSE	FALSE	1	HMDB00045[Adenosine monophosphate],HMDB00064[Creatine],HMDB01511[Phosphocreatine],ASS1
Disease_Homocystinuria-megaloblastic anemia due to defect in cobalamin metabolism, cblG complementation type	At least one pathway found pathway disregulated	FALSE	FALSE	FALSE	FALSE	FALSE	FALSE	FALSE	false	FALSE	FALSE	FALSE	FALSE	FALSE	FALSE	FALSE	FALSE	FALSE	FALSE	FALSE	FALSE	FALSE	FALSE	FALSE	FALSE	FALSE	TRUE	1	HMDB01248[FAD],HMDB00939[S-Adenosylhomocysteine],HMDB01257[Spermidine],HMDB02005[Methionine sulfoxide]
Disease_Tay-Sachs Disease	At least one pathway found pathway disregulated	FALSE	FALSE	FALSE	FALSE	TRUE	FALSE	FALSE	false	FALSE	FALSE	FALSE	FALSE	FALSE	FALSE	FALSE	FALSE	FALSE	FALSE	FALSE	FALSE	FALSE	FALSE	FALSE	FALSE	FALSE	FALSE	1	HMDB00641[L-Glutamine],HMDB00660[D-Fructose],NAGK
Metabolic_Methionine Metabolism	At least one pathway found pathway disregulated	FALSE	FALSE	FALSE	FALSE	FALSE	FALSE	FALSE	false	FALSE	FALSE	FALSE	FALSE	FALSE	FALSE	FALSE	FALSE	FALSE	FALSE	FALSE	FALSE	FALSE	FALSE	FALSE	FALSE	FALSE	TRUE	1	HMDB01248[FAD],HMDB00939[S-Adenosylhomocysteine],HMDB01257[Spermidine],HMDB02005[Methionine sulfoxide]
Disease_Cystathionine Beta-Synthase Deficiency	At least one pathway found pathway disregulated	FALSE	FALSE	FALSE	FALSE	FALSE	FALSE	FALSE	false	FALSE	FALSE	FALSE	FALSE	FALSE	FALSE	FALSE	FALSE	FALSE	FALSE	FALSE	FALSE	FALSE	FALSE	FALSE	FALSE	FALSE	TRUE	1	HMDB01248[FAD],HMDB00939[S-Adenosylhomocysteine],HMDB01257[Spermidine],HMDB02005[Methionine sulfoxide]
Metabolic_Arginine and Proline Metabolism	At least one pathway found pathway disregulated	FALSE	FALSE	FALSE	FALSE	TRUE	FALSE	FALSE	false	FALSE	FALSE	FALSE	FALSE	FALSE	FALSE	FALSE	FALSE	FALSE	FALSE	FALSE	FALSE	FALSE	FALSE	FALSE	FALSE	FALSE	FALSE	1	HMDB00045[Adenosine monophosphate],HMDB00064[Creatine],HMDB01511[Phosphocreatine],ASS1
Disease_Salla Disease/Infantile Sialic Acid Storage Disease	At least one pathway found pathway disregulated	FALSE	FALSE	FALSE	FALSE	TRUE	FALSE	FALSE	false	FALSE	FALSE	FALSE	FALSE	FALSE	FALSE	FALSE	FALSE	FALSE	FALSE	FALSE	FALSE	FALSE	FALSE	FALSE	FALSE	FALSE	FALSE	1	HMDB00641[L-Glutamine],HMDB00660[D-Fructose],NAGK
Disease_Sialuria or French Type Sialuria	At least one pathway found pathway disregulated	FALSE	FALSE	FALSE	FALSE	TRUE	FALSE	FALSE	false	FALSE	FALSE	FALSE	FALSE	FALSE	FALSE	FALSE	FALSE	FALSE	FALSE	FALSE	FALSE	FALSE	FALSE	FALSE	FALSE	FALSE	FALSE	1	HMDB00641[L-Glutamine],HMDB00660[D-Fructose],NAGK
Disease_Hyperinsulinism-Hyperammonemia Syndrome	At least one pathway found pathway disregulated	FALSE	FALSE	FALSE	FALSE	TRUE	FALSE	FALSE	false	FALSE	FALSE	FALSE	FALSE	FALSE	FALSE	FALSE	FALSE	FALSE	FALSE	FALSE	FALSE	FALSE	FALSE	FALSE	FALSE	FALSE	FALSE	1	HMDB00641[L-Glutamine],HMDB00045[Adenosine monophosphate],HMDB03337[Oxidized glutathione],NAGK
Disease_Succinic semialdehyde dehydrogenase deficiency	At least one pathway found pathway disregulated	FALSE	FALSE	FALSE	FALSE	TRUE	FALSE	FALSE	false	FALSE	FALSE	FALSE	FALSE	FALSE	FALSE	FALSE	FALSE	FALSE	FALSE	FALSE	FALSE	FALSE	FALSE	FALSE	FALSE	FALSE	FALSE	1	HMDB00641[L-Glutamine],HMDB00045[Adenosine monophosphate],HMDB03337[Oxidized glutathione],NAGK
Drug Action_Stavudine Action Pathway	At least one pathway found pathway disregulated	FALSE	FALSE	FALSE	FALSE	TRUE	FALSE	FALSE	false	FALSE	FALSE	FALSE	FALSE	FALSE	FALSE	FALSE	FALSE	FALSE	FALSE	FALSE	FALSE	FALSE	FALSE	FALSE	FALSE	FALSE	FALSE	1	HMDB00045[Adenosine monophosphate]
Disease_Non Ketotic Hyperglycinemia	At least one pathway found pathway disregulated	FALSE	FALSE	FALSE	FALSE	FALSE	FALSE	FALSE	false	FALSE	FALSE	FALSE	FALSE	FALSE	FALSE	FALSE	FALSE	FALSE	FALSE	FALSE	FALSE	FALSE	FALSE	TRUE	FALSE	FALSE	FALSE	1	HMDB01248[FAD],HMDB00161[L-Alanine],HMDB00939[S-Adenosylhomocysteine],HMDB00064[Creatine],GAMT,PSAT1,SARS,SRR
Metabolic_Androgen and Estrogen Metabolism	At least one pathway found pathway disregulated	FALSE	FALSE	FALSE	FALSE	TRUE	FALSE	FALSE	false	FALSE	FALSE	FALSE	FALSE	FALSE	FALSE	FALSE	FALSE	FALSE	FALSE	FALSE	FALSE	FALSE	FALSE	FALSE	FALSE	FALSE	FALSE	1	HMDB01448[Sulfate],HSD17B1
Disease_L-arginine:glycine amidinotransferase deficiency	At least one pathway found pathway disregulated	FALSE	FALSE	FALSE	FALSE	TRUE	FALSE	FALSE	false	FALSE	FALSE	FALSE	FALSE	FALSE	FALSE	FALSE	FALSE	FALSE	FALSE	FALSE	FALSE	FALSE	FALSE	FALSE	FALSE	FALSE	FALSE	1	HMDB00045[Adenosine monophosphate],HMDB00064[Creatine],HMDB01511[Phosphocreatine],ASS1
Disease_Fabry disease	At least one pathway found pathway disregulated	FALSE	FALSE	FALSE	FALSE	FALSE	FALSE	FALSE	false	FALSE	FALSE	TRUE	FALSE	FALSE	FALSE	FALSE	FALSE	FALSE	FALSE	FALSE	FALSE	FALSE	FALSE	FALSE	FALSE	FALSE	FALSE	1	HMDB00187[L-Serine],HMDB01565[Phosphorylcholine],HMDB00122[D-Glucose],HMDB01448[Sulfate],CERK,ARSA
Drug Action_Abacavir Action Pathway	At least one pathway found pathway disregulated	FALSE	FALSE	FALSE	FALSE	TRUE	FALSE	FALSE	false	FALSE	FALSE	FALSE	FALSE	FALSE	FALSE	FALSE	FALSE	FALSE	FALSE	FALSE	FALSE	FALSE	FALSE	FALSE	FALSE	FALSE	FALSE	1	HMDB00045[Adenosine monophosphate]
Disease_3-Phosphoglycerate dehydrogenase deficiency	At least one pathway found pathway disregulated	FALSE	FALSE	FALSE	FALSE	FALSE	FALSE	FALSE	false	FALSE	FALSE	FALSE	FALSE	FALSE	FALSE	FALSE	FALSE	FALSE	FALSE	FALSE	FALSE	FALSE	FALSE	TRUE	FALSE	FALSE	FALSE	1	HMDB01248[FAD],HMDB00161[L-Alanine],HMDB00939[S-Adenosylhomocysteine],HMDB00064[Creatine],GAMT,PSAT1,SARS,SRR
Metabolic_Thiamine Metabolism	At least one pathway found pathway disregulated	FALSE	FALSE	FALSE	FALSE	FALSE	FALSE	FALSE	false	FALSE	FALSE	FALSE	TRUE	FALSE	FALSE	FALSE	FALSE	FALSE	FALSE	FALSE	FALSE	FALSE	FALSE	FALSE	FALSE	FALSE	FALSE	1	HMDB00045[Adenosine monophosphate],SLC19A2
Disease_2-Hydroxyglutric Aciduria (D And L Form)	At least one pathway found pathway disregulated	FALSE	FALSE	FALSE	FALSE	TRUE	FALSE	FALSE	false	FALSE	FALSE	FALSE	FALSE	FALSE	FALSE	FALSE	FALSE	FALSE	FALSE	FALSE	FALSE	FALSE	FALSE	FALSE	FALSE	FALSE	FALSE	1	HMDB00641[L-Glutamine],HMDB00045[Adenosine monophosphate],HMDB03337[Oxidized glutathione],NAGK
Drug Action_Phenytoin (Antiarrhythmic) Action Pathway	At least one pathway found pathway disregulated	FALSE	FALSE	FALSE	FALSE	FALSE	FALSE	FALSE	false	FALSE	FALSE	FALSE	FALSE	FALSE	FALSE	FALSE	FALSE	FALSE	FALSE	FALSE	FALSE	FALSE	FALSE	FALSE	FALSE	FALSE	TRUE	1	HMDB00939[S-Adenosylhomocysteine],HMDB01248[FAD]
Disease_Hyperglycinemia, non-ketotic	At least one pathway found pathway disregulated	FALSE	FALSE	FALSE	FALSE	FALSE	FALSE	FALSE	false	FALSE	FALSE	FALSE	FALSE	FALSE	FALSE	FALSE	FALSE	FALSE	FALSE	FALSE	FALSE	FALSE	FALSE	TRUE	FALSE	FALSE	FALSE	1	HMDB01248[FAD],HMDB00161[L-Alanine],HMDB00939[S-Adenosylhomocysteine],HMDB00064[Creatine],GAMT,PSAT1,SARS,SRR
Drug Action_Zalcitabine Action Pathway	At least one pathway found pathway disregulated	FALSE	FALSE	FALSE	FALSE	TRUE	FALSE	FALSE	false	FALSE	FALSE	FALSE	FALSE	FALSE	FALSE	FALSE	FALSE	FALSE	FALSE	FALSE	FALSE	FALSE	FALSE	FALSE	FALSE	FALSE	FALSE	1	HMDB00045[Adenosine monophosphate]
Drug Action_Cetuximab Action Pathway	At least one pathway found pathway disregulated	FALSE	FALSE	FALSE	FALSE	FALSE	FALSE	FALSE	false	FALSE	FALSE	FALSE	FALSE	FALSE	FALSE	FALSE	FALSE	FALSE	FALSE	FALSE	FALSE	FALSE	FALSE	FALSE	TRUE	FALSE	FALSE	1	EGFR
Drug Action_Trastuzumab Action Pathway	At least one pathway found pathway disregulated	FALSE	FALSE	FALSE	FALSE	FALSE	FALSE	FALSE	false	FALSE	FALSE	FALSE	FALSE	FALSE	FALSE	FALSE	FALSE	FALSE	FALSE	FALSE	FALSE	FALSE	FALSE	FALSE	TRUE	FALSE	FALSE	1	EGFR
Disease_Sarcosinemia	At least one pathway found pathway disregulated	FALSE	FALSE	FALSE	FALSE	FALSE	FALSE	FALSE	false	FALSE	FALSE	FALSE	FALSE	FALSE	FALSE	FALSE	FALSE	FALSE	FALSE	FALSE	FALSE	FALSE	FALSE	TRUE	FALSE	FALSE	FALSE	1	HMDB01248[FAD],HMDB00161[L-Alanine],HMDB00939[S-Adenosylhomocysteine],HMDB00064[Creatine],GAMT,PSAT1,SARS,SRR
Drug Metabolism_Tamoxifen Metabolism Pathway	At least one pathway found pathway disregulated	FALSE	FALSE	FALSE	FALSE	FALSE	FALSE	FALSE	false	FALSE	FALSE	FALSE	FALSE	FALSE	FALSE	FALSE	FALSE	FALSE	FALSE	FALSE	FALSE	FALSE	FALSE	FALSE	FALSE	TRUE	FALSE	1	HMDB01248[FAD],UGT1A4
Drug Metabolism_Mercaptopurine Metabolism Pathway	At least one pathway found pathway disregulated	FALSE	TRUE	FALSE	FALSE	FALSE	FALSE	FALSE	false	FALSE	FALSE	FALSE	FALSE	FALSE	FALSE	FALSE	FALSE	FALSE	FALSE	FALSE	FALSE	FALSE	FALSE	FALSE	FALSE	FALSE	FALSE	1	HMDB00641[L-Glutamine],HMDB00045[Adenosine monophosphate],HMDB00939[S-Adenosylhomocysteine],HMDB01248[FAD]
Drug Metabolism_Codeine Metabolism Pathway	At least one pathway found pathway disregulated	FALSE	FALSE	FALSE	FALSE	FALSE	FALSE	FALSE	false	FALSE	FALSE	FALSE	FALSE	FALSE	FALSE	FALSE	FALSE	FALSE	FALSE	FALSE	FALSE	FALSE	FALSE	FALSE	TRUE	FALSE	FALSE	1	OPRM1
Metabolic_Sphingolipid Metabolism	At least one pathway found pathway disregulated	FALSE	FALSE	FALSE	FALSE	FALSE	FALSE	FALSE	false	FALSE	FALSE	TRUE	FALSE	FALSE	FALSE	FALSE	FALSE	FALSE	FALSE	FALSE	FALSE	FALSE	FALSE	FALSE	FALSE	FALSE	FALSE	1	HMDB00187[L-Serine],HMDB01565[Phosphorylcholine],HMDB00122[D-Glucose],HMDB01448[Sulfate],CERK,ARSA
Metabolic_Sulfate/Sulfite Metabolism	At least one pathway found pathway disregulated	FALSE	FALSE	FALSE	TRUE	FALSE	FALSE	FALSE	false	FALSE	FALSE	FALSE	FALSE	FALSE	FALSE	FALSE	FALSE	FALSE	FALSE	FALSE	FALSE	FALSE	FALSE	FALSE	FALSE	FALSE	FALSE	1	HMDB01448[Sulfate],HMDB60015[Phenol sulphate],CHST11
Disease_11-beta-hydroxylase deficiency (CYP11B1)	No Hit	FALSE	FALSE	FALSE	FALSE	FALSE	FALSE	FALSE	false	FALSE	FALSE	FALSE	FALSE	FALSE	FALSE	FALSE	FALSE	FALSE	FALSE	FALSE	FALSE	FALSE	FALSE	FALSE	FALSE	FALSE	FALSE	0
Disease_Desmosterolosis	No Hit	FALSE	FALSE	FALSE	FALSE	FALSE	FALSE	FALSE	false	FALSE	FALSE	FALSE	FALSE	FALSE	FALSE	FALSE	FALSE	FALSE	FALSE	FALSE	FALSE	FALSE	FALSE	FALSE	FALSE	FALSE	FALSE	0
Disease_Galactosemia II (GALK)	No Hit	FALSE	FALSE	FALSE	FALSE	FALSE	FALSE	FALSE	false	FALSE	FALSE	FALSE	FALSE	FALSE	FALSE	FALSE	FALSE	FALSE	FALSE	FALSE	FALSE	FALSE	FALSE	FALSE	FALSE	FALSE	FALSE	0
Drug Action_Nabumetone Action Pathway	No Hit	FALSE	FALSE	FALSE	FALSE	FALSE	FALSE	FALSE	false	FALSE	FALSE	FALSE	FALSE	FALSE	FALSE	FALSE	FALSE	FALSE	FALSE	FALSE	FALSE	FALSE	FALSE	FALSE	FALSE	FALSE	FALSE	0
Drug Action_Cyclothiazide Action Pathway	No Hit	FALSE	FALSE	FALSE	FALSE	FALSE	FALSE	FALSE	false	FALSE	FALSE	FALSE	FALSE	FALSE	FALSE	FALSE	FALSE	FALSE	FALSE	FALSE	FALSE	FALSE	FALSE	FALSE	FALSE	FALSE	FALSE	0
Disease_Hyperphenylalaninemia due to 6-pyruvoyltetrahydropterin synthase deficiency (ptps)	No Hit	FALSE	FALSE	FALSE	FALSE	FALSE	FALSE	FALSE	false	FALSE	FALSE	FALSE	FALSE	FALSE	FALSE	FALSE	FALSE	FALSE	FALSE	FALSE	FALSE	FALSE	FALSE	FALSE	FALSE	FALSE	FALSE	0
Drug Action_Levomethadyl Acetate Action Action Pathway	No Hit	FALSE	FALSE	FALSE	FALSE	FALSE	FALSE	FALSE	false	FALSE	FALSE	FALSE	FALSE	FALSE	FALSE	FALSE	FALSE	FALSE	FALSE	FALSE	FALSE	FALSE	FALSE	FALSE	FALSE	FALSE	FALSE	0
Drug Action_Cyclophosphamide Action Pathway	No Hit	FALSE	FALSE	FALSE	FALSE	FALSE	FALSE	FALSE	false	FALSE	FALSE	FALSE	FALSE	FALSE	FALSE	FALSE	FALSE	FALSE	FALSE	FALSE	FALSE	FALSE	FALSE	FALSE	FALSE	FALSE	FALSE	0
Drug Metabolism_Fosinopril Metabolism Pathway	No Hit	FALSE	FALSE	FALSE	FALSE	FALSE	FALSE	FALSE	false	FALSE	FALSE	FALSE	FALSE	FALSE	FALSE	FALSE	FALSE	FALSE	FALSE	FALSE	FALSE	FALSE	FALSE	FALSE	FALSE	FALSE	FALSE	0
Drug Action_Morphine Action Pathway	No Hit	FALSE	FALSE	FALSE	FALSE	FALSE	FALSE	FALSE	false	FALSE	FALSE	FALSE	FALSE	FALSE	FALSE	FALSE	FALSE	FALSE	FALSE	FALSE	FALSE	FALSE	FALSE	FALSE	FALSE	FALSE	FALSE	0
Drug Metabolism_Enalapril Metabolism Pathway	No Hit	FALSE	FALSE	FALSE	FALSE	FALSE	FALSE	FALSE	false	FALSE	FALSE	FALSE	FALSE	FALSE	FALSE	FALSE	FALSE	FALSE	FALSE	FALSE	FALSE	FALSE	FALSE	FALSE	FALSE	FALSE	FALSE	0
Drug Action_Simvastatin Action Pathway	No Hit	FALSE	FALSE	FALSE	FALSE	FALSE	FALSE	FALSE	false	FALSE	FALSE	FALSE	FALSE	FALSE	FALSE	FALSE	FALSE	FALSE	FALSE	FALSE	FALSE	FALSE	FALSE	FALSE	FALSE	FALSE	FALSE	0
Disease_Transaldolase deficiency	No Hit	FALSE	FALSE	FALSE	FALSE	FALSE	FALSE	FALSE	false	FALSE	FALSE	FALSE	FALSE	FALSE	FALSE	FALSE	FALSE	FALSE	FALSE	FALSE	FALSE	FALSE	FALSE	FALSE	FALSE	FALSE	FALSE	0
Disease_Tyrosinemia Type 2 (or Richner-Hanhart syndrome)	No Hit	FALSE	FALSE	FALSE	FALSE	FALSE	FALSE	FALSE	false	FALSE	FALSE	FALSE	FALSE	FALSE	FALSE	FALSE	FALSE	FALSE	FALSE	FALSE	FALSE	FALSE	FALSE	FALSE	FALSE	FALSE	FALSE	0
Metabolic_Mitochondrial Electron Transport Chain	No Hit	FALSE	FALSE	FALSE	FALSE	FALSE	FALSE	FALSE	false	FALSE	FALSE	FALSE	FALSE	FALSE	FALSE	FALSE	FALSE	FALSE	FALSE	FALSE	FALSE	FALSE	FALSE	FALSE	FALSE	FALSE	FALSE	0
Drug Metabolism_Pantoprazole Metabolism Pathway	No Hit	FALSE	FALSE	FALSE	FALSE	FALSE	FALSE	FALSE	false	FALSE	FALSE	FALSE	FALSE	FALSE	FALSE	FALSE	FALSE	FALSE	FALSE	FALSE	FALSE	FALSE	FALSE	FALSE	FALSE	FALSE	FALSE	0
Signaling_Excitatory Neural Signalling Through 5-HTR 4 and Serotonin	No Hit	FALSE	FALSE	FALSE	FALSE	FALSE	FALSE	FALSE	false	FALSE	FALSE	FALSE	FALSE	FALSE	FALSE	FALSE	FALSE	FALSE	FALSE	FALSE	FALSE	FALSE	FALSE	FALSE	FALSE	FALSE	FALSE	0
Drug Action_Meloxicam Action Pathway	No Hit	FALSE	FALSE	FALSE	FALSE	FALSE	FALSE	FALSE	false	FALSE	FALSE	FALSE	FALSE	FALSE	FALSE	FALSE	FALSE	FALSE	FALSE	FALSE	FALSE	FALSE	FALSE	FALSE	FALSE	FALSE	FALSE	0
Disease_Glutathione Synthetase Deficiency	No Hit	FALSE	FALSE	FALSE	FALSE	FALSE	FALSE	FALSE	false	FALSE	FALSE	FALSE	FALSE	FALSE	FALSE	FALSE	FALSE	FALSE	FALSE	FALSE	FALSE	FALSE	FALSE	FALSE	FALSE	FALSE	FALSE	0
Disease_Methylmalonate Semialdehyde Dehydrogenase Deficiency	No Hit	FALSE	FALSE	FALSE	FALSE	FALSE	FALSE	FALSE	false	FALSE	FALSE	FALSE	FALSE	FALSE	FALSE	FALSE	FALSE	FALSE	FALSE	FALSE	FALSE	FALSE	FALSE	FALSE	FALSE	FALSE	FALSE	0
Disease_5-Oxoprolinuria	No Hit	FALSE	FALSE	FALSE	FALSE	FALSE	FALSE	FALSE	false	FALSE	FALSE	FALSE	FALSE	FALSE	FALSE	FALSE	FALSE	FALSE	FALSE	FALSE	FALSE	FALSE	FALSE	FALSE	FALSE	FALSE	FALSE	0
Drug Action_Nateglinide Action Pathway	No Hit	FALSE	FALSE	FALSE	FALSE	FALSE	FALSE	FALSE	false	FALSE	FALSE	FALSE	FALSE	FALSE	FALSE	FALSE	FALSE	FALSE	FALSE	FALSE	FALSE	FALSE	FALSE	FALSE	FALSE	FALSE	FALSE	0
Disease_Cystinuria	No Hit	FALSE	FALSE	FALSE	FALSE	FALSE	FALSE	FALSE	false	FALSE	FALSE	FALSE	FALSE	FALSE	FALSE	FALSE	FALSE	FALSE	FALSE	FALSE	FALSE	FALSE	FALSE	FALSE	FALSE	FALSE	FALSE	0
Drug Action_Amlodipine Action Pathway	No Hit	FALSE	FALSE	FALSE	FALSE	FALSE	FALSE	FALSE	false	FALSE	FALSE	FALSE	FALSE	FALSE	FALSE	FALSE	FALSE	FALSE	FALSE	FALSE	FALSE	FALSE	FALSE	FALSE	FALSE	FALSE	FALSE	0
Drug Action_Hydroflumethiazide Action Pathway	No Hit	FALSE	FALSE	FALSE	FALSE	FALSE	FALSE	FALSE	false	FALSE	FALSE	FALSE	FALSE	FALSE	FALSE	FALSE	FALSE	FALSE	FALSE	FALSE	FALSE	FALSE	FALSE	FALSE	FALSE	FALSE	FALSE	0
Drug Action_Disopyramide Action Pathway	No Hit	FALSE	FALSE	FALSE	FALSE	FALSE	FALSE	FALSE	false	FALSE	FALSE	FALSE	FALSE	FALSE	FALSE	FALSE	FALSE	FALSE	FALSE	FALSE	FALSE	FALSE	FALSE	FALSE	FALSE	FALSE	FALSE	0
Disease_Hyperphenylalaninemia due to dhpr-deficiency	No Hit	FALSE	FALSE	FALSE	FALSE	FALSE	FALSE	FALSE	false	FALSE	FALSE	FALSE	FALSE	FALSE	FALSE	FALSE	FALSE	FALSE	FALSE	FALSE	FALSE	FALSE	FALSE	FALSE	FALSE	FALSE	FALSE	0
Drug Metabolism_Heroin Metabolism Pathway	No Hit	FALSE	FALSE	FALSE	FALSE	FALSE	FALSE	FALSE	false	FALSE	FALSE	FALSE	FALSE	FALSE	FALSE	FALSE	FALSE	FALSE	FALSE	FALSE	FALSE	FALSE	FALSE	FALSE	FALSE	FALSE	FALSE	0
Drug Action_Suprofen Action Pathway	No Hit	FALSE	FALSE	FALSE	FALSE	FALSE	FALSE	FALSE	false	FALSE	FALSE	FALSE	FALSE	FALSE	FALSE	FALSE	FALSE	FALSE	FALSE	FALSE	FALSE	FALSE	FALSE	FALSE	FALSE	FALSE	FALSE	0
Drug Metabolism_Carbamazepine Metabolism Pathway	No Hit	FALSE	FALSE	FALSE	FALSE	FALSE	FALSE	FALSE	false	FALSE	FALSE	FALSE	FALSE	FALSE	FALSE	FALSE	FALSE	FALSE	FALSE	FALSE	FALSE	FALSE	FALSE	FALSE	FALSE	FALSE	FALSE	0
Drug Action_Diphenoxylate Action Pathway	No Hit	FALSE	FALSE	FALSE	FALSE	FALSE	FALSE	FALSE	false	FALSE	FALSE	FALSE	FALSE	FALSE	FALSE	FALSE	FALSE	FALSE	FALSE	FALSE	FALSE	FALSE	FALSE	FALSE	FALSE	FALSE	FALSE	0
Drug Action_Aminocaproic Acid Action Pathway	No Hit	FALSE	FALSE	FALSE	FALSE	FALSE	FALSE	FALSE	false	FALSE	FALSE	FALSE	FALSE	FALSE	FALSE	FALSE	FALSE	FALSE	FALSE	FALSE	FALSE	FALSE	FALSE	FALSE	FALSE	FALSE	FALSE	0
Drug Action_Triamterene Action Pathway	No Hit	FALSE	FALSE	FALSE	FALSE	FALSE	FALSE	FALSE	false	FALSE	FALSE	FALSE	FALSE	FALSE	FALSE	FALSE	FALSE	FALSE	FALSE	FALSE	FALSE	FALSE	FALSE	FALSE	FALSE	FALSE	FALSE	0
Metabolic_Alanine Metabolism	No Hit	FALSE	FALSE	FALSE	FALSE	FALSE	FALSE	FALSE	false	FALSE	FALSE	FALSE	FALSE	FALSE	FALSE	FALSE	FALSE	FALSE	FALSE	FALSE	FALSE	FALSE	FALSE	FALSE	FALSE	FALSE	FALSE	0
Drug Metabolism_Felodipine Metabolism Pathway	No Hit	FALSE	FALSE	FALSE	FALSE	FALSE	FALSE	FALSE	false	FALSE	FALSE	FALSE	FALSE	FALSE	FALSE	FALSE	FALSE	FALSE	FALSE	FALSE	FALSE	FALSE	FALSE	FALSE	FALSE	FALSE	FALSE	0
Disease_Vitamin A Deficiency	No Hit	FALSE	FALSE	FALSE	FALSE	FALSE	FALSE	FALSE	false	FALSE	FALSE	FALSE	FALSE	FALSE	FALSE	FALSE	FALSE	FALSE	FALSE	FALSE	FALSE	FALSE	FALSE	FALSE	FALSE	FALSE	FALSE	0
Disease_27-Hydroxylase Deficiency	No Hit	FALSE	FALSE	FALSE	FALSE	FALSE	FALSE	FALSE	false	FALSE	FALSE	FALSE	FALSE	FALSE	FALSE	FALSE	FALSE	FALSE	FALSE	FALSE	FALSE	FALSE	FALSE	FALSE	FALSE	FALSE	FALSE	0
Drug Action_Lansoprazole Action Pathway	No Hit	FALSE	FALSE	FALSE	FALSE	FALSE	FALSE	FALSE	false	FALSE	FALSE	FALSE	FALSE	FALSE	FALSE	FALSE	FALSE	FALSE	FALSE	FALSE	FALSE	FALSE	FALSE	FALSE	FALSE	FALSE	FALSE	0
Drug Action_Moexipril Action Pathway	No Hit	FALSE	FALSE	FALSE	FALSE	FALSE	FALSE	FALSE	false	FALSE	FALSE	FALSE	FALSE	FALSE	FALSE	FALSE	FALSE	FALSE	FALSE	FALSE	FALSE	FALSE	FALSE	FALSE	FALSE	FALSE	FALSE	0
Drug Action_Quinidine Action Pathway	No Hit	FALSE	FALSE	FALSE	FALSE	FALSE	FALSE	FALSE	false	FALSE	FALSE	FALSE	FALSE	FALSE	FALSE	FALSE	FALSE	FALSE	FALSE	FALSE	FALSE	FALSE	FALSE	FALSE	FALSE	FALSE	FALSE	0
Metabolic_Pentose Phosphate Pathway	No Hit	FALSE	FALSE	FALSE	FALSE	FALSE	FALSE	FALSE	false	FALSE	FALSE	FALSE	FALSE	FALSE	FALSE	FALSE	FALSE	FALSE	FALSE	FALSE	FALSE	FALSE	FALSE	FALSE	FALSE	FALSE	FALSE	0
Drug Action_Acetaminophen Action Pathway	No Hit	FALSE	FALSE	FALSE	FALSE	FALSE	FALSE	FALSE	false	FALSE	FALSE	FALSE	FALSE	FALSE	FALSE	FALSE	FALSE	FALSE	FALSE	FALSE	FALSE	FALSE	FALSE	FALSE	FALSE	FALSE	FALSE	0
Drug Action_Eptifibatide Action Pathway	No Hit	FALSE	FALSE	FALSE	FALSE	FALSE	FALSE	FALSE	false	FALSE	FALSE	FALSE	FALSE	FALSE	FALSE	FALSE	FALSE	FALSE	FALSE	FALSE	FALSE	FALSE	FALSE	FALSE	FALSE	FALSE	FALSE	0
Drug Action_Bisoprolol Action Pathway	No Hit	FALSE	FALSE	FALSE	FALSE	FALSE	FALSE	FALSE	false	FALSE	FALSE	FALSE	FALSE	FALSE	FALSE	FALSE	FALSE	FALSE	FALSE	FALSE	FALSE	FALSE	FALSE	FALSE	FALSE	FALSE	FALSE	0
Drug Action_Timolol Action Pathway	No Hit	FALSE	FALSE	FALSE	FALSE	FALSE	FALSE	FALSE	false	FALSE	FALSE	FALSE	FALSE	FALSE	FALSE	FALSE	FALSE	FALSE	FALSE	FALSE	FALSE	FALSE	FALSE	FALSE	FALSE	FALSE	FALSE	0
Disease_17-alpha-hydroxylase deficiency (CYP17)	No Hit	FALSE	FALSE	FALSE	FALSE	FALSE	FALSE	FALSE	false	FALSE	FALSE	FALSE	FALSE	FALSE	FALSE	FALSE	FALSE	FALSE	FALSE	FALSE	FALSE	FALSE	FALSE	FALSE	FALSE	FALSE	FALSE	0
Disease_Glucose Transporter Defect (SGLT2)	No Hit	FALSE	FALSE	FALSE	FALSE	FALSE	FALSE	FALSE	false	FALSE	FALSE	FALSE	FALSE	FALSE	FALSE	FALSE	FALSE	FALSE	FALSE	FALSE	FALSE	FALSE	FALSE	FALSE	FALSE	FALSE	FALSE	0
Drug Action_Arbutamine Action Pathway	No Hit	FALSE	FALSE	FALSE	FALSE	FALSE	FALSE	FALSE	false	FALSE	FALSE	FALSE	FALSE	FALSE	FALSE	FALSE	FALSE	FALSE	FALSE	FALSE	FALSE	FALSE	FALSE	FALSE	FALSE	FALSE	FALSE	0
Metabolic_Oxidation of Branched Chain Fatty Acids	No Hit	FALSE	FALSE	FALSE	FALSE	FALSE	FALSE	FALSE	false	FALSE	FALSE	FALSE	FALSE	FALSE	FALSE	FALSE	FALSE	FALSE	FALSE	FALSE	FALSE	FALSE	FALSE	FALSE	FALSE	FALSE	FALSE	0
Drug Action_Indomethacin Action Pathway	No Hit	FALSE	FALSE	FALSE	FALSE	FALSE	FALSE	FALSE	false	FALSE	FALSE	FALSE	FALSE	FALSE	FALSE	FALSE	FALSE	FALSE	FALSE	FALSE	FALSE	FALSE	FALSE	FALSE	FALSE	FALSE	FALSE	0
Disease_3-hydroxyisobutyric acid dehydrogenase deficiency	No Hit	FALSE	FALSE	FALSE	FALSE	FALSE	FALSE	FALSE	false	FALSE	FALSE	FALSE	FALSE	FALSE	FALSE	FALSE	FALSE	FALSE	FALSE	FALSE	FALSE	FALSE	FALSE	FALSE	FALSE	FALSE	FALSE	0
Drug Action_Clopidogrel Action Pathway	No Hit	FALSE	FALSE	FALSE	FALSE	FALSE	FALSE	FALSE	false	FALSE	FALSE	FALSE	FALSE	FALSE	FALSE	FALSE	FALSE	FALSE	FALSE	FALSE	FALSE	FALSE	FALSE	FALSE	FALSE	FALSE	FALSE	0
Drug Action_Fluoxetine Action Pathway	No Hit	FALSE	FALSE	FALSE	FALSE	FALSE	FALSE	FALSE	false	FALSE	FALSE	FALSE	FALSE	FALSE	FALSE	FALSE	FALSE	FALSE	FALSE	FALSE	FALSE	FALSE	FALSE	FALSE	FALSE	FALSE	FALSE	0
Drug Action_Rabeprazole Action Pathway	No Hit	FALSE	FALSE	FALSE	FALSE	FALSE	FALSE	FALSE	false	FALSE	FALSE	FALSE	FALSE	FALSE	FALSE	FALSE	FALSE	FALSE	FALSE	FALSE	FALSE	FALSE	FALSE	FALSE	FALSE	FALSE	FALSE	0
Drug Action_Candesartan Action Pathway	No Hit	FALSE	FALSE	FALSE	FALSE	FALSE	FALSE	FALSE	false	FALSE	FALSE	FALSE	FALSE	FALSE	FALSE	FALSE	FALSE	FALSE	FALSE	FALSE	FALSE	FALSE	FALSE	FALSE	FALSE	FALSE	FALSE	0
Drug Action_Ethacrynic Acid Action Pathway	No Hit	FALSE	FALSE	FALSE	FALSE	FALSE	FALSE	FALSE	false	FALSE	FALSE	FALSE	FALSE	FALSE	FALSE	FALSE	FALSE	FALSE	FALSE	FALSE	FALSE	FALSE	FALSE	FALSE	FALSE	FALSE	FALSE	0
Drug Action_Bromfenac Action Pathway	No Hit	FALSE	FALSE	FALSE	FALSE	FALSE	FALSE	FALSE	false	FALSE	FALSE	FALSE	FALSE	FALSE	FALSE	FALSE	FALSE	FALSE	FALSE	FALSE	FALSE	FALSE	FALSE	FALSE	FALSE	FALSE	FALSE	0
Metabolic_Bile Acid Biosynthesis	No Hit	FALSE	FALSE	FALSE	FALSE	FALSE	FALSE	FALSE	false	FALSE	FALSE	FALSE	FALSE	FALSE	FALSE	FALSE	FALSE	FALSE	FALSE	FALSE	FALSE	FALSE	FALSE	FALSE	FALSE	FALSE	FALSE	0
Disease_Xanthinuria type I	No Hit	FALSE	FALSE	FALSE	FALSE	FALSE	FALSE	FALSE	false	FALSE	FALSE	FALSE	FALSE	FALSE	FALSE	FALSE	FALSE	FALSE	FALSE	FALSE	FALSE	FALSE	FALSE	FALSE	FALSE	FALSE	FALSE	0
Drug Action_Salicylate-sodium Action Pathway	No Hit	FALSE	FALSE	FALSE	FALSE	FALSE	FALSE	FALSE	false	FALSE	FALSE	FALSE	FALSE	FALSE	FALSE	FALSE	FALSE	FALSE	FALSE	FALSE	FALSE	FALSE	FALSE	FALSE	FALSE	FALSE	FALSE	0
Disease_Xanthinuria type II	No Hit	FALSE	FALSE	FALSE	FALSE	FALSE	FALSE	FALSE	false	FALSE	FALSE	FALSE	FALSE	FALSE	FALSE	FALSE	FALSE	FALSE	FALSE	FALSE	FALSE	FALSE	FALSE	FALSE	FALSE	FALSE	FALSE	0
Drug Action_Codeine Action Pathway	No Hit	FALSE	FALSE	FALSE	FALSE	FALSE	FALSE	FALSE	false	FALSE	FALSE	FALSE	FALSE	FALSE	FALSE	FALSE	FALSE	FALSE	FALSE	FALSE	FALSE	FALSE	FALSE	FALSE	FALSE	FALSE	FALSE	0
Drug Action_Naproxen Action Pathway	No Hit	FALSE	FALSE	FALSE	FALSE	FALSE	FALSE	FALSE	false	FALSE	FALSE	FALSE	FALSE	FALSE	FALSE	FALSE	FALSE	FALSE	FALSE	FALSE	FALSE	FALSE	FALSE	FALSE	FALSE	FALSE	FALSE	0
Drug Metabolism_Cyclophosphamide Metabolism Pathway	No Hit	FALSE	FALSE	FALSE	FALSE	FALSE	FALSE	FALSE	false	FALSE	FALSE	FALSE	FALSE	FALSE	FALSE	FALSE	FALSE	FALSE	FALSE	FALSE	FALSE	FALSE	FALSE	FALSE	FALSE	FALSE	FALSE	0
Signaling_Intracellular Signalling Through Histamine H2 Receptor and Histamine	No Hit	FALSE	FALSE	FALSE	FALSE	FALSE	FALSE	FALSE	false	FALSE	FALSE	FALSE	FALSE	FALSE	FALSE	FALSE	FALSE	FALSE	FALSE	FALSE	FALSE	FALSE	FALSE	FALSE	FALSE	FALSE	FALSE	0
Signaling_Intracellular Signalling Through Prostacyclin Receptor and Prostacyclin	No Hit	FALSE	FALSE	FALSE	FALSE	FALSE	FALSE	FALSE	false	FALSE	FALSE	FALSE	FALSE	FALSE	FALSE	FALSE	FALSE	FALSE	FALSE	FALSE	FALSE	FALSE	FALSE	FALSE	FALSE	FALSE	FALSE	0
Metabolic_Threonine and 2-Oxobutanoate Degradation	No Hit	FALSE	FALSE	FALSE	FALSE	FALSE	FALSE	FALSE	false	FALSE	FALSE	FALSE	FALSE	FALSE	FALSE	FALSE	FALSE	FALSE	FALSE	FALSE	FALSE	FALSE	FALSE	FALSE	FALSE	FALSE	FALSE	0
Drug Action_Sotalol Action Pathway	No Hit	FALSE	FALSE	FALSE	FALSE	FALSE	FALSE	FALSE	false	FALSE	FALSE	FALSE	FALSE	FALSE	FALSE	FALSE	FALSE	FALSE	FALSE	FALSE	FALSE	FALSE	FALSE	FALSE	FALSE	FALSE	FALSE	0
Drug Metabolism_Ramipril Metabolism Pathway	No Hit	FALSE	FALSE	FALSE	FALSE	FALSE	FALSE	FALSE	false	FALSE	FALSE	FALSE	FALSE	FALSE	FALSE	FALSE	FALSE	FALSE	FALSE	FALSE	FALSE	FALSE	FALSE	FALSE	FALSE	FALSE	FALSE	0
Metabolic_Purine Metabolism	No Hit	FALSE	FALSE	FALSE	FALSE	FALSE	FALSE	FALSE	false	FALSE	FALSE	FALSE	FALSE	FALSE	FALSE	FALSE	FALSE	FALSE	FALSE	FALSE	FALSE	FALSE	FALSE	FALSE	FALSE	FALSE	FALSE	0
Drug Metabolism_Benazepril Metabolism Pathway	No Hit	FALSE	FALSE	FALSE	FALSE	FALSE	FALSE	FALSE	false	FALSE	FALSE	FALSE	FALSE	FALSE	FALSE	FALSE	FALSE	FALSE	FALSE	FALSE	FALSE	FALSE	FALSE	FALSE	FALSE	FALSE	FALSE	0
Drug Action_Cilazapril Action Pathway	No Hit	FALSE	FALSE	FALSE	FALSE	FALSE	FALSE	FALSE	false	FALSE	FALSE	FALSE	FALSE	FALSE	FALSE	FALSE	FALSE	FALSE	FALSE	FALSE	FALSE	FALSE	FALSE	FALSE	FALSE	FALSE	FALSE	0
Metabolic_Carnitine Synthesis	No Hit	FALSE	FALSE	FALSE	FALSE	FALSE	FALSE	FALSE	false	FALSE	FALSE	FALSE	FALSE	FALSE	FALSE	FALSE	FALSE	FALSE	FALSE	FALSE	FALSE	FALSE	FALSE	FALSE	FALSE	FALSE	FALSE	0
Drug Action_Piroxicam Action Pathway	No Hit	FALSE	FALSE	FALSE	FALSE	FALSE	FALSE	FALSE	false	FALSE	FALSE	FALSE	FALSE	FALSE	FALSE	FALSE	FALSE	FALSE	FALSE	FALSE	FALSE	FALSE	FALSE	FALSE	FALSE	FALSE	FALSE	0
Drug Action_Carfentanil Action Pathway	No Hit	FALSE	FALSE	FALSE	FALSE	FALSE	FALSE	FALSE	false	FALSE	FALSE	FALSE	FALSE	FALSE	FALSE	FALSE	FALSE	FALSE	FALSE	FALSE	FALSE	FALSE	FALSE	FALSE	FALSE	FALSE	FALSE	0
Disease_Lysosomal Acid Lipase Deficiency (Wolman Disease)	No Hit	FALSE	FALSE	FALSE	FALSE	FALSE	FALSE	FALSE	false	FALSE	FALSE	FALSE	FALSE	FALSE	FALSE	FALSE	FALSE	FALSE	FALSE	FALSE	FALSE	FALSE	FALSE	FALSE	FALSE	FALSE	FALSE	0
Drug Metabolism_Cilazapril Metabolism Pathway	No Hit	FALSE	FALSE	FALSE	FALSE	FALSE	FALSE	FALSE	false	FALSE	FALSE	FALSE	FALSE	FALSE	FALSE	FALSE	FALSE	FALSE	FALSE	FALSE	FALSE	FALSE	FALSE	FALSE	FALSE	FALSE	FALSE	0
Disease_Purine Nucleoside Phosphorylase Deficiency	No Hit	FALSE	FALSE	FALSE	FALSE	FALSE	FALSE	FALSE	false	FALSE	FALSE	FALSE	FALSE	FALSE	FALSE	FALSE	FALSE	FALSE	FALSE	FALSE	FALSE	FALSE	FALSE	FALSE	FALSE	FALSE	FALSE	0
Drug Action_Dicumarol Action Pathway	No Hit	FALSE	FALSE	FALSE	FALSE	FALSE	FALSE	FALSE	false	FALSE	FALSE	FALSE	FALSE	FALSE	FALSE	FALSE	FALSE	FALSE	FALSE	FALSE	FALSE	FALSE	FALSE	FALSE	FALSE	FALSE	FALSE	0
Drug Action_Lepirudin Action Pathway	No Hit	FALSE	FALSE	FALSE	FALSE	FALSE	FALSE	FALSE	false	FALSE	FALSE	FALSE	FALSE	FALSE	FALSE	FALSE	FALSE	FALSE	FALSE	FALSE	FALSE	FALSE	FALSE	FALSE	FALSE	FALSE	FALSE	0
Drug Action_Benzocaine Action Pathway	No Hit	FALSE	FALSE	FALSE	FALSE	FALSE	FALSE	FALSE	false	FALSE	FALSE	FALSE	FALSE	FALSE	FALSE	FALSE	FALSE	FALSE	FALSE	FALSE	FALSE	FALSE	FALSE	FALSE	FALSE	FALSE	FALSE	0
Metabolic_Lactose Degradation	No Hit	FALSE	FALSE	FALSE	FALSE	FALSE	FALSE	FALSE	false	FALSE	FALSE	FALSE	FALSE	FALSE	FALSE	FALSE	FALSE	FALSE	FALSE	FALSE	FALSE	FALSE	FALSE	FALSE	FALSE	FALSE	FALSE	0
Disease_Tyrosinemia Type 3 (TYRO3)	No Hit	FALSE	FALSE	FALSE	FALSE	FALSE	FALSE	FALSE	false	FALSE	FALSE	FALSE	FALSE	FALSE	FALSE	FALSE	FALSE	FALSE	FALSE	FALSE	FALSE	FALSE	FALSE	FALSE	FALSE	FALSE	FALSE	0
Disease_Glycogenosis, Type IA. Von gierke disease	No Hit	FALSE	FALSE	FALSE	FALSE	FALSE	FALSE	FALSE	false	FALSE	FALSE	FALSE	FALSE	FALSE	FALSE	FALSE	FALSE	FALSE	FALSE	FALSE	FALSE	FALSE	FALSE	FALSE	FALSE	FALSE	FALSE	0
Metabolic_Pyruvaldehyde Degradation	No Hit	FALSE	FALSE	FALSE	FALSE	FALSE	FALSE	FALSE	false	FALSE	FALSE	FALSE	FALSE	FALSE	FALSE	FALSE	FALSE	FALSE	FALSE	FALSE	FALSE	FALSE	FALSE	FALSE	FALSE	FALSE	FALSE	0
Drug Action_Flurbiprofen Action Pathway	No Hit	FALSE	FALSE	FALSE	FALSE	FALSE	FALSE	FALSE	false	FALSE	FALSE	FALSE	FALSE	FALSE	FALSE	FALSE	FALSE	FALSE	FALSE	FALSE	FALSE	FALSE	FALSE	FALSE	FALSE	FALSE	FALSE	0
Drug Action_Perindopril Action Pathway	No Hit	FALSE	FALSE	FALSE	FALSE	FALSE	FALSE	FALSE	false	FALSE	FALSE	FALSE	FALSE	FALSE	FALSE	FALSE	FALSE	FALSE	FALSE	FALSE	FALSE	FALSE	FALSE	FALSE	FALSE	FALSE	FALSE	0
Disease_Aromatic L-Aminoacid Decarboxylase Deficiency	No Hit	FALSE	FALSE	FALSE	FALSE	FALSE	FALSE	FALSE	false	FALSE	FALSE	FALSE	FALSE	FALSE	FALSE	FALSE	FALSE	FALSE	FALSE	FALSE	FALSE	FALSE	FALSE	FALSE	FALSE	FALSE	FALSE	0
Signaling_Dopamine Activation of Neurological Reward System	No Hit	FALSE	FALSE	FALSE	FALSE	FALSE	FALSE	FALSE	false	FALSE	FALSE	FALSE	FALSE	FALSE	FALSE	FALSE	FALSE	FALSE	FALSE	FALSE	FALSE	FALSE	FALSE	FALSE	FALSE	FALSE	FALSE	0
Signaling_Insulin Signalling	No Hit	FALSE	FALSE	FALSE	FALSE	FALSE	FALSE	FALSE	false	FALSE	FALSE	FALSE	FALSE	FALSE	FALSE	FALSE	FALSE	FALSE	FALSE	FALSE	FALSE	FALSE	FALSE	FALSE	FALSE	FALSE	FALSE	0
Drug Action_Verapamil Action Pathway	No Hit	FALSE	FALSE	FALSE	FALSE	FALSE	FALSE	FALSE	false	FALSE	FALSE	FALSE	FALSE	FALSE	FALSE	FALSE	FALSE	FALSE	FALSE	FALSE	FALSE	FALSE	FALSE	FALSE	FALSE	FALSE	FALSE	0
Drug Action_Pantoprazole Action Pathway	No Hit	FALSE	FALSE	FALSE	FALSE	FALSE	FALSE	FALSE	false	FALSE	FALSE	FALSE	FALSE	FALSE	FALSE	FALSE	FALSE	FALSE	FALSE	FALSE	FALSE	FALSE	FALSE	FALSE	FALSE	FALSE	FALSE	0
Drug Action_Dezocine Action Pathway	No Hit	FALSE	FALSE	FALSE	FALSE	FALSE	FALSE	FALSE	false	FALSE	FALSE	FALSE	FALSE	FALSE	FALSE	FALSE	FALSE	FALSE	FALSE	FALSE	FALSE	FALSE	FALSE	FALSE	FALSE	FALSE	FALSE	0
Disease_Hypercholesterolemia	No Hit	FALSE	FALSE	FALSE	FALSE	FALSE	FALSE	FALSE	false	FALSE	FALSE	FALSE	FALSE	FALSE	FALSE	FALSE	FALSE	FALSE	FALSE	FALSE	FALSE	FALSE	FALSE	FALSE	FALSE	FALSE	FALSE	0
Disease_Gout or Kelley-Seegmiller Syndrome	No Hit	FALSE	FALSE	FALSE	FALSE	FALSE	FALSE	FALSE	false	FALSE	FALSE	FALSE	FALSE	FALSE	FALSE	FALSE	FALSE	FALSE	FALSE	FALSE	FALSE	FALSE	FALSE	FALSE	FALSE	FALSE	FALSE	0
Drug Action_Vinorelbine Action Pathway	No Hit	FALSE	FALSE	FALSE	FALSE	FALSE	FALSE	FALSE	false	FALSE	FALSE	FALSE	FALSE	FALSE	FALSE	FALSE	FALSE	FALSE	FALSE	FALSE	FALSE	FALSE	FALSE	FALSE	FALSE	FALSE	FALSE	0
Metabolic_Ketone Body Metabolism	No Hit	FALSE	FALSE	FALSE	FALSE	FALSE	FALSE	FALSE	false	FALSE	FALSE	FALSE	FALSE	FALSE	FALSE	FALSE	FALSE	FALSE	FALSE	FALSE	FALSE	FALSE	FALSE	FALSE	FALSE	FALSE	FALSE	0
Drug Action_Fentanyl Action Pathway	No Hit	FALSE	FALSE	FALSE	FALSE	FALSE	FALSE	FALSE	false	FALSE	FALSE	FALSE	FALSE	FALSE	FALSE	FALSE	FALSE	FALSE	FALSE	FALSE	FALSE	FALSE	FALSE	FALSE	FALSE	FALSE	FALSE	0
Metabolic_Butyrate Metabolism	No Hit	FALSE	FALSE	FALSE	FALSE	FALSE	FALSE	FALSE	false	FALSE	FALSE	FALSE	FALSE	FALSE	FALSE	FALSE	FALSE	FALSE	FALSE	FALSE	FALSE	FALSE	FALSE	FALSE	FALSE	FALSE	FALSE	0
Disease_MNGIE (Mitochondrial Neurogastrointestinal Encephalopathy)	No Hit	FALSE	FALSE	FALSE	FALSE	FALSE	FALSE	FALSE	false	FALSE	FALSE	FALSE	FALSE	FALSE	FALSE	FALSE	FALSE	FALSE	FALSE	FALSE	FALSE	FALSE	FALSE	FALSE	FALSE	FALSE	FALSE	0
Drug Action_Chlorthalidone Action Pathway	No Hit	FALSE	FALSE	FALSE	FALSE	FALSE	FALSE	FALSE	false	FALSE	FALSE	FALSE	FALSE	FALSE	FALSE	FALSE	FALSE	FALSE	FALSE	FALSE	FALSE	FALSE	FALSE	FALSE	FALSE	FALSE	FALSE	0
Disease_Molybdenum Cofactor Deficiency	No Hit	FALSE	FALSE	FALSE	FALSE	FALSE	FALSE	FALSE	false	FALSE	FALSE	FALSE	FALSE	FALSE	FALSE	FALSE	FALSE	FALSE	FALSE	FALSE	FALSE	FALSE	FALSE	FALSE	FALSE	FALSE	FALSE	0
Drug Action_Irbesartan Action Pathway	No Hit	FALSE	FALSE	FALSE	FALSE	FALSE	FALSE	FALSE	false	FALSE	FALSE	FALSE	FALSE	FALSE	FALSE	FALSE	FALSE	FALSE	FALSE	FALSE	FALSE	FALSE	FALSE	FALSE	FALSE	FALSE	FALSE	0
Metabolic_Transfer of Acetyl Groups into Mitochondria	No Hit	FALSE	FALSE	FALSE	FALSE	FALSE	FALSE	FALSE	false	FALSE	FALSE	FALSE	FALSE	FALSE	FALSE	FALSE	FALSE	FALSE	FALSE	FALSE	FALSE	FALSE	FALSE	FALSE	FALSE	FALSE	FALSE	0
Drug Action_Atenolol Action Pathway	No Hit	FALSE	FALSE	FALSE	FALSE	FALSE	FALSE	FALSE	false	FALSE	FALSE	FALSE	FALSE	FALSE	FALSE	FALSE	FALSE	FALSE	FALSE	FALSE	FALSE	FALSE	FALSE	FALSE	FALSE	FALSE	FALSE	0
Drug Action_Felodipine Action Pathway	No Hit	FALSE	FALSE	FALSE	FALSE	FALSE	FALSE	FALSE	false	FALSE	FALSE	FALSE	FALSE	FALSE	FALSE	FALSE	FALSE	FALSE	FALSE	FALSE	FALSE	FALSE	FALSE	FALSE	FALSE	FALSE	FALSE	0
Drug Action_Bupranolol Action Pathway	No Hit	FALSE	FALSE	FALSE	FALSE	FALSE	FALSE	FALSE	false	FALSE	FALSE	FALSE	FALSE	FALSE	FALSE	FALSE	FALSE	FALSE	FALSE	FALSE	FALSE	FALSE	FALSE	FALSE	FALSE	FALSE	FALSE	0
Disease_Apparent mineralocorticoid excess syndrome	No Hit	FALSE	FALSE	FALSE	FALSE	FALSE	FALSE	FALSE	false	FALSE	FALSE	FALSE	FALSE	FALSE	FALSE	FALSE	FALSE	FALSE	FALSE	FALSE	FALSE	FALSE	FALSE	FALSE	FALSE	FALSE	FALSE	0
Metabolic_Steroidogenesis	No Hit	FALSE	FALSE	FALSE	FALSE	FALSE	FALSE	FALSE	false	FALSE	FALSE	FALSE	FALSE	FALSE	FALSE	FALSE	FALSE	FALSE	FALSE	FALSE	FALSE	FALSE	FALSE	FALSE	FALSE	FALSE	FALSE	0
Disease_Pyruvate dehydrogenase deficiency (E2)	No Hit	FALSE	FALSE	FALSE	FALSE	FALSE	FALSE	FALSE	false	FALSE	FALSE	FALSE	FALSE	FALSE	FALSE	FALSE	FALSE	FALSE	FALSE	FALSE	FALSE	FALSE	FALSE	FALSE	FALSE	FALSE	FALSE	0
Metabolic_Biotin Metabolism	No Hit	FALSE	FALSE	FALSE	FALSE	FALSE	FALSE	FALSE	false	FALSE	FALSE	FALSE	FALSE	FALSE	FALSE	FALSE	FALSE	FALSE	FALSE	FALSE	FALSE	FALSE	FALSE	FALSE	FALSE	FALSE	FALSE	0
Signaling_Intracellular Signalling Through PGD2 receptor and Prostaglandin D2	No Hit	FALSE	FALSE	FALSE	FALSE	FALSE	FALSE	FALSE	false	FALSE	FALSE	FALSE	FALSE	FALSE	FALSE	FALSE	FALSE	FALSE	FALSE	FALSE	FALSE	FALSE	FALSE	FALSE	FALSE	FALSE	FALSE	0
Drug Action_Nicotine Action Pathway	No Hit	FALSE	FALSE	FALSE	FALSE	FALSE	FALSE	FALSE	false	FALSE	FALSE	FALSE	FALSE	FALSE	FALSE	FALSE	FALSE	FALSE	FALSE	FALSE	FALSE	FALSE	FALSE	FALSE	FALSE	FALSE	FALSE	0
Disease_Adenosine Deaminase Deficiency	No Hit	FALSE	FALSE	FALSE	FALSE	FALSE	FALSE	FALSE	false	FALSE	FALSE	FALSE	FALSE	FALSE	FALSE	FALSE	FALSE	FALSE	FALSE	FALSE	FALSE	FALSE	FALSE	FALSE	FALSE	FALSE	FALSE	0
Metabolic_Inositol Phosphate Metabolism	No Hit	FALSE	FALSE	FALSE	FALSE	FALSE	FALSE	FALSE	false	FALSE	FALSE	FALSE	FALSE	FALSE	FALSE	FALSE	FALSE	FALSE	FALSE	FALSE	FALSE	FALSE	FALSE	FALSE	FALSE	FALSE	FALSE	0
Drug Action_Amiloride Action Pathway	No Hit	FALSE	FALSE	FALSE	FALSE	FALSE	FALSE	FALSE	false	FALSE	FALSE	FALSE	FALSE	FALSE	FALSE	FALSE	FALSE	FALSE	FALSE	FALSE	FALSE	FALSE	FALSE	FALSE	FALSE	FALSE	FALSE	0
Disease_Tyrosinemia, transient, of the newborn	No Hit	FALSE	FALSE	FALSE	FALSE	FALSE	FALSE	FALSE	false	FALSE	FALSE	FALSE	FALSE	FALSE	FALSE	FALSE	FALSE	FALSE	FALSE	FALSE	FALSE	FALSE	FALSE	FALSE	FALSE	FALSE	FALSE	0
Metabolic_Ubiquinone Biosynthesis	No Hit	FALSE	FALSE	FALSE	FALSE	FALSE	FALSE	FALSE	false	FALSE	FALSE	FALSE	FALSE	FALSE	FALSE	FALSE	FALSE	FALSE	FALSE	FALSE	FALSE	FALSE	FALSE	FALSE	FALSE	FALSE	FALSE	0
Drug Action_Dicoumarol Action Pathway	No Hit	FALSE	FALSE	FALSE	FALSE	FALSE	FALSE	FALSE	false	FALSE	FALSE	FALSE	FALSE	FALSE	FALSE	FALSE	FALSE	FALSE	FALSE	FALSE	FALSE	FALSE	FALSE	FALSE	FALSE	FALSE	FALSE	0
Drug Action_Phenylbutazone Action Pathway	No Hit	FALSE	FALSE	FALSE	FALSE	FALSE	FALSE	FALSE	false	FALSE	FALSE	FALSE	FALSE	FALSE	FALSE	FALSE	FALSE	FALSE	FALSE	FALSE	FALSE	FALSE	FALSE	FALSE	FALSE	FALSE	FALSE	0
Disease_Sepiapterin reductase deficiency	No Hit	FALSE	FALSE	FALSE	FALSE	FALSE	FALSE	FALSE	false	FALSE	FALSE	FALSE	FALSE	FALSE	FALSE	FALSE	FALSE	FALSE	FALSE	FALSE	FALSE	FALSE	FALSE	FALSE	FALSE	FALSE	FALSE	0
Drug Action_Trisalicylate-choline Action Pathway	No Hit	FALSE	FALSE	FALSE	FALSE	FALSE	FALSE	FALSE	false	FALSE	FALSE	FALSE	FALSE	FALSE	FALSE	FALSE	FALSE	FALSE	FALSE	FALSE	FALSE	FALSE	FALSE	FALSE	FALSE	FALSE	FALSE	0
Disease_Fanconi-bickel syndrome	No Hit	FALSE	FALSE	FALSE	FALSE	FALSE	FALSE	FALSE	false	FALSE	FALSE	FALSE	FALSE	FALSE	FALSE	FALSE	FALSE	FALSE	FALSE	FALSE	FALSE	FALSE	FALSE	FALSE	FALSE	FALSE	FALSE	0
Disease_Gamma-cystathionase deficiency (CTH)	No Hit	FALSE	FALSE	FALSE	FALSE	FALSE	FALSE	FALSE	false	FALSE	FALSE	FALSE	FALSE	FALSE	FALSE	FALSE	FALSE	FALSE	FALSE	FALSE	FALSE	FALSE	FALSE	FALSE	FALSE	FALSE	FALSE	0
Drug Metabolism_Rabeprazole Metabolism Pathway	No Hit	FALSE	FALSE	FALSE	FALSE	FALSE	FALSE	FALSE	false	FALSE	FALSE	FALSE	FALSE	FALSE	FALSE	FALSE	FALSE	FALSE	FALSE	FALSE	FALSE	FALSE	FALSE	FALSE	FALSE	FALSE	FALSE	0
Disease_Short-chain 3-hydroxyacyl-CoA dehydrogenase deficiency (SCHAD)	No Hit	FALSE	FALSE	FALSE	FALSE	FALSE	FALSE	FALSE	false	FALSE	FALSE	FALSE	FALSE	FALSE	FALSE	FALSE	FALSE	FALSE	FALSE	FALSE	FALSE	FALSE	FALSE	FALSE	FALSE	FALSE	FALSE	0
Drug Metabolism_Ticlopidine Metabolism Pathway	No Hit	FALSE	FALSE	FALSE	FALSE	FALSE	FALSE	FALSE	false	FALSE	FALSE	FALSE	FALSE	FALSE	FALSE	FALSE	FALSE	FALSE	FALSE	FALSE	FALSE	FALSE	FALSE	FALSE	FALSE	FALSE	FALSE	0
Drug Action_Ethylmorphine Action Pathway	No Hit	FALSE	FALSE	FALSE	FALSE	FALSE	FALSE	FALSE	false	FALSE	FALSE	FALSE	FALSE	FALSE	FALSE	FALSE	FALSE	FALSE	FALSE	FALSE	FALSE	FALSE	FALSE	FALSE	FALSE	FALSE	FALSE	0
Drug Action_Betaxolol Action Pathway	No Hit	FALSE	FALSE	FALSE	FALSE	FALSE	FALSE	FALSE	false	FALSE	FALSE	FALSE	FALSE	FALSE	FALSE	FALSE	FALSE	FALSE	FALSE	FALSE	FALSE	FALSE	FALSE	FALSE	FALSE	FALSE	FALSE	0
Disease_Pyruvate dehydrogenase deficiency (E3)	No Hit	FALSE	FALSE	FALSE	FALSE	FALSE	FALSE	FALSE	false	FALSE	FALSE	FALSE	FALSE	FALSE	FALSE	FALSE	FALSE	FALSE	FALSE	FALSE	FALSE	FALSE	FALSE	FALSE	FALSE	FALSE	FALSE	0
Signaling_Vasopressin Regulation of Water Homeostasis	No Hit	FALSE	FALSE	FALSE	FALSE	FALSE	FALSE	FALSE	false	FALSE	FALSE	FALSE	FALSE	FALSE	FALSE	FALSE	FALSE	FALSE	FALSE	FALSE	FALSE	FALSE	FALSE	FALSE	FALSE	FALSE	FALSE	0
Disease_Pyruvate Decarboxylase E1 Component Deficiency (PDHE1 Deficiency)	No Hit	FALSE	FALSE	FALSE	FALSE	FALSE	FALSE	FALSE	false	FALSE	FALSE	FALSE	FALSE	FALSE	FALSE	FALSE	FALSE	FALSE	FALSE	FALSE	FALSE	FALSE	FALSE	FALSE	FALSE	FALSE	FALSE	0
Drug Action_Nadolol Action Pathway	No Hit	FALSE	FALSE	FALSE	FALSE	FALSE	FALSE	FALSE	false	FALSE	FALSE	FALSE	FALSE	FALSE	FALSE	FALSE	FALSE	FALSE	FALSE	FALSE	FALSE	FALSE	FALSE	FALSE	FALSE	FALSE	FALSE	0
Drug Action_Nifedipine Action Pathway	No Hit	FALSE	FALSE	FALSE	FALSE	FALSE	FALSE	FALSE	false	FALSE	FALSE	FALSE	FALSE	FALSE	FALSE	FALSE	FALSE	FALSE	FALSE	FALSE	FALSE	FALSE	FALSE	FALSE	FALSE	FALSE	FALSE	0
Disease_Cholesteryl ester storage disease	No Hit	FALSE	FALSE	FALSE	FALSE	FALSE	FALSE	FALSE	false	FALSE	FALSE	FALSE	FALSE	FALSE	FALSE	FALSE	FALSE	FALSE	FALSE	FALSE	FALSE	FALSE	FALSE	FALSE	FALSE	FALSE	FALSE	0
Drug Metabolism_Esomeprazole Metabolism Pathway	No Hit	FALSE	FALSE	FALSE	FALSE	FALSE	FALSE	FALSE	false	FALSE	FALSE	FALSE	FALSE	FALSE	FALSE	FALSE	FALSE	FALSE	FALSE	FALSE	FALSE	FALSE	FALSE	FALSE	FALSE	FALSE	FALSE	0
Signaling_Excitatory Neural Signalling Through 5-HTR 7 and Serotonin	No Hit	FALSE	FALSE	FALSE	FALSE	FALSE	FALSE	FALSE	false	FALSE	FALSE	FALSE	FALSE	FALSE	FALSE	FALSE	FALSE	FALSE	FALSE	FALSE	FALSE	FALSE	FALSE	FALSE	FALSE	FALSE	FALSE	0
Disease_D-glyceric acidura	No Hit	FALSE	FALSE	FALSE	FALSE	FALSE	FALSE	FALSE	false	FALSE	FALSE	FALSE	FALSE	FALSE	FALSE	FALSE	FALSE	FALSE	FALSE	FALSE	FALSE	FALSE	FALSE	FALSE	FALSE	FALSE	FALSE	0
Drug Action_Esmolol Action Pathway	No Hit	FALSE	FALSE	FALSE	FALSE	FALSE	FALSE	FALSE	false	FALSE	FALSE	FALSE	FALSE	FALSE	FALSE	FALSE	FALSE	FALSE	FALSE	FALSE	FALSE	FALSE	FALSE	FALSE	FALSE	FALSE	FALSE	0
Disease_Primary Hyperoxaluria Type I	No Hit	FALSE	FALSE	FALSE	FALSE	FALSE	FALSE	FALSE	false	FALSE	FALSE	FALSE	FALSE	FALSE	FALSE	FALSE	FALSE	FALSE	FALSE	FALSE	FALSE	FALSE	FALSE	FALSE	FALSE	FALSE	FALSE	0
Metabolic_Betaine Metabolism	No Hit	FALSE	FALSE	FALSE	FALSE	FALSE	FALSE	FALSE	false	FALSE	FALSE	FALSE	FALSE	FALSE	FALSE	FALSE	FALSE	FALSE	FALSE	FALSE	FALSE	FALSE	FALSE	FALSE	FALSE	FALSE	FALSE	0
Disease_Phosphoenolpyruvate carboxykinase deficiency 1 (PEPCK1)	No Hit	FALSE	FALSE	FALSE	FALSE	FALSE	FALSE	FALSE	false	FALSE	FALSE	FALSE	FALSE	FALSE	FALSE	FALSE	FALSE	FALSE	FALSE	FALSE	FALSE	FALSE	FALSE	FALSE	FALSE	FALSE	FALSE	0
Drug Action_Vindesine Action Pathway	No Hit	FALSE	FALSE	FALSE	FALSE	FALSE	FALSE	FALSE	false	FALSE	FALSE	FALSE	FALSE	FALSE	FALSE	FALSE	FALSE	FALSE	FALSE	FALSE	FALSE	FALSE	FALSE	FALSE	FALSE	FALSE	FALSE	0
Drug Metabolism_Fluoxetine Metabolism Pathway	No Hit	FALSE	FALSE	FALSE	FALSE	FALSE	FALSE	FALSE	false	FALSE	FALSE	FALSE	FALSE	FALSE	FALSE	FALSE	FALSE	FALSE	FALSE	FALSE	FALSE	FALSE	FALSE	FALSE	FALSE	FALSE	FALSE	0
Disease_Joubert syndrome	No Hit	FALSE	FALSE	FALSE	FALSE	FALSE	FALSE	FALSE	false	FALSE	FALSE	FALSE	FALSE	FALSE	FALSE	FALSE	FALSE	FALSE	FALSE	FALSE	FALSE	FALSE	FALSE	FALSE	FALSE	FALSE	FALSE	0
Drug Action_Methadyl Acetate Action Pathway	No Hit	FALSE	FALSE	FALSE	FALSE	FALSE	FALSE	FALSE	false	FALSE	FALSE	FALSE	FALSE	FALSE	FALSE	FALSE	FALSE	FALSE	FALSE	FALSE	FALSE	FALSE	FALSE	FALSE	FALSE	FALSE	FALSE	0
Disease_Isovaleric Aciduria	No Hit	FALSE	FALSE	FALSE	FALSE	FALSE	FALSE	FALSE	false	FALSE	FALSE	FALSE	FALSE	FALSE	FALSE	FALSE	FALSE	FALSE	FALSE	FALSE	FALSE	FALSE	FALSE	FALSE	FALSE	FALSE	FALSE	0
Drug Action_Ibuprofen Action Pathway	No Hit	FALSE	FALSE	FALSE	FALSE	FALSE	FALSE	FALSE	false	FALSE	FALSE	FALSE	FALSE	FALSE	FALSE	FALSE	FALSE	FALSE	FALSE	FALSE	FALSE	FALSE	FALSE	FALSE	FALSE	FALSE	FALSE	0
Disease_Succinyl CoA: 3-ketoacid CoA transferase deficiency	No Hit	FALSE	FALSE	FALSE	FALSE	FALSE	FALSE	FALSE	false	FALSE	FALSE	FALSE	FALSE	FALSE	FALSE	FALSE	FALSE	FALSE	FALSE	FALSE	FALSE	FALSE	FALSE	FALSE	FALSE	FALSE	FALSE	0
Drug Action_Atorvastatin Action Pathway	No Hit	FALSE	FALSE	FALSE	FALSE	FALSE	FALSE	FALSE	false	FALSE	FALSE	FALSE	FALSE	FALSE	FALSE	FALSE	FALSE	FALSE	FALSE	FALSE	FALSE	FALSE	FALSE	FALSE	FALSE	FALSE	FALSE	0
Disease_2-Methyl-3-Hydroxybutryl CoA Dehydrogenase Deficiency	No Hit	FALSE	FALSE	FALSE	FALSE	FALSE	FALSE	FALSE	false	FALSE	FALSE	FALSE	FALSE	FALSE	FALSE	FALSE	FALSE	FALSE	FALSE	FALSE	FALSE	FALSE	FALSE	FALSE	FALSE	FALSE	FALSE	0
Signaling_Intracellular Signalling Through Adenosine Receptor A2a and Adenosine	No Hit	FALSE	FALSE	FALSE	FALSE	FALSE	FALSE	FALSE	false	FALSE	FALSE	FALSE	FALSE	FALSE	FALSE	FALSE	FALSE	FALSE	FALSE	FALSE	FALSE	FALSE	FALSE	FALSE	FALSE	FALSE	FALSE	0
Disease_Familial Hypercholanemia (FHCA)	No Hit	FALSE	FALSE	FALSE	FALSE	FALSE	FALSE	FALSE	false	FALSE	FALSE	FALSE	FALSE	FALSE	FALSE	FALSE	FALSE	FALSE	FALSE	FALSE	FALSE	FALSE	FALSE	FALSE	FALSE	FALSE	FALSE	0
Drug Action_Levallorphan Action Pathway	No Hit	FALSE	FALSE	FALSE	FALSE	FALSE	FALSE	FALSE	false	FALSE	FALSE	FALSE	FALSE	FALSE	FALSE	FALSE	FALSE	FALSE	FALSE	FALSE	FALSE	FALSE	FALSE	FALSE	FALSE	FALSE	FALSE	0
Drug Action_Tenoxicam Action Pathway	No Hit	FALSE	FALSE	FALSE	FALSE	FALSE	FALSE	FALSE	false	FALSE	FALSE	FALSE	FALSE	FALSE	FALSE	FALSE	FALSE	FALSE	FALSE	FALSE	FALSE	FALSE	FALSE	FALSE	FALSE	FALSE	FALSE	0
Disease_21-hydroxylase deficiency (CYP21)	No Hit	FALSE	FALSE	FALSE	FALSE	FALSE	FALSE	FALSE	false	FALSE	FALSE	FALSE	FALSE	FALSE	FALSE	FALSE	FALSE	FALSE	FALSE	FALSE	FALSE	FALSE	FALSE	FALSE	FALSE	FALSE	FALSE	0
Drug Action_Mexiletine Action Pathway	No Hit	FALSE	FALSE	FALSE	FALSE	FALSE	FALSE	FALSE	false	FALSE	FALSE	FALSE	FALSE	FALSE	FALSE	FALSE	FALSE	FALSE	FALSE	FALSE	FALSE	FALSE	FALSE	FALSE	FALSE	FALSE	FALSE	0
Drug Metabolism_Temocapril Metabolism Pathway	No Hit	FALSE	FALSE	FALSE	FALSE	FALSE	FALSE	FALSE	false	FALSE	FALSE	FALSE	FALSE	FALSE	FALSE	FALSE	FALSE	FALSE	FALSE	FALSE	FALSE	FALSE	FALSE	FALSE	FALSE	FALSE	FALSE	0
Drug Action_Pamidronate Action Pathway	No Hit	FALSE	FALSE	FALSE	FALSE	FALSE	FALSE	FALSE	false	FALSE	FALSE	FALSE	FALSE	FALSE	FALSE	FALSE	FALSE	FALSE	FALSE	FALSE	FALSE	FALSE	FALSE	FALSE	FALSE	FALSE	FALSE	0
Drug Action_Fosinopril Action Pathway	No Hit	FALSE	FALSE	FALSE	FALSE	FALSE	FALSE	FALSE	false	FALSE	FALSE	FALSE	FALSE	FALSE	FALSE	FALSE	FALSE	FALSE	FALSE	FALSE	FALSE	FALSE	FALSE	FALSE	FALSE	FALSE	FALSE	0
Metabolic_Phenylalanine and Tyrosine Metabolism	No Hit	FALSE	FALSE	FALSE	FALSE	FALSE	FALSE	FALSE	false	FALSE	FALSE	FALSE	FALSE	FALSE	FALSE	FALSE	FALSE	FALSE	FALSE	FALSE	FALSE	FALSE	FALSE	FALSE	FALSE	FALSE	FALSE	0
Drug Metabolism_Gemcitabine Metabolism Pathway	No Hit	FALSE	FALSE	FALSE	FALSE	FALSE	FALSE	FALSE	false	FALSE	FALSE	FALSE	FALSE	FALSE	FALSE	FALSE	FALSE	FALSE	FALSE	FALSE	FALSE	FALSE	FALSE	FALSE	FALSE	FALSE	FALSE	0
Disease_Adrenal Hyperplasia Type 3 or Congenital Adrenal Hyperplasia due to 21-hydroxylase Deficiency	No Hit	FALSE	FALSE	FALSE	FALSE	FALSE	FALSE	FALSE	false	FALSE	FALSE	FALSE	FALSE	FALSE	FALSE	FALSE	FALSE	FALSE	FALSE	FALSE	FALSE	FALSE	FALSE	FALSE	FALSE	FALSE	FALSE	0
Drug Action_Enalapril Action Pathway	No Hit	FALSE	FALSE	FALSE	FALSE	FALSE	FALSE	FALSE	false	FALSE	FALSE	FALSE	FALSE	FALSE	FALSE	FALSE	FALSE	FALSE	FALSE	FALSE	FALSE	FALSE	FALSE	FALSE	FALSE	FALSE	FALSE	0
Metabolic_Tyrosine Metabolism	No Hit	FALSE	FALSE	FALSE	FALSE	FALSE	FALSE	FALSE	false	FALSE	FALSE	FALSE	FALSE	FALSE	FALSE	FALSE	FALSE	FALSE	FALSE	FALSE	FALSE	FALSE	FALSE	FALSE	FALSE	FALSE	FALSE	0
Physiological_Muscle/Heart Contraction	No Hit	FALSE	FALSE	FALSE	FALSE	FALSE	FALSE	FALSE	false	FALSE	FALSE	FALSE	FALSE	FALSE	FALSE	FALSE	FALSE	FALSE	FALSE	FALSE	FALSE	FALSE	FALSE	FALSE	FALSE	FALSE	FALSE	0
Drug Action_Pravastatin Action Pathway	No Hit	FALSE	FALSE	FALSE	FALSE	FALSE	FALSE	FALSE	false	FALSE	FALSE	FALSE	FALSE	FALSE	FALSE	FALSE	FALSE	FALSE	FALSE	FALSE	FALSE	FALSE	FALSE	FALSE	FALSE	FALSE	FALSE	0
Signaling_Excitatory Neural Signalling Through 5-HTR 6 and Serotonin	No Hit	FALSE	FALSE	FALSE	FALSE	FALSE	FALSE	FALSE	false	FALSE	FALSE	FALSE	FALSE	FALSE	FALSE	FALSE	FALSE	FALSE	FALSE	FALSE	FALSE	FALSE	FALSE	FALSE	FALSE	FALSE	FALSE	0
Drug Action_Levorphanol Action Pathway	No Hit	FALSE	FALSE	FALSE	FALSE	FALSE	FALSE	FALSE	false	FALSE	FALSE	FALSE	FALSE	FALSE	FALSE	FALSE	FALSE	FALSE	FALSE	FALSE	FALSE	FALSE	FALSE	FALSE	FALSE	FALSE	FALSE	0
Disease_Leukotriene C4 Synthesis Deficiency	No Hit	FALSE	FALSE	FALSE	FALSE	FALSE	FALSE	FALSE	false	FALSE	FALSE	FALSE	FALSE	FALSE	FALSE	FALSE	FALSE	FALSE	FALSE	FALSE	FALSE	FALSE	FALSE	FALSE	FALSE	FALSE	FALSE	0
Disease_3-Methylglutaconic Aciduria Type III	No Hit	FALSE	FALSE	FALSE	FALSE	FALSE	FALSE	FALSE	false	FALSE	FALSE	FALSE	FALSE	FALSE	FALSE	FALSE	FALSE	FALSE	FALSE	FALSE	FALSE	FALSE	FALSE	FALSE	FALSE	FALSE	FALSE	0
Disease_GLUT-1 deficiency syndrome	No Hit	FALSE	FALSE	FALSE	FALSE	FALSE	FALSE	FALSE	false	FALSE	FALSE	FALSE	FALSE	FALSE	FALSE	FALSE	FALSE	FALSE	FALSE	FALSE	FALSE	FALSE	FALSE	FALSE	FALSE	FALSE	FALSE	0
Drug Action_Dobutamine Action Pathway	No Hit	FALSE	FALSE	FALSE	FALSE	FALSE	FALSE	FALSE	false	FALSE	FALSE	FALSE	FALSE	FALSE	FALSE	FALSE	FALSE	FALSE	FALSE	FALSE	FALSE	FALSE	FALSE	FALSE	FALSE	FALSE	FALSE	0
Metabolic_Retinol Metabolism	No Hit	FALSE	FALSE	FALSE	FALSE	FALSE	FALSE	FALSE	false	FALSE	FALSE	FALSE	FALSE	FALSE	FALSE	FALSE	FALSE	FALSE	FALSE	FALSE	FALSE	FALSE	FALSE	FALSE	FALSE	FALSE	FALSE	0
Disease_Folate malabsorption, hereditary	No Hit	FALSE	FALSE	FALSE	FALSE	FALSE	FALSE	FALSE	false	FALSE	FALSE	FALSE	FALSE	FALSE	FALSE	FALSE	FALSE	FALSE	FALSE	FALSE	FALSE	FALSE	FALSE	FALSE	FALSE	FALSE	FALSE	0
Drug Action_Urokinase Action Pathway	No Hit	FALSE	FALSE	FALSE	FALSE	FALSE	FALSE	FALSE	false	FALSE	FALSE	FALSE	FALSE	FALSE	FALSE	FALSE	FALSE	FALSE	FALSE	FALSE	FALSE	FALSE	FALSE	FALSE	FALSE	FALSE	FALSE	0
Signaling_Intracellular Signalling Through LHCGR Receptor and Luteinizing Hormone/Choriogonadotropin	No Hit	FALSE	FALSE	FALSE	FALSE	FALSE	FALSE	FALSE	false	FALSE	FALSE	FALSE	FALSE	FALSE	FALSE	FALSE	FALSE	FALSE	FALSE	FALSE	FALSE	FALSE	FALSE	FALSE	FALSE	FALSE	FALSE	0
Drug Action_Dimethylthiambutene Action Pathway	No Hit	FALSE	FALSE	FALSE	FALSE	FALSE	FALSE	FALSE	false	FALSE	FALSE	FALSE	FALSE	FALSE	FALSE	FALSE	FALSE	FALSE	FALSE	FALSE	FALSE	FALSE	FALSE	FALSE	FALSE	FALSE	FALSE	0
Drug Action_Sufentanil Action Pathway	No Hit	FALSE	FALSE	FALSE	FALSE	FALSE	FALSE	FALSE	false	FALSE	FALSE	FALSE	FALSE	FALSE	FALSE	FALSE	FALSE	FALSE	FALSE	FALSE	FALSE	FALSE	FALSE	FALSE	FALSE	FALSE	FALSE	0
Disease_Lesch-Nyhan Syndrome (LNS)	No Hit	FALSE	FALSE	FALSE	FALSE	FALSE	FALSE	FALSE	false	FALSE	FALSE	FALSE	FALSE	FALSE	FALSE	FALSE	FALSE	FALSE	FALSE	FALSE	FALSE	FALSE	FALSE	FALSE	FALSE	FALSE	FALSE	0
Drug Action_Trichlormethiazide Action Pathway	No Hit	FALSE	FALSE	FALSE	FALSE	FALSE	FALSE	FALSE	false	FALSE	FALSE	FALSE	FALSE	FALSE	FALSE	FALSE	FALSE	FALSE	FALSE	FALSE	FALSE	FALSE	FALSE	FALSE	FALSE	FALSE	FALSE	0
Drug Action_Oxprenolol Action Pathway	No Hit	FALSE	FALSE	FALSE	FALSE	FALSE	FALSE	FALSE	false	FALSE	FALSE	FALSE	FALSE	FALSE	FALSE	FALSE	FALSE	FALSE	FALSE	FALSE	FALSE	FALSE	FALSE	FALSE	FALSE	FALSE	FALSE	0
Drug Action_Amiodarone Action Pathway	No Hit	FALSE	FALSE	FALSE	FALSE	FALSE	FALSE	FALSE	false	FALSE	FALSE	FALSE	FALSE	FALSE	FALSE	FALSE	FALSE	FALSE	FALSE	FALSE	FALSE	FALSE	FALSE	FALSE	FALSE	FALSE	FALSE	0
Disease_Glycogenosis, Type IC	No Hit	FALSE	FALSE	FALSE	FALSE	FALSE	FALSE	FALSE	false	FALSE	FALSE	FALSE	FALSE	FALSE	FALSE	FALSE	FALSE	FALSE	FALSE	FALSE	FALSE	FALSE	FALSE	FALSE	FALSE	FALSE	FALSE	0
Disease_Lactose Intolerance	No Hit	FALSE	FALSE	FALSE	FALSE	FALSE	FALSE	FALSE	false	FALSE	FALSE	FALSE	FALSE	FALSE	FALSE	FALSE	FALSE	FALSE	FALSE	FALSE	FALSE	FALSE	FALSE	FALSE	FALSE	FALSE	FALSE	0
Disease_Glycogenosis, Type IB	No Hit	FALSE	FALSE	FALSE	FALSE	FALSE	FALSE	FALSE	false	FALSE	FALSE	FALSE	FALSE	FALSE	FALSE	FALSE	FALSE	FALSE	FALSE	FALSE	FALSE	FALSE	FALSE	FALSE	FALSE	FALSE	FALSE	0
Disease_Tyrosinemia Type I	No Hit	FALSE	FALSE	FALSE	FALSE	FALSE	FALSE	FALSE	false	FALSE	FALSE	FALSE	FALSE	FALSE	FALSE	FALSE	FALSE	FALSE	FALSE	FALSE	FALSE	FALSE	FALSE	FALSE	FALSE	FALSE	FALSE	0
Drug Action_Glibenclamide Action Pathway	No Hit	FALSE	FALSE	FALSE	FALSE	FALSE	FALSE	FALSE	false	FALSE	FALSE	FALSE	FALSE	FALSE	FALSE	FALSE	FALSE	FALSE	FALSE	FALSE	FALSE	FALSE	FALSE	FALSE	FALSE	FALSE	FALSE	0
Drug Action_3-Methylthiofentanyl Action Pathway	No Hit	FALSE	FALSE	FALSE	FALSE	FALSE	FALSE	FALSE	false	FALSE	FALSE	FALSE	FALSE	FALSE	FALSE	FALSE	FALSE	FALSE	FALSE	FALSE	FALSE	FALSE	FALSE	FALSE	FALSE	FALSE	FALSE	0
Drug Action_Famotidine Action Pathway	No Hit	FALSE	FALSE	FALSE	FALSE	FALSE	FALSE	FALSE	false	FALSE	FALSE	FALSE	FALSE	FALSE	FALSE	FALSE	FALSE	FALSE	FALSE	FALSE	FALSE	FALSE	FALSE	FALSE	FALSE	FALSE	FALSE	0
Drug Action_Magnesium salicylate Action Pathway	No Hit	FALSE	FALSE	FALSE	FALSE	FALSE	FALSE	FALSE	false	FALSE	FALSE	FALSE	FALSE	FALSE	FALSE	FALSE	FALSE	FALSE	FALSE	FALSE	FALSE	FALSE	FALSE	FALSE	FALSE	FALSE	FALSE	0
Drug Action_Desipramine Action Pathway	No Hit	FALSE	FALSE	FALSE	FALSE	FALSE	FALSE	FALSE	false	FALSE	FALSE	FALSE	FALSE	FALSE	FALSE	FALSE	FALSE	FALSE	FALSE	FALSE	FALSE	FALSE	FALSE	FALSE	FALSE	FALSE	FALSE	0
Drug Action_Propoxyphene Action Pathway	No Hit	FALSE	FALSE	FALSE	FALSE	FALSE	FALSE	FALSE	false	FALSE	FALSE	FALSE	FALSE	FALSE	FALSE	FALSE	FALSE	FALSE	FALSE	FALSE	FALSE	FALSE	FALSE	FALSE	FALSE	FALSE	FALSE	0
Disease_Adenine phosphoribosyltransferase deficiency (APRT)	No Hit	FALSE	FALSE	FALSE	FALSE	FALSE	FALSE	FALSE	false	FALSE	FALSE	FALSE	FALSE	FALSE	FALSE	FALSE	FALSE	FALSE	FALSE	FALSE	FALSE	FALSE	FALSE	FALSE	FALSE	FALSE	FALSE	0
Drug Action_Remifentanil Action Pathway	No Hit	FALSE	FALSE	FALSE	FALSE	FALSE	FALSE	FALSE	false	FALSE	FALSE	FALSE	FALSE	FALSE	FALSE	FALSE	FALSE	FALSE	FALSE	FALSE	FALSE	FALSE	FALSE	FALSE	FALSE	FALSE	FALSE	0
Disease_Trifunctional protein deficiency	No Hit	FALSE	FALSE	FALSE	FALSE	FALSE	FALSE	FALSE	false	FALSE	FALSE	FALSE	FALSE	FALSE	FALSE	FALSE	FALSE	FALSE	FALSE	FALSE	FALSE	FALSE	FALSE	FALSE	FALSE	FALSE	FALSE	0
Signaling_Corticotropin Activation of Cortisol Production	No Hit	FALSE	FALSE	FALSE	FALSE	FALSE	FALSE	FALSE	false	FALSE	FALSE	FALSE	FALSE	FALSE	FALSE	FALSE	FALSE	FALSE	FALSE	FALSE	FALSE	FALSE	FALSE	FALSE	FALSE	FALSE	FALSE	0
Drug Action_Heparin Action Pathway	No Hit	FALSE	FALSE	FALSE	FALSE	FALSE	FALSE	FALSE	false	FALSE	FALSE	FALSE	FALSE	FALSE	FALSE	FALSE	FALSE	FALSE	FALSE	FALSE	FALSE	FALSE	FALSE	FALSE	FALSE	FALSE	FALSE	0
Drug Action_Bopindolol Action Pathway	No Hit	FALSE	FALSE	FALSE	FALSE	FALSE	FALSE	FALSE	false	FALSE	FALSE	FALSE	FALSE	FALSE	FALSE	FALSE	FALSE	FALSE	FALSE	FALSE	FALSE	FALSE	FALSE	FALSE	FALSE	FALSE	FALSE	0
Disease_Lysinuric protein intolerance (LPI)	No Hit	FALSE	FALSE	FALSE	FALSE	FALSE	FALSE	FALSE	false	FALSE	FALSE	FALSE	FALSE	FALSE	FALSE	FALSE	FALSE	FALSE	FALSE	FALSE	FALSE	FALSE	FALSE	FALSE	FALSE	FALSE	FALSE	0
Disease_Zellweger Syndrome	No Hit	FALSE	FALSE	FALSE	FALSE	FALSE	FALSE	FALSE	false	FALSE	FALSE	FALSE	FALSE	FALSE	FALSE	FALSE	FALSE	FALSE	FALSE	FALSE	FALSE	FALSE	FALSE	FALSE	FALSE	FALSE	FALSE	0
Metabolic_Fatty Acid Elongation In Mitochondria	No Hit	FALSE	FALSE	FALSE	FALSE	FALSE	FALSE	FALSE	false	FALSE	FALSE	FALSE	FALSE	FALSE	FALSE	FALSE	FALSE	FALSE	FALSE	FALSE	FALSE	FALSE	FALSE	FALSE	FALSE	FALSE	FALSE	0
Disease_3-Methylglutaconic Aciduria Type IV	No Hit	FALSE	FALSE	FALSE	FALSE	FALSE	FALSE	FALSE	false	FALSE	FALSE	FALSE	FALSE	FALSE	FALSE	FALSE	FALSE	FALSE	FALSE	FALSE	FALSE	FALSE	FALSE	FALSE	FALSE	FALSE	FALSE	0
Signaling_Intracellular Signalling Through Adenosine Receptor A2b and Adenosine	No Hit	FALSE	FALSE	FALSE	FALSE	FALSE	FALSE	FALSE	false	FALSE	FALSE	FALSE	FALSE	FALSE	FALSE	FALSE	FALSE	FALSE	FALSE	FALSE	FALSE	FALSE	FALSE	FALSE	FALSE	FALSE	FALSE	0
Disease_2-ketoglutarate dehydrogenase complex deficiency	No Hit	FALSE	FALSE	FALSE	FALSE	FALSE	FALSE	FALSE	false	FALSE	FALSE	FALSE	FALSE	FALSE	FALSE	FALSE	FALSE	FALSE	FALSE	FALSE	FALSE	FALSE	FALSE	FALSE	FALSE	FALSE	FALSE	0
Drug Action_Alvimopan Action Pathway	No Hit	FALSE	FALSE	FALSE	FALSE	FALSE	FALSE	FALSE	false	FALSE	FALSE	FALSE	FALSE	FALSE	FALSE	FALSE	FALSE	FALSE	FALSE	FALSE	FALSE	FALSE	FALSE	FALSE	FALSE	FALSE	FALSE	0
Drug Action_Bupivacaine Action Pathway	No Hit	FALSE	FALSE	FALSE	FALSE	FALSE	FALSE	FALSE	false	FALSE	FALSE	FALSE	FALSE	FALSE	FALSE	FALSE	FALSE	FALSE	FALSE	FALSE	FALSE	FALSE	FALSE	FALSE	FALSE	FALSE	FALSE	0
Disease_Beta-Ketothiolase Deficiency	No Hit	FALSE	FALSE	FALSE	FALSE	FALSE	FALSE	FALSE	false	FALSE	FALSE	FALSE	FALSE	FALSE	FALSE	FALSE	FALSE	FALSE	FALSE	FALSE	FALSE	FALSE	FALSE	FALSE	FALSE	FALSE	FALSE	0
Disease_Congenital Bile Acid Synthesis Defect Type III	No Hit	FALSE	FALSE	FALSE	FALSE	FALSE	FALSE	FALSE	false	FALSE	FALSE	FALSE	FALSE	FALSE	FALSE	FALSE	FALSE	FALSE	FALSE	FALSE	FALSE	FALSE	FALSE	FALSE	FALSE	FALSE	FALSE	0
Drug Action_Oxycodone Action Pathway	No Hit	FALSE	FALSE	FALSE	FALSE	FALSE	FALSE	FALSE	false	FALSE	FALSE	FALSE	FALSE	FALSE	FALSE	FALSE	FALSE	FALSE	FALSE	FALSE	FALSE	FALSE	FALSE	FALSE	FALSE	FALSE	FALSE	0
Disease_Congenital Lipoid Adrenal Hyperplasia (CLAH) or Lipoid CAH	No Hit	FALSE	FALSE	FALSE	FALSE	FALSE	FALSE	FALSE	false	FALSE	FALSE	FALSE	FALSE	FALSE	FALSE	FALSE	FALSE	FALSE	FALSE	FALSE	FALSE	FALSE	FALSE	FALSE	FALSE	FALSE	FALSE	0
Disease_Blue diaper syndrome	No Hit	FALSE	FALSE	FALSE	FALSE	FALSE	FALSE	FALSE	false	FALSE	FALSE	FALSE	FALSE	FALSE	FALSE	FALSE	FALSE	FALSE	FALSE	FALSE	FALSE	FALSE	FALSE	FALSE	FALSE	FALSE	FALSE	0
Disease_Monoamine oxidase-a deficiency (MAO-A)	No Hit	FALSE	FALSE	FALSE	FALSE	FALSE	FALSE	FALSE	false	FALSE	FALSE	FALSE	FALSE	FALSE	FALSE	FALSE	FALSE	FALSE	FALSE	FALSE	FALSE	FALSE	FALSE	FALSE	FALSE	FALSE	FALSE	0
Disease_Mitochondrial complex II deficiency	No Hit	FALSE	FALSE	FALSE	FALSE	FALSE	FALSE	FALSE	false	FALSE	FALSE	FALSE	FALSE	FALSE	FALSE	FALSE	FALSE	FALSE	FALSE	FALSE	FALSE	FALSE	FALSE	FALSE	FALSE	FALSE	FALSE	0
Drug Action_Tramadol Action Action Pathway	No Hit	FALSE	FALSE	FALSE	FALSE	FALSE	FALSE	FALSE	false	FALSE	FALSE	FALSE	FALSE	FALSE	FALSE	FALSE	FALSE	FALSE	FALSE	FALSE	FALSE	FALSE	FALSE	FALSE	FALSE	FALSE	FALSE	0
Signaling_Intracellular Signalling Through FSH Receptor and Follicle Stimulating Hormone	No Hit	FALSE	FALSE	FALSE	FALSE	FALSE	FALSE	FALSE	false	FALSE	FALSE	FALSE	FALSE	FALSE	FALSE	FALSE	FALSE	FALSE	FALSE	FALSE	FALSE	FALSE	FALSE	FALSE	FALSE	FALSE	FALSE	0
Drug Action_Diltiazem Action Pathway	No Hit	FALSE	FALSE	FALSE	FALSE	FALSE	FALSE	FALSE	false	FALSE	FALSE	FALSE	FALSE	FALSE	FALSE	FALSE	FALSE	FALSE	FALSE	FALSE	FALSE	FALSE	FALSE	FALSE	FALSE	FALSE	FALSE	0
Drug Action_Enoxaparin Action Pathway	No Hit	FALSE	FALSE	FALSE	FALSE	FALSE	FALSE	FALSE	false	FALSE	FALSE	FALSE	FALSE	FALSE	FALSE	FALSE	FALSE	FALSE	FALSE	FALSE	FALSE	FALSE	FALSE	FALSE	FALSE	FALSE	FALSE	0
Drug Action_Aprotinin Action Pathway	No Hit	FALSE	FALSE	FALSE	FALSE	FALSE	FALSE	FALSE	false	FALSE	FALSE	FALSE	FALSE	FALSE	FALSE	FALSE	FALSE	FALSE	FALSE	FALSE	FALSE	FALSE	FALSE	FALSE	FALSE	FALSE	FALSE	0
Metabolic_Malate-Aspartate Shuttle	No Hit	FALSE	FALSE	FALSE	FALSE	FALSE	FALSE	FALSE	false	FALSE	FALSE	FALSE	FALSE	FALSE	FALSE	FALSE	FALSE	FALSE	FALSE	FALSE	FALSE	FALSE	FALSE	FALSE	FALSE	FALSE	FALSE	0
Metabolic_Glycerol Phosphate Shuttle	No Hit	FALSE	FALSE	FALSE	FALSE	FALSE	FALSE	FALSE	false	FALSE	FALSE	FALSE	FALSE	FALSE	FALSE	FALSE	FALSE	FALSE	FALSE	FALSE	FALSE	FALSE	FALSE	FALSE	FALSE	FALSE	FALSE	0
Drug Action_Rescinnamine Action Pathway	No Hit	FALSE	FALSE	FALSE	FALSE	FALSE	FALSE	FALSE	false	FALSE	FALSE	FALSE	FALSE	FALSE	FALSE	FALSE	FALSE	FALSE	FALSE	FALSE	FALSE	FALSE	FALSE	FALSE	FALSE	FALSE	FALSE	0
Disease_Dopa-responsive dystonia	No Hit	FALSE	FALSE	FALSE	FALSE	FALSE	FALSE	FALSE	false	FALSE	FALSE	FALSE	FALSE	FALSE	FALSE	FALSE	FALSE	FALSE	FALSE	FALSE	FALSE	FALSE	FALSE	FALSE	FALSE	FALSE	FALSE	0
Drug Action_Procainamide (Antiarrhythmic) Action Pathway	No Hit	FALSE	FALSE	FALSE	FALSE	FALSE	FALSE	FALSE	false	FALSE	FALSE	FALSE	FALSE	FALSE	FALSE	FALSE	FALSE	FALSE	FALSE	FALSE	FALSE	FALSE	FALSE	FALSE	FALSE	FALSE	FALSE	0
Drug Action_Oxybuprocaine Action Pathway	No Hit	FALSE	FALSE	FALSE	FALSE	FALSE	FALSE	FALSE	false	FALSE	FALSE	FALSE	FALSE	FALSE	FALSE	FALSE	FALSE	FALSE	FALSE	FALSE	FALSE	FALSE	FALSE	FALSE	FALSE	FALSE	FALSE	0
Drug Action_Rofecoxib Action Pathway	No Hit	FALSE	FALSE	FALSE	FALSE	FALSE	FALSE	FALSE	false	FALSE	FALSE	FALSE	FALSE	FALSE	FALSE	FALSE	FALSE	FALSE	FALSE	FALSE	FALSE	FALSE	FALSE	FALSE	FALSE	FALSE	FALSE	0
Drug Action_Pentazocine Action Pathway	No Hit	FALSE	FALSE	FALSE	FALSE	FALSE	FALSE	FALSE	false	FALSE	FALSE	FALSE	FALSE	FALSE	FALSE	FALSE	FALSE	FALSE	FALSE	FALSE	FALSE	FALSE	FALSE	FALSE	FALSE	FALSE	FALSE	0
Drug Action_Antipyrine Action Pathway	No Hit	FALSE	FALSE	FALSE	FALSE	FALSE	FALSE	FALSE	false	FALSE	FALSE	FALSE	FALSE	FALSE	FALSE	FALSE	FALSE	FALSE	FALSE	FALSE	FALSE	FALSE	FALSE	FALSE	FALSE	FALSE	FALSE	0
Drug Action_Flecainide Action Pathway	No Hit	FALSE	FALSE	FALSE	FALSE	FALSE	FALSE	FALSE	false	FALSE	FALSE	FALSE	FALSE	FALSE	FALSE	FALSE	FALSE	FALSE	FALSE	FALSE	FALSE	FALSE	FALSE	FALSE	FALSE	FALSE	FALSE	0
Disease_Gamma-glutamyl-transpeptidase deficiency	No Hit	FALSE	FALSE	FALSE	FALSE	FALSE	FALSE	FALSE	false	FALSE	FALSE	FALSE	FALSE	FALSE	FALSE	FALSE	FALSE	FALSE	FALSE	FALSE	FALSE	FALSE	FALSE	FALSE	FALSE	FALSE	FALSE	0
Drug Action_Quinapril Action Pathway	No Hit	FALSE	FALSE	FALSE	FALSE	FALSE	FALSE	FALSE	false	FALSE	FALSE	FALSE	FALSE	FALSE	FALSE	FALSE	FALSE	FALSE	FALSE	FALSE	FALSE	FALSE	FALSE	FALSE	FALSE	FALSE	FALSE	0
Disease_AICA-Ribosiduria	No Hit	FALSE	FALSE	FALSE	FALSE	FALSE	FALSE	FALSE	false	FALSE	FALSE	FALSE	FALSE	FALSE	FALSE	FALSE	FALSE	FALSE	FALSE	FALSE	FALSE	FALSE	FALSE	FALSE	FALSE	FALSE	FALSE	0
Drug Action_Practolol Action Pathway	No Hit	FALSE	FALSE	FALSE	FALSE	FALSE	FALSE	FALSE	false	FALSE	FALSE	FALSE	FALSE	FALSE	FALSE	FALSE	FALSE	FALSE	FALSE	FALSE	FALSE	FALSE	FALSE	FALSE	FALSE	FALSE	FALSE	0
Drug Action_Isradipine Action Pathway	No Hit	FALSE	FALSE	FALSE	FALSE	FALSE	FALSE	FALSE	false	FALSE	FALSE	FALSE	FALSE	FALSE	FALSE	FALSE	FALSE	FALSE	FALSE	FALSE	FALSE	FALSE	FALSE	FALSE	FALSE	FALSE	FALSE	0
Drug Action_Omeprazole Action Pathway	No Hit	FALSE	FALSE	FALSE	FALSE	FALSE	FALSE	FALSE	false	FALSE	FALSE	FALSE	FALSE	FALSE	FALSE	FALSE	FALSE	FALSE	FALSE	FALSE	FALSE	FALSE	FALSE	FALSE	FALSE	FALSE	FALSE	0
Drug Action_Tenecteplase Action Pathway	No Hit	FALSE	FALSE	FALSE	FALSE	FALSE	FALSE	FALSE	false	FALSE	FALSE	FALSE	FALSE	FALSE	FALSE	FALSE	FALSE	FALSE	FALSE	FALSE	FALSE	FALSE	FALSE	FALSE	FALSE	FALSE	FALSE	0
Metabolic_Pyrimidine Metabolism	No Hit	FALSE	FALSE	FALSE	FALSE	FALSE	FALSE	FALSE	false	FALSE	FALSE	FALSE	FALSE	FALSE	FALSE	FALSE	FALSE	FALSE	FALSE	FALSE	FALSE	FALSE	FALSE	FALSE	FALSE	FALSE	FALSE	0
Drug Action_Sulindac Action Pathway	No Hit	FALSE	FALSE	FALSE	FALSE	FALSE	FALSE	FALSE	false	FALSE	FALSE	FALSE	FALSE	FALSE	FALSE	FALSE	FALSE	FALSE	FALSE	FALSE	FALSE	FALSE	FALSE	FALSE	FALSE	FALSE	FALSE	0
Drug Metabolism_Cimetidine Metabolism Pathway	No Hit	FALSE	FALSE	FALSE	FALSE	FALSE	FALSE	FALSE	false	FALSE	FALSE	FALSE	FALSE	FALSE	FALSE	FALSE	FALSE	FALSE	FALSE	FALSE	FALSE	FALSE	FALSE	FALSE	FALSE	FALSE	FALSE	0
Drug Metabolism_Clopidogrel Metabolism Pathway	No Hit	FALSE	FALSE	FALSE	FALSE	FALSE	FALSE	FALSE	false	FALSE	FALSE	FALSE	FALSE	FALSE	FALSE	FALSE	FALSE	FALSE	FALSE	FALSE	FALSE	FALSE	FALSE	FALSE	FALSE	FALSE	FALSE	0
Drug Action_Valsartan Action Pathway	No Hit	FALSE	FALSE	FALSE	FALSE	FALSE	FALSE	FALSE	false	FALSE	FALSE	FALSE	FALSE	FALSE	FALSE	FALSE	FALSE	FALSE	FALSE	FALSE	FALSE	FALSE	FALSE	FALSE	FALSE	FALSE	FALSE	0
Disease_Carnitine palmitoyl transferase deficiency (II)	No Hit	FALSE	FALSE	FALSE	FALSE	FALSE	FALSE	FALSE	false	FALSE	FALSE	FALSE	FALSE	FALSE	FALSE	FALSE	FALSE	FALSE	FALSE	FALSE	FALSE	FALSE	FALSE	FALSE	FALSE	FALSE	FALSE	0
Drug Action_Propranolol Action Pathway	No Hit	FALSE	FALSE	FALSE	FALSE	FALSE	FALSE	FALSE	false	FALSE	FALSE	FALSE	FALSE	FALSE	FALSE	FALSE	FALSE	FALSE	FALSE	FALSE	FALSE	FALSE	FALSE	FALSE	FALSE	FALSE	FALSE	0
Disease_Pyruvate kinase deficiency	No Hit	FALSE	FALSE	FALSE	FALSE	FALSE	FALSE	FALSE	false	FALSE	FALSE	FALSE	FALSE	FALSE	FALSE	FALSE	FALSE	FALSE	FALSE	FALSE	FALSE	FALSE	FALSE	FALSE	FALSE	FALSE	FALSE	0
Drug Metabolism_Teniposide Metabolism Pathway	No Hit	FALSE	FALSE	FALSE	FALSE	FALSE	FALSE	FALSE	false	FALSE	FALSE	FALSE	FALSE	FALSE	FALSE	FALSE	FALSE	FALSE	FALSE	FALSE	FALSE	FALSE	FALSE	FALSE	FALSE	FALSE	FALSE	0
Metabolic_Caffeine Metabolism	No Hit	FALSE	FALSE	FALSE	FALSE	FALSE	FALSE	FALSE	false	FALSE	FALSE	FALSE	FALSE	FALSE	FALSE	FALSE	FALSE	FALSE	FALSE	FALSE	FALSE	FALSE	FALSE	FALSE	FALSE	FALSE	FALSE	0
Drug Action_Bivalirudin Action Pathway	No Hit	FALSE	FALSE	FALSE	FALSE	FALSE	FALSE	FALSE	false	FALSE	FALSE	FALSE	FALSE	FALSE	FALSE	FALSE	FALSE	FALSE	FALSE	FALSE	FALSE	FALSE	FALSE	FALSE	FALSE	FALSE	FALSE	0
Metabolic_Galactose Metabolism	No Hit	FALSE	FALSE	FALSE	FALSE	FALSE	FALSE	FALSE	false	FALSE	FALSE	FALSE	FALSE	FALSE	FALSE	FALSE	FALSE	FALSE	FALSE	FALSE	FALSE	FALSE	FALSE	FALSE	FALSE	FALSE	FALSE	0
Drug Action_Telmisartan Action Pathway	No Hit	FALSE	FALSE	FALSE	FALSE	FALSE	FALSE	FALSE	false	FALSE	FALSE	FALSE	FALSE	FALSE	FALSE	FALSE	FALSE	FALSE	FALSE	FALSE	FALSE	FALSE	FALSE	FALSE	FALSE	FALSE	FALSE	0
Disease_Lysinuric Protein Intolerance	No Hit	FALSE	FALSE	FALSE	FALSE	FALSE	FALSE	FALSE	false	FALSE	FALSE	FALSE	FALSE	FALSE	FALSE	FALSE	FALSE	FALSE	FALSE	FALSE	FALSE	FALSE	FALSE	FALSE	FALSE	FALSE	FALSE	0
Drug Action_Mefenamic Acid Action Pathway	No Hit	FALSE	FALSE	FALSE	FALSE	FALSE	FALSE	FALSE	false	FALSE	FALSE	FALSE	FALSE	FALSE	FALSE	FALSE	FALSE	FALSE	FALSE	FALSE	FALSE	FALSE	FALSE	FALSE	FALSE	FALSE	FALSE	0
Drug Action_Alteplase Action Pathway	No Hit	FALSE	FALSE	FALSE	FALSE	FALSE	FALSE	FALSE	false	FALSE	FALSE	FALSE	FALSE	FALSE	FALSE	FALSE	FALSE	FALSE	FALSE	FALSE	FALSE	FALSE	FALSE	FALSE	FALSE	FALSE	FALSE	0
Disease_Chondrodysplasia Punctata II, X Linked Dominant (CDPX2)	No Hit	FALSE	FALSE	FALSE	FALSE	FALSE	FALSE	FALSE	false	FALSE	FALSE	FALSE	FALSE	FALSE	FALSE	FALSE	FALSE	FALSE	FALSE	FALSE	FALSE	FALSE	FALSE	FALSE	FALSE	FALSE	FALSE	0
Drug Action_Alfentanil Action Pathway	No Hit	FALSE	FALSE	FALSE	FALSE	FALSE	FALSE	FALSE	false	FALSE	FALSE	FALSE	FALSE	FALSE	FALSE	FALSE	FALSE	FALSE	FALSE	FALSE	FALSE	FALSE	FALSE	FALSE	FALSE	FALSE	FALSE	0
Drug Action_Spirapril Action Pathway	No Hit	FALSE	FALSE	FALSE	FALSE	FALSE	FALSE	FALSE	false	FALSE	FALSE	FALSE	FALSE	FALSE	FALSE	FALSE	FALSE	FALSE	FALSE	FALSE	FALSE	FALSE	FALSE	FALSE	FALSE	FALSE	FALSE	0
Metabolic_Vitamin B6 Metabolism	No Hit	FALSE	FALSE	FALSE	FALSE	FALSE	FALSE	FALSE	false	FALSE	FALSE	FALSE	FALSE	FALSE	FALSE	FALSE	FALSE	FALSE	FALSE	FALSE	FALSE	FALSE	FALSE	FALSE	FALSE	FALSE	FALSE	0
Disease_Wolman disease	No Hit	FALSE	FALSE	FALSE	FALSE	FALSE	FALSE	FALSE	false	FALSE	FALSE	FALSE	FALSE	FALSE	FALSE	FALSE	FALSE	FALSE	FALSE	FALSE	FALSE	FALSE	FALSE	FALSE	FALSE	FALSE	FALSE	0
Drug Action_Naltrexone Action Pathway	No Hit	FALSE	FALSE	FALSE	FALSE	FALSE	FALSE	FALSE	false	FALSE	FALSE	FALSE	FALSE	FALSE	FALSE	FALSE	FALSE	FALSE	FALSE	FALSE	FALSE	FALSE	FALSE	FALSE	FALSE	FALSE	FALSE	0
Drug Action_Tiaprofenic Acid Action Pathway	No Hit	FALSE	FALSE	FALSE	FALSE	FALSE	FALSE	FALSE	false	FALSE	FALSE	FALSE	FALSE	FALSE	FALSE	FALSE	FALSE	FALSE	FALSE	FALSE	FALSE	FALSE	FALSE	FALSE	FALSE	FALSE	FALSE	0
Disease_Isobutyryl-coa dehydrogenase deficiency	No Hit	FALSE	FALSE	FALSE	FALSE	FALSE	FALSE	FALSE	false	FALSE	FALSE	FALSE	FALSE	FALSE	FALSE	FALSE	FALSE	FALSE	FALSE	FALSE	FALSE	FALSE	FALSE	FALSE	FALSE	FALSE	FALSE	0
Drug Metabolism_Acetaminophen Metabolism Pathway	No Hit	FALSE	FALSE	FALSE	FALSE	FALSE	FALSE	FALSE	false	FALSE	FALSE	FALSE	FALSE	FALSE	FALSE	FALSE	FALSE	FALSE	FALSE	FALSE	FALSE	FALSE	FALSE	FALSE	FALSE	FALSE	FALSE	0
Drug Action_Oxaprozin Action Pathway	No Hit	FALSE	FALSE	FALSE	FALSE	FALSE	FALSE	FALSE	false	FALSE	FALSE	FALSE	FALSE	FALSE	FALSE	FALSE	FALSE	FALSE	FALSE	FALSE	FALSE	FALSE	FALSE	FALSE	FALSE	FALSE	FALSE	0
Physiological_Coagulation	No Hit	FALSE	FALSE	FALSE	FALSE	FALSE	FALSE	FALSE	false	FALSE	FALSE	FALSE	FALSE	FALSE	FALSE	FALSE	FALSE	FALSE	FALSE	FALSE	FALSE	FALSE	FALSE	FALSE	FALSE	FALSE	FALSE	0
Drug Action_Captopril Action Pathway	No Hit	FALSE	FALSE	FALSE	FALSE	FALSE	FALSE	FALSE	false	FALSE	FALSE	FALSE	FALSE	FALSE	FALSE	FALSE	FALSE	FALSE	FALSE	FALSE	FALSE	FALSE	FALSE	FALSE	FALSE	FALSE	FALSE	0
Drug Action_Temocapril Action Pathway	No Hit	FALSE	FALSE	FALSE	FALSE	FALSE	FALSE	FALSE	false	FALSE	FALSE	FALSE	FALSE	FALSE	FALSE	FALSE	FALSE	FALSE	FALSE	FALSE	FALSE	FALSE	FALSE	FALSE	FALSE	FALSE	FALSE	0
Drug Action_Acebutolol Action Pathway	No Hit	FALSE	FALSE	FALSE	FALSE	FALSE	FALSE	FALSE	false	FALSE	FALSE	FALSE	FALSE	FALSE	FALSE	FALSE	FALSE	FALSE	FALSE	FALSE	FALSE	FALSE	FALSE	FALSE	FALSE	FALSE	FALSE	0
Drug Action_Acenocoumarol Action Pathway	No Hit	FALSE	FALSE	FALSE	FALSE	FALSE	FALSE	FALSE	false	FALSE	FALSE	FALSE	FALSE	FALSE	FALSE	FALSE	FALSE	FALSE	FALSE	FALSE	FALSE	FALSE	FALSE	FALSE	FALSE	FALSE	FALSE	0
Disease_Triosephosphate isomerase	No Hit	FALSE	FALSE	FALSE	FALSE	FALSE	FALSE	FALSE	false	FALSE	FALSE	FALSE	FALSE	FALSE	FALSE	FALSE	FALSE	FALSE	FALSE	FALSE	FALSE	FALSE	FALSE	FALSE	FALSE	FALSE	FALSE	0
Physiological_Gastric Acid Production	No Hit	FALSE	FALSE	FALSE	FALSE	FALSE	FALSE	FALSE	false	FALSE	FALSE	FALSE	FALSE	FALSE	FALSE	FALSE	FALSE	FALSE	FALSE	FALSE	FALSE	FALSE	FALSE	FALSE	FALSE	FALSE	FALSE	0
Disease_Mevalonic aciduria	No Hit	FALSE	FALSE	FALSE	FALSE	FALSE	FALSE	FALSE	false	FALSE	FALSE	FALSE	FALSE	FALSE	FALSE	FALSE	FALSE	FALSE	FALSE	FALSE	FALSE	FALSE	FALSE	FALSE	FALSE	FALSE	FALSE	0
Metabolic_Ethanol Degradation	No Hit	FALSE	FALSE	FALSE	FALSE	FALSE	FALSE	FALSE	false	FALSE	FALSE	FALSE	FALSE	FALSE	FALSE	FALSE	FALSE	FALSE	FALSE	FALSE	FALSE	FALSE	FALSE	FALSE	FALSE	FALSE	FALSE	0
Drug Action_Escitalopram Action Pathway	No Hit	FALSE	FALSE	FALSE	FALSE	FALSE	FALSE	FALSE	false	FALSE	FALSE	FALSE	FALSE	FALSE	FALSE	FALSE	FALSE	FALSE	FALSE	FALSE	FALSE	FALSE	FALSE	FALSE	FALSE	FALSE	FALSE	0
Drug Action_Tocainide Action Pathway	No Hit	FALSE	FALSE	FALSE	FALSE	FALSE	FALSE	FALSE	false	FALSE	FALSE	FALSE	FALSE	FALSE	FALSE	FALSE	FALSE	FALSE	FALSE	FALSE	FALSE	FALSE	FALSE	FALSE	FALSE	FALSE	FALSE	0
Disease_Hypophosphatasia	No Hit	FALSE	FALSE	FALSE	FALSE	FALSE	FALSE	FALSE	false	FALSE	FALSE	FALSE	FALSE	FALSE	FALSE	FALSE	FALSE	FALSE	FALSE	FALSE	FALSE	FALSE	FALSE	FALSE	FALSE	FALSE	FALSE	0
Metabolic_Glycolysis	No Hit	FALSE	FALSE	FALSE	FALSE	FALSE	FALSE	FALSE	false	FALSE	FALSE	FALSE	FALSE	FALSE	FALSE	FALSE	FALSE	FALSE	FALSE	FALSE	FALSE	FALSE	FALSE	FALSE	FALSE	FALSE	FALSE	0
Metabolic_Nucleotide Sugars Metabolism	No Hit	FALSE	FALSE	FALSE	FALSE	FALSE	FALSE	FALSE	false	FALSE	FALSE	FALSE	FALSE	FALSE	FALSE	FALSE	FALSE	FALSE	FALSE	FALSE	FALSE	FALSE	FALSE	FALSE	FALSE	FALSE	FALSE	0
Drug Action_Penbutolol Action Pathway	No Hit	FALSE	FALSE	FALSE	FALSE	FALSE	FALSE	FALSE	false	FALSE	FALSE	FALSE	FALSE	FALSE	FALSE	FALSE	FALSE	FALSE	FALSE	FALSE	FALSE	FALSE	FALSE	FALSE	FALSE	FALSE	FALSE	0
Disease_Isovaleric acidemia	No Hit	FALSE	FALSE	FALSE	FALSE	FALSE	FALSE	FALSE	false	FALSE	FALSE	FALSE	FALSE	FALSE	FALSE	FALSE	FALSE	FALSE	FALSE	FALSE	FALSE	FALSE	FALSE	FALSE	FALSE	FALSE	FALSE	0
Disease_Ribose-5-phosphate isomerase deficiency	No Hit	FALSE	FALSE	FALSE	FALSE	FALSE	FALSE	FALSE	false	FALSE	FALSE	FALSE	FALSE	FALSE	FALSE	FALSE	FALSE	FALSE	FALSE	FALSE	FALSE	FALSE	FALSE	FALSE	FALSE	FALSE	FALSE	0
Drug Metabolism_Irinotecan Metabolism Pathway	No Hit	FALSE	FALSE	FALSE	FALSE	FALSE	FALSE	FALSE	false	FALSE	FALSE	FALSE	FALSE	FALSE	FALSE	FALSE	FALSE	FALSE	FALSE	FALSE	FALSE	FALSE	FALSE	FALSE	FALSE	FALSE	FALSE	0
Drug Action_Levobunolol Action Pathway	No Hit	FALSE	FALSE	FALSE	FALSE	FALSE	FALSE	FALSE	false	FALSE	FALSE	FALSE	FALSE	FALSE	FALSE	FALSE	FALSE	FALSE	FALSE	FALSE	FALSE	FALSE	FALSE	FALSE	FALSE	FALSE	FALSE	0
Metabolic_Fatty Acid Biosynthesis	No Hit	FALSE	FALSE	FALSE	FALSE	FALSE	FALSE	FALSE	false	FALSE	FALSE	FALSE	FALSE	FALSE	FALSE	FALSE	FALSE	FALSE	FALSE	FALSE	FALSE	FALSE	FALSE	FALSE	FALSE	FALSE	FALSE	0
Drug Action_Diclofenac Action Pathway	No Hit	FALSE	FALSE	FALSE	FALSE	FALSE	FALSE	FALSE	false	FALSE	FALSE	FALSE	FALSE	FALSE	FALSE	FALSE	FALSE	FALSE	FALSE	FALSE	FALSE	FALSE	FALSE	FALSE	FALSE	FALSE	FALSE	0
Drug Action_Proparacaine Action Pathway	No Hit	FALSE	FALSE	FALSE	FALSE	FALSE	FALSE	FALSE	false	FALSE	FALSE	FALSE	FALSE	FALSE	FALSE	FALSE	FALSE	FALSE	FALSE	FALSE	FALSE	FALSE	FALSE	FALSE	FALSE	FALSE	FALSE	0
Drug Action_Ibutilide Action Pathway	No Hit	FALSE	FALSE	FALSE	FALSE	FALSE	FALSE	FALSE	false	FALSE	FALSE	FALSE	FALSE	FALSE	FALSE	FALSE	FALSE	FALSE	FALSE	FALSE	FALSE	FALSE	FALSE	FALSE	FALSE	FALSE	FALSE	0
Drug Action_Betazole Action Pathway	No Hit	FALSE	FALSE	FALSE	FALSE	FALSE	FALSE	FALSE	false	FALSE	FALSE	FALSE	FALSE	FALSE	FALSE	FALSE	FALSE	FALSE	FALSE	FALSE	FALSE	FALSE	FALSE	FALSE	FALSE	FALSE	FALSE	0
Disease_3-Methylglutaconic Aciduria Type I	No Hit	FALSE	FALSE	FALSE	FALSE	FALSE	FALSE	FALSE	false	FALSE	FALSE	FALSE	FALSE	FALSE	FALSE	FALSE	FALSE	FALSE	FALSE	FALSE	FALSE	FALSE	FALSE	FALSE	FALSE	FALSE	FALSE	0
Drug Action_Dihydromorphine Action Pathway	No Hit	FALSE	FALSE	FALSE	FALSE	FALSE	FALSE	FALSE	false	FALSE	FALSE	FALSE	FALSE	FALSE	FALSE	FALSE	FALSE	FALSE	FALSE	FALSE	FALSE	FALSE	FALSE	FALSE	FALSE	FALSE	FALSE	0
Drug Action_Reteplase Action Pathway	No Hit	FALSE	FALSE	FALSE	FALSE	FALSE	FALSE	FALSE	false	FALSE	FALSE	FALSE	FALSE	FALSE	FALSE	FALSE	FALSE	FALSE	FALSE	FALSE	FALSE	FALSE	FALSE	FALSE	FALSE	FALSE	FALSE	0
Disease_Adrenal Hyperplasia Type 5 or Congenital Adrenal Hyperplasia due to 17 Alpha-hydroxylase Deficiency	No Hit	FALSE	FALSE	FALSE	FALSE	FALSE	FALSE	FALSE	false	FALSE	FALSE	FALSE	FALSE	FALSE	FALSE	FALSE	FALSE	FALSE	FALSE	FALSE	FALSE	FALSE	FALSE	FALSE	FALSE	FALSE	FALSE	0
Drug Action_Vinblastine Action Pathway	No Hit	FALSE	FALSE	FALSE	FALSE	FALSE	FALSE	FALSE	false	FALSE	FALSE	FALSE	FALSE	FALSE	FALSE	FALSE	FALSE	FALSE	FALSE	FALSE	FALSE	FALSE	FALSE	FALSE	FALSE	FALSE	FALSE	0
Drug Action_Streptokinase Action Pathway	No Hit	FALSE	FALSE	FALSE	FALSE	FALSE	FALSE	FALSE	false	FALSE	FALSE	FALSE	FALSE	FALSE	FALSE	FALSE	FALSE	FALSE	FALSE	FALSE	FALSE	FALSE	FALSE	FALSE	FALSE	FALSE	FALSE	0
Disease_Tyrosine hydroxylase deficiency	No Hit	FALSE	FALSE	FALSE	FALSE	FALSE	FALSE	FALSE	false	FALSE	FALSE	FALSE	FALSE	FALSE	FALSE	FALSE	FALSE	FALSE	FALSE	FALSE	FALSE	FALSE	FALSE	FALSE	FALSE	FALSE	FALSE	0
Drug Metabolism_Sorafenib Metabolism Pathway	No Hit	FALSE	FALSE	FALSE	FALSE	FALSE	FALSE	FALSE	false	FALSE	FALSE	FALSE	FALSE	FALSE	FALSE	FALSE	FALSE	FALSE	FALSE	FALSE	FALSE	FALSE	FALSE	FALSE	FALSE	FALSE	FALSE	0
Drug Action_Olmesartan Action Pathway	No Hit	FALSE	FALSE	FALSE	FALSE	FALSE	FALSE	FALSE	false	FALSE	FALSE	FALSE	FALSE	FALSE	FALSE	FALSE	FALSE	FALSE	FALSE	FALSE	FALSE	FALSE	FALSE	FALSE	FALSE	FALSE	FALSE	0
Drug Action_Capecitabine Action Pathway	No Hit	FALSE	FALSE	FALSE	FALSE	FALSE	FALSE	FALSE	false	FALSE	FALSE	FALSE	FALSE	FALSE	FALSE	FALSE	FALSE	FALSE	FALSE	FALSE	FALSE	FALSE	FALSE	FALSE	FALSE	FALSE	FALSE	0
Drug Action_Ardeparin Action Pathway	No Hit	FALSE	FALSE	FALSE	FALSE	FALSE	FALSE	FALSE	false	FALSE	FALSE	FALSE	FALSE	FALSE	FALSE	FALSE	FALSE	FALSE	FALSE	FALSE	FALSE	FALSE	FALSE	FALSE	FALSE	FALSE	FALSE	0
Drug Metabolism_Prednisolone Metabolism Pathway	No Hit	FALSE	FALSE	FALSE	FALSE	FALSE	FALSE	FALSE	false	FALSE	FALSE	FALSE	FALSE	FALSE	FALSE	FALSE	FALSE	FALSE	FALSE	FALSE	FALSE	FALSE	FALSE	FALSE	FALSE	FALSE	FALSE	0
Metabolic_Trehalose Degradation	No Hit	FALSE	FALSE	FALSE	FALSE	FALSE	FALSE	FALSE	false	FALSE	FALSE	FALSE	FALSE	FALSE	FALSE	FALSE	FALSE	FALSE	FALSE	FALSE	FALSE	FALSE	FALSE	FALSE	FALSE	FALSE	FALSE	0
Drug Action_Nepafenac Action Pathway	No Hit	FALSE	FALSE	FALSE	FALSE	FALSE	FALSE	FALSE	false	FALSE	FALSE	FALSE	FALSE	FALSE	FALSE	FALSE	FALSE	FALSE	FALSE	FALSE	FALSE	FALSE	FALSE	FALSE	FALSE	FALSE	FALSE	0
Metabolic_Steroid Biosynthesis	No Hit	FALSE	FALSE	FALSE	FALSE	FALSE	FALSE	FALSE	false	FALSE	FALSE	FALSE	FALSE	FALSE	FALSE	FALSE	FALSE	FALSE	FALSE	FALSE	FALSE	FALSE	FALSE	FALSE	FALSE	FALSE	FALSE	0
Disease_Corticosterone methyl oxidase I deficiency (CMO I)	No Hit	FALSE	FALSE	FALSE	FALSE	FALSE	FALSE	FALSE	false	FALSE	FALSE	FALSE	FALSE	FALSE	FALSE	FALSE	FALSE	FALSE	FALSE	FALSE	FALSE	FALSE	FALSE	FALSE	FALSE	FALSE	FALSE	0
Drug Action_Warfarin Action Pathway	No Hit	FALSE	FALSE	FALSE	FALSE	FALSE	FALSE	FALSE	false	FALSE	FALSE	FALSE	FALSE	FALSE	FALSE	FALSE	FALSE	FALSE	FALSE	FALSE	FALSE	FALSE	FALSE	FALSE	FALSE	FALSE	FALSE	0
Disease_Phenylketonuria	No Hit	FALSE	FALSE	FALSE	FALSE	FALSE	FALSE	FALSE	false	FALSE	FALSE	FALSE	FALSE	FALSE	FALSE	FALSE	FALSE	FALSE	FALSE	FALSE	FALSE	FALSE	FALSE	FALSE	FALSE	FALSE	FALSE	0
Metabolic_Phytanic Acid Peroxisomal Oxidation	No Hit	FALSE	FALSE	FALSE	FALSE	FALSE	FALSE	FALSE	false	FALSE	FALSE	FALSE	FALSE	FALSE	FALSE	FALSE	FALSE	FALSE	FALSE	FALSE	FALSE	FALSE	FALSE	FALSE	FALSE	FALSE	FALSE	0
Drug Metabolism_Fosphenytoin (Antiarrhythmic) Metabolism Pathway	No Hit	FALSE	FALSE	FALSE	FALSE	FALSE	FALSE	FALSE	false	FALSE	FALSE	FALSE	FALSE	FALSE	FALSE	FALSE	FALSE	FALSE	FALSE	FALSE	FALSE	FALSE	FALSE	FALSE	FALSE	FALSE	FALSE	0
Disease_Familial lipoprotein lipase deficiency	No Hit	FALSE	FALSE	FALSE	FALSE	FALSE	FALSE	FALSE	false	FALSE	FALSE	FALSE	FALSE	FALSE	FALSE	FALSE	FALSE	FALSE	FALSE	FALSE	FALSE	FALSE	FALSE	FALSE	FALSE	FALSE	FALSE	0
Drug Action_Hydrochlorothiazide Action Pathway	No Hit	FALSE	FALSE	FALSE	FALSE	FALSE	FALSE	FALSE	false	FALSE	FALSE	FALSE	FALSE	FALSE	FALSE	FALSE	FALSE	FALSE	FALSE	FALSE	FALSE	FALSE	FALSE	FALSE	FALSE	FALSE	FALSE	0
Disease_3-hydroxyisobutyric aciduria	No Hit	FALSE	FALSE	FALSE	FALSE	FALSE	FALSE	FALSE	false	FALSE	FALSE	FALSE	FALSE	FALSE	FALSE	FALSE	FALSE	FALSE	FALSE	FALSE	FALSE	FALSE	FALSE	FALSE	FALSE	FALSE	FALSE	0
Drug Action_Alendronate Action Pathway	No Hit	FALSE	FALSE	FALSE	FALSE	FALSE	FALSE	FALSE	false	FALSE	FALSE	FALSE	FALSE	FALSE	FALSE	FALSE	FALSE	FALSE	FALSE	FALSE	FALSE	FALSE	FALSE	FALSE	FALSE	FALSE	FALSE	0
Drug Action_Metolazone Action Pathway	No Hit	FALSE	FALSE	FALSE	FALSE	FALSE	FALSE	FALSE	false	FALSE	FALSE	FALSE	FALSE	FALSE	FALSE	FALSE	FALSE	FALSE	FALSE	FALSE	FALSE	FALSE	FALSE	FALSE	FALSE	FALSE	FALSE	0
Drug Metabolism_Capecitabine Metabolism Pathway	No Hit	FALSE	FALSE	FALSE	FALSE	FALSE	FALSE	FALSE	false	FALSE	FALSE	FALSE	FALSE	FALSE	FALSE	FALSE	FALSE	FALSE	FALSE	FALSE	FALSE	FALSE	FALSE	FALSE	FALSE	FALSE	FALSE	0
Drug Action_Zoledronate Action Pathway	No Hit	FALSE	FALSE	FALSE	FALSE	FALSE	FALSE	FALSE	false	FALSE	FALSE	FALSE	FALSE	FALSE	FALSE	FALSE	FALSE	FALSE	FALSE	FALSE	FALSE	FALSE	FALSE	FALSE	FALSE	FALSE	FALSE	0
Drug Action_Carprofen Action Pathway	No Hit	FALSE	FALSE	FALSE	FALSE	FALSE	FALSE	FALSE	false	FALSE	FALSE	FALSE	FALSE	FALSE	FALSE	FALSE	FALSE	FALSE	FALSE	FALSE	FALSE	FALSE	FALSE	FALSE	FALSE	FALSE	FALSE	0
Drug Action_Cimetidine Action Pathway	No Hit	FALSE	FALSE	FALSE	FALSE	FALSE	FALSE	FALSE	false	FALSE	FALSE	FALSE	FALSE	FALSE	FALSE	FALSE	FALSE	FALSE	FALSE	FALSE	FALSE	FALSE	FALSE	FALSE	FALSE	FALSE	FALSE	0
Disease_Congenital Bile Acid Synthesis Defect Type II	No Hit	FALSE	FALSE	FALSE	FALSE	FALSE	FALSE	FALSE	false	FALSE	FALSE	FALSE	FALSE	FALSE	FALSE	FALSE	FALSE	FALSE	FALSE	FALSE	FALSE	FALSE	FALSE	FALSE	FALSE	FALSE	FALSE	0
Drug Action_Ketorolac Action Pathway	No Hit	FALSE	FALSE	FALSE	FALSE	FALSE	FALSE	FALSE	false	FALSE	FALSE	FALSE	FALSE	FALSE	FALSE	FALSE	FALSE	FALSE	FALSE	FALSE	FALSE	FALSE	FALSE	FALSE	FALSE	FALSE	FALSE	0
Disease_Refsum Disease	No Hit	FALSE	FALSE	FALSE	FALSE	FALSE	FALSE	FALSE	false	FALSE	FALSE	FALSE	FALSE	FALSE	FALSE	FALSE	FALSE	FALSE	FALSE	FALSE	FALSE	FALSE	FALSE	FALSE	FALSE	FALSE	FALSE	0
Drug Action_Metiamide Action Pathway	No Hit	FALSE	FALSE	FALSE	FALSE	FALSE	FALSE	FALSE	false	FALSE	FALSE	FALSE	FALSE	FALSE	FALSE	FALSE	FALSE	FALSE	FALSE	FALSE	FALSE	FALSE	FALSE	FALSE	FALSE	FALSE	FALSE	0
Drug Metabolism_Lidocaine (Local Anaesthetic) Metabolism Pathway	No Hit	FALSE	FALSE	FALSE	FALSE	FALSE	FALSE	FALSE	false	FALSE	FALSE	FALSE	FALSE	FALSE	FALSE	FALSE	FALSE	FALSE	FALSE	FALSE	FALSE	FALSE	FALSE	FALSE	FALSE	FALSE	FALSE	0
Drug Metabolism_Desipramine Metabolism Pathway	No Hit	FALSE	FALSE	FALSE	FALSE	FALSE	FALSE	FALSE	false	FALSE	FALSE	FALSE	FALSE	FALSE	FALSE	FALSE	FALSE	FALSE	FALSE	FALSE	FALSE	FALSE	FALSE	FALSE	FALSE	FALSE	FALSE	0
Disease_Fructose intolerance, hereditary	No Hit	FALSE	FALSE	FALSE	FALSE	FALSE	FALSE	FALSE	false	FALSE	FALSE	FALSE	FALSE	FALSE	FALSE	FALSE	FALSE	FALSE	FALSE	FALSE	FALSE	FALSE	FALSE	FALSE	FALSE	FALSE	FALSE	0
Disease_UMP Synthase Deiciency (Orotic Aciduria)	No Hit	FALSE	FALSE	FALSE	FALSE	FALSE	FALSE	FALSE	false	FALSE	FALSE	FALSE	FALSE	FALSE	FALSE	FALSE	FALSE	FALSE	FALSE	FALSE	FALSE	FALSE	FALSE	FALSE	FALSE	FALSE	FALSE	0
Disease_Corticosterone methyl oxidase II deficiency - CMO II	No Hit	FALSE	FALSE	FALSE	FALSE	FALSE	FALSE	FALSE	false	FALSE	FALSE	FALSE	FALSE	FALSE	FALSE	FALSE	FALSE	FALSE	FALSE	FALSE	FALSE	FALSE	FALSE	FALSE	FALSE	FALSE	FALSE	0
Metabolic_Phosphatidylinositol Phosphate Metabolism	No Hit	FALSE	FALSE	FALSE	FALSE	FALSE	FALSE	FALSE	false	FALSE	FALSE	FALSE	FALSE	FALSE	FALSE	FALSE	FALSE	FALSE	FALSE	FALSE	FALSE	FALSE	FALSE	FALSE	FALSE	FALSE	FALSE	0
Disease_Carnitine-acylcarnitine translocase deficiency	No Hit	FALSE	FALSE	FALSE	FALSE	FALSE	FALSE	FALSE	false	FALSE	FALSE	FALSE	FALSE	FALSE	FALSE	FALSE	FALSE	FALSE	FALSE	FALSE	FALSE	FALSE	FALSE	FALSE	FALSE	FALSE	FALSE	0
Drug Action_Eprosartan Action Pathway	No Hit	FALSE	FALSE	FALSE	FALSE	FALSE	FALSE	FALSE	false	FALSE	FALSE	FALSE	FALSE	FALSE	FALSE	FALSE	FALSE	FALSE	FALSE	FALSE	FALSE	FALSE	FALSE	FALSE	FALSE	FALSE	FALSE	0
Drug Action_Ranitidine Action Pathway	No Hit	FALSE	FALSE	FALSE	FALSE	FALSE	FALSE	FALSE	false	FALSE	FALSE	FALSE	FALSE	FALSE	FALSE	FALSE	FALSE	FALSE	FALSE	FALSE	FALSE	FALSE	FALSE	FALSE	FALSE	FALSE	FALSE	0
Drug Metabolism_Trandolapril Metabolism Pathway	No Hit	FALSE	FALSE	FALSE	FALSE	FALSE	FALSE	FALSE	false	FALSE	FALSE	FALSE	FALSE	FALSE	FALSE	FALSE	FALSE	FALSE	FALSE	FALSE	FALSE	FALSE	FALSE	FALSE	FALSE	FALSE	FALSE	0
Disease_Mitochondrial DNA depletion syndrome	No Hit	FALSE	FALSE	FALSE	FALSE	FALSE	FALSE	FALSE	false	FALSE	FALSE	FALSE	FALSE	FALSE	FALSE	FALSE	FALSE	FALSE	FALSE	FALSE	FALSE	FALSE	FALSE	FALSE	FALSE	FALSE	FALSE	0
Drug Action_Prednisolone Action Pathway	No Hit	FALSE	FALSE	FALSE	FALSE	FALSE	FALSE	FALSE	false	FALSE	FALSE	FALSE	FALSE	FALSE	FALSE	FALSE	FALSE	FALSE	FALSE	FALSE	FALSE	FALSE	FALSE	FALSE	FALSE	FALSE	FALSE	0
Disease_Medium chain acyl-coa dehydrogenase deficiency (MCAD)	No Hit	FALSE	FALSE	FALSE	FALSE	FALSE	FALSE	FALSE	false	FALSE	FALSE	FALSE	FALSE	FALSE	FALSE	FALSE	FALSE	FALSE	FALSE	FALSE	FALSE	FALSE	FALSE	FALSE	FALSE	FALSE	FALSE	0
Drug Action_Fenoprofen Action Pathway	No Hit	FALSE	FALSE	FALSE	FALSE	FALSE	FALSE	FALSE	false	FALSE	FALSE	FALSE	FALSE	FALSE	FALSE	FALSE	FALSE	FALSE	FALSE	FALSE	FALSE	FALSE	FALSE	FALSE	FALSE	FALSE	FALSE	0
Disease_Fumarase deficiency	No Hit	FALSE	FALSE	FALSE	FALSE	FALSE	FALSE	FALSE	false	FALSE	FALSE	FALSE	FALSE	FALSE	FALSE	FALSE	FALSE	FALSE	FALSE	FALSE	FALSE	FALSE	FALSE	FALSE	FALSE	FALSE	FALSE	0
Disease_Myoadenylate deaminase deficiency	No Hit	FALSE	FALSE	FALSE	FALSE	FALSE	FALSE	FALSE	false	FALSE	FALSE	FALSE	FALSE	FALSE	FALSE	FALSE	FALSE	FALSE	FALSE	FALSE	FALSE	FALSE	FALSE	FALSE	FALSE	FALSE	FALSE	0
Drug Action_Furosemide Action Pathway	No Hit	FALSE	FALSE	FALSE	FALSE	FALSE	FALSE	FALSE	false	FALSE	FALSE	FALSE	FALSE	FALSE	FALSE	FALSE	FALSE	FALSE	FALSE	FALSE	FALSE	FALSE	FALSE	FALSE	FALSE	FALSE	FALSE	0
Disease_Multiple carboxylase deficiency, neonatal or early onset form	No Hit	FALSE	FALSE	FALSE	FALSE	FALSE	FALSE	FALSE	false	FALSE	FALSE	FALSE	FALSE	FALSE	FALSE	FALSE	FALSE	FALSE	FALSE	FALSE	FALSE	FALSE	FALSE	FALSE	FALSE	FALSE	FALSE	0
Metabolic_Selenoamino Acid Metabolism	No Hit	FALSE	FALSE	FALSE	FALSE	FALSE	FALSE	FALSE	false	FALSE	FALSE	FALSE	FALSE	FALSE	FALSE	FALSE	FALSE	FALSE	FALSE	FALSE	FALSE	FALSE	FALSE	FALSE	FALSE	FALSE	FALSE	0
Metabolic_Mitochondrial Beta-Oxidation of Medium Chain Saturated Fatty Acids	No Hit	FALSE	FALSE	FALSE	FALSE	FALSE	FALSE	FALSE	false	FALSE	FALSE	FALSE	FALSE	FALSE	FALSE	FALSE	FALSE	FALSE	FALSE	FALSE	FALSE	FALSE	FALSE	FALSE	FALSE	FALSE	FALSE	0
Drug Action_Citalopram Action Pathway	No Hit	FALSE	FALSE	FALSE	FALSE	FALSE	FALSE	FALSE	false	FALSE	FALSE	FALSE	FALSE	FALSE	FALSE	FALSE	FALSE	FALSE	FALSE	FALSE	FALSE	FALSE	FALSE	FALSE	FALSE	FALSE	FALSE	0
Disease_Carnitine palmitoyl transferase deficiency (I)	No Hit	FALSE	FALSE	FALSE	FALSE	FALSE	FALSE	FALSE	false	FALSE	FALSE	FALSE	FALSE	FALSE	FALSE	FALSE	FALSE	FALSE	FALSE	FALSE	FALSE	FALSE	FALSE	FALSE	FALSE	FALSE	FALSE	0
Drug Action_Methyclothiazide Action Pathway	No Hit	FALSE	FALSE	FALSE	FALSE	FALSE	FALSE	FALSE	false	FALSE	FALSE	FALSE	FALSE	FALSE	FALSE	FALSE	FALSE	FALSE	FALSE	FALSE	FALSE	FALSE	FALSE	FALSE	FALSE	FALSE	FALSE	0
Drug Action_Esomeprazole Action Pathway	No Hit	FALSE	FALSE	FALSE	FALSE	FALSE	FALSE	FALSE	false	FALSE	FALSE	FALSE	FALSE	FALSE	FALSE	FALSE	FALSE	FALSE	FALSE	FALSE	FALSE	FALSE	FALSE	FALSE	FALSE	FALSE	FALSE	0
Drug Action_Fluorouracil Action Pathway	No Hit	FALSE	FALSE	FALSE	FALSE	FALSE	FALSE	FALSE	false	FALSE	FALSE	FALSE	FALSE	FALSE	FALSE	FALSE	FALSE	FALSE	FALSE	FALSE	FALSE	FALSE	FALSE	FALSE	FALSE	FALSE	FALSE	0
Disease_Long chain acyl-CoA dehydrogenase deficiency (LCAD)	No Hit	FALSE	FALSE	FALSE	FALSE	FALSE	FALSE	FALSE	false	FALSE	FALSE	FALSE	FALSE	FALSE	FALSE	FALSE	FALSE	FALSE	FALSE	FALSE	FALSE	FALSE	FALSE	FALSE	FALSE	FALSE	FALSE	0
Drug Action_Tolmetin Action Pathway	No Hit	FALSE	FALSE	FALSE	FALSE	FALSE	FALSE	FALSE	false	FALSE	FALSE	FALSE	FALSE	FALSE	FALSE	FALSE	FALSE	FALSE	FALSE	FALSE	FALSE	FALSE	FALSE	FALSE	FALSE	FALSE	FALSE	0
Drug Action_Diflunisal Action Pathway	No Hit	FALSE	FALSE	FALSE	FALSE	FALSE	FALSE	FALSE	false	FALSE	FALSE	FALSE	FALSE	FALSE	FALSE	FALSE	FALSE	FALSE	FALSE	FALSE	FALSE	FALSE	FALSE	FALSE	FALSE	FALSE	FALSE	0
Metabolic_D-Arginine and D-Ornithine Metabolism	No Hit	FALSE	FALSE	FALSE	FALSE	FALSE	FALSE	FALSE	false	FALSE	FALSE	FALSE	FALSE	FALSE	FALSE	FALSE	FALSE	FALSE	FALSE	FALSE	FALSE	FALSE	FALSE	FALSE	FALSE	FALSE	FALSE	0
Disease_Pyruvate Carboxylase Deficiency	No Hit	FALSE	FALSE	FALSE	FALSE	FALSE	FALSE	FALSE	false	FALSE	FALSE	FALSE	FALSE	FALSE	FALSE	FALSE	FALSE	FALSE	FALSE	FALSE	FALSE	FALSE	FALSE	FALSE	FALSE	FALSE	FALSE	0
Metabolic_Pterine Biosynthesis	No Hit	FALSE	FALSE	FALSE	FALSE	FALSE	FALSE	FALSE	false	FALSE	FALSE	FALSE	FALSE	FALSE	FALSE	FALSE	FALSE	FALSE	FALSE	FALSE	FALSE	FALSE	FALSE	FALSE	FALSE	FALSE	FALSE	0
Disease_Very-long-chain acyl coa dehydrogenase deficiency (VLCAD)	No Hit	FALSE	FALSE	FALSE	FALSE	FALSE	FALSE	FALSE	false	FALSE	FALSE	FALSE	FALSE	FALSE	FALSE	FALSE	FALSE	FALSE	FALSE	FALSE	FALSE	FALSE	FALSE	FALSE	FALSE	FALSE	FALSE	0
Disease_Homocystinuria, cystathionine beta-synthase deficiency	No Hit	FALSE	FALSE	FALSE	FALSE	FALSE	FALSE	FALSE	false	FALSE	FALSE	FALSE	FALSE	FALSE	FALSE	FALSE	FALSE	FALSE	FALSE	FALSE	FALSE	FALSE	FALSE	FALSE	FALSE	FALSE	FALSE	0
Metabolic_Valine, Leucine and Isoleucine Degradation	No Hit	FALSE	FALSE	FALSE	FALSE	FALSE	FALSE	FALSE	false	FALSE	FALSE	FALSE	FALSE	FALSE	FALSE	FALSE	FALSE	FALSE	FALSE	FALSE	FALSE	FALSE	FALSE	FALSE	FALSE	FALSE	FALSE	0
Drug Action_Phenindione Action Pathway	No Hit	FALSE	FALSE	FALSE	FALSE	FALSE	FALSE	FALSE	false	FALSE	FALSE	FALSE	FALSE	FALSE	FALSE	FALSE	FALSE	FALSE	FALSE	FALSE	FALSE	FALSE	FALSE	FALSE	FALSE	FALSE	FALSE	0
Drug Action_Lovastatin Action Pathway	No Hit	FALSE	FALSE	FALSE	FALSE	FALSE	FALSE	FALSE	false	FALSE	FALSE	FALSE	FALSE	FALSE	FALSE	FALSE	FALSE	FALSE	FALSE	FALSE	FALSE	FALSE	FALSE	FALSE	FALSE	FALSE	FALSE	0
Disease_Leigh Syndrome	No Hit	FALSE	FALSE	FALSE	FALSE	FALSE	FALSE	FALSE	false	FALSE	FALSE	FALSE	FALSE	FALSE	FALSE	FALSE	FALSE	FALSE	FALSE	FALSE	FALSE	FALSE	FALSE	FALSE	FALSE	FALSE	FALSE	0
Drug Metabolism_Valproic Acid Metabolism Pathway	No Hit	FALSE	FALSE	FALSE	FALSE	FALSE	FALSE	FALSE	false	FALSE	FALSE	FALSE	FALSE	FALSE	FALSE	FALSE	FALSE	FALSE	FALSE	FALSE	FALSE	FALSE	FALSE	FALSE	FALSE	FALSE	FALSE	0
Disease_Glucose-6-phosphate dehydrogenase deficiency	No Hit	FALSE	FALSE	FALSE	FALSE	FALSE	FALSE	FALSE	false	FALSE	FALSE	FALSE	FALSE	FALSE	FALSE	FALSE	FALSE	FALSE	FALSE	FALSE	FALSE	FALSE	FALSE	FALSE	FALSE	FALSE	FALSE	0
Drug Action_Roxatidine acetate Action Pathway	No Hit	FALSE	FALSE	FALSE	FALSE	FALSE	FALSE	FALSE	false	FALSE	FALSE	FALSE	FALSE	FALSE	FALSE	FALSE	FALSE	FALSE	FALSE	FALSE	FALSE	FALSE	FALSE	FALSE	FALSE	FALSE	FALSE	0
Drug Metabolism_Methadone Metabolism Pathway	No Hit	FALSE	FALSE	FALSE	FALSE	FALSE	FALSE	FALSE	false	FALSE	FALSE	FALSE	FALSE	FALSE	FALSE	FALSE	FALSE	FALSE	FALSE	FALSE	FALSE	FALSE	FALSE	FALSE	FALSE	FALSE	FALSE	0
Drug Action_Nizatidine Action Pathway	No Hit	FALSE	FALSE	FALSE	FALSE	FALSE	FALSE	FALSE	false	FALSE	FALSE	FALSE	FALSE	FALSE	FALSE	FALSE	FALSE	FALSE	FALSE	FALSE	FALSE	FALSE	FALSE	FALSE	FALSE	FALSE	FALSE	0
Drug Action_Metipranolol Action Pathway	No Hit	FALSE	FALSE	FALSE	FALSE	FALSE	FALSE	FALSE	false	FALSE	FALSE	FALSE	FALSE	FALSE	FALSE	FALSE	FALSE	FALSE	FALSE	FALSE	FALSE	FALSE	FALSE	FALSE	FALSE	FALSE	FALSE	0
Drug Metabolism_Morphine Metabolism Pathway	No Hit	FALSE	FALSE	FALSE	FALSE	FALSE	FALSE	FALSE	false	FALSE	FALSE	FALSE	FALSE	FALSE	FALSE	FALSE	FALSE	FALSE	FALSE	FALSE	FALSE	FALSE	FALSE	FALSE	FALSE	FALSE	FALSE	0
Drug Action_Procaine Action Pathway	No Hit	FALSE	FALSE	FALSE	FALSE	FALSE	FALSE	FALSE	false	FALSE	FALSE	FALSE	FALSE	FALSE	FALSE	FALSE	FALSE	FALSE	FALSE	FALSE	FALSE	FALSE	FALSE	FALSE	FALSE	FALSE	FALSE	0
Drug Action_Etoposide Action Pathway	No Hit	FALSE	FALSE	FALSE	FALSE	FALSE	FALSE	FALSE	false	FALSE	FALSE	FALSE	FALSE	FALSE	FALSE	FALSE	FALSE	FALSE	FALSE	FALSE	FALSE	FALSE	FALSE	FALSE	FALSE	FALSE	FALSE	0
Disease_Segawa syndrome	No Hit	FALSE	FALSE	FALSE	FALSE	FALSE	FALSE	FALSE	false	FALSE	FALSE	FALSE	FALSE	FALSE	FALSE	FALSE	FALSE	FALSE	FALSE	FALSE	FALSE	FALSE	FALSE	FALSE	FALSE	FALSE	FALSE	0
Drug Action_Heroin Action Pathway	No Hit	FALSE	FALSE	FALSE	FALSE	FALSE	FALSE	FALSE	false	FALSE	FALSE	FALSE	FALSE	FALSE	FALSE	FALSE	FALSE	FALSE	FALSE	FALSE	FALSE	FALSE	FALSE	FALSE	FALSE	FALSE	FALSE	0
Drug Action_Fondaparinux Action Pathway	No Hit	FALSE	FALSE	FALSE	FALSE	FALSE	FALSE	FALSE	false	FALSE	FALSE	FALSE	FALSE	FALSE	FALSE	FALSE	FALSE	FALSE	FALSE	FALSE	FALSE	FALSE	FALSE	FALSE	FALSE	FALSE	FALSE	0
Drug Action_Lidocaine (Antiarrhythmic) Action Pathway	No Hit	FALSE	FALSE	FALSE	FALSE	FALSE	FALSE	FALSE	false	FALSE	FALSE	FALSE	FALSE	FALSE	FALSE	FALSE	FALSE	FALSE	FALSE	FALSE	FALSE	FALSE	FALSE	FALSE	FALSE	FALSE	FALSE	0
Drug Metabolism_Lansoprazole Metabolism Pathway	No Hit	FALSE	FALSE	FALSE	FALSE	FALSE	FALSE	FALSE	false	FALSE	FALSE	FALSE	FALSE	FALSE	FALSE	FALSE	FALSE	FALSE	FALSE	FALSE	FALSE	FALSE	FALSE	FALSE	FALSE	FALSE	FALSE	0
Disease_Hawkinsinuria	No Hit	FALSE	FALSE	FALSE	FALSE	FALSE	FALSE	FALSE	false	FALSE	FALSE	FALSE	FALSE	FALSE	FALSE	FALSE	FALSE	FALSE	FALSE	FALSE	FALSE	FALSE	FALSE	FALSE	FALSE	FALSE	FALSE	0
Signaling_Fc Epsilon Receptor I Signaling in Mast Cells	No Hit	FALSE	FALSE	FALSE	FALSE	FALSE	FALSE	FALSE	false	FALSE	FALSE	FALSE	FALSE	FALSE	FALSE	FALSE	FALSE	FALSE	FALSE	FALSE	FALSE	FALSE	FALSE	FALSE	FALSE	FALSE	FALSE	0
Drug Action_Antrafenine Action Pathway	No Hit	FALSE	FALSE	FALSE	FALSE	FALSE	FALSE	FALSE	false	FALSE	FALSE	FALSE	FALSE	FALSE	FALSE	FALSE	FALSE	FALSE	FALSE	FALSE	FALSE	FALSE	FALSE	FALSE	FALSE	FALSE	FALSE	0
Drug Action_Acetylsalicylic Acid Action Pathway	No Hit	FALSE	FALSE	FALSE	FALSE	FALSE	FALSE	FALSE	false	FALSE	FALSE	FALSE	FALSE	FALSE	FALSE	FALSE	FALSE	FALSE	FALSE	FALSE	FALSE	FALSE	FALSE	FALSE	FALSE	FALSE	FALSE	0
Disease_Adenylosuccinate Lyase Deficiency	No Hit	FALSE	FALSE	FALSE	FALSE	FALSE	FALSE	FALSE	false	FALSE	FALSE	FALSE	FALSE	FALSE	FALSE	FALSE	FALSE	FALSE	FALSE	FALSE	FALSE	FALSE	FALSE	FALSE	FALSE	FALSE	FALSE	0
Disease_Primary hyperoxaluria II, PH2	No Hit	FALSE	FALSE	FALSE	FALSE	FALSE	FALSE	FALSE	false	FALSE	FALSE	FALSE	FALSE	FALSE	FALSE	FALSE	FALSE	FALSE	FALSE	FALSE	FALSE	FALSE	FALSE	FALSE	FALSE	FALSE	FALSE	0
Drug Action_Tranexamic Acid Action Pathway	No Hit	FALSE	FALSE	FALSE	FALSE	FALSE	FALSE	FALSE	false	FALSE	FALSE	FALSE	FALSE	FALSE	FALSE	FALSE	FALSE	FALSE	FALSE	FALSE	FALSE	FALSE	FALSE	FALSE	FALSE	FALSE	FALSE	0
Disease_Galactosemia III	No Hit	FALSE	FALSE	FALSE	FALSE	FALSE	FALSE	FALSE	false	FALSE	FALSE	FALSE	FALSE	FALSE	FALSE	FALSE	FALSE	FALSE	FALSE	FALSE	FALSE	FALSE	FALSE	FALSE	FALSE	FALSE	FALSE	0
Drug Action_Hydromorphone Action Pathway	No Hit	FALSE	FALSE	FALSE	FALSE	FALSE	FALSE	FALSE	false	FALSE	FALSE	FALSE	FALSE	FALSE	FALSE	FALSE	FALSE	FALSE	FALSE	FALSE	FALSE	FALSE	FALSE	FALSE	FALSE	FALSE	FALSE	0
Drug Action_Bevantolol Action Pathway	No Hit	FALSE	FALSE	FALSE	FALSE	FALSE	FALSE	FALSE	false	FALSE	FALSE	FALSE	FALSE	FALSE	FALSE	FALSE	FALSE	FALSE	FALSE	FALSE	FALSE	FALSE	FALSE	FALSE	FALSE	FALSE	FALSE	0
Drug Metabolism_Spirapril Metabolism Pathway	No Hit	FALSE	FALSE	FALSE	FALSE	FALSE	FALSE	FALSE	false	FALSE	FALSE	FALSE	FALSE	FALSE	FALSE	FALSE	FALSE	FALSE	FALSE	FALSE	FALSE	FALSE	FALSE	FALSE	FALSE	FALSE	FALSE	0
Drug Action_Fosphenytoin (Antiarrhythmic) Action Pathway	No Hit	FALSE	FALSE	FALSE	FALSE	FALSE	FALSE	FALSE	false	FALSE	FALSE	FALSE	FALSE	FALSE	FALSE	FALSE	FALSE	FALSE	FALSE	FALSE	FALSE	FALSE	FALSE	FALSE	FALSE	FALSE	FALSE	0
Drug Action_Chlorothiazide Action Pathway	No Hit	FALSE	FALSE	FALSE	FALSE	FALSE	FALSE	FALSE	false	FALSE	FALSE	FALSE	FALSE	FALSE	FALSE	FALSE	FALSE	FALSE	FALSE	FALSE	FALSE	FALSE	FALSE	FALSE	FALSE	FALSE	FALSE	0
Disease_Cerebrotendinous Xanthomatosis (CTX)	No Hit	FALSE	FALSE	FALSE	FALSE	FALSE	FALSE	FALSE	false	FALSE	FALSE	FALSE	FALSE	FALSE	FALSE	FALSE	FALSE	FALSE	FALSE	FALSE	FALSE	FALSE	FALSE	FALSE	FALSE	FALSE	FALSE	0
Metabolic_Vitamin K Metabolism	No Hit	FALSE	FALSE	FALSE	FALSE	FALSE	FALSE	FALSE	false	FALSE	FALSE	FALSE	FALSE	FALSE	FALSE	FALSE	FALSE	FALSE	FALSE	FALSE	FALSE	FALSE	FALSE	FALSE	FALSE	FALSE	FALSE	0
Drug Action_Naloxone Action Pathway	No Hit	FALSE	FALSE	FALSE	FALSE	FALSE	FALSE	FALSE	false	FALSE	FALSE	FALSE	FALSE	FALSE	FALSE	FALSE	FALSE	FALSE	FALSE	FALSE	FALSE	FALSE	FALSE	FALSE	FALSE	FALSE	FALSE	0
Drug Action_Hydrocodone Action Pathway	No Hit	FALSE	FALSE	FALSE	FALSE	FALSE	FALSE	FALSE	false	FALSE	FALSE	FALSE	FALSE	FALSE	FALSE	FALSE	FALSE	FALSE	FALSE	FALSE	FALSE	FALSE	FALSE	FALSE	FALSE	FALSE	FALSE	0
Physiological_Angiotensin Metabolism	No Hit	FALSE	FALSE	FALSE	FALSE	FALSE	FALSE	FALSE	false	FALSE	FALSE	FALSE	FALSE	FALSE	FALSE	FALSE	FALSE	FALSE	FALSE	FALSE	FALSE	FALSE	FALSE	FALSE	FALSE	FALSE	FALSE	0
Disease_Dihydropyrimidinase Deficiency	No Hit	FALSE	FALSE	FALSE	FALSE	FALSE	FALSE	FALSE	false	FALSE	FALSE	FALSE	FALSE	FALSE	FALSE	FALSE	FALSE	FALSE	FALSE	FALSE	FALSE	FALSE	FALSE	FALSE	FALSE	FALSE	FALSE	0
Metabolic_Homocysteine Degradation	No Hit	FALSE	FALSE	FALSE	FALSE	FALSE	FALSE	FALSE	false	FALSE	FALSE	FALSE	FALSE	FALSE	FALSE	FALSE	FALSE	FALSE	FALSE	FALSE	FALSE	FALSE	FALSE	FALSE	FALSE	FALSE	FALSE	0
Drug Action_Mercaptopurine Action Pathway	No Hit	FALSE	FALSE	FALSE	FALSE	FALSE	FALSE	FALSE	false	FALSE	FALSE	FALSE	FALSE	FALSE	FALSE	FALSE	FALSE	FALSE	FALSE	FALSE	FALSE	FALSE	FALSE	FALSE	FALSE	FALSE	FALSE	0
Drug Metabolism_Quinapril Metabolism Pathway	No Hit	FALSE	FALSE	FALSE	FALSE	FALSE	FALSE	FALSE	false	FALSE	FALSE	FALSE	FALSE	FALSE	FALSE	FALSE	FALSE	FALSE	FALSE	FALSE	FALSE	FALSE	FALSE	FALSE	FALSE	FALSE	FALSE	0
Disease_Ethylmalonic Encephalopathy	No Hit	FALSE	FALSE	FALSE	FALSE	FALSE	FALSE	FALSE	false	FALSE	FALSE	FALSE	FALSE	FALSE	FALSE	FALSE	FALSE	FALSE	FALSE	FALSE	FALSE	FALSE	FALSE	FALSE	FALSE	FALSE	FALSE	0
Drug Action_Nebivolol Action Pathway	No Hit	FALSE	FALSE	FALSE	FALSE	FALSE	FALSE	FALSE	false	FALSE	FALSE	FALSE	FALSE	FALSE	FALSE	FALSE	FALSE	FALSE	FALSE	FALSE	FALSE	FALSE	FALSE	FALSE	FALSE	FALSE	FALSE	0
Drug Action_Argatroban Action Pathway	No Hit	FALSE	FALSE	FALSE	FALSE	FALSE	FALSE	FALSE	false	FALSE	FALSE	FALSE	FALSE	FALSE	FALSE	FALSE	FALSE	FALSE	FALSE	FALSE	FALSE	FALSE	FALSE	FALSE	FALSE	FALSE	FALSE	0
Drug Action_Labetalol Action Pathway	No Hit	FALSE	FALSE	FALSE	FALSE	FALSE	FALSE	FALSE	false	FALSE	FALSE	FALSE	FALSE	FALSE	FALSE	FALSE	FALSE	FALSE	FALSE	FALSE	FALSE	FALSE	FALSE	FALSE	FALSE	FALSE	FALSE	0
Metabolic_Catecholamine Biosynthesis	No Hit	FALSE	FALSE	FALSE	FALSE	FALSE	FALSE	FALSE	false	FALSE	FALSE	FALSE	FALSE	FALSE	FALSE	FALSE	FALSE	FALSE	FALSE	FALSE	FALSE	FALSE	FALSE	FALSE	FALSE	FALSE	FALSE	0
Drug Action_Tirofiban Action Pathway	No Hit	FALSE	FALSE	FALSE	FALSE	FALSE	FALSE	FALSE	false	FALSE	FALSE	FALSE	FALSE	FALSE	FALSE	FALSE	FALSE	FALSE	FALSE	FALSE	FALSE	FALSE	FALSE	FALSE	FALSE	FALSE	FALSE	0
Disease_Galactosemia	No Hit	FALSE	FALSE	FALSE	FALSE	FALSE	FALSE	FALSE	false	FALSE	FALSE	FALSE	FALSE	FALSE	FALSE	FALSE	FALSE	FALSE	FALSE	FALSE	FALSE	FALSE	FALSE	FALSE	FALSE	FALSE	FALSE	0
Disease_Xanthine Dehydrogenase Deficiency (Xanthinuria)	No Hit	FALSE	FALSE	FALSE	FALSE	FALSE	FALSE	FALSE	false	FALSE	FALSE	FALSE	FALSE	FALSE	FALSE	FALSE	FALSE	FALSE	FALSE	FALSE	FALSE	FALSE	FALSE	FALSE	FALSE	FALSE	FALSE	0
Drug Action_Lidocaine (Local Anaesthetic) Action Pathway	No Hit	FALSE	FALSE	FALSE	FALSE	FALSE	FALSE	FALSE	false	FALSE	FALSE	FALSE	FALSE	FALSE	FALSE	FALSE	FALSE	FALSE	FALSE	FALSE	FALSE	FALSE	FALSE	FALSE	FALSE	FALSE	FALSE	0
Disease_5-oxoprolinase deficiency	No Hit	FALSE	FALSE	FALSE	FALSE	FALSE	FALSE	FALSE	false	FALSE	FALSE	FALSE	FALSE	FALSE	FALSE	FALSE	FALSE	FALSE	FALSE	FALSE	FALSE	FALSE	FALSE	FALSE	FALSE	FALSE	FALSE	0
Metabolic_Glycerolipid Metabolism	No Hit	FALSE	FALSE	FALSE	FALSE	FALSE	FALSE	FALSE	false	FALSE	FALSE	FALSE	FALSE	FALSE	FALSE	FALSE	FALSE	FALSE	FALSE	FALSE	FALSE	FALSE	FALSE	FALSE	FALSE	FALSE	FALSE	0
Drug Action_Lornoxicam Action Pathway	No Hit	FALSE	FALSE	FALSE	FALSE	FALSE	FALSE	FALSE	false	FALSE	FALSE	FALSE	FALSE	FALSE	FALSE	FALSE	FALSE	FALSE	FALSE	FALSE	FALSE	FALSE	FALSE	FALSE	FALSE	FALSE	FALSE	0
Drug Action_Azathioprine Action Pathway	No Hit	FALSE	FALSE	FALSE	FALSE	FALSE	FALSE	FALSE	false	FALSE	FALSE	FALSE	FALSE	FALSE	FALSE	FALSE	FALSE	FALSE	FALSE	FALSE	FALSE	FALSE	FALSE	FALSE	FALSE	FALSE	FALSE	0
Drug Action_Vincristine Action Pathway	No Hit	FALSE	FALSE	FALSE	FALSE	FALSE	FALSE	FALSE	false	FALSE	FALSE	FALSE	FALSE	FALSE	FALSE	FALSE	FALSE	FALSE	FALSE	FALSE	FALSE	FALSE	FALSE	FALSE	FALSE	FALSE	FALSE	0
Drug Action_Bumetanide Action Pathway	No Hit	FALSE	FALSE	FALSE	FALSE	FALSE	FALSE	FALSE	false	FALSE	FALSE	FALSE	FALSE	FALSE	FALSE	FALSE	FALSE	FALSE	FALSE	FALSE	FALSE	FALSE	FALSE	FALSE	FALSE	FALSE	FALSE	0
Drug Action_Repaglinide Action Pathway	No Hit	FALSE	FALSE	FALSE	FALSE	FALSE	FALSE	FALSE	false	FALSE	FALSE	FALSE	FALSE	FALSE	FALSE	FALSE	FALSE	FALSE	FALSE	FALSE	FALSE	FALSE	FALSE	FALSE	FALSE	FALSE	FALSE	0
Drug Action_Etodolac Action Pathway	No Hit	FALSE	FALSE	FALSE	FALSE	FALSE	FALSE	FALSE	false	FALSE	FALSE	FALSE	FALSE	FALSE	FALSE	FALSE	FALSE	FALSE	FALSE	FALSE	FALSE	FALSE	FALSE	FALSE	FALSE	FALSE	FALSE	0
Drug Action_Fluvastatin Action Pathway	No Hit	FALSE	FALSE	FALSE	FALSE	FALSE	FALSE	FALSE	false	FALSE	FALSE	FALSE	FALSE	FALSE	FALSE	FALSE	FALSE	FALSE	FALSE	FALSE	FALSE	FALSE	FALSE	FALSE	FALSE	FALSE	FALSE	0
Drug Action_Disulfiram Action Pathway	No Hit	FALSE	FALSE	FALSE	FALSE	FALSE	FALSE	FALSE	false	FALSE	FALSE	FALSE	FALSE	FALSE	FALSE	FALSE	FALSE	FALSE	FALSE	FALSE	FALSE	FALSE	FALSE	FALSE	FALSE	FALSE	FALSE	0
Drug Action_Carteolol Action Pathway	No Hit	FALSE	FALSE	FALSE	FALSE	FALSE	FALSE	FALSE	false	FALSE	FALSE	FALSE	FALSE	FALSE	FALSE	FALSE	FALSE	FALSE	FALSE	FALSE	FALSE	FALSE	FALSE	FALSE	FALSE	FALSE	FALSE	0
Drug Action_Anileridine Action Pathway	No Hit	FALSE	FALSE	FALSE	FALSE	FALSE	FALSE	FALSE	false	FALSE	FALSE	FALSE	FALSE	FALSE	FALSE	FALSE	FALSE	FALSE	FALSE	FALSE	FALSE	FALSE	FALSE	FALSE	FALSE	FALSE	FALSE	0
Drug Action_Phenprocoumon Action Pathway	No Hit	FALSE	FALSE	FALSE	FALSE	FALSE	FALSE	FALSE	false	FALSE	FALSE	FALSE	FALSE	FALSE	FALSE	FALSE	FALSE	FALSE	FALSE	FALSE	FALSE	FALSE	FALSE	FALSE	FALSE	FALSE	FALSE	0
Drug Action_Polythiazide Action Pathway	No Hit	FALSE	FALSE	FALSE	FALSE	FALSE	FALSE	FALSE	false	FALSE	FALSE	FALSE	FALSE	FALSE	FALSE	FALSE	FALSE	FALSE	FALSE	FALSE	FALSE	FALSE	FALSE	FALSE	FALSE	FALSE	FALSE	0
Drug Action_Ifosfamide Action Pathway	No Hit	FALSE	FALSE	FALSE	FALSE	FALSE	FALSE	FALSE	false	FALSE	FALSE	FALSE	FALSE	FALSE	FALSE	FALSE	FALSE	FALSE	FALSE	FALSE	FALSE	FALSE	FALSE	FALSE	FALSE	FALSE	FALSE	0
Drug Action_Nitrendipine Action Pathway	No Hit	FALSE	FALSE	FALSE	FALSE	FALSE	FALSE	FALSE	false	FALSE	FALSE	FALSE	FALSE	FALSE	FALSE	FALSE	FALSE	FALSE	FALSE	FALSE	FALSE	FALSE	FALSE	FALSE	FALSE	FALSE	FALSE	0
Drug Action_Adefovir Dipivoxil Action Pathway	No Hit	FALSE	FALSE	FALSE	FALSE	FALSE	FALSE	FALSE	false	FALSE	FALSE	FALSE	FALSE	FALSE	FALSE	FALSE	FALSE	FALSE	FALSE	FALSE	FALSE	FALSE	FALSE	FALSE	FALSE	FALSE	FALSE	0
Disease_CHILD Syndrome	No Hit	FALSE	FALSE	FALSE	FALSE	FALSE	FALSE	FALSE	false	FALSE	FALSE	FALSE	FALSE	FALSE	FALSE	FALSE	FALSE	FALSE	FALSE	FALSE	FALSE	FALSE	FALSE	FALSE	FALSE	FALSE	FALSE	0
Drug Action_Benazepril Action Pathway	No Hit	FALSE	FALSE	FALSE	FALSE	FALSE	FALSE	FALSE	false	FALSE	FALSE	FALSE	FALSE	FALSE	FALSE	FALSE	FALSE	FALSE	FALSE	FALSE	FALSE	FALSE	FALSE	FALSE	FALSE	FALSE	FALSE	0
Metabolic_Arachidonic Acid Metabolism	No Hit	FALSE	FALSE	FALSE	FALSE	FALSE	FALSE	FALSE	false	FALSE	FALSE	FALSE	FALSE	FALSE	FALSE	FALSE	FALSE	FALSE	FALSE	FALSE	FALSE	FALSE	FALSE	FALSE	FALSE	FALSE	FALSE	0
Drug Action_Isoprenaline Action Pathway	No Hit	FALSE	FALSE	FALSE	FALSE	FALSE	FALSE	FALSE	false	FALSE	FALSE	FALSE	FALSE	FALSE	FALSE	FALSE	FALSE	FALSE	FALSE	FALSE	FALSE	FALSE	FALSE	FALSE	FALSE	FALSE	FALSE	0
Drug Action_Pirenzepine Action Pathway	No Hit	FALSE	FALSE	FALSE	FALSE	FALSE	FALSE	FALSE	false	FALSE	FALSE	FALSE	FALSE	FALSE	FALSE	FALSE	FALSE	FALSE	FALSE	FALSE	FALSE	FALSE	FALSE	FALSE	FALSE	FALSE	FALSE	0
Disease_Hyper-IgD syndrome	No Hit	FALSE	FALSE	FALSE	FALSE	FALSE	FALSE	FALSE	false	FALSE	FALSE	FALSE	FALSE	FALSE	FALSE	FALSE	FALSE	FALSE	FALSE	FALSE	FALSE	FALSE	FALSE	FALSE	FALSE	FALSE	FALSE	0
Drug Action_Mepivacaine Action Pathway	No Hit	FALSE	FALSE	FALSE	FALSE	FALSE	FALSE	FALSE	false	FALSE	FALSE	FALSE	FALSE	FALSE	FALSE	FALSE	FALSE	FALSE	FALSE	FALSE	FALSE	FALSE	FALSE	FALSE	FALSE	FALSE	FALSE	0
Metabolic_Inositol Metabolism	No Hit	FALSE	FALSE	FALSE	FALSE	FALSE	FALSE	FALSE	false	FALSE	FALSE	FALSE	FALSE	FALSE	FALSE	FALSE	FALSE	FALSE	FALSE	FALSE	FALSE	FALSE	FALSE	FALSE	FALSE	FALSE	FALSE	0
Drug Action_Abciximab Action Pathway	No Hit	FALSE	FALSE	FALSE	FALSE	FALSE	FALSE	FALSE	false	FALSE	FALSE	FALSE	FALSE	FALSE	FALSE	FALSE	FALSE	FALSE	FALSE	FALSE	FALSE	FALSE	FALSE	FALSE	FALSE	FALSE	FALSE	0
Disease_Congenital lactic acidosis	No Hit	FALSE	FALSE	FALSE	FALSE	FALSE	FALSE	FALSE	false	FALSE	FALSE	FALSE	FALSE	FALSE	FALSE	FALSE	FALSE	FALSE	FALSE	FALSE	FALSE	FALSE	FALSE	FALSE	FALSE	FALSE	FALSE	0
Metabolic_Pantothenate and CoA Biosynthesis	No Hit	FALSE	FALSE	FALSE	FALSE	FALSE	FALSE	FALSE	false	FALSE	FALSE	FALSE	FALSE	FALSE	FALSE	FALSE	FALSE	FALSE	FALSE	FALSE	FALSE	FALSE	FALSE	FALSE	FALSE	FALSE	FALSE	0
Drug Action_Anistreplase Action Pathway	No Hit	FALSE	FALSE	FALSE	FALSE	FALSE	FALSE	FALSE	false	FALSE	FALSE	FALSE	FALSE	FALSE	FALSE	FALSE	FALSE	FALSE	FALSE	FALSE	FALSE	FALSE	FALSE	FALSE	FALSE	FALSE	FALSE	0
Drug Action_Ibandronate Action Pathway	No Hit	FALSE	FALSE	FALSE	FALSE	FALSE	FALSE	FALSE	false	FALSE	FALSE	FALSE	FALSE	FALSE	FALSE	FALSE	FALSE	FALSE	FALSE	FALSE	FALSE	FALSE	FALSE	FALSE	FALSE	FALSE	FALSE	0
Metabolic_Mitochondrial Beta-Oxidation of Short Chain Saturated Fatty Acids	No Hit	FALSE	FALSE	FALSE	FALSE	FALSE	FALSE	FALSE	false	FALSE	FALSE	FALSE	FALSE	FALSE	FALSE	FALSE	FALSE	FALSE	FALSE	FALSE	FALSE	FALSE	FALSE	FALSE	FALSE	FALSE	FALSE	0
Disease_Beta Ureidopropionase Deficiency	No Hit	FALSE	FALSE	FALSE	FALSE	FALSE	FALSE	FALSE	false	FALSE	FALSE	FALSE	FALSE	FALSE	FALSE	FALSE	FALSE	FALSE	FALSE	FALSE	FALSE	FALSE	FALSE	FALSE	FALSE	FALSE	FALSE	0
Drug Metabolism_Nevirapine Metabolism Pathway	No Hit	FALSE	FALSE	FALSE	FALSE	FALSE	FALSE	FALSE	false	FALSE	FALSE	FALSE	FALSE	FALSE	FALSE	FALSE	FALSE	FALSE	FALSE	FALSE	FALSE	FALSE	FALSE	FALSE	FALSE	FALSE	FALSE	0
Metabolic_Gluconeogenesis	No Hit	FALSE	FALSE	FALSE	FALSE	FALSE	FALSE	FALSE	false	FALSE	FALSE	FALSE	FALSE	FALSE	FALSE	FALSE	FALSE	FALSE	FALSE	FALSE	FALSE	FALSE	FALSE	FALSE	FALSE	FALSE	FALSE	0
Metabolic_Glutathione Metabolism	No Hit	FALSE	FALSE	FALSE	FALSE	FALSE	FALSE	FALSE	false	FALSE	FALSE	FALSE	FALSE	FALSE	FALSE	FALSE	FALSE	FALSE	FALSE	FALSE	FALSE	FALSE	FALSE	FALSE	FALSE	FALSE	FALSE	0
Physiological_Pancreas Function	No Hit	FALSE	FALSE	FALSE	FALSE	FALSE	FALSE	FALSE	false	FALSE	FALSE	FALSE	FALSE	FALSE	FALSE	FALSE	FALSE	FALSE	FALSE	FALSE	FALSE	FALSE	FALSE	FALSE	FALSE	FALSE	FALSE	0
Disease_Hyperphenylalaniemia due to guanosine triphosphate cyclohydrolase deficiency	No Hit	FALSE	FALSE	FALSE	FALSE	FALSE	FALSE	FALSE	false	FALSE	FALSE	FALSE	FALSE	FALSE	FALSE	FALSE	FALSE	FALSE	FALSE	FALSE	FALSE	FALSE	FALSE	FALSE	FALSE	FALSE	FALSE	0
Drug Action_Ximelagatran Action Pathway	No Hit	FALSE	FALSE	FALSE	FALSE	FALSE	FALSE	FALSE	false	FALSE	FALSE	FALSE	FALSE	FALSE	FALSE	FALSE	FALSE	FALSE	FALSE	FALSE	FALSE	FALSE	FALSE	FALSE	FALSE	FALSE	FALSE	0
Disease_Lactic Acidemia	No Hit	FALSE	FALSE	FALSE	FALSE	FALSE	FALSE	FALSE	false	FALSE	FALSE	FALSE	FALSE	FALSE	FALSE	FALSE	FALSE	FALSE	FALSE	FALSE	FALSE	FALSE	FALSE	FALSE	FALSE	FALSE	FALSE	0
Disease_Fructose-1,6-diphosphatase deficiency	No Hit	FALSE	FALSE	FALSE	FALSE	FALSE	FALSE	FALSE	false	FALSE	FALSE	FALSE	FALSE	FALSE	FALSE	FALSE	FALSE	FALSE	FALSE	FALSE	FALSE	FALSE	FALSE	FALSE	FALSE	FALSE	FALSE	0
Metabolic_Fructose and Mannose Degradation	No Hit	FALSE	FALSE	FALSE	FALSE	FALSE	FALSE	FALSE	false	FALSE	FALSE	FALSE	FALSE	FALSE	FALSE	FALSE	FALSE	FALSE	FALSE	FALSE	FALSE	FALSE	FALSE	FALSE	FALSE	FALSE	FALSE	0
Drug Metabolism_Ibuprofen Metabolism Pathway	No Hit	FALSE	FALSE	FALSE	FALSE	FALSE	FALSE	FALSE	false	FALSE	FALSE	FALSE	FALSE	FALSE	FALSE	FALSE	FALSE	FALSE	FALSE	FALSE	FALSE	FALSE	FALSE	FALSE	FALSE	FALSE	FALSE	0
Disease_Adrenoleukodystrophy, X-linked	No Hit	FALSE	FALSE	FALSE	FALSE	FALSE	FALSE	FALSE	false	FALSE	FALSE	FALSE	FALSE	FALSE	FALSE	FALSE	FALSE	FALSE	FALSE	FALSE	FALSE	FALSE	FALSE	FALSE	FALSE	FALSE	FALSE	0
Drug Action_Imipramine Action Pathway	No Hit	FALSE	FALSE	FALSE	FALSE	FALSE	FALSE	FALSE	false	FALSE	FALSE	FALSE	FALSE	FALSE	FALSE	FALSE	FALSE	FALSE	FALSE	FALSE	FALSE	FALSE	FALSE	FALSE	FALSE	FALSE	FALSE	0
Drug Metabolism_Felbamate Metabolism Pathway	No Hit	FALSE	FALSE	FALSE	FALSE	FALSE	FALSE	FALSE	false	FALSE	FALSE	FALSE	FALSE	FALSE	FALSE	FALSE	FALSE	FALSE	FALSE	FALSE	FALSE	FALSE	FALSE	FALSE	FALSE	FALSE	FALSE	0
Metabolic_Citric Acid Cycle	No Hit	FALSE	FALSE	FALSE	FALSE	FALSE	FALSE	FALSE	false	FALSE	FALSE	FALSE	FALSE	FALSE	FALSE	FALSE	FALSE	FALSE	FALSE	FALSE	FALSE	FALSE	FALSE	FALSE	FALSE	FALSE	FALSE	0
Metabolic_Warburg Effect	No Hit	FALSE	FALSE	FALSE	FALSE	FALSE	FALSE	FALSE	false	FALSE	FALSE	FALSE	FALSE	FALSE	FALSE	FALSE	FALSE	FALSE	FALSE	FALSE	FALSE	FALSE	FALSE	FALSE	FALSE	FALSE	FALSE	0
Metabolic_Pyruvate Metabolism	No Hit	FALSE	FALSE	FALSE	FALSE	FALSE	FALSE	FALSE	false	FALSE	FALSE	FALSE	FALSE	FALSE	FALSE	FALSE	FALSE	FALSE	FALSE	FALSE	FALSE	FALSE	FALSE	FALSE	FALSE	FALSE	FALSE	0
Drug Action_Ticlopidine Action Pathway	No Hit	FALSE	FALSE	FALSE	FALSE	FALSE	FALSE	FALSE	false	FALSE	FALSE	FALSE	FALSE	FALSE	FALSE	FALSE	FALSE	FALSE	FALSE	FALSE	FALSE	FALSE	FALSE	FALSE	FALSE	FALSE	FALSE	0
Drug Action_Forasartan Action Pathway	No Hit	FALSE	FALSE	FALSE	FALSE	FALSE	FALSE	FALSE	false	FALSE	FALSE	FALSE	FALSE	FALSE	FALSE	FALSE	FALSE	FALSE	FALSE	FALSE	FALSE	FALSE	FALSE	FALSE	FALSE	FALSE	FALSE	0
Drug Metabolism_Etoposide Metabolism Pathway	No Hit	FALSE	FALSE	FALSE	FALSE	FALSE	FALSE	FALSE	false	FALSE	FALSE	FALSE	FALSE	FALSE	FALSE	FALSE	FALSE	FALSE	FALSE	FALSE	FALSE	FALSE	FALSE	FALSE	FALSE	FALSE	FALSE	0
Drug Action_Methotrexate Action Pathway	No Hit	FALSE	FALSE	FALSE	FALSE	FALSE	FALSE	FALSE	false	FALSE	FALSE	FALSE	FALSE	FALSE	FALSE	FALSE	FALSE	FALSE	FALSE	FALSE	FALSE	FALSE	FALSE	FALSE	FALSE	FALSE	FALSE	0
Metabolic_Nucleotide Excision Repair	No Hit	FALSE	FALSE	FALSE	FALSE	FALSE	FALSE	FALSE	false	FALSE	FALSE	FALSE	FALSE	FALSE	FALSE	FALSE	FALSE	FALSE	FALSE	FALSE	FALSE	FALSE	FALSE	FALSE	FALSE	FALSE	FALSE	0
Drug Action_Carvedilol Action Pathway	No Hit	FALSE	FALSE	FALSE	FALSE	FALSE	FALSE	FALSE	false	FALSE	FALSE	FALSE	FALSE	FALSE	FALSE	FALSE	FALSE	FALSE	FALSE	FALSE	FALSE	FALSE	FALSE	FALSE	FALSE	FALSE	FALSE	0
Disease_Biotinidase Deficiency	No Hit	FALSE	FALSE	FALSE	FALSE	FALSE	FALSE	FALSE	false	FALSE	FALSE	FALSE	FALSE	FALSE	FALSE	FALSE	FALSE	FALSE	FALSE	FALSE	FALSE	FALSE	FALSE	FALSE	FALSE	FALSE	FALSE	0
Drug Metabolism_Celecoxib Metabolism Pathway	No Hit	FALSE	FALSE	FALSE	FALSE	FALSE	FALSE	FALSE	false	FALSE	FALSE	FALSE	FALSE	FALSE	FALSE	FALSE	FALSE	FALSE	FALSE	FALSE	FALSE	FALSE	FALSE	FALSE	FALSE	FALSE	FALSE	0
Drug Action_Epinephrine Action Pathway	No Hit	FALSE	FALSE	FALSE	FALSE	FALSE	FALSE	FALSE	false	FALSE	FALSE	FALSE	FALSE	FALSE	FALSE	FALSE	FALSE	FALSE	FALSE	FALSE	FALSE	FALSE	FALSE	FALSE	FALSE	FALSE	FALSE	0
Drug Action_Trandolapril Action Pathway	No Hit	FALSE	FALSE	FALSE	FALSE	FALSE	FALSE	FALSE	false	FALSE	FALSE	FALSE	FALSE	FALSE	FALSE	FALSE	FALSE	FALSE	FALSE	FALSE	FALSE	FALSE	FALSE	FALSE	FALSE	FALSE	FALSE	0
Disease_Smith-Lemli-Opitz Syndrome (SLOS)	No Hit	FALSE	FALSE	FALSE	FALSE	FALSE	FALSE	FALSE	false	FALSE	FALSE	FALSE	FALSE	FALSE	FALSE	FALSE	FALSE	FALSE	FALSE	FALSE	FALSE	FALSE	FALSE	FALSE	FALSE	FALSE	FALSE	0
Drug Action_Risedronate Action Pathway	No Hit	FALSE	FALSE	FALSE	FALSE	FALSE	FALSE	FALSE	false	FALSE	FALSE	FALSE	FALSE	FALSE	FALSE	FALSE	FALSE	FALSE	FALSE	FALSE	FALSE	FALSE	FALSE	FALSE	FALSE	FALSE	FALSE	0
Drug Action_Lumiracoxib Action Pathway	No Hit	FALSE	FALSE	FALSE	FALSE	FALSE	FALSE	FALSE	false	FALSE	FALSE	FALSE	FALSE	FALSE	FALSE	FALSE	FALSE	FALSE	FALSE	FALSE	FALSE	FALSE	FALSE	FALSE	FALSE	FALSE	FALSE	0
Disease_3-Beta-Hydroxysteroid Dehydrogenase Deficiency	No Hit	FALSE	FALSE	FALSE	FALSE	FALSE	FALSE	FALSE	false	FALSE	FALSE	FALSE	FALSE	FALSE	FALSE	FALSE	FALSE	FALSE	FALSE	FALSE	FALSE	FALSE	FALSE	FALSE	FALSE	FALSE	FALSE	0
Drug Action_Bendroflumethiazide Action Pathway	No Hit	FALSE	FALSE	FALSE	FALSE	FALSE	FALSE	FALSE	false	FALSE	FALSE	FALSE	FALSE	FALSE	FALSE	FALSE	FALSE	FALSE	FALSE	FALSE	FALSE	FALSE	FALSE	FALSE	FALSE	FALSE	FALSE	0
Drug Action_Lisinopril Action Pathway	No Hit	FALSE	FALSE	FALSE	FALSE	FALSE	FALSE	FALSE	false	FALSE	FALSE	FALSE	FALSE	FALSE	FALSE	FALSE	FALSE	FALSE	FALSE	FALSE	FALSE	FALSE	FALSE	FALSE	FALSE	FALSE	FALSE	0
Disease_Alkaptonuria	No Hit	FALSE	FALSE	FALSE	FALSE	FALSE	FALSE	FALSE	false	FALSE	FALSE	FALSE	FALSE	FALSE	FALSE	FALSE	FALSE	FALSE	FALSE	FALSE	FALSE	FALSE	FALSE	FALSE	FALSE	FALSE	FALSE	0
Disease_Short Chain Acyl CoA Dehydrogenase Deficiency (SCAD Deficiency)	No Hit	FALSE	FALSE	FALSE	FALSE	FALSE	FALSE	FALSE	false	FALSE	FALSE	FALSE	FALSE	FALSE	FALSE	FALSE	FALSE	FALSE	FALSE	FALSE	FALSE	FALSE	FALSE	FALSE	FALSE	FALSE	FALSE	0
Disease_Long-chain-3-hydroxyacyl-coa dehydrogenase deficiency (LCHAD)	No Hit	FALSE	FALSE	FALSE	FALSE	FALSE	FALSE	FALSE	false	FALSE	FALSE	FALSE	FALSE	FALSE	FALSE	FALSE	FALSE	FALSE	FALSE	FALSE	FALSE	FALSE	FALSE	FALSE	FALSE	FALSE	FALSE	0
Disease_Fructosuria	No Hit	FALSE	FALSE	FALSE	FALSE	FALSE	FALSE	FALSE	false	FALSE	FALSE	FALSE	FALSE	FALSE	FALSE	FALSE	FALSE	FALSE	FALSE	FALSE	FALSE	FALSE	FALSE	FALSE	FALSE	FALSE	FALSE	0
Drug Action_Alprenolol Action Pathway	No Hit	FALSE	FALSE	FALSE	FALSE	FALSE	FALSE	FALSE	false	FALSE	FALSE	FALSE	FALSE	FALSE	FALSE	FALSE	FALSE	FALSE	FALSE	FALSE	FALSE	FALSE	FALSE	FALSE	FALSE	FALSE	FALSE	0
Disease_3-Methylcrotonyl Coa Carboxylase Deficiency Type I	No Hit	FALSE	FALSE	FALSE	FALSE	FALSE	FALSE	FALSE	false	FALSE	FALSE	FALSE	FALSE	FALSE	FALSE	FALSE	FALSE	FALSE	FALSE	FALSE	FALSE	FALSE	FALSE	FALSE	FALSE	FALSE	FALSE	0
Drug Action_Rosuvastatin Action Pathway	No Hit	FALSE	FALSE	FALSE	FALSE	FALSE	FALSE	FALSE	false	FALSE	FALSE	FALSE	FALSE	FALSE	FALSE	FALSE	FALSE	FALSE	FALSE	FALSE	FALSE	FALSE	FALSE	FALSE	FALSE	FALSE	FALSE	0
Drug Action_Dibucaine Action Pathway	No Hit	FALSE	FALSE	FALSE	FALSE	FALSE	FALSE	FALSE	false	FALSE	FALSE	FALSE	FALSE	FALSE	FALSE	FALSE	FALSE	FALSE	FALSE	FALSE	FALSE	FALSE	FALSE	FALSE	FALSE	FALSE	FALSE	0
Metabolic_Beta Oxidation of Very Long Chain Fatty Acids	No Hit	FALSE	FALSE	FALSE	FALSE	FALSE	FALSE	FALSE	false	FALSE	FALSE	FALSE	FALSE	FALSE	FALSE	FALSE	FALSE	FALSE	FALSE	FALSE	FALSE	FALSE	FALSE	FALSE	FALSE	FALSE	FALSE	0
Drug Action_Nisoldipine Action Pathway	No Hit	FALSE	FALSE	FALSE	FALSE	FALSE	FALSE	FALSE	false	FALSE	FALSE	FALSE	FALSE	FALSE	FALSE	FALSE	FALSE	FALSE	FALSE	FALSE	FALSE	FALSE	FALSE	FALSE	FALSE	FALSE	FALSE	0
Metabolic_Glucose-Alanine Cycle	No Hit	FALSE	FALSE	FALSE	FALSE	FALSE	FALSE	FALSE	false	FALSE	FALSE	FALSE	FALSE	FALSE	FALSE	FALSE	FALSE	FALSE	FALSE	FALSE	FALSE	FALSE	FALSE	FALSE	FALSE	FALSE	FALSE	0
Drug Action_Ropivacaine Action Pathway	No Hit	FALSE	FALSE	FALSE	FALSE	FALSE	FALSE	FALSE	false	FALSE	FALSE	FALSE	FALSE	FALSE	FALSE	FALSE	FALSE	FALSE	FALSE	FALSE	FALSE	FALSE	FALSE	FALSE	FALSE	FALSE	FALSE	0
Drug Action_Losartan Action Pathway	No Hit	FALSE	FALSE	FALSE	FALSE	FALSE	FALSE	FALSE	false	FALSE	FALSE	FALSE	FALSE	FALSE	FALSE	FALSE	FALSE	FALSE	FALSE	FALSE	FALSE	FALSE	FALSE	FALSE	FALSE	FALSE	FALSE	0
Metabolic_Spermidine and Spermine Biosynthesis	No Hit	FALSE	FALSE	FALSE	FALSE	FALSE	FALSE	FALSE	false	FALSE	FALSE	FALSE	FALSE	FALSE	FALSE	FALSE	FALSE	FALSE	FALSE	FALSE	FALSE	FALSE	FALSE	FALSE	FALSE	FALSE	FALSE	0
Drug Action_Buprenorphine Action Pathway	No Hit	FALSE	FALSE	FALSE	FALSE	FALSE	FALSE	FALSE	false	FALSE	FALSE	FALSE	FALSE	FALSE	FALSE	FALSE	FALSE	FALSE	FALSE	FALSE	FALSE	FALSE	FALSE	FALSE	FALSE	FALSE	FALSE	0
Disease_3-Hydroxy-3-Methylglutaryl-CoA Lyase Deficiency	No Hit	FALSE	FALSE	FALSE	FALSE	FALSE	FALSE	FALSE	false	FALSE	FALSE	FALSE	FALSE	FALSE	FALSE	FALSE	FALSE	FALSE	FALSE	FALSE	FALSE	FALSE	FALSE	FALSE	FALSE	FALSE	FALSE	0
Signaling_Leucine Stimulation on Insulin Signaling	No Hit	FALSE	FALSE	FALSE	FALSE	FALSE	FALSE	FALSE	false	FALSE	FALSE	FALSE	FALSE	FALSE	FALSE	FALSE	FALSE	FALSE	FALSE	FALSE	FALSE	FALSE	FALSE	FALSE	FALSE	FALSE	FALSE	0
Drug Action_Etoricoxib Action Pathway	No Hit	FALSE	FALSE	FALSE	FALSE	FALSE	FALSE	FALSE	false	FALSE	FALSE	FALSE	FALSE	FALSE	FALSE	FALSE	FALSE	FALSE	FALSE	FALSE	FALSE	FALSE	FALSE	FALSE	FALSE	FALSE	FALSE	0
Metabolic_Fatty acid Metabolism	No Hit	FALSE	FALSE	FALSE	FALSE	FALSE	FALSE	FALSE	false	FALSE	FALSE	FALSE	FALSE	FALSE	FALSE	FALSE	FALSE	FALSE	FALSE	FALSE	FALSE	FALSE	FALSE	FALSE	FALSE	FALSE	FALSE	0
Drug Action_Spironolactone Action Pathway	No Hit	FALSE	FALSE	FALSE	FALSE	FALSE	FALSE	FALSE	false	FALSE	FALSE	FALSE	FALSE	FALSE	FALSE	FALSE	FALSE	FALSE	FALSE	FALSE	FALSE	FALSE	FALSE	FALSE	FALSE	FALSE	FALSE	0
Metabolic_Plasmalogen Synthesis	No Hit	FALSE	FALSE	FALSE	FALSE	FALSE	FALSE	FALSE	false	FALSE	FALSE	FALSE	FALSE	FALSE	FALSE	FALSE	FALSE	FALSE	FALSE	FALSE	FALSE	FALSE	FALSE	FALSE	FALSE	FALSE	FALSE	0
Drug Action_Ketoprofen Action Pathway	No Hit	FALSE	FALSE	FALSE	FALSE	FALSE	FALSE	FALSE	false	FALSE	FALSE	FALSE	FALSE	FALSE	FALSE	FALSE	FALSE	FALSE	FALSE	FALSE	FALSE	FALSE	FALSE	FALSE	FALSE	FALSE	FALSE	0
Drug Action_Oxymorphone Action Pathway	No Hit	FALSE	FALSE	FALSE	FALSE	FALSE	FALSE	FALSE	false	FALSE	FALSE	FALSE	FALSE	FALSE	FALSE	FALSE	FALSE	FALSE	FALSE	FALSE	FALSE	FALSE	FALSE	FALSE	FALSE	FALSE	FALSE	0
Disease_Maple Syrup Urine Disease	No Hit	FALSE	FALSE	FALSE	FALSE	FALSE	FALSE	FALSE	false	FALSE	FALSE	FALSE	FALSE	FALSE	FALSE	FALSE	FALSE	FALSE	FALSE	FALSE	FALSE	FALSE	FALSE	FALSE	FALSE	FALSE	FALSE	0
Disease_Methylmalonic Aciduria	No Hit	FALSE	FALSE	FALSE	FALSE	FALSE	FALSE	FALSE	false	FALSE	FALSE	FALSE	FALSE	FALSE	FALSE	FALSE	FALSE	FALSE	FALSE	FALSE	FALSE	FALSE	FALSE	FALSE	FALSE	FALSE	FALSE	0
Disease_Dopamine beta-hydroxylase deficiency	No Hit	FALSE	FALSE	FALSE	FALSE	FALSE	FALSE	FALSE	false	FALSE	FALSE	FALSE	FALSE	FALSE	FALSE	FALSE	FALSE	FALSE	FALSE	FALSE	FALSE	FALSE	FALSE	FALSE	FALSE	FALSE	FALSE	0
Metabolic_Folate Metabolism	No Hit	FALSE	FALSE	FALSE	FALSE	FALSE	FALSE	FALSE	false	FALSE	FALSE	FALSE	FALSE	FALSE	FALSE	FALSE	FALSE	FALSE	FALSE	FALSE	FALSE	FALSE	FALSE	FALSE	FALSE	FALSE	FALSE	0
Drug Action_Quinethazone Action Pathway	No Hit	FALSE	FALSE	FALSE	FALSE	FALSE	FALSE	FALSE	false	FALSE	FALSE	FALSE	FALSE	FALSE	FALSE	FALSE	FALSE	FALSE	FALSE	FALSE	FALSE	FALSE	FALSE	FALSE	FALSE	FALSE	FALSE	0
Disease_Gamma-Glutamyltransferase Deficiency	No Hit	FALSE	FALSE	FALSE	FALSE	FALSE	FALSE	FALSE	false	FALSE	FALSE	FALSE	FALSE	FALSE	FALSE	FALSE	FALSE	FALSE	FALSE	FALSE	FALSE	FALSE	FALSE	FALSE	FALSE	FALSE	FALSE	0
Metabolic_Lactose Synthesis	No Hit	FALSE	FALSE	FALSE	FALSE	FALSE	FALSE	FALSE	false	FALSE	FALSE	FALSE	FALSE	FALSE	FALSE	FALSE	FALSE	FALSE	FALSE	FALSE	FALSE	FALSE	FALSE	FALSE	FALSE	FALSE	FALSE	0
Drug Metabolism_Imipramine Metabolism Pathway	No Hit	FALSE	FALSE	FALSE	FALSE	FALSE	FALSE	FALSE	false	FALSE	FALSE	FALSE	FALSE	FALSE	FALSE	FALSE	FALSE	FALSE	FALSE	FALSE	FALSE	FALSE	FALSE	FALSE	FALSE	FALSE	FALSE	0
Physiological_Kidney Function	No Hit	FALSE	FALSE	FALSE	FALSE	FALSE	FALSE	FALSE	false	FALSE	FALSE	FALSE	FALSE	FALSE	FALSE	FALSE	FALSE	FALSE	FALSE	FALSE	FALSE	FALSE	FALSE	FALSE	FALSE	FALSE	FALSE	0
Drug Action_Salicylic Acid Action Pathway	No Hit	FALSE	FALSE	FALSE	FALSE	FALSE	FALSE	FALSE	false	FALSE	FALSE	FALSE	FALSE	FALSE	FALSE	FALSE	FALSE	FALSE	FALSE	FALSE	FALSE	FALSE	FALSE	FALSE	FALSE	FALSE	FALSE	0
Drug Action_Cocaine Action Pathway	No Hit	FALSE	FALSE	FALSE	FALSE	FALSE	FALSE	FALSE	false	FALSE	FALSE	FALSE	FALSE	FALSE	FALSE	FALSE	FALSE	FALSE	FALSE	FALSE	FALSE	FALSE	FALSE	FALSE	FALSE	FALSE	FALSE	0
Disease_Glycogenosis, Type VII. Tarui disease	No Hit	FALSE	FALSE	FALSE	FALSE	FALSE	FALSE	FALSE	false	FALSE	FALSE	FALSE	FALSE	FALSE	FALSE	FALSE	FALSE	FALSE	FALSE	FALSE	FALSE	FALSE	FALSE	FALSE	FALSE	FALSE	FALSE	0
Disease_Glycogen Storage Disease Type 1A (GSD1A) or Von Gierke Disease	No Hit	FALSE	FALSE	FALSE	FALSE	FALSE	FALSE	FALSE	false	FALSE	FALSE	FALSE	FALSE	FALSE	FALSE	FALSE	FALSE	FALSE	FALSE	FALSE	FALSE	FALSE	FALSE	FALSE	FALSE	FALSE	FALSE	0
Drug Action_Ketobemidone Action Pathway	No Hit	FALSE	FALSE	FALSE	FALSE	FALSE	FALSE	FALSE	false	FALSE	FALSE	FALSE	FALSE	FALSE	FALSE	FALSE	FALSE	FALSE	FALSE	FALSE	FALSE	FALSE	FALSE	FALSE	FALSE	FALSE	FALSE	0
Drug Action_Valdecoxib Action Pathway	No Hit	FALSE	FALSE	FALSE	FALSE	FALSE	FALSE	FALSE	false	FALSE	FALSE	FALSE	FALSE	FALSE	FALSE	FALSE	FALSE	FALSE	FALSE	FALSE	FALSE	FALSE	FALSE	FALSE	FALSE	FALSE	FALSE	0
Drug Action_Cerivastatin Action Pathway	No Hit	FALSE	FALSE	FALSE	FALSE	FALSE	FALSE	FALSE	false	FALSE	FALSE	FALSE	FALSE	FALSE	FALSE	FALSE	FALSE	FALSE	FALSE	FALSE	FALSE	FALSE	FALSE	FALSE	FALSE	FALSE	FALSE	0
Drug Metabolism_Ifosfamide Metabolism Pathway	No Hit	FALSE	FALSE	FALSE	FALSE	FALSE	FALSE	FALSE	false	FALSE	FALSE	FALSE	FALSE	FALSE	FALSE	FALSE	FALSE	FALSE	FALSE	FALSE	FALSE	FALSE	FALSE	FALSE	FALSE	FALSE	FALSE	0
Drug Action_Gemcitabine Action Pathway	No Hit	FALSE	FALSE	FALSE	FALSE	FALSE	FALSE	FALSE	false	FALSE	FALSE	FALSE	FALSE	FALSE	FALSE	FALSE	FALSE	FALSE	FALSE	FALSE	FALSE	FALSE	FALSE	FALSE	FALSE	FALSE	FALSE	0
Drug Metabolism_Moexipril Metabolism Pathway	No Hit	FALSE	FALSE	FALSE	FALSE	FALSE	FALSE	FALSE	false	FALSE	FALSE	FALSE	FALSE	FALSE	FALSE	FALSE	FALSE	FALSE	FALSE	FALSE	FALSE	FALSE	FALSE	FALSE	FALSE	FALSE	FALSE	0
Drug Action_Irinotecan Action Pathway	No Hit	FALSE	FALSE	FALSE	FALSE	FALSE	FALSE	FALSE	false	FALSE	FALSE	FALSE	FALSE	FALSE	FALSE	FALSE	FALSE	FALSE	FALSE	FALSE	FALSE	FALSE	FALSE	FALSE	FALSE	FALSE	FALSE	0
Disease_Congenital disorder of glycosylation CDG-IId	No Hit	FALSE	FALSE	FALSE	FALSE	FALSE	FALSE	FALSE	false	FALSE	FALSE	FALSE	FALSE	FALSE	FALSE	FALSE	FALSE	FALSE	FALSE	FALSE	FALSE	FALSE	FALSE	FALSE	FALSE	FALSE	FALSE	0
Drug Action_Salsalate Action Pathway	No Hit	FALSE	FALSE	FALSE	FALSE	FALSE	FALSE	FALSE	false	FALSE	FALSE	FALSE	FALSE	FALSE	FALSE	FALSE	FALSE	FALSE	FALSE	FALSE	FALSE	FALSE	FALSE	FALSE	FALSE	FALSE	FALSE	0
Drug Action_Teniposide Action Pathway	No Hit	FALSE	FALSE	FALSE	FALSE	FALSE	FALSE	FALSE	false	FALSE	FALSE	FALSE	FALSE	FALSE	FALSE	FALSE	FALSE	FALSE	FALSE	FALSE	FALSE	FALSE	FALSE	FALSE	FALSE	FALSE	FALSE	0
Drug Action_Ramipril Action Pathway	No Hit	FALSE	FALSE	FALSE	FALSE	FALSE	FALSE	FALSE	false	FALSE	FALSE	FALSE	FALSE	FALSE	FALSE	FALSE	FALSE	FALSE	FALSE	FALSE	FALSE	FALSE	FALSE	FALSE	FALSE	FALSE	FALSE	0
Drug Action_Pindolol Action Pathway	No Hit	FALSE	FALSE	FALSE	FALSE	FALSE	FALSE	FALSE	false	FALSE	FALSE	FALSE	FALSE	FALSE	FALSE	FALSE	FALSE	FALSE	FALSE	FALSE	FALSE	FALSE	FALSE	FALSE	FALSE	FALSE	FALSE	0
Drug Action_Celecoxib Action Pathway	No Hit	FALSE	FALSE	FALSE	FALSE	FALSE	FALSE	FALSE	false	FALSE	FALSE	FALSE	FALSE	FALSE	FALSE	FALSE	FALSE	FALSE	FALSE	FALSE	FALSE	FALSE	FALSE	FALSE	FALSE	FALSE	FALSE	0
Disease_Pyruvate Dehydrogenase Complex Deficiency	No Hit	FALSE	FALSE	FALSE	FALSE	FALSE	FALSE	FALSE	false	FALSE	FALSE	FALSE	FALSE	FALSE	FALSE	FALSE	FALSE	FALSE	FALSE	FALSE	FALSE	FALSE	FALSE	FALSE	FALSE	FALSE	FALSE	0
Drug Action_Nimodipine Action Pathway	No Hit	FALSE	FALSE	FALSE	FALSE	FALSE	FALSE	FALSE	false	FALSE	FALSE	FALSE	FALSE	FALSE	FALSE	FALSE	FALSE	FALSE	FALSE	FALSE	FALSE	FALSE	FALSE	FALSE	FALSE	FALSE	FALSE	0
Disease_Hartnup Disorder	No Hit	FALSE	FALSE	FALSE	FALSE	FALSE	FALSE	FALSE	false	FALSE	FALSE	FALSE	FALSE	FALSE	FALSE	FALSE	FALSE	FALSE	FALSE	FALSE	FALSE	FALSE	FALSE	FALSE	FALSE	FALSE	FALSE	0
Disease_Iminoglycinuria	No Hit	FALSE	FALSE	FALSE	FALSE	FALSE	FALSE	FALSE	false	FALSE	FALSE	FALSE	FALSE	FALSE	FALSE	FALSE	FALSE	FALSE	FALSE	FALSE	FALSE	FALSE	FALSE	FALSE	FALSE	FALSE	FALSE	0
Drug Action_Torsemide Action Pathway	No Hit	FALSE	FALSE	FALSE	FALSE	FALSE	FALSE	FALSE	false	FALSE	FALSE	FALSE	FALSE	FALSE	FALSE	FALSE	FALSE	FALSE	FALSE	FALSE	FALSE	FALSE	FALSE	FALSE	FALSE	FALSE	FALSE	0
Drug Action_Nalbuphine Action Pathway	No Hit	FALSE	FALSE	FALSE	FALSE	FALSE	FALSE	FALSE	false	FALSE	FALSE	FALSE	FALSE	FALSE	FALSE	FALSE	FALSE	FALSE	FALSE	FALSE	FALSE	FALSE	FALSE	FALSE	FALSE	FALSE	FALSE	0
Drug Metabolism_Fluorouracil Metabolism Pathway	No Hit	FALSE	FALSE	FALSE	FALSE	FALSE	FALSE	FALSE	false	FALSE	FALSE	FALSE	FALSE	FALSE	FALSE	FALSE	FALSE	FALSE	FALSE	FALSE	FALSE	FALSE	FALSE	FALSE	FALSE	FALSE	FALSE	0
Drug Action_Chloroprocaine Action Pathway	No Hit	FALSE	FALSE	FALSE	FALSE	FALSE	FALSE	FALSE	false	FALSE	FALSE	FALSE	FALSE	FALSE	FALSE	FALSE	FALSE	FALSE	FALSE	FALSE	FALSE	FALSE	FALSE	FALSE	FALSE	FALSE	FALSE	0
Drug Action_Prilocaine Action Pathway	No Hit	FALSE	FALSE	FALSE	FALSE	FALSE	FALSE	FALSE	false	FALSE	FALSE	FALSE	FALSE	FALSE	FALSE	FALSE	FALSE	FALSE	FALSE	FALSE	FALSE	FALSE	FALSE	FALSE	FALSE	FALSE	FALSE	0
Drug Action_Metoprolol Action Pathway	No Hit	FALSE	FALSE	FALSE	FALSE	FALSE	FALSE	FALSE	false	FALSE	FALSE	FALSE	FALSE	FALSE	FALSE	FALSE	FALSE	FALSE	FALSE	FALSE	FALSE	FALSE	FALSE	FALSE	FALSE	FALSE	FALSE	0
Disease_Propionic Acidemia	No Hit	FALSE	FALSE	FALSE	FALSE	FALSE	FALSE	FALSE	false	FALSE	FALSE	FALSE	FALSE	FALSE	FALSE	FALSE	FALSE	FALSE	FALSE	FALSE	FALSE	FALSE	FALSE	FALSE	FALSE	FALSE	FALSE	0
Drug Action_Indapamide Action Pathway	No Hit	FALSE	FALSE	FALSE	FALSE	FALSE	FALSE	FALSE	false	FALSE	FALSE	FALSE	FALSE	FALSE	FALSE	FALSE	FALSE	FALSE	FALSE	FALSE	FALSE	FALSE	FALSE	FALSE	FALSE	FALSE	FALSE	0
Drug Action_Eplerenone Action Pathway	No Hit	FALSE	FALSE	FALSE	FALSE	FALSE	FALSE	FALSE	false	FALSE	FALSE	FALSE	FALSE	FALSE	FALSE	FALSE	FALSE	FALSE	FALSE	FALSE	FALSE	FALSE	FALSE	FALSE	FALSE	FALSE	FALSE	0
Drug Action_Methadone Action Pathway	No Hit	FALSE	FALSE	FALSE	FALSE	FALSE	FALSE	FALSE	false	FALSE	FALSE	FALSE	FALSE	FALSE	FALSE	FALSE	FALSE	FALSE	FALSE	FALSE	FALSE	FALSE	FALSE	FALSE	FALSE	FALSE	FALSE	0
Drug Metabolism_Omeprazole Metabolism Pathway	No Hit	FALSE	FALSE	FALSE	FALSE	FALSE	FALSE	FALSE	false	FALSE	FALSE	FALSE	FALSE	FALSE	FALSE	FALSE	FALSE	FALSE	FALSE	FALSE	FALSE	FALSE	FALSE	FALSE	FALSE	FALSE	FALSE	0
Metabolic_Degradation of Superoxides	No Hit	FALSE	FALSE	FALSE	FALSE	FALSE	FALSE	FALSE	false	FALSE	FALSE	FALSE	FALSE	FALSE	FALSE	FALSE	FALSE	FALSE	FALSE	FALSE	FALSE	FALSE	FALSE	FALSE	FALSE	FALSE	FALSE	0
Drug Action_Levobupivacaine Action Pathway	No Hit	FALSE	FALSE	FALSE	FALSE	FALSE	FALSE	FALSE	false	FALSE	FALSE	FALSE	FALSE	FALSE	FALSE	FALSE	FALSE	FALSE	FALSE	FALSE	FALSE	FALSE	FALSE	FALSE	FALSE	FALSE	FALSE	0
Drug Action_Tenofovir Action Pathway	No Hit	FALSE	FALSE	FALSE	FALSE	FALSE	FALSE	FALSE	false	FALSE	FALSE	FALSE	FALSE	FALSE	FALSE	FALSE	FALSE	FALSE	FALSE	FALSE	FALSE	FALSE	FALSE	FALSE	FALSE	FALSE	FALSE	0
Drug Action_Thioguanine Action Pathway	No Hit	FALSE	FALSE	FALSE	FALSE	FALSE	FALSE	FALSE	false	FALSE	FALSE	FALSE	FALSE	FALSE	FALSE	FALSE	FALSE	FALSE	FALSE	FALSE	FALSE	FALSE	FALSE	FALSE	FALSE	FALSE	FALSE	0
Disease_Glycerol Kinase Deficiency	No Hit	FALSE	FALSE	FALSE	FALSE	FALSE	FALSE	FALSE	false	FALSE	FALSE	FALSE	FALSE	FALSE	FALSE	FALSE	FALSE	FALSE	FALSE	FALSE	FALSE	FALSE	FALSE	FALSE	FALSE	FALSE	FALSE	0
Drug Action_Gliclazide Action Pathway	No Hit	FALSE	FALSE	FALSE	FALSE	FALSE	FALSE	FALSE	false	FALSE	FALSE	FALSE	FALSE	FALSE	FALSE	FALSE	FALSE	FALSE	FALSE	FALSE	FALSE	FALSE	FALSE	FALSE	FALSE	FALSE	FALSE	0

## Sheet: ALL_GeneMetabolite
PathwayName	fisherPvalue	OverRepresentationFlag	GeneList	NumHit	NumInPathway	NumDiff	NumBackground	CopyWebLinkToWebBrowserForVisualization
Metabolic_Phenylacetate Metabolism	0.0180398	YES	HMDB00209[Phenylacetic acid],HMDB00045[Adenosine monophosphate],HMDB00641[L-Glutamine],HMDB06344[Alpha-N-Phenylacetyl-L-glutamine]	4	1	263	756	http://smpdb.ca/view/SMP00126?highlight[compounds][]=PW_C000135&highlight[compounds][]=PW_C000032&highlight[compounds][]=PW_C000500&highlight[compounds][]=PW_C002728
Disease_2-aminoadipic 2-oxoadipic aciduria	0.0212426	YES	HMDB00182[L-Lysine],HMDB01248[FAD],AASS,ALDH7A1,AADAT,PIPOX,GCDH,DHTKD1,DLST	9	8	258	749	http://smpdb.ca/view/SMP00719?highlight[compounds][]=PW_C000118&highlight[compounds][]=PW_C000964&highlight[proteins][]=Q9UDR5&highlight[proteins][]=P49419&highlight[proteins][]=Q8N5Z0&highlight[proteins][]=Q9P0Z9&highlight[proteins][]=Q92947&highlight[proteins][]=Q96HY7&highlight[proteins][]=P36957
Disease_Glutaric Aciduria Type I	0.0212426	YES	HMDB00182[L-Lysine],HMDB01248[FAD],AASS,ALDH7A1,AADAT,PIPOX,GCDH,DHTKD1,DLST	9	8	258	749	http://smpdb.ca/view/SMP00186?highlight[compounds][]=PW_C000118&highlight[compounds][]=PW_C000964&highlight[proteins][]=Q9UDR5&highlight[proteins][]=P49419&highlight[proteins][]=Q8N5Z0&highlight[proteins][]=Q9P0Z9&highlight[proteins][]=Q92947&highlight[proteins][]=Q96HY7&highlight[proteins][]=P36957
Disease_Pyridoxine dependency with seizures	0.0212426	YES	HMDB00182[L-Lysine],HMDB01248[FAD],AASS,ALDH7A1,AADAT,PIPOX,GCDH,DHTKD1,DLST	9	8	258	749	http://smpdb.ca/view/SMP00571?highlight[compounds][]=PW_C000118&highlight[compounds][]=PW_C000964&highlight[proteins][]=Q9UDR5&highlight[proteins][]=P49419&highlight[proteins][]=Q8N5Z0&highlight[proteins][]=Q9P0Z9&highlight[proteins][]=Q92947&highlight[proteins][]=Q96HY7&highlight[proteins][]=P36957
Disease_Hyperlysinemia I, Familial	0.0212426	YES	HMDB00182[L-Lysine],HMDB01248[FAD],AASS,ALDH7A1,AADAT,PIPOX,GCDH,DHTKD1,DLST	9	8	258	749	http://smpdb.ca/view/SMP00527?highlight[compounds][]=PW_C000118&highlight[compounds][]=PW_C000964&highlight[proteins][]=Q9UDR5&highlight[proteins][]=P49419&highlight[proteins][]=Q8N5Z0&highlight[proteins][]=Q9P0Z9&highlight[proteins][]=Q92947&highlight[proteins][]=Q96HY7&highlight[proteins][]=P36957
Disease_Saccharopinuria/Hyperlysinemia II	0.0212426	YES	HMDB00182[L-Lysine],HMDB01248[FAD],AASS,ALDH7A1,AADAT,PIPOX,GCDH,DHTKD1,DLST	9	8	258	749	http://smpdb.ca/view/SMP00239?highlight[compounds][]=PW_C000118&highlight[compounds][]=PW_C000964&highlight[proteins][]=Q9UDR5&highlight[proteins][]=P49419&highlight[proteins][]=Q8N5Z0&highlight[proteins][]=Q9P0Z9&highlight[proteins][]=Q92947&highlight[proteins][]=Q96HY7&highlight[proteins][]=P36957
Metabolic_Lysine Degradation	0.0212426	YES	HMDB00182[L-Lysine],HMDB01248[FAD],AASS,ALDH7A1,AADAT,PIPOX,GCDH,DHTKD1,DLST	9	8	258	749	http://smpdb.ca/view/SMP00037?highlight[compounds][]=PW_C000118&highlight[compounds][]=PW_C000964&highlight[proteins][]=Q9UDR5&highlight[proteins][]=P49419&highlight[proteins][]=Q8N5Z0&highlight[proteins][]=Q9P0Z9&highlight[proteins][]=Q92947&highlight[proteins][]=Q96HY7&highlight[proteins][]=P36957
Disease_Hyperlysinemia II or Saccharopinuria	0.0212426	YES	HMDB00182[L-Lysine],HMDB01248[FAD],AASS,ALDH7A1,AADAT,PIPOX,GCDH,DHTKD1,DLST	9	8	258	749	http://smpdb.ca/view/SMP00528?highlight[compounds][]=PW_C000118&highlight[compounds][]=PW_C000964&highlight[proteins][]=Q9UDR5&highlight[proteins][]=P49419&highlight[proteins][]=Q8N5Z0&highlight[proteins][]=Q9P0Z9&highlight[proteins][]=Q92947&highlight[proteins][]=Q96HY7&highlight[proteins][]=P36957
Disease_GABA-Transaminase Deficiency	0.0273712	YES	HMDB00194[Anserine],HMDB00479[3-Methylhistidine],HMDB00033[Carnosine],HMDB00300[Uracil],HMDB01248[FAD],HMDB00210[Pantothenic acid],DPYS,DPYD,ALDH6A1,ALDH2,AOC3	11	12	256	745	http://smpdb.ca/view/SMP00351?highlight[compounds][]=PW_C000126&highlight[compounds][]=PW_C000364&highlight[compounds][]=PW_C000023&highlight[compounds][]=PW_C000204&highlight[compounds][]=PW_C000964&highlight[compounds][]=PW_C000136&highlight[proteins][]=Q14117&highlight[proteins][]=Q12882&highlight[proteins][]=Q02252&highlight[proteins][]=P05091&highlight[proteins][]=Q16853
Disease_Ureidopropionase deficiency	0.0273712	YES	HMDB00194[Anserine],HMDB00479[3-Methylhistidine],HMDB00033[Carnosine],HMDB00300[Uracil],HMDB01248[FAD],HMDB00210[Pantothenic acid],DPYS,DPYD,ALDH6A1,ALDH2,AOC3	11	12	256	745	http://smpdb.ca/view/SMP00492?highlight[compounds][]=PW_C000126&highlight[compounds][]=PW_C000364&highlight[compounds][]=PW_C000023&highlight[compounds][]=PW_C000204&highlight[compounds][]=PW_C000964&highlight[compounds][]=PW_C000136&highlight[proteins][]=Q14117&highlight[proteins][]=Q12882&highlight[proteins][]=Q02252&highlight[proteins][]=P05091&highlight[proteins][]=Q16853
Metabolic_Beta-Alanine Metabolism	0.0273712	YES	HMDB00194[Anserine],HMDB00479[3-Methylhistidine],HMDB00033[Carnosine],HMDB00300[Uracil],HMDB01248[FAD],HMDB00210[Pantothenic acid],DPYS,DPYD,ALDH6A1,ALDH2,AOC3	11	12	256	745	http://smpdb.ca/view/SMP00007?highlight[compounds][]=PW_C000126&highlight[compounds][]=PW_C000364&highlight[compounds][]=PW_C000023&highlight[compounds][]=PW_C000204&highlight[compounds][]=PW_C000964&highlight[compounds][]=PW_C000136&highlight[proteins][]=Q14117&highlight[proteins][]=Q12882&highlight[proteins][]=Q02252&highlight[proteins][]=P05091&highlight[proteins][]=Q16853
Disease_Carnosinuria, carnosinemia	0.0273712	YES	HMDB00194[Anserine],HMDB00479[3-Methylhistidine],HMDB00033[Carnosine],HMDB00300[Uracil],HMDB01248[FAD],HMDB00210[Pantothenic acid],DPYS,DPYD,ALDH6A1,ALDH2,AOC3	11	12	256	745	http://smpdb.ca/view/SMP00493?highlight[compounds][]=PW_C000126&highlight[compounds][]=PW_C000364&highlight[compounds][]=PW_C000023&highlight[compounds][]=PW_C000204&highlight[compounds][]=PW_C000964&highlight[compounds][]=PW_C000136&highlight[proteins][]=Q14117&highlight[proteins][]=Q12882&highlight[proteins][]=Q02252&highlight[proteins][]=P05091&highlight[proteins][]=Q16853
Metabolic_Phospholipid Biosynthesis	0.0381525	YES	HMDB01248[FAD],HMDB00097[Choline],HMDB01565[Phosphorylcholine],HMDB00114[Glycerylphosphorylethanolamine],HMDB00149[Ethanolamine],CDS1,GPD2,CHAT,PLA2G2D,PLA2G4B,PCYT1A,DGKA,PTDSS2,GPAM	14	18	253	739	http://smpdb.ca/view/SMP00025?highlight[compounds][]=PW_C000964&highlight[compounds][]=PW_C000065&highlight[compounds][]=PW_C001202&highlight[compounds][]=PW_C000072&highlight[compounds][]=PW_C000096&highlight[proteins][]=Q92903&highlight[proteins][]=P43304&highlight[proteins][]=P28329&highlight[proteins][]=Q9UNK4&highlight[proteins][]=P0C869&highlight[proteins][]=P49585&highlight[proteins][]=P23…
Disease_Glycogenosis, Type VI. Hers disease	0.041035	YES	HMDB00660[D-Fructose],HMDB00127[D-Glucuronic acid],PGM2L1,UGP2,GYS2,MGAM,AGL,GUSB	8	8	259	749	http://smpdb.ca/view/SMP00555?highlight[compounds][]=PW_C000517&highlight[compounds][]=PW_C000082&highlight[proteins][]=Q6PCE3&highlight[proteins][]=Q16851&highlight[proteins][]=P54840&highlight[proteins][]=O43451&highlight[proteins][]=P35573&highlight[proteins][]=P08236
Disease_Sucrase-isomaltase deficiency	0.041035	YES	HMDB00660[D-Fructose],HMDB00127[D-Glucuronic acid],PGM2L1,UGP2,GYS2,MGAM,AGL,GUSB	8	8	259	749	http://smpdb.ca/view/SMP00557?highlight[compounds][]=PW_C000517&highlight[compounds][]=PW_C000082&highlight[proteins][]=Q6PCE3&highlight[proteins][]=Q16851&highlight[proteins][]=P54840&highlight[proteins][]=O43451&highlight[proteins][]=P35573&highlight[proteins][]=P08236
Disease_Glycogenosis, Type IV. Amylopectinosis, Anderson disease	0.041035	YES	HMDB00660[D-Fructose],HMDB00127[D-Glucuronic acid],PGM2L1,UGP2,GYS2,MGAM,AGL,GUSB	8	8	259	749	http://smpdb.ca/view/SMP00554?highlight[compounds][]=PW_C000517&highlight[compounds][]=PW_C000082&highlight[proteins][]=Q6PCE3&highlight[proteins][]=Q16851&highlight[proteins][]=P54840&highlight[proteins][]=O43451&highlight[proteins][]=P35573&highlight[proteins][]=P08236
Disease_Glycogen synthetase deficiency	0.041035	YES	HMDB00660[D-Fructose],HMDB00127[D-Glucuronic acid],PGM2L1,UGP2,GYS2,MGAM,AGL,GUSB	8	8	259	749	http://smpdb.ca/view/SMP00552?highlight[compounds][]=PW_C000517&highlight[compounds][]=PW_C000082&highlight[proteins][]=Q6PCE3&highlight[proteins][]=Q16851&highlight[proteins][]=P54840&highlight[proteins][]=O43451&highlight[proteins][]=P35573&highlight[proteins][]=P08236
Metabolic_Starch and Sucrose Metabolism	0.041035	YES	HMDB00660[D-Fructose],HMDB00127[D-Glucuronic acid],PGM2L1,UGP2,GYS2,MGAM,AGL,GUSB	8	8	259	749	http://smpdb.ca/view/SMP00058?highlight[compounds][]=PW_C000517&highlight[compounds][]=PW_C000082&highlight[proteins][]=Q6PCE3&highlight[proteins][]=Q16851&highlight[proteins][]=P54840&highlight[proteins][]=O43451&highlight[proteins][]=P35573&highlight[proteins][]=P08236
Disease_Mucopolysaccharidosis VI. Sly syndrome	0.041035	YES	HMDB00660[D-Fructose],HMDB00127[D-Glucuronic acid],PGM2L1,UGP2,GYS2,MGAM,AGL,GUSB	8	8	259	749	http://smpdb.ca/view/SMP00556?highlight[compounds][]=PW_C000517&highlight[compounds][]=PW_C000082&highlight[proteins][]=Q6PCE3&highlight[proteins][]=Q16851&highlight[proteins][]=P54840&highlight[proteins][]=O43451&highlight[proteins][]=P35573&highlight[proteins][]=P08236
Disease_Glycogenosis, Type III. Cori disease, Debrancher glycogenosis	0.041035	YES	HMDB00660[D-Fructose],HMDB00127[D-Glucuronic acid],PGM2L1,UGP2,GYS2,MGAM,AGL,GUSB	8	8	259	749	http://smpdb.ca/view/SMP00553?highlight[compounds][]=PW_C000517&highlight[compounds][]=PW_C000082&highlight[proteins][]=Q6PCE3&highlight[proteins][]=Q16851&highlight[proteins][]=P54840&highlight[proteins][]=O43451&highlight[proteins][]=P35573&highlight[proteins][]=P08236
Drug Action_Erlotinib Action Pathway	0.0566822	YES	EGFR,ABCB1,ABCG2	3	1	264	756	http://smpdb.ca/view/SMP00472?highlight[proteins][]=Q504U8&highlight[proteins][]=P00533&highlight[proteins][]=P08183&highlight[proteins][]=Q9UNQ0
Drug Action_Bevacizumab Action Pathway	0.0677981	YES	VEGFA,FLT1	2	0	265	757	http://smpdb.ca/view/SMP00420?highlight[proteins][]=P15692&highlight[proteins][]=P17948
Metabolic_Histidine Metabolism	0.0692596	YES	HMDB00033[Carnosine],HMDB00479[3-Methylhistidine],HMDB00939[S-Adenosylhomocysteine],HMDB01248[FAD],HMDB02024[Imidazoleacetic acid],HMDB00301[Urocanic acid],HMDB00045[Adenosine monophosphate],PRMT3,HDC,ALDH2,HAL	11	15	256	742	http://smpdb.ca/view/SMP00044?highlight[compounds][]=PW_C000023&highlight[compounds][]=PW_C000364&highlight[compounds][]=PW_C000749&highlight[compounds][]=PW_C000964&highlight[compounds][]=PW_C001357&highlight[compounds][]=PW_C000205&highlight[compounds][]=PW_C000032&highlight[proteins][]=O60678&highlight[proteins][]=P19113&highlight[proteins][]=P05091&highlight[proteins][]=P42357
Metabolic_Aspartate Metabolism	0.0692596	YES	HMDB00641[L-Glutamine],HMDB00045[Adenosine monophosphate],HMDB00168[L-Asparagine],HMDB00904[Citrulline],HMDB01248[FAD],HMDB00812[N-Acetyl-L-aspartic acid],NARS,ASS1,ASPA,CAD,ASRGL1	11	15	256	742	http://smpdb.ca/view/SMP00067?highlight[compounds][]=PW_C000500&highlight[compounds][]=PW_C000032&highlight[compounds][]=PW_C000110&highlight[compounds][]=PW_C000723&highlight[compounds][]=PW_C000964&highlight[compounds][]=PW_C000649&highlight[proteins][]=O43776&highlight[proteins][]=P00966&highlight[proteins][]=P45381&highlight[proteins][]=P27708&highlight[proteins][]=Q7L266
Disease_Histidinemia	0.0692596	YES	HMDB00033[Carnosine],HMDB00479[3-Methylhistidine],HMDB00939[S-Adenosylhomocysteine],HMDB01248[FAD],HMDB02024[Imidazoleacetic acid],HMDB00301[Urocanic acid],HMDB00045[Adenosine monophosphate],PRMT3,HDC,ALDH2,HAL	11	15	256	742	http://smpdb.ca/view/SMP00191?highlight[compounds][]=PW_C000023&highlight[compounds][]=PW_C000364&highlight[compounds][]=PW_C000749&highlight[compounds][]=PW_C000964&highlight[compounds][]=PW_C001357&highlight[compounds][]=PW_C000205&highlight[compounds][]=PW_C000032&highlight[proteins][]=O60678&highlight[proteins][]=P19113&highlight[proteins][]=P05091&highlight[proteins][]=P42357
Disease_Hypoacetylaspartia	0.0692596	YES	HMDB00641[L-Glutamine],HMDB00045[Adenosine monophosphate],HMDB00168[L-Asparagine],HMDB00904[Citrulline],HMDB01248[FAD],HMDB00812[N-Acetyl-L-aspartic acid],NARS,ASS1,ASPA,CAD,ASRGL1	11	15	256	742	http://smpdb.ca/view/SMP00192?highlight[compounds][]=PW_C000500&highlight[compounds][]=PW_C000032&highlight[compounds][]=PW_C000110&highlight[compounds][]=PW_C000723&highlight[compounds][]=PW_C000964&highlight[compounds][]=PW_C000649&highlight[proteins][]=O43776&highlight[proteins][]=P00966&highlight[proteins][]=P45381&highlight[proteins][]=P27708&highlight[proteins][]=Q7L266
Disease_Canavan Disease	0.0692596	YES	HMDB00641[L-Glutamine],HMDB00045[Adenosine monophosphate],HMDB00168[L-Asparagine],HMDB00904[Citrulline],HMDB01248[FAD],HMDB00812[N-Acetyl-L-aspartic acid],NARS,ASS1,ASPA,CAD,ASRGL1	11	15	256	742	http://smpdb.ca/view/SMP00175?highlight[compounds][]=PW_C000500&highlight[compounds][]=PW_C000032&highlight[compounds][]=PW_C000110&highlight[compounds][]=PW_C000723&highlight[compounds][]=PW_C000964&highlight[compounds][]=PW_C000649&highlight[proteins][]=O43776&highlight[proteins][]=P00966&highlight[proteins][]=P45381&highlight[proteins][]=P27708&highlight[proteins][]=Q7L266
Metabolic_Ammonia Recycling	0.0976804	YES	HMDB00187[L-Serine],HMDB00168[L-Asparagine],HMDB00641[L-Glutamine],HMDB00045[Adenosine monophosphate],HMDB00301[Urocanic acid],HMDB01248[FAD],ASRGL1,HAL,GLS2,GLDC	10	14	257	743	http://smpdb.ca/view/SMP00009?highlight[compounds][]=PW_C000120&highlight[compounds][]=PW_C000110&highlight[compounds][]=PW_C000500&highlight[compounds][]=PW_C000032&highlight[compounds][]=PW_C000205&highlight[compounds][]=PW_C000964&highlight[proteins][]=Q7L266&highlight[proteins][]=P42357&highlight[proteins][]=Q9UI32&highlight[proteins][]=P23378
Drug Metabolism_Citalopram Metabolism Pathway	0.114646	YES	HMDB01248[FAD],SLC6A4,MAOB	3	2	264	755	http://smpdb.ca/view/SMP00627?highlight[compounds][]=PW_C000964&highlight[proteins][]=P31645&highlight[proteins][]=P27338
Disease_4-Hydroxybutyric Aciduria/Succinic Semialdehyde Dehydrogenase Deficiency	0.133127	YES	HMDB00641[L-Glutamine],HMDB00045[Adenosine monophosphate],HMDB00161[L-Alanine],HMDB03337[Oxidized glutathione],HMDB01248[FAD],GLS2,GFPT1,GNPNAT1,NAGK,CAD,ALDH4A1,GCLM,GSR,QARS	14	24	253	733	http://smpdb.ca/view/SMP00243?highlight[compounds][]=PW_C000500&highlight[compounds][]=PW_C000032&highlight[compounds][]=PW_C000105&highlight[compounds][]=PW_C001847&highlight[compounds][]=PW_C000964&highlight[proteins][]=Q9UI32&highlight[proteins][]=Q06210&highlight[proteins][]=Q96EK6&highlight[proteins][]=Q9UJ70&highlight[proteins][]=P27708&highlight[proteins][]=P30038&highlight[proteins][]=P48…
Disease_Succinic semialdehyde dehydrogenase deficiency	0.133127	YES	HMDB00641[L-Glutamine],HMDB00045[Adenosine monophosphate],HMDB00161[L-Alanine],HMDB03337[Oxidized glutathione],HMDB01248[FAD],GLS2,GFPT1,GNPNAT1,NAGK,CAD,ALDH4A1,GCLM,GSR,QARS	14	24	253	733	http://smpdb.ca/view/SMP00567?highlight[compounds][]=PW_C000500&highlight[compounds][]=PW_C000032&highlight[compounds][]=PW_C000105&highlight[compounds][]=PW_C001847&highlight[compounds][]=PW_C000964&highlight[proteins][]=Q9UI32&highlight[proteins][]=Q06210&highlight[proteins][]=Q96EK6&highlight[proteins][]=Q9UJ70&highlight[proteins][]=P27708&highlight[proteins][]=P30038&highlight[proteins][]=P48…
Metabolic_Glutamate Metabolism	0.133127	YES	HMDB00641[L-Glutamine],HMDB00045[Adenosine monophosphate],HMDB00161[L-Alanine],HMDB03337[Oxidized glutathione],HMDB01248[FAD],GLS2,GFPT1,GNPNAT1,NAGK,CAD,ALDH4A1,GCLM,GSR,QARS	14	24	253	733	http://smpdb.ca/view/SMP00072?highlight[compounds][]=PW_C000500&highlight[compounds][]=PW_C000032&highlight[compounds][]=PW_C000105&highlight[compounds][]=PW_C001847&highlight[compounds][]=PW_C000964&highlight[proteins][]=Q9UI32&highlight[proteins][]=Q06210&highlight[proteins][]=Q96EK6&highlight[proteins][]=Q9UJ70&highlight[proteins][]=P27708&highlight[proteins][]=P30038&highlight[proteins][]=P48…
Disease_Hyperinsulinism-Hyperammonemia Syndrome	0.133127	YES	HMDB00641[L-Glutamine],HMDB00045[Adenosine monophosphate],HMDB00161[L-Alanine],HMDB03337[Oxidized glutathione],HMDB01248[FAD],GLS2,GFPT1,GNPNAT1,NAGK,CAD,ALDH4A1,GCLM,GSR,QARS	14	24	253	733	http://smpdb.ca/view/SMP00339?highlight[compounds][]=PW_C000500&highlight[compounds][]=PW_C000032&highlight[compounds][]=PW_C000105&highlight[compounds][]=PW_C001847&highlight[compounds][]=PW_C000964&highlight[proteins][]=Q9UI32&highlight[proteins][]=Q06210&highlight[proteins][]=Q96EK6&highlight[proteins][]=Q9UJ70&highlight[proteins][]=P27708&highlight[proteins][]=P30038&highlight[proteins][]=P48…
Disease_Homocarnosinosis	0.133127	YES	HMDB00641[L-Glutamine],HMDB00045[Adenosine monophosphate],HMDB00161[L-Alanine],HMDB03337[Oxidized glutathione],HMDB01248[FAD],GLS2,GFPT1,GNPNAT1,NAGK,CAD,ALDH4A1,GCLM,GSR,QARS	14	24	253	733	http://smpdb.ca/view/SMP00385?highlight[compounds][]=PW_C000500&highlight[compounds][]=PW_C000032&highlight[compounds][]=PW_C000105&highlight[compounds][]=PW_C001847&highlight[compounds][]=PW_C000964&highlight[proteins][]=Q9UI32&highlight[proteins][]=Q06210&highlight[proteins][]=Q96EK6&highlight[proteins][]=Q9UJ70&highlight[proteins][]=P27708&highlight[proteins][]=P30038&highlight[proteins][]=P48…
Disease_2-Hydroxyglutric Aciduria (D And L Form)	0.133127	YES	HMDB00641[L-Glutamine],HMDB00045[Adenosine monophosphate],HMDB00161[L-Alanine],HMDB03337[Oxidized glutathione],HMDB01248[FAD],GLS2,GFPT1,GNPNAT1,NAGK,CAD,ALDH4A1,GCLM,GSR,QARS	14	24	253	733	http://smpdb.ca/view/SMP00136?highlight[compounds][]=PW_C000500&highlight[compounds][]=PW_C000032&highlight[compounds][]=PW_C000105&highlight[compounds][]=PW_C001847&highlight[compounds][]=PW_C000964&highlight[proteins][]=Q9UI32&highlight[proteins][]=Q06210&highlight[proteins][]=Q96EK6&highlight[proteins][]=Q9UJ70&highlight[proteins][]=P27708&highlight[proteins][]=P30038&highlight[proteins][]=P48…
Metabolic_Propanoate Metabolism	0.138055	YES	HMDB00883[L-Valine],HMDB01248[FAD],HMDB00045[Adenosine monophosphate],MUT,MLYCD,ACACA,ALDH6A1,ACSS3,PCCA	9	13	258	744	http://smpdb.ca/view/SMP00016?highlight[compounds][]=PW_C000704&highlight[compounds][]=PW_C000964&highlight[compounds][]=PW_C000032&highlight[proteins][]=P22033&highlight[proteins][]=O95822&highlight[proteins][]=Q13085&highlight[proteins][]=Q02252&highlight[proteins][]=Q9H6R3&highlight[proteins][]=P05165
Disease_Methylmalonic Aciduria Due to Cobalamin-Related Disorders	0.138055	YES	HMDB00883[L-Valine],HMDB01248[FAD],HMDB00045[Adenosine monophosphate],MUT,MLYCD,ACACA,ALDH6A1,ACSS3,PCCA	9	13	258	744	http://smpdb.ca/view/SMP00201?highlight[compounds][]=PW_C000704&highlight[compounds][]=PW_C000964&highlight[compounds][]=PW_C000032&highlight[proteins][]=P22033&highlight[proteins][]=O95822&highlight[proteins][]=Q13085&highlight[proteins][]=Q02252&highlight[proteins][]=Q9H6R3&highlight[proteins][]=P05165
Disease_Malonyl-coa decarboxylase deficiency	0.138055	YES	HMDB00883[L-Valine],HMDB01248[FAD],HMDB00045[Adenosine monophosphate],MUT,MLYCD,ACACA,ALDH6A1,ACSS3,PCCA	9	13	258	744	http://smpdb.ca/view/SMP00502?highlight[compounds][]=PW_C000704&highlight[compounds][]=PW_C000964&highlight[compounds][]=PW_C000032&highlight[proteins][]=P22033&highlight[proteins][]=O95822&highlight[proteins][]=Q13085&highlight[proteins][]=Q02252&highlight[proteins][]=Q9H6R3&highlight[proteins][]=P05165
Disease_Malonic Aciduria	0.138055	YES	HMDB00883[L-Valine],HMDB01248[FAD],HMDB00045[Adenosine monophosphate],MUT,MLYCD,ACACA,ALDH6A1,ACSS3,PCCA	9	13	258	744	http://smpdb.ca/view/SMP00198?highlight[compounds][]=PW_C000704&highlight[compounds][]=PW_C000964&highlight[compounds][]=PW_C000032&highlight[proteins][]=P22033&highlight[proteins][]=O95822&highlight[proteins][]=Q13085&highlight[proteins][]=Q02252&highlight[proteins][]=Q9H6R3&highlight[proteins][]=P05165
Metabolic_Lactose Synthesis	0.138256	YES	HMDB00122[D-Glucose],UGP2,NME2,GALT,SLC2A1	5	5	262	752	http://smpdb.ca/view/SMP00444?highlight[compounds][]=PW_C000077&highlight[proteins][]=Q16851&highlight[proteins][]=P07902&highlight[proteins][]=P11166
Disease_GLUT-1 deficiency syndrome	0.138256	YES	HMDB00122[D-Glucose],UGP2,NME2,GALT,SLC2A1	5	5	262	752	http://smpdb.ca/view/SMP00580?highlight[compounds][]=PW_C000077&highlight[proteins][]=Q16851&highlight[proteins][]=P07902&highlight[proteins][]=P11166
Disease_Congenital disorder of glycosylation CDG-IId	0.138256	YES	HMDB00122[D-Glucose],UGP2,NME2,GALT,SLC2A1	5	5	262	752	http://smpdb.ca/view/SMP00579?highlight[compounds][]=PW_C000077&highlight[proteins][]=Q16851&highlight[proteins][]=P07902&highlight[proteins][]=P11166
Disease_Porphyria Variegata (PV)	0.146211	YES	HMDB01248[FAD],UROS,UROD,CPOX,FECH,COX15,GUSB	7	9	260	748	http://smpdb.ca/view/SMP00346?highlight[compounds][]=PW_C000964&highlight[proteins][]=P10746&highlight[proteins][]=P06132&highlight[proteins][]=P36551&highlight[proteins][]=P22830&highlight[proteins][]=Q7KZN9&highlight[proteins][]=P08236
Disease_Congenital Erythropoietic Porphyria (CEP) or Gunther Disease	0.146211	YES	HMDB01248[FAD],UROS,UROD,CPOX,FECH,COX15,GUSB	7	9	260	748	http://smpdb.ca/view/SMP00345?highlight[compounds][]=PW_C000964&highlight[proteins][]=P10746&highlight[proteins][]=P06132&highlight[proteins][]=P36551&highlight[proteins][]=P22830&highlight[proteins][]=Q7KZN9&highlight[proteins][]=P08236
Metabolic_Porphyrin Metabolism	0.146211	YES	HMDB01248[FAD],UROS,UROD,CPOX,FECH,COX15,GUSB	7	9	260	748	http://smpdb.ca/view/SMP00024?highlight[compounds][]=PW_C000964&highlight[proteins][]=P10746&highlight[proteins][]=P06132&highlight[proteins][]=P36551&highlight[proteins][]=P22830&highlight[proteins][]=Q7KZN9&highlight[proteins][]=P08236
Disease_Hereditary Coproporphyria (HCP)	0.146211	YES	HMDB01248[FAD],UROS,UROD,CPOX,FECH,COX15,GUSB	7	9	260	748	http://smpdb.ca/view/SMP00342?highlight[compounds][]=PW_C000964&highlight[proteins][]=P10746&highlight[proteins][]=P06132&highlight[proteins][]=P36551&highlight[proteins][]=P22830&highlight[proteins][]=Q7KZN9&highlight[proteins][]=P08236
Disease_Acute Intermittent Porphyria	0.146211	YES	HMDB01248[FAD],UROS,UROD,CPOX,FECH,COX15,GUSB	7	9	260	748	http://smpdb.ca/view/SMP00344?highlight[compounds][]=PW_C000964&highlight[proteins][]=P10746&highlight[proteins][]=P06132&highlight[proteins][]=P36551&highlight[proteins][]=P22830&highlight[proteins][]=Q7KZN9&highlight[proteins][]=P08236
Disease_Hyperglycinemia, non-ketotic	0.152957	YES	HMDB01248[FAD],HMDB00187[L-Serine],HMDB00161[L-Alanine],HMDB00939[S-Adenosylhomocysteine],HMDB00064[Creatine],HMDB00139[Glyceric acid],HMDB00045[Adenosine monophosphate],ALDH2,GCAT,GLDC,GAMT,PSAT1,SARS,SHMT1,SRR	15	27	252	730	http://smpdb.ca/view/SMP00485?highlight[compounds][]=PW_C000964&highlight[compounds][]=PW_C000120&highlight[compounds][]=PW_C000105&highlight[compounds][]=PW_C000749&highlight[compounds][]=PW_C000046&highlight[compounds][]=PW_C000090&highlight[compounds][]=PW_C000032&highlight[proteins][]=P05091&highlight[proteins][]=O75600&highlight[proteins][]=P23378&highlight[proteins][]=Q14353&highlight[prote…
Disease_Dimethylglycine Dehydrogenase Deficiency	0.152957	YES	HMDB01248[FAD],HMDB00187[L-Serine],HMDB00161[L-Alanine],HMDB00939[S-Adenosylhomocysteine],HMDB00064[Creatine],HMDB00139[Glyceric acid],HMDB00045[Adenosine monophosphate],ALDH2,GCAT,GLDC,GAMT,PSAT1,SARS,SHMT1,SRR	15	27	252	730	http://smpdb.ca/view/SMP00484?highlight[compounds][]=PW_C000964&highlight[compounds][]=PW_C000120&highlight[compounds][]=PW_C000105&highlight[compounds][]=PW_C000749&highlight[compounds][]=PW_C000046&highlight[compounds][]=PW_C000090&highlight[compounds][]=PW_C000032&highlight[proteins][]=P05091&highlight[proteins][]=O75600&highlight[proteins][]=P23378&highlight[proteins][]=Q14353&highlight[prote…
Disease_Non Ketotic Hyperglycinemia	0.152957	YES	HMDB01248[FAD],HMDB00187[L-Serine],HMDB00161[L-Alanine],HMDB00939[S-Adenosylhomocysteine],HMDB00064[Creatine],HMDB00139[Glyceric acid],HMDB00045[Adenosine monophosphate],ALDH2,GCAT,GLDC,GAMT,PSAT1,SARS,SHMT1,SRR	15	27	252	730	http://smpdb.ca/view/SMP00223?highlight[compounds][]=PW_C000964&highlight[compounds][]=PW_C000120&highlight[compounds][]=PW_C000105&highlight[compounds][]=PW_C000749&highlight[compounds][]=PW_C000046&highlight[compounds][]=PW_C000090&highlight[compounds][]=PW_C000032&highlight[proteins][]=P05091&highlight[proteins][]=O75600&highlight[proteins][]=P23378&highlight[proteins][]=Q14353&highlight[prote…
Disease_Sarcosinemia	0.152957	YES	HMDB01248[FAD],HMDB00187[L-Serine],HMDB00161[L-Alanine],HMDB00939[S-Adenosylhomocysteine],HMDB00064[Creatine],HMDB00139[Glyceric acid],HMDB00045[Adenosine monophosphate],ALDH2,GCAT,GLDC,GAMT,PSAT1,SARS,SHMT1,SRR	15	27	252	730	http://smpdb.ca/view/SMP00244?highlight[compounds][]=PW_C000964&highlight[compounds][]=PW_C000120&highlight[compounds][]=PW_C000105&highlight[compounds][]=PW_C000749&highlight[compounds][]=PW_C000046&highlight[compounds][]=PW_C000090&highlight[compounds][]=PW_C000032&highlight[proteins][]=P05091&highlight[proteins][]=O75600&highlight[proteins][]=P23378&highlight[proteins][]=Q14353&highlight[prote…
Disease_3-Phosphoglycerate dehydrogenase deficiency	0.152957	YES	HMDB01248[FAD],HMDB00187[L-Serine],HMDB00161[L-Alanine],HMDB00939[S-Adenosylhomocysteine],HMDB00064[Creatine],HMDB00139[Glyceric acid],HMDB00045[Adenosine monophosphate],ALDH2,GCAT,GLDC,GAMT,PSAT1,SARS,SHMT1,SRR	15	27	252	730	http://smpdb.ca/view/SMP00721?highlight[compounds][]=PW_C000964&highlight[compounds][]=PW_C000120&highlight[compounds][]=PW_C000105&highlight[compounds][]=PW_C000749&highlight[compounds][]=PW_C000046&highlight[compounds][]=PW_C000090&highlight[compounds][]=PW_C000032&highlight[proteins][]=P05091&highlight[proteins][]=O75600&highlight[proteins][]=P23378&highlight[proteins][]=Q14353&highlight[prote…
Disease_Dimethylglycine Dehydrogenase Deficiency	0.152957	YES	HMDB01248[FAD],HMDB00187[L-Serine],HMDB00161[L-Alanine],HMDB00939[S-Adenosylhomocysteine],HMDB00064[Creatine],HMDB00139[Glyceric acid],HMDB00045[Adenosine monophosphate],ALDH2,GCAT,GLDC,GAMT,PSAT1,SARS,SHMT1,SRR	15	27	252	730	http://smpdb.ca/view/SMP00242?highlight[compounds][]=PW_C000964&highlight[compounds][]=PW_C000120&highlight[compounds][]=PW_C000105&highlight[compounds][]=PW_C000749&highlight[compounds][]=PW_C000046&highlight[compounds][]=PW_C000090&highlight[compounds][]=PW_C000032&highlight[proteins][]=P05091&highlight[proteins][]=O75600&highlight[proteins][]=P23378&highlight[proteins][]=Q14353&highlight[prote…
Metabolic_Glycine and Serine Metabolism	0.152957	YES	HMDB01248[FAD],HMDB00187[L-Serine],HMDB00161[L-Alanine],HMDB00939[S-Adenosylhomocysteine],HMDB00064[Creatine],HMDB00139[Glyceric acid],HMDB00045[Adenosine monophosphate],ALDH2,GCAT,GLDC,GAMT,PSAT1,SARS,SHMT1,SRR	15	27	252	730	http://smpdb.ca/view/SMP00004?highlight[compounds][]=PW_C000964&highlight[compounds][]=PW_C000120&highlight[compounds][]=PW_C000105&highlight[compounds][]=PW_C000749&highlight[compounds][]=PW_C000046&highlight[compounds][]=PW_C000090&highlight[compounds][]=PW_C000032&highlight[proteins][]=P05091&highlight[proteins][]=O75600&highlight[proteins][]=P23378&highlight[proteins][]=Q14353&highlight[prote…
Disease_Dihydropyrimidine Dehydrogenase Deficiency (DHPD)	0.152957	YES	HMDB01248[FAD],HMDB00187[L-Serine],HMDB00161[L-Alanine],HMDB00939[S-Adenosylhomocysteine],HMDB00064[Creatine],HMDB00139[Glyceric acid],HMDB00045[Adenosine monophosphate],ALDH2,GCAT,GLDC,GAMT,PSAT1,SARS,SHMT1,SRR	15	27	252	730	http://smpdb.ca/view/SMP00179?highlight[compounds][]=PW_C000964&highlight[compounds][]=PW_C000120&highlight[compounds][]=PW_C000105&highlight[compounds][]=PW_C000749&highlight[compounds][]=PW_C000046&highlight[compounds][]=PW_C000090&highlight[compounds][]=PW_C000032&highlight[proteins][]=P05091&highlight[proteins][]=O75600&highlight[proteins][]=P23378&highlight[proteins][]=Q14353&highlight[prote…
Metabolic_Nicotinate and Nicotinamide Metabolism	0.154194	YES	HMDB01406[Niacinamide],HMDB00699[1-Methylnicotinamide],HMDB00939[S-Adenosylhomocysteine],HMDB01248[FAD],HMDB00045[Adenosine monophosphate],HMDB00641[L-Glutamine],PNP,NUDT12,QPRT	9	14	258	743	http://smpdb.ca/view/SMP00048?highlight[compounds][]=PW_C001086&highlight[compounds][]=PW_C000551&highlight[compounds][]=PW_C000749&highlight[compounds][]=PW_C000964&highlight[compounds][]=PW_C000032&highlight[compounds][]=PW_C000500&highlight[proteins][]=P00491&highlight[proteins][]=Q9BQG2&highlight[proteins][]=Q15274
Drug Action_Gentamicin Action Pathway	0.166778	YES	HMDB00045[Adenosine monophosphate],HMDB00161[L-Alanine],HMDB00883[L-Valine],HMDB00168[L-Asparagine],HMDB00167[L-Threonine]	5	6	262	751	http://smpdb.ca/view/SMP00254?highlight[compounds][]=PW_C000032&highlight[compounds][]=PW_C000105&highlight[compounds][]=PW_C000704&highlight[compounds][]=PW_C000110&highlight[compounds][]=PW_C000109
Drug Action_Tobramycin Action Pathway	0.166778	YES	HMDB00045[Adenosine monophosphate],HMDB00161[L-Alanine],HMDB00883[L-Valine],HMDB00168[L-Asparagine],HMDB00167[L-Threonine]	5	6	262	751	http://smpdb.ca/view/SMP00711?highlight[compounds][]=PW_C000032&highlight[compounds][]=PW_C000105&highlight[compounds][]=PW_C000704&highlight[compounds][]=PW_C000110&highlight[compounds][]=PW_C000109
Drug Action_Doxycycline Action Pathway	0.166778	YES	HMDB00045[Adenosine monophosphate],HMDB00161[L-Alanine],HMDB00883[L-Valine],HMDB00168[L-Asparagine],HMDB00167[L-Threonine]	5	6	262	751	http://smpdb.ca/view/SMP00291?highlight[compounds][]=PW_C000032&highlight[compounds][]=PW_C000105&highlight[compounds][]=PW_C000704&highlight[compounds][]=PW_C000110&highlight[compounds][]=PW_C000109
Drug Action_Neomycin Action Pathway	0.166778	YES	HMDB00045[Adenosine monophosphate],HMDB00161[L-Alanine],HMDB00883[L-Valine],HMDB00168[L-Asparagine],HMDB00167[L-Threonine]	5	6	262	751	http://smpdb.ca/view/SMP00256?highlight[compounds][]=PW_C000032&highlight[compounds][]=PW_C000105&highlight[compounds][]=PW_C000704&highlight[compounds][]=PW_C000110&highlight[compounds][]=PW_C000109
Drug Action_Roxithromycin Action Pathway	0.166778	YES	HMDB00045[Adenosine monophosphate],HMDB00161[L-Alanine],HMDB00883[L-Valine],HMDB00168[L-Asparagine],HMDB00167[L-Threonine]	5	6	262	751	http://smpdb.ca/view/SMP00251?highlight[compounds][]=PW_C000032&highlight[compounds][]=PW_C000105&highlight[compounds][]=PW_C000704&highlight[compounds][]=PW_C000110&highlight[compounds][]=PW_C000109
Drug Action_Josamycin Action Pathway	0.166778	YES	HMDB00045[Adenosine monophosphate],HMDB00161[L-Alanine],HMDB00883[L-Valine],HMDB00168[L-Asparagine],HMDB00167[L-Threonine]	5	6	262	751	http://smpdb.ca/view/SMP00731?highlight[compounds][]=PW_C000032&highlight[compounds][]=PW_C000105&highlight[compounds][]=PW_C000704&highlight[compounds][]=PW_C000110&highlight[compounds][]=PW_C000109
Drug Action_Kanamycin Action Pathway	0.166778	YES	HMDB00045[Adenosine monophosphate],HMDB00161[L-Alanine],HMDB00883[L-Valine],HMDB00168[L-Asparagine],HMDB00167[L-Threonine]	5	6	262	751	http://smpdb.ca/view/SMP00255?highlight[compounds][]=PW_C000032&highlight[compounds][]=PW_C000105&highlight[compounds][]=PW_C000704&highlight[compounds][]=PW_C000110&highlight[compounds][]=PW_C000109
Drug Action_Lincomycin Action Pathway	0.166778	YES	HMDB00045[Adenosine monophosphate],HMDB00161[L-Alanine],HMDB00883[L-Valine],HMDB00168[L-Asparagine],HMDB00167[L-Threonine]	5	6	262	751	http://smpdb.ca/view/SMP00728?highlight[compounds][]=PW_C000032&highlight[compounds][]=PW_C000105&highlight[compounds][]=PW_C000704&highlight[compounds][]=PW_C000110&highlight[compounds][]=PW_C000109
Drug Action_Amikacin Action Pathway	0.166778	YES	HMDB00045[Adenosine monophosphate],HMDB00161[L-Alanine],HMDB00883[L-Valine],HMDB00168[L-Asparagine],HMDB00167[L-Threonine]	5	6	262	751	http://smpdb.ca/view/SMP00253?highlight[compounds][]=PW_C000032&highlight[compounds][]=PW_C000105&highlight[compounds][]=PW_C000704&highlight[compounds][]=PW_C000110&highlight[compounds][]=PW_C000109
Metabolic_Riboflavin Metabolism	0.166778	YES	HMDB01248[FAD],HMDB00045[Adenosine monophosphate],HMDB00244[Riboflavin],FLAD1,ACP1	5	6	262	751	http://smpdb.ca/view/SMP00070?highlight[compounds][]=PW_C000964&highlight[compounds][]=PW_C000032&highlight[compounds][]=PW_C000165&highlight[proteins][]=Q8NFF5&highlight[proteins][]=P24666
Drug Action_Tigecycline Action Pathway	0.166778	YES	HMDB00045[Adenosine monophosphate],HMDB00161[L-Alanine],HMDB00883[L-Valine],HMDB00168[L-Asparagine],HMDB00167[L-Threonine]	5	6	262	751	http://smpdb.ca/view/SMP00712?highlight[compounds][]=PW_C000032&highlight[compounds][]=PW_C000105&highlight[compounds][]=PW_C000704&highlight[compounds][]=PW_C000110&highlight[compounds][]=PW_C000109
Drug Action_Arbekacin Action Pathway	0.166778	YES	HMDB00045[Adenosine monophosphate],HMDB00161[L-Alanine],HMDB00883[L-Valine],HMDB00168[L-Asparagine],HMDB00167[L-Threonine]	5	6	262	751	http://smpdb.ca/view/SMP00713?highlight[compounds][]=PW_C000032&highlight[compounds][]=PW_C000105&highlight[compounds][]=PW_C000704&highlight[compounds][]=PW_C000110&highlight[compounds][]=PW_C000109
Drug Action_Methacycline Action Pathway	0.166778	YES	HMDB00045[Adenosine monophosphate],HMDB00161[L-Alanine],HMDB00883[L-Valine],HMDB00168[L-Asparagine],HMDB00167[L-Threonine]	5	6	262	751	http://smpdb.ca/view/SMP00727?highlight[compounds][]=PW_C000032&highlight[compounds][]=PW_C000105&highlight[compounds][]=PW_C000704&highlight[compounds][]=PW_C000110&highlight[compounds][]=PW_C000109
Drug Action_Demeclocycline Action Pathway	0.166778	YES	HMDB00045[Adenosine monophosphate],HMDB00161[L-Alanine],HMDB00883[L-Valine],HMDB00168[L-Asparagine],HMDB00167[L-Threonine]	5	6	262	751	http://smpdb.ca/view/SMP00290?highlight[compounds][]=PW_C000032&highlight[compounds][]=PW_C000105&highlight[compounds][]=PW_C000704&highlight[compounds][]=PW_C000110&highlight[compounds][]=PW_C000109
Drug Action_Netilmicin Action Pathway	0.166778	YES	HMDB00045[Adenosine monophosphate],HMDB00161[L-Alanine],HMDB00883[L-Valine],HMDB00168[L-Asparagine],HMDB00167[L-Threonine]	5	6	262	751	http://smpdb.ca/view/SMP00257?highlight[compounds][]=PW_C000032&highlight[compounds][]=PW_C000105&highlight[compounds][]=PW_C000704&highlight[compounds][]=PW_C000110&highlight[compounds][]=PW_C000109
Drug Action_Streptomycin Action Pathway	0.166778	YES	HMDB00045[Adenosine monophosphate],HMDB00161[L-Alanine],HMDB00883[L-Valine],HMDB00168[L-Asparagine],HMDB00167[L-Threonine]	5	6	262	751	http://smpdb.ca/view/SMP00259?highlight[compounds][]=PW_C000032&highlight[compounds][]=PW_C000105&highlight[compounds][]=PW_C000704&highlight[compounds][]=PW_C000110&highlight[compounds][]=PW_C000109
Drug Action_Troleandomycin Action Pathway	0.166778	YES	HMDB00045[Adenosine monophosphate],HMDB00161[L-Alanine],HMDB00883[L-Valine],HMDB00168[L-Asparagine],HMDB00167[L-Threonine]	5	6	262	751	http://smpdb.ca/view/SMP00730?highlight[compounds][]=PW_C000032&highlight[compounds][]=PW_C000105&highlight[compounds][]=PW_C000704&highlight[compounds][]=PW_C000110&highlight[compounds][]=PW_C000109
Drug Action_Oxytetracycline Action Pathway	0.166778	YES	HMDB00045[Adenosine monophosphate],HMDB00161[L-Alanine],HMDB00883[L-Valine],HMDB00168[L-Asparagine],HMDB00167[L-Threonine]	5	6	262	751	http://smpdb.ca/view/SMP00293?highlight[compounds][]=PW_C000032&highlight[compounds][]=PW_C000105&highlight[compounds][]=PW_C000704&highlight[compounds][]=PW_C000110&highlight[compounds][]=PW_C000109
Drug Action_Lymecycline Action Pathway	0.166778	YES	HMDB00045[Adenosine monophosphate],HMDB00161[L-Alanine],HMDB00883[L-Valine],HMDB00168[L-Asparagine],HMDB00167[L-Threonine]	5	6	262	751	http://smpdb.ca/view/SMP00295?highlight[compounds][]=PW_C000032&highlight[compounds][]=PW_C000105&highlight[compounds][]=PW_C000704&highlight[compounds][]=PW_C000110&highlight[compounds][]=PW_C000109
Drug Action_Rolitetracycline Action Pathway	0.166778	YES	HMDB00045[Adenosine monophosphate],HMDB00161[L-Alanine],HMDB00883[L-Valine],HMDB00168[L-Asparagine],HMDB00167[L-Threonine]	5	6	262	751	http://smpdb.ca/view/SMP00726?highlight[compounds][]=PW_C000032&highlight[compounds][]=PW_C000105&highlight[compounds][]=PW_C000704&highlight[compounds][]=PW_C000110&highlight[compounds][]=PW_C000109
Drug Action_Chloramphenicol Action Pathway	0.166778	YES	HMDB00045[Adenosine monophosphate],HMDB00161[L-Alanine],HMDB00883[L-Valine],HMDB00168[L-Asparagine],HMDB00167[L-Threonine]	5	6	262	751	http://smpdb.ca/view/SMP00729?highlight[compounds][]=PW_C000032&highlight[compounds][]=PW_C000105&highlight[compounds][]=PW_C000704&highlight[compounds][]=PW_C000110&highlight[compounds][]=PW_C000109
Drug Action_Minocycline Action Pathway	0.166778	YES	HMDB00045[Adenosine monophosphate],HMDB00161[L-Alanine],HMDB00883[L-Valine],HMDB00168[L-Asparagine],HMDB00167[L-Threonine]	5	6	262	751	http://smpdb.ca/view/SMP00292?highlight[compounds][]=PW_C000032&highlight[compounds][]=PW_C000105&highlight[compounds][]=PW_C000704&highlight[compounds][]=PW_C000110&highlight[compounds][]=PW_C000109
Drug Action_Clarithromycin Action Pathway	0.166778	YES	HMDB00045[Adenosine monophosphate],HMDB00161[L-Alanine],HMDB00883[L-Valine],HMDB00168[L-Asparagine],HMDB00167[L-Threonine]	5	6	262	751	http://smpdb.ca/view/SMP00248?highlight[compounds][]=PW_C000032&highlight[compounds][]=PW_C000105&highlight[compounds][]=PW_C000704&highlight[compounds][]=PW_C000110&highlight[compounds][]=PW_C000109
Drug Action_Clomocycline Action Pathway	0.166778	YES	HMDB00045[Adenosine monophosphate],HMDB00161[L-Alanine],HMDB00883[L-Valine],HMDB00168[L-Asparagine],HMDB00167[L-Threonine]	5	6	262	751	http://smpdb.ca/view/SMP00262?highlight[compounds][]=PW_C000032&highlight[compounds][]=PW_C000105&highlight[compounds][]=PW_C000704&highlight[compounds][]=PW_C000110&highlight[compounds][]=PW_C000109
Drug Action_Spectinomycin Action Pathway	0.166778	YES	HMDB00045[Adenosine monophosphate],HMDB00161[L-Alanine],HMDB00883[L-Valine],HMDB00168[L-Asparagine],HMDB00167[L-Threonine]	5	6	262	751	http://smpdb.ca/view/SMP00258?highlight[compounds][]=PW_C000032&highlight[compounds][]=PW_C000105&highlight[compounds][]=PW_C000704&highlight[compounds][]=PW_C000110&highlight[compounds][]=PW_C000109
Drug Action_Telithromycin Action Pathway	0.166778	YES	HMDB00045[Adenosine monophosphate],HMDB00161[L-Alanine],HMDB00883[L-Valine],HMDB00168[L-Asparagine],HMDB00167[L-Threonine]	5	6	262	751	http://smpdb.ca/view/SMP00252?highlight[compounds][]=PW_C000032&highlight[compounds][]=PW_C000105&highlight[compounds][]=PW_C000704&highlight[compounds][]=PW_C000110&highlight[compounds][]=PW_C000109
Drug Action_Azithromycin Action Pathway	0.166778	YES	HMDB00045[Adenosine monophosphate],HMDB00161[L-Alanine],HMDB00883[L-Valine],HMDB00168[L-Asparagine],HMDB00167[L-Threonine]	5	6	262	751	http://smpdb.ca/view/SMP00247?highlight[compounds][]=PW_C000032&highlight[compounds][]=PW_C000105&highlight[compounds][]=PW_C000704&highlight[compounds][]=PW_C000110&highlight[compounds][]=PW_C000109
Drug Action_Tetracycline Action Pathway	0.166778	YES	HMDB00045[Adenosine monophosphate],HMDB00161[L-Alanine],HMDB00883[L-Valine],HMDB00168[L-Asparagine],HMDB00167[L-Threonine]	5	6	262	751	http://smpdb.ca/view/SMP00294?highlight[compounds][]=PW_C000032&highlight[compounds][]=PW_C000105&highlight[compounds][]=PW_C000704&highlight[compounds][]=PW_C000110&highlight[compounds][]=PW_C000109
Drug Action_Erythromycin Action Pathway	0.166778	YES	HMDB00045[Adenosine monophosphate],HMDB00161[L-Alanine],HMDB00883[L-Valine],HMDB00168[L-Asparagine],HMDB00167[L-Threonine]	5	6	262	751	http://smpdb.ca/view/SMP00250?highlight[compounds][]=PW_C000032&highlight[compounds][]=PW_C000105&highlight[compounds][]=PW_C000704&highlight[compounds][]=PW_C000110&highlight[compounds][]=PW_C000109
Drug Action_Clindamycin Action Pathway	0.166778	YES	HMDB00045[Adenosine monophosphate],HMDB00161[L-Alanine],HMDB00883[L-Valine],HMDB00168[L-Asparagine],HMDB00167[L-Threonine]	5	6	262	751	http://smpdb.ca/view/SMP00249?highlight[compounds][]=PW_C000032&highlight[compounds][]=PW_C000105&highlight[compounds][]=PW_C000704&highlight[compounds][]=PW_C000110&highlight[compounds][]=PW_C000109
Drug Action_Paromomycin Action Pathway	0.166778	YES	HMDB00045[Adenosine monophosphate],HMDB00161[L-Alanine],HMDB00883[L-Valine],HMDB00168[L-Asparagine],HMDB00167[L-Threonine]	5	6	262	751	http://smpdb.ca/view/SMP00714?highlight[compounds][]=PW_C000032&highlight[compounds][]=PW_C000105&highlight[compounds][]=PW_C000704&highlight[compounds][]=PW_C000110&highlight[compounds][]=PW_C000109
Metabolic_Methylhistidine Metabolism	0.168235	YES	HMDB00939[S-Adenosylhomocysteine],HMDB00479[3-Methylhistidine]	2	1	265	756	http://smpdb.ca/view/SMP00715?highlight[compounds][]=PW_C000749&highlight[compounds][]=PW_C000364
Drug Metabolism_Adefovir Dipivoxil Metabolism Pathway	0.168235	YES	AK2,NME2	2	1	265	756	http://smpdb.ca/view/SMP00629?highlight[proteins][]=P54819
Drug Metabolism_Tenofovir Metabolism Pathway	0.168235	YES	AK2,NME2	2	1	265	756	http://smpdb.ca/view/SMP00630?highlight[proteins][]=P54819
Drug Metabolism_Venlafaxine Metabolism Pathway	0.168235	YES	ABCB1,SLC6A4	2	1	265	756	http://smpdb.ca/view/SMP00636?highlight[proteins][]=P08183&highlight[proteins][]=P31645
Metabolic_Carnitine Synthesis	0.214976	YES	HMDB00182[L-Lysine],HMDB01325[N6,N6,N6-Trimethyl-L-lysine],HMDB00939[S-Adenosylhomocysteine],HMDB01161[4-Trimethylammoniobutanoic acid],HMDB00062[L-Carnitine],SHMT1	6	8	261	749	http://smpdb.ca/view/SMP00465?highlight[compounds][]=PW_C000118&highlight[compounds][]=PW_C001022&highlight[compounds][]=PW_C000749&highlight[compounds][]=PW_C000899&highlight[compounds][]=PW_C000044&highlight[proteins][]=P34896
Metabolic_Taurine and Hypotaurine Metabolism	0.2167	YES	HMDB00965[Hypotaurine],CDO1,ADO,CSAD	4	4	263	753	http://smpdb.ca/view/SMP00021?highlight[compounds][]=PW_C000771&highlight[proteins][]=Q16878&highlight[proteins][]=Q96SZ5&highlight[proteins][]=Q9Y600
Drug Metabolism_Fosinopril Metabolism Pathway	0.260742	YES	ACE	1	0	266	757	http://smpdb.ca/view/SMP00594?highlight[proteins][]=P12821
Drug Action_Nevirapine Action Pathway	0.260742	YES	HMDB00045[Adenosine monophosphate]	1	0	266	757	http://smpdb.ca/view/SMP00743?highlight[compounds][]=PW_C000032
Drug Action_Cetuximab Action Pathway	0.260742	YES	EGFR	1	0	266	757	http://smpdb.ca/view/SMP00474?highlight[proteins][]=Q504U8&highlight[proteins][]=P00533
Drug Action_Didanosine Action Pathway	0.260742	YES	HMDB00045[Adenosine monophosphate]	1	0	266	757	http://smpdb.ca/view/SMP00739?highlight[compounds][]=PW_C000032
Drug Action_Emtricitabine Action Pathway	0.260742	YES	HMDB00045[Adenosine monophosphate]	1	0	266	757	http://smpdb.ca/view/SMP00741?highlight[compounds][]=PW_C000032
Drug Metabolism_Cilazapril Metabolism Pathway	0.260742	YES	ACE	1	0	266	757	http://smpdb.ca/view/SMP00592?highlight[proteins][]=P12821
Drug Metabolism_Benazepril Metabolism Pathway	0.260742	YES	ACE	1	0	266	757	http://smpdb.ca/view/SMP00591?highlight[proteins][]=P12821
Drug Action_Trastuzumab Action Pathway	0.260742	YES	EGFR	1	0	266	757	http://smpdb.ca/view/SMP00476?highlight[proteins][]=Q504U8&highlight[proteins][]=P00533
Drug Action_Tirofiban Action Pathway	0.260742	YES	ITGA2B	1	0	266	757	http://smpdb.ca/view/SMP00267?highlight[proteins][]=P08514
Drug Action_Efavirenz Action Pathway	0.260742	YES	HMDB00045[Adenosine monophosphate]	1	0	266	757	http://smpdb.ca/view/SMP00740?highlight[compounds][]=PW_C000032
Drug Action_Delavirdine Action Pathway	0.260742	YES	HMDB00045[Adenosine monophosphate]	1	0	266	757	http://smpdb.ca/view/SMP00738?highlight[compounds][]=PW_C000032
Drug Action_Stavudine Action Pathway	0.260742	YES	HMDB00045[Adenosine monophosphate]	1	0	266	757	http://smpdb.ca/view/SMP00745?highlight[compounds][]=PW_C000032
Drug Action_Abciximab Action Pathway	0.260742	YES	ITGA2B	1	0	266	757	http://smpdb.ca/view/SMP00265?highlight[proteins][]=P08514
Drug Metabolism_Ramipril Metabolism Pathway	0.260742	YES	ACE	1	0	266	757	http://smpdb.ca/view/SMP00597?highlight[proteins][]=P12821
Drug Metabolism_Fluoxetine Metabolism Pathway	0.260742	YES	SLC6A4	1	0	266	757	http://smpdb.ca/view/SMP00646?highlight[proteins][]=P31645
Drug Metabolism_Temocapril Metabolism Pathway	0.260742	YES	ACE	1	0	266	757	http://smpdb.ca/view/SMP00732?highlight[proteins][]=P12821
Drug Metabolism_Tramadol Metabolism Pathway	0.260742	YES	SLC22A1	1	0	266	757	http://smpdb.ca/view/SMP00637?highlight[proteins][]=O15245
Drug Metabolism_Moexipril Metabolism Pathway	0.260742	YES	ACE	1	0	266	757	http://smpdb.ca/view/SMP00595?highlight[proteins][]=P12821
Drug Metabolism_Enalapril Metabolism Pathway	0.260742	YES	ACE	1	0	266	757	http://smpdb.ca/view/SMP00593?highlight[proteins][]=P12821
Drug Metabolism_Fluorouracil Metabolism Pathway	0.260742	YES	TYMS	1	0	266	757	http://smpdb.ca/view/SMP00608?highlight[proteins][]=P04818
Drug Action_Eptifibatide Action Pathway	0.260742	YES	ITGA2B	1	0	266	757	http://smpdb.ca/view/SMP00266?highlight[proteins][]=P08514
Drug Metabolism_Codeine Metabolism Pathway	0.260742	YES	OPRM1	1	0	266	757	http://smpdb.ca/view/SMP00621?highlight[proteins][]=P35372
Drug Action_Abacavir Action Pathway	0.260742	YES	HMDB00045[Adenosine monophosphate]	1	0	266	757	http://smpdb.ca/view/SMP00737?highlight[compounds][]=PW_C000032
Drug Action_Gefitinib Action Pathway	0.260742	YES	EGFR	1	0	266	757	http://smpdb.ca/view/SMP00473?highlight[proteins][]=Q504U8&highlight[proteins][]=P00533
Drug Action_Rilpivirine Action Pathway	0.260742	YES	HMDB00045[Adenosine monophosphate]	1	0	266	757	http://smpdb.ca/view/SMP00744?highlight[compounds][]=PW_C000032
Drug Action_Zidovudine Action Pathway	0.260742	YES	HMDB00045[Adenosine monophosphate]	1	0	266	757	http://smpdb.ca/view/SMP00747?highlight[compounds][]=PW_C000032
Drug Metabolism_Trandolapril Metabolism Pathway	0.260742	YES	ACE	1	0	266	757	http://smpdb.ca/view/SMP00599?highlight[proteins][]=P12821
Drug Action_Panitumumab Action Pathway	0.260742	YES	EGFR	1	0	266	757	http://smpdb.ca/view/SMP00475?highlight[proteins][]=Q504U8&highlight[proteins][]=P00533
Drug Metabolism_Quinapril Metabolism Pathway	0.260742	YES	ACE	1	0	266	757	http://smpdb.ca/view/SMP00596?highlight[proteins][]=P12821
Drug Action_Zalcitabine Action Pathway	0.260742	YES	HMDB00045[Adenosine monophosphate]	1	0	266	757	http://smpdb.ca/view/SMP00746?highlight[compounds][]=PW_C000032
Drug Action_Fluorouracil Action Pathway	0.260742	YES	TYMS	1	0	266	757	http://smpdb.ca/view/SMP00470?highlight[proteins][]=P04818
Drug Metabolism_Spirapril Metabolism Pathway	0.260742	YES	ACE	1	0	266	757	http://smpdb.ca/view/SMP00598?highlight[proteins][]=P12821
Drug Action_Lamivudine Action Pathway	0.260742	YES	HMDB00045[Adenosine monophosphate]	1	0	266	757	http://smpdb.ca/view/SMP00742?highlight[compounds][]=PW_C000032
Metabolic_Phenylalanine and Tyrosine Metabolism	0.275512	YES	HMDB00159[L-Phenylalanine],HMDB01248[FAD],HMDB00707[4-Hydroxyphenylpyruvic acid],HMDB00045[Adenosine monophosphate],GOT1,PAH,FARSB	7	11	260	746	http://smpdb.ca/view/SMP00008?highlight[compounds][]=PW_C000104&highlight[compounds][]=PW_C000964&highlight[compounds][]=PW_C000558&highlight[compounds][]=PW_C000032&highlight[proteins][]=P17174&highlight[proteins][]=P00439&highlight[proteins][]=Q9NSD9
Disease_Tyrosinemia Type 3 (TYRO3)	0.275512	YES	HMDB00159[L-Phenylalanine],HMDB01248[FAD],HMDB00707[4-Hydroxyphenylpyruvic acid],HMDB00045[Adenosine monophosphate],GOT1,PAH,FARSB	7	11	260	746	http://smpdb.ca/view/SMP00370?highlight[compounds][]=PW_C000104&highlight[compounds][]=PW_C000964&highlight[compounds][]=PW_C000558&highlight[compounds][]=PW_C000032&highlight[proteins][]=P17174&highlight[proteins][]=P00439&highlight[proteins][]=Q9NSD9
Drug Metabolism_Lamivudine Metabolism Pathway	0.275512	YES	HMDB01565[Phosphorylcholine],SLC22A1,ABCB1,ABCC4,ABCG2,PCYT1A,DCK	7	11	260	746	http://smpdb.ca/view/SMP00649?highlight[compounds][]=PW_C001202&highlight[proteins][]=O15245&highlight[proteins][]=P08183&highlight[proteins][]=O15439&highlight[proteins][]=Q9UNQ0&highlight[proteins][]=P49585&highlight[proteins][]=P27707
Disease_Tyrosinemia Type 2 (or Richner-Hanhart syndrome)	0.275512	YES	HMDB00159[L-Phenylalanine],HMDB01248[FAD],HMDB00707[4-Hydroxyphenylpyruvic acid],HMDB00045[Adenosine monophosphate],GOT1,PAH,FARSB	7	11	260	746	http://smpdb.ca/view/SMP00369?highlight[compounds][]=PW_C000104&highlight[compounds][]=PW_C000964&highlight[compounds][]=PW_C000558&highlight[compounds][]=PW_C000032&highlight[proteins][]=P17174&highlight[proteins][]=P00439&highlight[proteins][]=Q9NSD9
Disease_Phenylketonuria	0.275512	YES	HMDB00159[L-Phenylalanine],HMDB01248[FAD],HMDB00707[4-Hydroxyphenylpyruvic acid],HMDB00045[Adenosine monophosphate],GOT1,PAH,FARSB	7	11	260	746	http://smpdb.ca/view/SMP00206?highlight[compounds][]=PW_C000104&highlight[compounds][]=PW_C000964&highlight[compounds][]=PW_C000558&highlight[compounds][]=PW_C000032&highlight[proteins][]=P17174&highlight[proteins][]=P00439&highlight[proteins][]=Q9NSD9
Drug Metabolism_Fosphenytoin (Antiarrhythmic) Metabolism Pathway	0.279787	YES	SNTB1,SNTA1	2	2	265	755	http://smpdb.ca/view/SMP00618?highlight[proteins][]=Q13884&highlight[proteins][]=Q13424
Drug Metabolism_Nicotine Metabolism Pathway	0.279787	YES	HMDB01248[FAD],UGT1A4	2	2	265	755	http://smpdb.ca/view/SMP00628?highlight[compounds][]=PW_C000964&highlight[proteins][]=P22310
Metabolic_Fatty acid Metabolism	0.29456	YES	HMDB00062[L-Carnitine],HMDB00045[Adenosine monophosphate],HMDB01248[FAD],CPT2,CPT1A,GCDH,ACADVL	7	12	260	745	http://smpdb.ca/view/SMP00051?highlight[compounds][]=PW_C000044&highlight[compounds][]=PW_C000032&highlight[compounds][]=PW_C000964&highlight[proteins][]=P23786&highlight[proteins][]=P50416&highlight[proteins][]=Q92947&highlight[proteins][]=P49748
Disease_Glutaric Aciduria Type I	0.29456	YES	HMDB00062[L-Carnitine],HMDB00045[Adenosine monophosphate],HMDB01248[FAD],CPT2,CPT1A,GCDH,ACADVL	7	12	260	745	http://smpdb.ca/view/SMP00185?highlight[compounds][]=PW_C000044&highlight[compounds][]=PW_C000032&highlight[compounds][]=PW_C000964&highlight[proteins][]=P23786&highlight[proteins][]=P50416&highlight[proteins][]=Q92947&highlight[proteins][]=P49748
Disease_Carnitine palmitoyl transferase deficiency (I)	0.29456	YES	HMDB00062[L-Carnitine],HMDB00045[Adenosine monophosphate],HMDB01248[FAD],CPT2,CPT1A,GCDH,ACADVL	7	12	260	745	http://smpdb.ca/view/SMP00538?highlight[compounds][]=PW_C000044&highlight[compounds][]=PW_C000032&highlight[compounds][]=PW_C000964&highlight[proteins][]=P23786&highlight[proteins][]=P50416&highlight[proteins][]=Q92947&highlight[proteins][]=P49748
Disease_Medium chain acyl-coa dehydrogenase deficiency (MCAD)	0.29456	YES	HMDB00062[L-Carnitine],HMDB00045[Adenosine monophosphate],HMDB01248[FAD],CPT2,CPT1A,GCDH,ACADVL	7	12	260	745	http://smpdb.ca/view/SMP00542?highlight[compounds][]=PW_C000044&highlight[compounds][]=PW_C000032&highlight[compounds][]=PW_C000964&highlight[proteins][]=P23786&highlight[proteins][]=P50416&highlight[proteins][]=Q92947&highlight[proteins][]=P49748
Disease_Very-long-chain acyl coa dehydrogenase deficiency (VLCAD)	0.29456	YES	HMDB00062[L-Carnitine],HMDB00045[Adenosine monophosphate],HMDB01248[FAD],CPT2,CPT1A,GCDH,ACADVL	7	12	260	745	http://smpdb.ca/view/SMP00540?highlight[compounds][]=PW_C000044&highlight[compounds][]=PW_C000032&highlight[compounds][]=PW_C000964&highlight[proteins][]=P23786&highlight[proteins][]=P50416&highlight[proteins][]=Q92947&highlight[proteins][]=P49748
Disease_Carnitine palmitoyl transferase deficiency (II)	0.29456	YES	HMDB00062[L-Carnitine],HMDB00045[Adenosine monophosphate],HMDB01248[FAD],CPT2,CPT1A,GCDH,ACADVL	7	12	260	745	http://smpdb.ca/view/SMP00541?highlight[compounds][]=PW_C000044&highlight[compounds][]=PW_C000032&highlight[compounds][]=PW_C000964&highlight[proteins][]=P23786&highlight[proteins][]=P50416&highlight[proteins][]=Q92947&highlight[proteins][]=P49748
Disease_Ethylmalonic Encephalopathy	0.29456	YES	HMDB00062[L-Carnitine],HMDB00045[Adenosine monophosphate],HMDB01248[FAD],CPT2,CPT1A,GCDH,ACADVL	7	12	260	745	http://smpdb.ca/view/SMP00181?highlight[compounds][]=PW_C000044&highlight[compounds][]=PW_C000032&highlight[compounds][]=PW_C000964&highlight[proteins][]=P23786&highlight[proteins][]=P50416&highlight[proteins][]=Q92947&highlight[proteins][]=P49748
Disease_Long chain acyl-CoA dehydrogenase deficiency (LCAD)	0.29456	YES	HMDB00062[L-Carnitine],HMDB00045[Adenosine monophosphate],HMDB01248[FAD],CPT2,CPT1A,GCDH,ACADVL	7	12	260	745	http://smpdb.ca/view/SMP00539?highlight[compounds][]=PW_C000044&highlight[compounds][]=PW_C000032&highlight[compounds][]=PW_C000964&highlight[proteins][]=P23786&highlight[proteins][]=P50416&highlight[proteins][]=Q92947&highlight[proteins][]=P49748
Disease_Trifunctional protein deficiency	0.29456	YES	HMDB00062[L-Carnitine],HMDB00045[Adenosine monophosphate],HMDB01248[FAD],CPT2,CPT1A,GCDH,ACADVL	7	12	260	745	http://smpdb.ca/view/SMP00545?highlight[compounds][]=PW_C000044&highlight[compounds][]=PW_C000032&highlight[compounds][]=PW_C000964&highlight[proteins][]=P23786&highlight[proteins][]=P50416&highlight[proteins][]=Q92947&highlight[proteins][]=P49748
Disease_Short Chain Acyl CoA Dehydrogenase Deficiency (SCAD Deficiency)	0.29456	YES	HMDB00062[L-Carnitine],HMDB00045[Adenosine monophosphate],HMDB01248[FAD],CPT2,CPT1A,GCDH,ACADVL	7	12	260	745	http://smpdb.ca/view/SMP00235?highlight[compounds][]=PW_C000044&highlight[compounds][]=PW_C000032&highlight[compounds][]=PW_C000964&highlight[proteins][]=P23786&highlight[proteins][]=P50416&highlight[proteins][]=Q92947&highlight[proteins][]=P49748
Metabolic_Threonine and 2-Oxobutanoate Degradation	0.317237	YES	HMDB00167[L-Threonine],HMDB01248[FAD],DBT,PCCA,MUT	5	7	262	750	http://smpdb.ca/view/SMP00452?highlight[compounds][]=PW_C000109&highlight[compounds][]=PW_C000964&highlight[proteins][]=P11182&highlight[proteins][]=P05165&highlight[proteins][]=P22033
Drug Action_Bivalirudin Action Pathway	0.374696	YES	COL1A1,F5,FGG,PLAT,VKORC1	5	9	262	748	http://smpdb.ca/view/SMP00277?highlight[proteins][]=P02452&highlight[proteins][]=P12259&highlight[proteins][]=P02679&highlight[proteins][]=P00750&highlight[proteins][]=Q9BQB6
Drug Action_Argatroban Action Pathway	0.374696	YES	COL1A1,F5,FGG,PLAT,VKORC1	5	9	262	748	http://smpdb.ca/view/SMP00276?highlight[proteins][]=P02452&highlight[proteins][]=P12259&highlight[proteins][]=P02679&highlight[proteins][]=P00750&highlight[proteins][]=Q9BQB6
Drug Action_Tenecteplase Action Pathway	0.374696	YES	COL1A1,F5,FGG,PLAT,VKORC1	5	9	262	748	http://smpdb.ca/view/SMP00283?highlight[proteins][]=P02452&highlight[proteins][]=P12259&highlight[proteins][]=P02679&highlight[proteins][]=P00750&highlight[proteins][]=Q9BQB6
Drug Action_Tranexamic Acid Action Pathway	0.374696	YES	COL1A1,F5,FGG,PLAT,VKORC1	5	9	262	748	http://smpdb.ca/view/SMP00287?highlight[proteins][]=P02452&highlight[proteins][]=P12259&highlight[proteins][]=P02679&highlight[proteins][]=P00750&highlight[proteins][]=Q9BQB6
Drug Action_Phenindione Action Pathway	0.374696	YES	VKORC1,COL1A1,F5,FGG,PLAT	5	9	262	748	http://smpdb.ca/view/SMP00655?highlight[proteins][]=Q9BQB6&highlight[proteins][]=P02452&highlight[proteins][]=P12259&highlight[proteins][]=P02679&highlight[proteins][]=P00750
Drug Action_Aminocaproic Acid Action Pathway	0.374696	YES	COL1A1,F5,FGG,PLAT,VKORC1	5	9	262	748	http://smpdb.ca/view/SMP00286?highlight[proteins][]=P02452&highlight[proteins][]=P12259&highlight[proteins][]=P02679&highlight[proteins][]=P00750&highlight[proteins][]=Q9BQB6
Drug Action_Reteplase Action Pathway	0.374696	YES	COL1A1,F5,FGG,PLAT,VKORC1	5	9	262	748	http://smpdb.ca/view/SMP00285?highlight[proteins][]=P02452&highlight[proteins][]=P12259&highlight[proteins][]=P02679&highlight[proteins][]=P00750&highlight[proteins][]=Q9BQB6
Drug Action_Dicoumarol Action Pathway	0.374696	YES	VKORC1,COL1A1,F5,FGG,PLAT	5	9	262	748	http://smpdb.ca/view/SMP00656?highlight[proteins][]=Q9BQB6&highlight[proteins][]=P02452&highlight[proteins][]=P12259&highlight[proteins][]=P02679&highlight[proteins][]=P00750
Drug Action_Urokinase Action Pathway	0.374696	YES	COL1A1,F5,FGG,PLAT,VKORC1	5	9	262	748	http://smpdb.ca/view/SMP00284?highlight[proteins][]=P02452&highlight[proteins][]=P12259&highlight[proteins][]=P02679&highlight[proteins][]=P00750&highlight[proteins][]=Q9BQB6
Drug Action_Alteplase Action Pathway	0.374696	YES	COL1A1,F5,FGG,PLAT,VKORC1	5	9	262	748	http://smpdb.ca/view/SMP00280?highlight[proteins][]=P02452&highlight[proteins][]=P12259&highlight[proteins][]=P02679&highlight[proteins][]=P00750&highlight[proteins][]=Q9BQB6
Drug Action_Dicumarol Action Pathway	0.374696	YES	VKORC1,COL1A1,F5,FGG,PLAT	5	9	262	748	http://smpdb.ca/view/SMP00270?highlight[proteins][]=Q9BQB6&highlight[proteins][]=P02452&highlight[proteins][]=P12259&highlight[proteins][]=P02679&highlight[proteins][]=P00750
Drug Action_Warfarin Action Pathway	0.374696	YES	VKORC1,COL1A1,F5,FGG,PLAT	5	9	262	748	http://smpdb.ca/view/SMP00268?highlight[proteins][]=Q9BQB6&highlight[proteins][]=P02452&highlight[proteins][]=P12259&highlight[proteins][]=P02679&highlight[proteins][]=P00750
Drug Action_Anistreplase Action Pathway	0.374696	YES	COL1A1,F5,FGG,PLAT,VKORC1	5	9	262	748	http://smpdb.ca/view/SMP00281?highlight[proteins][]=P02452&highlight[proteins][]=P12259&highlight[proteins][]=P02679&highlight[proteins][]=P00750&highlight[proteins][]=Q9BQB6
Physiological_Coagulation	0.374696	YES	COL1A1,F5,FGG,PLAT,VKORC1	5	9	262	748	http://smpdb.ca/view/SMP00586?highlight[proteins][]=P02452&highlight[proteins][]=P12259&highlight[proteins][]=P02679&highlight[proteins][]=P00750&highlight[proteins][]=Q9BQB6
Drug Action_Phenprocoumon Action Pathway	0.374696	YES	VKORC1,COL1A1,F5,FGG,PLAT	5	9	262	748	http://smpdb.ca/view/SMP00271?highlight[proteins][]=Q9BQB6&highlight[proteins][]=P02452&highlight[proteins][]=P12259&highlight[proteins][]=P02679&highlight[proteins][]=P00750
Drug Action_Aprotinin Action Pathway	0.374696	YES	COL1A1,F5,FGG,PLAT,VKORC1	5	9	262	748	http://smpdb.ca/view/SMP00288?highlight[proteins][]=P02452&highlight[proteins][]=P12259&highlight[proteins][]=P02679&highlight[proteins][]=P00750&highlight[proteins][]=Q9BQB6
Drug Action_Acenocoumarol Action Pathway	0.374696	YES	VKORC1,COL1A1,F5,FGG,PLAT	5	9	262	748	http://smpdb.ca/view/SMP00269?highlight[proteins][]=Q9BQB6&highlight[proteins][]=P02452&highlight[proteins][]=P12259&highlight[proteins][]=P02679&highlight[proteins][]=P00750
Drug Action_Lepirudin Action Pathway	0.374696	YES	COL1A1,F5,FGG,PLAT,VKORC1	5	9	262	748	http://smpdb.ca/view/SMP00278?highlight[proteins][]=P02452&highlight[proteins][]=P12259&highlight[proteins][]=P02679&highlight[proteins][]=P00750&highlight[proteins][]=Q9BQB6
Drug Action_Ximelagatran Action Pathway	0.374696	YES	COL1A1,F5,FGG,PLAT,VKORC1	5	9	262	748	http://smpdb.ca/view/SMP00279?highlight[proteins][]=P02452&highlight[proteins][]=P12259&highlight[proteins][]=P02679&highlight[proteins][]=P00750&highlight[proteins][]=Q9BQB6
Drug Action_Streptokinase Action Pathway	0.374696	YES	COL1A1,F5,FGG,PLAT,VKORC1	5	9	262	748	http://smpdb.ca/view/SMP00282?highlight[proteins][]=P02452&highlight[proteins][]=P12259&highlight[proteins][]=P02679&highlight[proteins][]=P00750&highlight[proteins][]=Q9BQB6
Metabolic_Beta Oxidation of Very Long Chain Fatty Acids	0.385534	YES	HMDB00062[L-Carnitine],CRAT,CPT2	3	4	264	753	http://smpdb.ca/view/SMP00052?highlight[compounds][]=PW_C000044&highlight[proteins][]=P43155&highlight[proteins][]=P23786
Disease_Carnitine-acylcarnitine translocase deficiency	0.385534	YES	HMDB00062[L-Carnitine],CRAT,CPT2	3	4	264	753	http://smpdb.ca/view/SMP00517?highlight[compounds][]=PW_C000044&highlight[proteins][]=P43155&highlight[proteins][]=P23786
Signaling_Leucine Stimulation on Insulin Signaling	0.385534	YES	SLC7A5,MTOR,RPS6KB1	3	4	264	753	http://smpdb.ca/view/SMP00682?highlight[proteins][]=Q01650&highlight[proteins][]=P42345&highlight[proteins][]=P23443
Disease_Adrenoleukodystrophy, X-linked	0.385534	YES	HMDB00062[L-Carnitine],CRAT,CPT2	3	4	264	753	http://smpdb.ca/view/SMP00516?highlight[compounds][]=PW_C000044&highlight[proteins][]=P43155&highlight[proteins][]=P23786
Metabolic_Ethanol Degradation	0.385534	YES	HMDB00045[Adenosine monophosphate],ALDH2,ALDH1B1	3	4	264	753	http://smpdb.ca/view/SMP00449?highlight[compounds][]=PW_C000032&highlight[proteins][]=P05091&highlight[proteins][]=P30837
Metabolic_Glutathione Metabolism	0.405685	YES	HMDB03337[Oxidized glutathione],HMDB01248[FAD],GPX1,GSR,GSTO2,GCLM	6	11	261	746	http://smpdb.ca/view/SMP00015?highlight[compounds][]=PW_C001847&highlight[compounds][]=PW_C000964&highlight[proteins][]=P07203&highlight[proteins][]=P00390&highlight[proteins][]=Q9H4Y5&highlight[proteins][]=P48507
Disease_Gamma-glutamyl-transpeptidase deficiency	0.405685	YES	HMDB03337[Oxidized glutathione],HMDB01248[FAD],GPX1,GSR,GSTO2,GCLM	6	11	261	746	http://smpdb.ca/view/SMP00501?highlight[compounds][]=PW_C001847&highlight[compounds][]=PW_C000964&highlight[proteins][]=P07203&highlight[proteins][]=P00390&highlight[proteins][]=Q9H4Y5&highlight[proteins][]=P48507
Disease_Glutathione Synthetase Deficiency	0.405685	YES	HMDB03337[Oxidized glutathione],HMDB01248[FAD],GPX1,GSR,GSTO2,GCLM	6	11	261	746	http://smpdb.ca/view/SMP00337?highlight[compounds][]=PW_C001847&highlight[compounds][]=PW_C000964&highlight[proteins][]=P07203&highlight[proteins][]=P00390&highlight[proteins][]=Q9H4Y5&highlight[proteins][]=P48507
Disease_Gamma-Glutamyltransferase Deficiency	0.405685	YES	HMDB03337[Oxidized glutathione],HMDB01248[FAD],GPX1,GSR,GSTO2,GCLM	6	11	261	746	http://smpdb.ca/view/SMP00183?highlight[compounds][]=PW_C001847&highlight[compounds][]=PW_C000964&highlight[proteins][]=P07203&highlight[proteins][]=P00390&highlight[proteins][]=Q9H4Y5&highlight[proteins][]=P48507
Disease_5-Oxoprolinuria	0.405685	YES	HMDB03337[Oxidized glutathione],HMDB01248[FAD],GPX1,GSR,GSTO2,GCLM	6	11	261	746	http://smpdb.ca/view/SMP00143?highlight[compounds][]=PW_C001847&highlight[compounds][]=PW_C000964&highlight[proteins][]=P07203&highlight[proteins][]=P00390&highlight[proteins][]=Q9H4Y5&highlight[proteins][]=P48507
Disease_5-oxoprolinase deficiency	0.405685	YES	HMDB03337[Oxidized glutathione],HMDB01248[FAD],GPX1,GSR,GSTO2,GCLM	6	11	261	746	http://smpdb.ca/view/SMP00500?highlight[compounds][]=PW_C001847&highlight[compounds][]=PW_C000964&highlight[proteins][]=P07203&highlight[proteins][]=P00390&highlight[proteins][]=Q9H4Y5&highlight[proteins][]=P48507
Disease_Hypophosphatasia	0.436517	YES	HMDB00017[4-Pyridoxic acid],HMDB01248[FAD],ALPL	3	5	264	752	http://smpdb.ca/view/SMP00503?highlight[compounds][]=PW_C000011&highlight[compounds][]=PW_C000964&highlight[proteins][]=P05186
Disease_Sulfite oxidase deficiency	0.436517	YES	HMDB01448[Sulfate],HMDB60015[Phenol sulphate],CHST11	3	5	264	752	http://smpdb.ca/view/SMP00532?highlight[compounds][]=PW_C001118&highlight[compounds][]=PW_C040399&highlight[proteins][]=Q9NPF2
Metabolic_Vitamin B6 Metabolism	0.436517	YES	HMDB00017[4-Pyridoxic acid],HMDB01248[FAD],ALPL	3	5	264	752	http://smpdb.ca/view/SMP00017?highlight[compounds][]=PW_C000011&highlight[compounds][]=PW_C000964&highlight[proteins][]=P05186
Metabolic_Sulfate/Sulfite Metabolism	0.436517	YES	HMDB01448[Sulfate],HMDB60015[Phenol sulphate],CHST11	3	5	264	752	http://smpdb.ca/view/SMP00041?highlight[compounds][]=PW_C001118&highlight[compounds][]=PW_C040399&highlight[proteins][]=Q9NPF2
Disease_Guanidinoacetate Methyltransferase Deficiency (GAMT Deficiency)	0.452312	YES	HMDB00904[Citrulline],HMDB00045[Adenosine monophosphate],HMDB01248[FAD],HMDB00939[S-Adenosylhomocysteine],HMDB00064[Creatine],HMDB01511[Phosphocreatine],ASS1,OAT,ALDH4A1,PRODH,GAMT,GOT1	12	26	255	731	http://smpdb.ca/view/SMP00188?highlight[compounds][]=PW_C000723&highlight[compounds][]=PW_C000032&highlight[compounds][]=PW_C000964&highlight[compounds][]=PW_C000749&highlight[compounds][]=PW_C000046&highlight[compounds][]=PW_C001164&highlight[proteins][]=P00966&highlight[proteins][]=P04181&highlight[proteins][]=P30038&highlight[proteins][]=O43272&highlight[proteins][]=Q14353&highlight[proteins][…
Disease_Hyperornithinemia with gyrate atrophy (HOGA)	0.452312	YES	HMDB00904[Citrulline],HMDB00045[Adenosine monophosphate],HMDB01248[FAD],HMDB00939[S-Adenosylhomocysteine],HMDB00064[Creatine],HMDB01511[Phosphocreatine],ASS1,OAT,ALDH4A1,PRODH,GAMT,GOT1	12	26	255	731	http://smpdb.ca/view/SMP00505?highlight[compounds][]=PW_C000723&highlight[compounds][]=PW_C000032&highlight[compounds][]=PW_C000964&highlight[compounds][]=PW_C000749&highlight[compounds][]=PW_C000046&highlight[compounds][]=PW_C001164&highlight[proteins][]=P00966&highlight[proteins][]=P04181&highlight[proteins][]=P30038&highlight[proteins][]=O43272&highlight[proteins][]=Q14353&highlight[proteins][…
Disease_Creatine deficiency, guanidinoacetate methyltransferase deficiency	0.452312	YES	HMDB00904[Citrulline],HMDB00045[Adenosine monophosphate],HMDB01248[FAD],HMDB00939[S-Adenosylhomocysteine],HMDB00064[Creatine],HMDB01511[Phosphocreatine],ASS1,OAT,ALDH4A1,PRODH,GAMT,GOT1	12	26	255	731	http://smpdb.ca/view/SMP00504?highlight[compounds][]=PW_C000723&highlight[compounds][]=PW_C000032&highlight[compounds][]=PW_C000964&highlight[compounds][]=PW_C000749&highlight[compounds][]=PW_C000046&highlight[compounds][]=PW_C001164&highlight[proteins][]=P00966&highlight[proteins][]=P04181&highlight[proteins][]=P30038&highlight[proteins][]=O43272&highlight[proteins][]=Q14353&highlight[proteins][…
Disease_Ornithine Aminotransferase Deficiency (OAT Deficiency)	0.452312	YES	HMDB00904[Citrulline],HMDB00045[Adenosine monophosphate],HMDB01248[FAD],HMDB00939[S-Adenosylhomocysteine],HMDB00064[Creatine],HMDB01511[Phosphocreatine],ASS1,OAT,ALDH4A1,PRODH,GAMT,GOT1	12	26	255	731	http://smpdb.ca/view/SMP00363?highlight[compounds][]=PW_C000723&highlight[compounds][]=PW_C000032&highlight[compounds][]=PW_C000964&highlight[compounds][]=PW_C000749&highlight[compounds][]=PW_C000046&highlight[compounds][]=PW_C001164&highlight[proteins][]=P00966&highlight[proteins][]=P04181&highlight[proteins][]=P30038&highlight[proteins][]=O43272&highlight[proteins][]=Q14353&highlight[proteins][…
Disease_Hyperprolinemia Type II	0.452312	YES	HMDB00904[Citrulline],HMDB00045[Adenosine monophosphate],HMDB01248[FAD],HMDB00939[S-Adenosylhomocysteine],HMDB00064[Creatine],HMDB01511[Phosphocreatine],ASS1,OAT,ALDH4A1,PRODH,GAMT,GOT1	12	26	255	731	http://smpdb.ca/view/SMP00360?highlight[compounds][]=PW_C000723&highlight[compounds][]=PW_C000032&highlight[compounds][]=PW_C000964&highlight[compounds][]=PW_C000749&highlight[compounds][]=PW_C000046&highlight[compounds][]=PW_C001164&highlight[proteins][]=P00966&highlight[proteins][]=P04181&highlight[proteins][]=P30038&highlight[proteins][]=O43272&highlight[proteins][]=Q14353&highlight[proteins][…
Disease_Prolinemia Type II	0.452312	YES	HMDB00904[Citrulline],HMDB00045[Adenosine monophosphate],HMDB01248[FAD],HMDB00939[S-Adenosylhomocysteine],HMDB00064[Creatine],HMDB01511[Phosphocreatine],ASS1,OAT,ALDH4A1,PRODH,GAMT,GOT1	12	26	255	731	http://smpdb.ca/view/SMP00208?highlight[compounds][]=PW_C000723&highlight[compounds][]=PW_C000032&highlight[compounds][]=PW_C000964&highlight[compounds][]=PW_C000749&highlight[compounds][]=PW_C000046&highlight[compounds][]=PW_C001164&highlight[proteins][]=P00966&highlight[proteins][]=P04181&highlight[proteins][]=P30038&highlight[proteins][]=O43272&highlight[proteins][]=Q14353&highlight[proteins][…
Disease_Prolidase Deficiency (PD)	0.452312	YES	HMDB00904[Citrulline],HMDB00045[Adenosine monophosphate],HMDB01248[FAD],HMDB00939[S-Adenosylhomocysteine],HMDB00064[Creatine],HMDB01511[Phosphocreatine],ASS1,OAT,ALDH4A1,PRODH,GAMT,GOT1	12	26	255	731	http://smpdb.ca/view/SMP00207?highlight[compounds][]=PW_C000723&highlight[compounds][]=PW_C000032&highlight[compounds][]=PW_C000964&highlight[compounds][]=PW_C000749&highlight[compounds][]=PW_C000046&highlight[compounds][]=PW_C001164&highlight[proteins][]=P00966&highlight[proteins][]=P04181&highlight[proteins][]=P30038&highlight[proteins][]=O43272&highlight[proteins][]=Q14353&highlight[proteins][…
Disease_L-arginine:glycine amidinotransferase deficiency	0.452312	YES	HMDB00904[Citrulline],HMDB00045[Adenosine monophosphate],HMDB01248[FAD],HMDB00939[S-Adenosylhomocysteine],HMDB00064[Creatine],HMDB01511[Phosphocreatine],ASS1,OAT,ALDH4A1,PRODH,GAMT,GOT1	12	26	255	731	http://smpdb.ca/view/SMP00507?highlight[compounds][]=PW_C000723&highlight[compounds][]=PW_C000032&highlight[compounds][]=PW_C000964&highlight[compounds][]=PW_C000749&highlight[compounds][]=PW_C000046&highlight[compounds][]=PW_C001164&highlight[proteins][]=P00966&highlight[proteins][]=P04181&highlight[proteins][]=P30038&highlight[proteins][]=O43272&highlight[proteins][]=Q14353&highlight[proteins][…
Disease_Hyperprolinemia Type I	0.452312	YES	HMDB00904[Citrulline],HMDB00045[Adenosine monophosphate],HMDB01248[FAD],HMDB00939[S-Adenosylhomocysteine],HMDB00064[Creatine],HMDB01511[Phosphocreatine],ASS1,OAT,ALDH4A1,PRODH,GAMT,GOT1	12	26	255	731	http://smpdb.ca/view/SMP00361?highlight[compounds][]=PW_C000723&highlight[compounds][]=PW_C000032&highlight[compounds][]=PW_C000964&highlight[compounds][]=PW_C000749&highlight[compounds][]=PW_C000046&highlight[compounds][]=PW_C001164&highlight[proteins][]=P00966&highlight[proteins][]=P04181&highlight[proteins][]=P30038&highlight[proteins][]=O43272&highlight[proteins][]=Q14353&highlight[proteins][…
Disease_Arginine: Glycine Amidinotransferase Deficiency (AGAT Deficiency)	0.452312	YES	HMDB00904[Citrulline],HMDB00045[Adenosine monophosphate],HMDB01248[FAD],HMDB00939[S-Adenosylhomocysteine],HMDB00064[Creatine],HMDB01511[Phosphocreatine],ASS1,OAT,ALDH4A1,PRODH,GAMT,GOT1	12	26	255	731	http://smpdb.ca/view/SMP00362?highlight[compounds][]=PW_C000723&highlight[compounds][]=PW_C000032&highlight[compounds][]=PW_C000964&highlight[compounds][]=PW_C000749&highlight[compounds][]=PW_C000046&highlight[compounds][]=PW_C001164&highlight[proteins][]=P00966&highlight[proteins][]=P04181&highlight[proteins][]=P30038&highlight[proteins][]=O43272&highlight[proteins][]=Q14353&highlight[proteins][…
Metabolic_Arginine and Proline Metabolism	0.452312	YES	HMDB00904[Citrulline],HMDB00045[Adenosine monophosphate],HMDB01248[FAD],HMDB00939[S-Adenosylhomocysteine],HMDB00064[Creatine],HMDB01511[Phosphocreatine],ASS1,OAT,ALDH4A1,PRODH,GAMT,GOT1	12	26	255	731	http://smpdb.ca/view/SMP00020?highlight[compounds][]=PW_C000723&highlight[compounds][]=PW_C000032&highlight[compounds][]=PW_C000964&highlight[compounds][]=PW_C000749&highlight[compounds][]=PW_C000046&highlight[compounds][]=PW_C001164&highlight[proteins][]=P00966&highlight[proteins][]=P04181&highlight[proteins][]=P30038&highlight[proteins][]=O43272&highlight[proteins][]=Q14353&highlight[proteins][…
Disease_Hyperornithinemia-hyperammonemia-homocitrullinuria [HHH-syndrome]	0.452312	YES	HMDB00904[Citrulline],HMDB00045[Adenosine monophosphate],HMDB01248[FAD],HMDB00939[S-Adenosylhomocysteine],HMDB00064[Creatine],HMDB01511[Phosphocreatine],ASS1,OAT,ALDH4A1,PRODH,GAMT,GOT1	12	26	255	731	http://smpdb.ca/view/SMP00506?highlight[compounds][]=PW_C000723&highlight[compounds][]=PW_C000032&highlight[compounds][]=PW_C000964&highlight[compounds][]=PW_C000749&highlight[compounds][]=PW_C000046&highlight[compounds][]=PW_C001164&highlight[proteins][]=P00966&highlight[proteins][]=P04181&highlight[proteins][]=P30038&highlight[proteins][]=O43272&highlight[proteins][]=Q14353&highlight[proteins][…
Drug Metabolism_Teniposide Metabolism Pathway	0.453686	YES	MPO	1	1	266	756	http://smpdb.ca/view/SMP00602?highlight[proteins][]=P05164
Drug Action_Teniposide Action Pathway	0.453686	YES	MPO	1	1	266	756	http://smpdb.ca/view/SMP00443?highlight[proteins][]=P05164
Drug Metabolism_Desipramine Metabolism Pathway	0.453686	YES	SLC6A4	1	1	266	756	http://smpdb.ca/view/SMP00626?highlight[proteins][]=P31645
Drug Metabolism_Imipramine Metabolism Pathway	0.453686	YES	SLC6A4	1	1	266	756	http://smpdb.ca/view/SMP00625?highlight[proteins][]=P31645
Disease_Tay-Sachs Disease	0.454438	YES	HMDB00641[L-Glutamine],HMDB00660[D-Fructose],HMDB00230[N-Acetylneuraminic acid],NAGK,GNPNAT1,GFPT1,RENBP	7	14	260	743	http://smpdb.ca/view/SMP00390?highlight[compounds][]=PW_C000500&highlight[compounds][]=PW_C000517&highlight[compounds][]=PW_C000155&highlight[proteins][]=Q9UJ70&highlight[proteins][]=Q96EK6&highlight[proteins][]=Q06210&highlight[proteins][]=P51606
Disease_G(M2)-Gangliosidosis: Variant B, Tay-sachs disease	0.454438	YES	HMDB00641[L-Glutamine],HMDB00660[D-Fructose],HMDB00230[N-Acetylneuraminic acid],NAGK,GNPNAT1,GFPT1,RENBP	7	14	260	743	http://smpdb.ca/view/SMP00534?highlight[compounds][]=PW_C000500&highlight[compounds][]=PW_C000517&highlight[compounds][]=PW_C000155&highlight[proteins][]=Q9UJ70&highlight[proteins][]=Q96EK6&highlight[proteins][]=Q06210&highlight[proteins][]=P51606
Metabolic_Amino Sugar Metabolism	0.454438	YES	HMDB00641[L-Glutamine],HMDB00660[D-Fructose],HMDB00230[N-Acetylneuraminic acid],NAGK,GNPNAT1,GFPT1,RENBP	7	14	260	743	http://smpdb.ca/view/SMP00045?highlight[compounds][]=PW_C000500&highlight[compounds][]=PW_C000517&highlight[compounds][]=PW_C000155&highlight[proteins][]=Q9UJ70&highlight[proteins][]=Q96EK6&highlight[proteins][]=Q06210&highlight[proteins][]=P51606
Disease_Salla Disease/Infantile Sialic Acid Storage Disease	0.454438	YES	HMDB00641[L-Glutamine],HMDB00660[D-Fructose],HMDB00230[N-Acetylneuraminic acid],NAGK,GNPNAT1,GFPT1,RENBP	7	14	260	743	http://smpdb.ca/view/SMP00240?highlight[compounds][]=PW_C000500&highlight[compounds][]=PW_C000517&highlight[compounds][]=PW_C000155&highlight[proteins][]=Q9UJ70&highlight[proteins][]=Q96EK6&highlight[proteins][]=Q06210&highlight[proteins][]=P51606
Disease_Sialuria or French Type Sialuria	0.454438	YES	HMDB00641[L-Glutamine],HMDB00660[D-Fructose],HMDB00230[N-Acetylneuraminic acid],NAGK,GNPNAT1,GFPT1,RENBP	7	14	260	743	http://smpdb.ca/view/SMP00217?highlight[compounds][]=PW_C000500&highlight[compounds][]=PW_C000517&highlight[compounds][]=PW_C000155&highlight[proteins][]=Q9UJ70&highlight[proteins][]=Q96EK6&highlight[proteins][]=Q06210&highlight[proteins][]=P51606
Disease_Sialuria or French Type Sialuria	0.454438	YES	HMDB00641[L-Glutamine],HMDB00660[D-Fructose],HMDB00230[N-Acetylneuraminic acid],NAGK,GNPNAT1,GFPT1,RENBP	7	14	260	743	http://smpdb.ca/view/SMP00216?highlight[compounds][]=PW_C000500&highlight[compounds][]=PW_C000517&highlight[compounds][]=PW_C000155&highlight[proteins][]=Q9UJ70&highlight[proteins][]=Q96EK6&highlight[proteins][]=Q06210&highlight[proteins][]=P51606
Drug Action_Fondaparinux Action Pathway	0.555159	YES	COL1A1,F5,FGG,PLAT,VKORC1	5	10	262	747	http://smpdb.ca/view/SMP00273?highlight[proteins][]=P02452&highlight[proteins][]=P12259&highlight[proteins][]=P02679&highlight[proteins][]=P00750&highlight[proteins][]=Q9BQB6
Drug Action_Heparin Action Pathway	0.555159	YES	COL1A1,F5,FGG,PLAT,VKORC1	5	10	262	747	http://smpdb.ca/view/SMP00274?highlight[proteins][]=P02452&highlight[proteins][]=P12259&highlight[proteins][]=P02679&highlight[proteins][]=P00750&highlight[proteins][]=Q9BQB6
Drug Action_Enoxaparin Action Pathway	0.555159	YES	COL1A1,F5,FGG,PLAT,VKORC1	5	10	262	747	http://smpdb.ca/view/SMP00272?highlight[proteins][]=P02452&highlight[proteins][]=P12259&highlight[proteins][]=P02679&highlight[proteins][]=P00750&highlight[proteins][]=Q9BQB6
Drug Action_Ardeparin Action Pathway	0.555159	YES	COL1A1,F5,FGG,PLAT,VKORC1	5	10	262	747	http://smpdb.ca/view/SMP00275?highlight[proteins][]=P02452&highlight[proteins][]=P12259&highlight[proteins][]=P02679&highlight[proteins][]=P00750&highlight[proteins][]=Q9BQB6
Metabolic_Mitochondrial Beta-Oxidation of Long Chain Saturated Fatty Acids	0.555159	YES	HMDB00062[L-Carnitine],HMDB00045[Adenosine monophosphate],HMDB01248[FAD],CPT1A,CPT2	5	10	262	747	http://smpdb.ca/view/SMP00482?highlight[compounds][]=PW_C000044&highlight[compounds][]=PW_C000032&highlight[compounds][]=PW_C000964&highlight[proteins][]=P50416&highlight[proteins][]=P23786
Drug Metabolism_Doxorubicin Metabolism Pathway	0.555159	YES	HMDB01248[FAD],POR,ABCB1,ABCG2,NOS3	5	10	262	747	http://smpdb.ca/view/SMP00650?highlight[compounds][]=PW_C000964&highlight[proteins][]=P16435&highlight[proteins][]=P08183&highlight[proteins][]=Q9UNQ0&highlight[proteins][]=P29474
Drug Metabolism_Mercaptopurine Metabolism Pathway	0.60008	YES	HMDB00641[L-Glutamine],HMDB00045[Adenosine monophosphate],HMDB00939[S-Adenosylhomocysteine],HMDB01248[FAD],SLC29A1,ABCC4	6	13	261	744	http://smpdb.ca/view/SMP00609?highlight[compounds][]=PW_C000500&highlight[compounds][]=PW_C000032&highlight[compounds][]=PW_C000749&highlight[compounds][]=PW_C000964&highlight[proteins][]=Q99808&highlight[proteins][]=O15439
Signaling_Corticotropin Activation of Cortisol Production	0.60991	YES	GNG12,GNB1	2	3	265	754	http://smpdb.ca/view/SMP00310?highlight[proteins][]=Q9UBI6&highlight[proteins][]=P62873
Drug Action_Tamoxifen Action Pathway	0.60991	YES	HMDB01248[FAD],UGT1A4	2	3	265	754	http://smpdb.ca/view/SMP00471?highlight[compounds][]=PW_C000964&highlight[proteins][]=P22310
Drug Metabolism_Tamoxifen Metabolism Pathway	0.60991	YES	HMDB01248[FAD],UGT1A4	2	3	265	754	http://smpdb.ca/view/SMP00606?highlight[compounds][]=PW_C000964&highlight[proteins][]=P22310
Drug Action_Docetaxel Action Pathway	0.60991	YES	ABCB1,ABCG2	2	3	265	754	http://smpdb.ca/view/SMP00435?highlight[proteins][]=P08183&highlight[proteins][]=Q9UNQ0
Metabolic_Caffeine Metabolism	0.60991	YES	HMDB01248[FAD],NAT2	2	3	265	754	http://smpdb.ca/view/SMP00028?highlight[compounds][]=PW_C000964
Drug Metabolism_Mycophenolic Acid Metabolism Pathway	0.60991	YES	ABCB1,ABCG2	2	3	265	754	http://smpdb.ca/view/SMP00652?highlight[proteins][]=P08183&highlight[proteins][]=Q9UNQ0
Metabolic_Vitamin K Metabolism	0.60991	YES	HMDB01248[FAD],VKORC1	2	3	265	754	http://smpdb.ca/view/SMP00464?highlight[compounds][]=PW_C000964&highlight[proteins][]=Q9BQB6
Metabolic_Glycerol Phosphate Shuttle	0.60991	YES	HMDB01248[FAD],GPD2	2	3	265	754	http://smpdb.ca/view/SMP00124?highlight[compounds][]=PW_C000964&highlight[proteins][]=P43304
Drug Action_Paclitaxel Action Pathway	0.60991	YES	ABCB1,ABCG2	2	3	265	754	http://smpdb.ca/view/SMP00434?highlight[proteins][]=P08183&highlight[proteins][]=Q9UNQ0
Metabolic_Mitochondrial Electron Transport Chain	0.623094	YES	HMDB01248[FAD],SLC37A4,SLC25A4,ATP5C1,GPD2,CYCS,UQCRC1	7	15	260	742	http://smpdb.ca/view/SMP00355?highlight[compounds][]=PW_C000964&highlight[proteins][]=O43826&highlight[proteins][]=P12235&highlight[proteins][]=P36542&highlight[proteins][]=P43304&highlight[proteins][]=P99999&highlight[proteins][]=P31930
Signaling_Dopamine Activation of Neurological Reward System	0.654087	YES	GNB1,GNG12	2	4	265	753	http://smpdb.ca/view/SMP00308?highlight[proteins][]=P62873&highlight[proteins][]=Q9UBI6
Drug Metabolism_Capecitabine Metabolism Pathway	0.654087	YES	HMDB01248[FAD],TYMS	2	4	265	753	http://smpdb.ca/view/SMP00607?highlight[compounds][]=PW_C000964&highlight[proteins][]=P04818
Signaling_Intracellular Signalling Through PGD2 receptor and Prostaglandin D2	0.654087	YES	GNG12,GNB1	2	4	265	753	http://smpdb.ca/view/SMP00343?highlight[proteins][]=Q9UBI6&highlight[proteins][]=P62873
Physiological_Pancreas Function	0.654087	YES	HMDB00122[D-Glucose],ABCC8	2	4	265	753	http://smpdb.ca/view/SMP00643?highlight[compounds][]=PW_C000077&highlight[proteins][]=Q09428
Drug Action_Nateglinide Action Pathway	0.654087	YES	HMDB00122[D-Glucose],ABCC8	2	4	265	753	http://smpdb.ca/view/SMP00453?highlight[compounds][]=PW_C000077&highlight[proteins][]=Q09428
Drug Action_Repaglinide Action Pathway	0.654087	YES	HMDB00122[D-Glucose],ABCC8	2	4	265	753	http://smpdb.ca/view/SMP00454?highlight[compounds][]=PW_C000077&highlight[proteins][]=Q09428
Drug Action_Capecitabine Action Pathway	0.654087	YES	HMDB01248[FAD],TYMS	2	4	265	753	http://smpdb.ca/view/SMP00469?highlight[compounds][]=PW_C000964&highlight[proteins][]=P04818
Drug Action_Glibenclamide Action Pathway	0.654087	YES	HMDB00122[D-Glucose],ABCC8	2	4	265	753	http://smpdb.ca/view/SMP00460?highlight[compounds][]=PW_C000077&highlight[proteins][]=Q09428
Metabolic_Thiamine Metabolism	0.654087	YES	HMDB00045[Adenosine monophosphate],SLC19A2	2	4	265	753	http://smpdb.ca/view/SMP00076?highlight[compounds][]=PW_C000032&highlight[proteins][]=O60779
Drug Action_Gliclazide Action Pathway	0.654087	YES	HMDB00122[D-Glucose],ABCC8	2	4	265	753	http://smpdb.ca/view/SMP00461?highlight[compounds][]=PW_C000077&highlight[proteins][]=Q09428
Disease_Krabbe disease	0.659841	YES	HMDB00187[L-Serine],HMDB01565[Phosphorylcholine],HMDB00122[D-Glucose],HMDB01448[Sulfate],DEGS2,ACER1,CERK,ARSA	8	19	259	738	http://smpdb.ca/view/SMP00526?highlight[compounds][]=PW_C000120&highlight[compounds][]=PW_C001202&highlight[compounds][]=PW_C000077&highlight[compounds][]=PW_C001118&highlight[proteins][]=Q6QHC5&highlight[proteins][]=Q8TDN7&highlight[proteins][]=Q8TCT0&highlight[proteins][]=P15289
Disease_Gaucher Disease	0.659841	YES	HMDB00187[L-Serine],HMDB01565[Phosphorylcholine],HMDB00122[D-Glucose],HMDB01448[Sulfate],DEGS2,ACER1,CERK,ARSA	8	19	259	738	http://smpdb.ca/view/SMP00349?highlight[compounds][]=PW_C000120&highlight[compounds][]=PW_C001202&highlight[compounds][]=PW_C000077&highlight[compounds][]=PW_C001118&highlight[proteins][]=Q6QHC5&highlight[proteins][]=Q8TDN7&highlight[proteins][]=Q8TCT0&highlight[proteins][]=P15289
Disease_Fabry disease	0.659841	YES	HMDB00187[L-Serine],HMDB01565[Phosphorylcholine],HMDB00122[D-Glucose],HMDB01448[Sulfate],DEGS2,ACER1,CERK,ARSA	8	19	259	738	http://smpdb.ca/view/SMP00525?highlight[compounds][]=PW_C000120&highlight[compounds][]=PW_C001202&highlight[compounds][]=PW_C000077&highlight[compounds][]=PW_C001118&highlight[proteins][]=Q6QHC5&highlight[proteins][]=Q8TDN7&highlight[proteins][]=Q8TCT0&highlight[proteins][]=P15289
Disease_Metachromatic Leukodystrophy (MLD)	0.659841	YES	HMDB00187[L-Serine],HMDB01565[Phosphorylcholine],HMDB00122[D-Glucose],HMDB01448[Sulfate],DEGS2,ACER1,CERK,ARSA	8	19	259	738	http://smpdb.ca/view/SMP00347?highlight[compounds][]=PW_C000120&highlight[compounds][]=PW_C001202&highlight[compounds][]=PW_C000077&highlight[compounds][]=PW_C001118&highlight[proteins][]=Q6QHC5&highlight[proteins][]=Q8TDN7&highlight[proteins][]=Q8TCT0&highlight[proteins][]=P15289
Disease_Globoid Cell Leukodystrophy	0.659841	YES	HMDB00187[L-Serine],HMDB01565[Phosphorylcholine],HMDB00122[D-Glucose],HMDB01448[Sulfate],DEGS2,ACER1,CERK,ARSA	8	19	259	738	http://smpdb.ca/view/SMP00348?highlight[compounds][]=PW_C000120&highlight[compounds][]=PW_C001202&highlight[compounds][]=PW_C000077&highlight[compounds][]=PW_C001118&highlight[proteins][]=Q6QHC5&highlight[proteins][]=Q8TDN7&highlight[proteins][]=Q8TCT0&highlight[proteins][]=P15289
Metabolic_Sphingolipid Metabolism	0.659841	YES	HMDB00187[L-Serine],HMDB01565[Phosphorylcholine],HMDB00122[D-Glucose],HMDB01448[Sulfate],DEGS2,ACER1,CERK,ARSA	8	19	259	738	http://smpdb.ca/view/SMP00034?highlight[compounds][]=PW_C000120&highlight[compounds][]=PW_C001202&highlight[compounds][]=PW_C000077&highlight[compounds][]=PW_C001118&highlight[proteins][]=Q6QHC5&highlight[proteins][]=Q8TDN7&highlight[proteins][]=Q8TCT0&highlight[proteins][]=P15289
Metabolic_Tryptophan Metabolism	0.681101	YES	HMDB00161[L-Alanine],HMDB01248[FAD],HMDB00881[Xanthurenic acid],HMDB00939[S-Adenosylhomocysteine],AADAT,HAAO,DDC,ALDH2,CYP1A1	9	22	258	735	http://smpdb.ca/view/SMP00063?highlight[compounds][]=PW_C000105&highlight[compounds][]=PW_C000964&highlight[compounds][]=PW_C000703&highlight[compounds][]=PW_C000749&highlight[proteins][]=Q8N5Z0&highlight[proteins][]=P46952&highlight[proteins][]=P20711&highlight[proteins][]=P05091&highlight[proteins][]=P04798
Drug Metabolism_Gemcitabine Metabolism Pathway	0.726221	YES	SLC29A1,TYMS,DCK	3	7	264	750	http://smpdb.ca/view/SMP00603?highlight[proteins][]=Q99808&highlight[proteins][]=P04818&highlight[proteins][]=P27707
Drug Action_Gemcitabine Action Pathway	0.726221	YES	SLC29A1,TYMS,DCK	3	7	264	750	http://smpdb.ca/view/SMP00446?highlight[proteins][]=Q99808&highlight[proteins][]=P04818&highlight[proteins][]=P27707
Metabolic_Cysteine Metabolism	0.751483	YES	HMDB00045[Adenosine monophosphate],GCLM,CDO1,GOT1	4	9	263	748	http://smpdb.ca/view/SMP00013?highlight[compounds][]=PW_C000032&highlight[proteins][]=P48507&highlight[proteins][]=Q16878&highlight[proteins][]=P17174
Disease_Cystinosis, ocular nonnephropathic	0.751483	YES	HMDB00045[Adenosine monophosphate],GCLM,CDO1,GOT1	4	9	263	748	http://smpdb.ca/view/SMP00722?highlight[compounds][]=PW_C000032&highlight[proteins][]=P48507&highlight[proteins][]=Q16878&highlight[proteins][]=P17174
Metabolic_Alpha Linolenic Acid and Linoleic Acid Metabolism	0.751483	YES	HMDB02226[Adrenic acid],HMDB02183[Docosahexaenoic acid],FADS2,PLA2G4B	4	9	263	748	http://smpdb.ca/view/SMP00018?highlight[compounds][]=PW_C001506&highlight[compounds][]=PW_C001472&highlight[proteins][]=O95864&highlight[proteins][]=P0C869
Disease_Beta-mercaptolactate-cysteine disulfiduria	0.751483	YES	HMDB00045[Adenosine monophosphate],GCLM,CDO1,GOT1	4	9	263	748	http://smpdb.ca/view/SMP00499?highlight[compounds][]=PW_C000032&highlight[proteins][]=P48507&highlight[proteins][]=Q16878&highlight[proteins][]=P17174
Metabolic_Oxidation of Branched Chain Fatty Acids	0.766299	YES	HMDB00062[L-Carnitine],ALDH2,CRAT,CPT2	4	10	263	747	http://smpdb.ca/view/SMP00030?highlight[compounds][]=PW_C000044&highlight[proteins][]=P05091&highlight[proteins][]=P43155&highlight[proteins][]=P23786
Disease_Glycerol Kinase Deficiency	0.792676	YES	HMDB00139[Glyceric acid],HMDB01248[FAD],DGKA,GPAM,GPD2	5	13	262	744	http://smpdb.ca/view/SMP00187?highlight[compounds][]=PW_C000090&highlight[compounds][]=PW_C000964&highlight[proteins][]=P23743&highlight[proteins][]=Q9HCL2&highlight[proteins][]=P43304
Disease_Familial lipoprotein lipase deficiency	0.792676	YES	HMDB00139[Glyceric acid],HMDB01248[FAD],DGKA,GPAM,GPD2	5	13	262	744	http://smpdb.ca/view/SMP00530?highlight[compounds][]=PW_C000090&highlight[compounds][]=PW_C000964&highlight[proteins][]=P23743&highlight[proteins][]=Q9HCL2&highlight[proteins][]=P43304
Metabolic_Glycerolipid Metabolism	0.792676	YES	HMDB00139[Glyceric acid],HMDB01248[FAD],DGKA,GPAM,GPD2	5	13	262	744	http://smpdb.ca/view/SMP00039?highlight[compounds][]=PW_C000090&highlight[compounds][]=PW_C000964&highlight[proteins][]=P23743&highlight[proteins][]=Q9HCL2&highlight[proteins][]=P43304
Disease_D-glyceric acidura	0.792676	YES	HMDB00139[Glyceric acid],HMDB01248[FAD],DGKA,GPAM,GPD2	5	13	262	744	http://smpdb.ca/view/SMP00529?highlight[compounds][]=PW_C000090&highlight[compounds][]=PW_C000964&highlight[proteins][]=P23743&highlight[proteins][]=Q9HCL2&highlight[proteins][]=P43304
Metabolic_Inositol Metabolism	0.81398	YES	HMDB00127[D-Glucuronic acid],ISYNA1,IPMK,FIG4,VAC14,PIK3C3,AMBRA1	7	17	260	740	http://smpdb.ca/view/SMP00011?highlight[compounds][]=PW_C000082&highlight[proteins][]=Q9NPH2&highlight[proteins][]=Q8NFU5&highlight[proteins][]=Q92562&highlight[proteins][]=Q08AM6&highlight[proteins][]=Q8NEB9&highlight[proteins][]=Q9C0C7
Disease_Ornithine Transcarbamylase Deficiency (OTC Deficiency)	0.81912	YES	HMDB00641[L-Glutamine],HMDB00161[L-Alanine],HMDB00904[Citrulline],HMDB00045[Adenosine monophosphate],GLS2,ASS1,SLC25A12	7	18	260	739	http://smpdb.ca/view/SMP00205?highlight[compounds][]=PW_C000500&highlight[compounds][]=PW_C000105&highlight[compounds][]=PW_C000723&highlight[compounds][]=PW_C000032&highlight[proteins][]=Q9UI32&highlight[proteins][]=P00966&highlight[proteins][]=O75746
Disease_Carbamoyl Phosphate Synthetase Deficiency	0.81912	YES	HMDB00641[L-Glutamine],HMDB00161[L-Alanine],HMDB00904[Citrulline],HMDB00045[Adenosine monophosphate],GLS2,ASS1,SLC25A12	7	18	260	739	http://smpdb.ca/view/SMP00002?highlight[compounds][]=PW_C000500&highlight[compounds][]=PW_C000105&highlight[compounds][]=PW_C000723&highlight[compounds][]=PW_C000032&highlight[proteins][]=Q9UI32&highlight[proteins][]=P00966&highlight[proteins][]=O75746
Disease_Citrullinemia Type I	0.81912	YES	HMDB00641[L-Glutamine],HMDB00161[L-Alanine],HMDB00904[Citrulline],HMDB00045[Adenosine monophosphate],GLS2,ASS1,SLC25A12	7	18	260	739	http://smpdb.ca/view/SMP00001?highlight[compounds][]=PW_C000500&highlight[compounds][]=PW_C000105&highlight[compounds][]=PW_C000723&highlight[compounds][]=PW_C000032&highlight[proteins][]=Q9UI32&highlight[proteins][]=P00966&highlight[proteins][]=O75746
Disease_Argininemia	0.81912	YES	HMDB00641[L-Glutamine],HMDB00161[L-Alanine],HMDB00904[Citrulline],HMDB00045[Adenosine monophosphate],GLS2,ASS1,SLC25A12	7	18	260	739	http://smpdb.ca/view/SMP00357?highlight[compounds][]=PW_C000500&highlight[compounds][]=PW_C000105&highlight[compounds][]=PW_C000723&highlight[compounds][]=PW_C000032&highlight[proteins][]=Q9UI32&highlight[proteins][]=P00966&highlight[proteins][]=O75746
Disease_Argininosuccinic Aciduria	0.81912	YES	HMDB00641[L-Glutamine],HMDB00161[L-Alanine],HMDB00904[Citrulline],HMDB00045[Adenosine monophosphate],GLS2,ASS1,SLC25A12	7	18	260	739	http://smpdb.ca/view/SMP00003?highlight[compounds][]=PW_C000500&highlight[compounds][]=PW_C000105&highlight[compounds][]=PW_C000723&highlight[compounds][]=PW_C000032&highlight[proteins][]=Q9UI32&highlight[proteins][]=P00966&highlight[proteins][]=O75746
Metabolic_Urea Cycle	0.81912	YES	HMDB00641[L-Glutamine],HMDB00161[L-Alanine],HMDB00904[Citrulline],HMDB00045[Adenosine monophosphate],GLS2,ASS1,SLC25A12	7	18	260	739	http://smpdb.ca/view/SMP00059?highlight[compounds][]=PW_C000500&highlight[compounds][]=PW_C000105&highlight[compounds][]=PW_C000723&highlight[compounds][]=PW_C000032&highlight[proteins][]=Q9UI32&highlight[proteins][]=P00966&highlight[proteins][]=O75746
Drug Action_Bendroflumethiazide Action Pathway	0.838078	YES	SLC12A3,SLC22A6,FXYD2,SCNN1A,SLC1A1,SLC7A8,SLC7A5,SLC38A4,SLC7A6	9	23	258	734	http://smpdb.ca/view/SMP00090?highlight[proteins][]=P55017&highlight[proteins][]=Q4U2R8&highlight[proteins][]=P54710&highlight[proteins][]=P37088&highlight[proteins][]=P43005&highlight[proteins][]=Q9UHI5&highlight[proteins][]=Q01650&highlight[proteins][]=Q969I6&highlight[proteins][]=Q92536
Drug Action_Torsemide Action Pathway	0.838078	YES	SLC22A6,SLC12A3,FXYD2,SCNN1A,SLC1A1,SLC7A8,SLC7A5,SLC38A4,SLC7A6	9	23	258	734	http://smpdb.ca/view/SMP00118?highlight[proteins][]=Q4U2R8&highlight[proteins][]=P55017&highlight[proteins][]=P54710&highlight[proteins][]=P37088&highlight[proteins][]=P43005&highlight[proteins][]=Q9UHI5&highlight[proteins][]=Q01650&highlight[proteins][]=Q969I6&highlight[proteins][]=Q92536
Drug Action_Trichlormethiazide Action Pathway	0.838078	YES	SLC12A3,SLC22A6,FXYD2,SCNN1A,SLC1A1,SLC7A8,SLC7A5,SLC38A4,SLC7A6	9	23	258	734	http://smpdb.ca/view/SMP00121?highlight[proteins][]=P55017&highlight[proteins][]=Q4U2R8&highlight[proteins][]=P54710&highlight[proteins][]=P37088&highlight[proteins][]=P43005&highlight[proteins][]=Q9UHI5&highlight[proteins][]=Q01650&highlight[proteins][]=Q969I6&highlight[proteins][]=Q92536
Drug Action_Polythiazide Action Pathway	0.838078	YES	SLC22A6,SLC12A3,FXYD2,SCNN1A,SLC1A1,SLC7A8,SLC7A5,SLC38A4,SLC7A6	9	23	258	734	http://smpdb.ca/view/SMP00080?highlight[proteins][]=Q4U2R8&highlight[proteins][]=P55017&highlight[proteins][]=P54710&highlight[proteins][]=P37088&highlight[proteins][]=P43005&highlight[proteins][]=Q9UHI5&highlight[proteins][]=Q01650&highlight[proteins][]=Q969I6&highlight[proteins][]=Q92536
Drug Action_Quinethazone Action Pathway	0.838078	YES	SLC12A3,SLC22A6,FXYD2,SCNN1A,SLC1A1,SLC7A8,SLC7A5,SLC38A4,SLC7A6	9	23	258	734	http://smpdb.ca/view/SMP00091?highlight[proteins][]=P55017&highlight[proteins][]=Q4U2R8&highlight[proteins][]=P54710&highlight[proteins][]=P37088&highlight[proteins][]=P43005&highlight[proteins][]=Q9UHI5&highlight[proteins][]=Q01650&highlight[proteins][]=Q969I6&highlight[proteins][]=Q92536
Disease_Cystinuria	0.838078	YES	SLC12A3,FXYD2,SLC22A6,SCNN1A,SLC1A1,SLC7A8,SLC7A5,SLC38A4,SLC7A6	9	23	258	734	http://smpdb.ca/view/SMP00723?highlight[proteins][]=P55017&highlight[proteins][]=P54710&highlight[proteins][]=Q4U2R8&highlight[proteins][]=P37088&highlight[proteins][]=P43005&highlight[proteins][]=Q9UHI5&highlight[proteins][]=Q01650&highlight[proteins][]=Q969I6&highlight[proteins][]=Q92536
Drug Action_Amiloride Action Pathway	0.838078	YES	SCNN1A,SLC12A3,FXYD2,SLC22A6,SLC1A1,SLC7A8,SLC7A5,SLC38A4,SLC7A6	9	23	258	734	http://smpdb.ca/view/SMP00133?highlight[proteins][]=P37088&highlight[proteins][]=P55017&highlight[proteins][]=P54710&highlight[proteins][]=Q4U2R8&highlight[proteins][]=P43005&highlight[proteins][]=Q9UHI5&highlight[proteins][]=Q01650&highlight[proteins][]=Q969I6&highlight[proteins][]=Q92536
Drug Action_Indapamide Action Pathway	0.838078	YES	SLC12A3,SLC22A6,FXYD2,SCNN1A,SLC1A1,SLC7A8,SLC7A5,SLC38A4,SLC7A6	9	23	258	734	http://smpdb.ca/view/SMP00110?highlight[proteins][]=P55017&highlight[proteins][]=Q4U2R8&highlight[proteins][]=P54710&highlight[proteins][]=P37088&highlight[proteins][]=P43005&highlight[proteins][]=Q9UHI5&highlight[proteins][]=Q01650&highlight[proteins][]=Q969I6&highlight[proteins][]=Q92536
Drug Action_Ethacrynic Acid Action Pathway	0.838078	YES	SLC22A6,SLC12A3,FXYD2,SCNN1A,SLC1A1,SLC7A8,SLC7A5,SLC38A4,SLC7A6	9	23	258	734	http://smpdb.ca/view/SMP00097?highlight[proteins][]=Q4U2R8&highlight[proteins][]=P55017&highlight[proteins][]=P54710&highlight[proteins][]=P37088&highlight[proteins][]=P43005&highlight[proteins][]=Q9UHI5&highlight[proteins][]=Q01650&highlight[proteins][]=Q969I6&highlight[proteins][]=Q92536
Drug Action_Eplerenone Action Pathway	0.838078	YES	SLC12A3,FXYD2,SLC22A6,SCNN1A,SLC1A1,SLC7A8,SLC7A5,SLC38A4,SLC7A6	9	23	258	734	http://smpdb.ca/view/SMP00135?highlight[proteins][]=P55017&highlight[proteins][]=P54710&highlight[proteins][]=Q4U2R8&highlight[proteins][]=P37088&highlight[proteins][]=P43005&highlight[proteins][]=Q9UHI5&highlight[proteins][]=Q01650&highlight[proteins][]=Q969I6&highlight[proteins][]=Q92536
Drug Action_Chlorothiazide Action Pathway	0.838078	YES	SLC22A6,SLC12A3,FXYD2,SCNN1A,SLC1A1,SLC7A8,SLC7A5,SLC38A4,SLC7A6	9	23	258	734	http://smpdb.ca/view/SMP00078?highlight[proteins][]=Q4U2R8&highlight[proteins][]=P55017&highlight[proteins][]=P54710&highlight[proteins][]=P37088&highlight[proteins][]=P43005&highlight[proteins][]=Q9UHI5&highlight[proteins][]=Q01650&highlight[proteins][]=Q969I6&highlight[proteins][]=Q92536
Drug Action_Methyclothiazide Action Pathway	0.838078	YES	SLC22A6,SLC12A3,FXYD2,SCNN1A,SLC1A1,SLC7A8,SLC7A5,SLC38A4,SLC7A6	9	23	258	734	http://smpdb.ca/view/SMP00081?highlight[proteins][]=Q4U2R8&highlight[proteins][]=P55017&highlight[proteins][]=P54710&highlight[proteins][]=P37088&highlight[proteins][]=P43005&highlight[proteins][]=Q9UHI5&highlight[proteins][]=Q01650&highlight[proteins][]=Q969I6&highlight[proteins][]=Q92536
Drug Action_Hydroflumethiazide Action Pathway	0.838078	YES	SLC12A3,SLC22A6,FXYD2,SCNN1A,SLC1A1,SLC7A8,SLC7A5,SLC38A4,SLC7A6	9	23	258	734	http://smpdb.ca/view/SMP00108?highlight[proteins][]=P55017&highlight[proteins][]=Q4U2R8&highlight[proteins][]=P54710&highlight[proteins][]=P37088&highlight[proteins][]=P43005&highlight[proteins][]=Q9UHI5&highlight[proteins][]=Q01650&highlight[proteins][]=Q969I6&highlight[proteins][]=Q92536
Drug Action_Bumetanide Action Pathway	0.838078	YES	SLC22A6,SLC12A3,FXYD2,SCNN1A,SLC1A1,SLC7A8,SLC7A5,SLC38A4,SLC7A6	9	23	258	734	http://smpdb.ca/view/SMP00088?highlight[proteins][]=Q4U2R8&highlight[proteins][]=P55017&highlight[proteins][]=P54710&highlight[proteins][]=P37088&highlight[proteins][]=P43005&highlight[proteins][]=Q9UHI5&highlight[proteins][]=Q01650&highlight[proteins][]=Q969I6&highlight[proteins][]=Q92536
Drug Action_Hydrochlorothiazide Action Pathway	0.838078	YES	SLC12A3,SLC22A6,FXYD2,SCNN1A,SLC1A1,SLC7A8,SLC7A5,SLC38A4,SLC7A6	9	23	258	734	http://smpdb.ca/view/SMP00100?highlight[proteins][]=P55017&highlight[proteins][]=Q4U2R8&highlight[proteins][]=P54710&highlight[proteins][]=P37088&highlight[proteins][]=P43005&highlight[proteins][]=Q9UHI5&highlight[proteins][]=Q01650&highlight[proteins][]=Q969I6&highlight[proteins][]=Q92536
Disease_Hartnup Disorder	0.838078	YES	SLC12A3,FXYD2,SLC22A6,SCNN1A,SLC1A1,SLC7A8,SLC7A5,SLC38A4,SLC7A6	9	23	258	734	http://smpdb.ca/view/SMP00189?highlight[proteins][]=P55017&highlight[proteins][]=P54710&highlight[proteins][]=Q4U2R8&highlight[proteins][]=P37088&highlight[proteins][]=P43005&highlight[proteins][]=Q9UHI5&highlight[proteins][]=Q01650&highlight[proteins][]=Q969I6&highlight[proteins][]=Q92536
Disease_Glucose Transporter Defect (SGLT2)	0.838078	YES	SLC12A3,FXYD2,SLC22A6,SCNN1A,SLC1A1,SLC7A8,SLC7A5,SLC38A4,SLC7A6	9	23	258	734	http://smpdb.ca/view/SMP00184?highlight[proteins][]=P55017&highlight[proteins][]=P54710&highlight[proteins][]=Q4U2R8&highlight[proteins][]=P37088&highlight[proteins][]=P43005&highlight[proteins][]=Q9UHI5&highlight[proteins][]=Q01650&highlight[proteins][]=Q969I6&highlight[proteins][]=Q92536
Drug Action_Chlorthalidone Action Pathway	0.838078	YES	SLC12A3,SLC22A6,FXYD2,SCNN1A,SLC1A1,SLC7A8,SLC7A5,SLC38A4,SLC7A6	9	23	258	734	http://smpdb.ca/view/SMP00122?highlight[proteins][]=P55017&highlight[proteins][]=Q4U2R8&highlight[proteins][]=P54710&highlight[proteins][]=P37088&highlight[proteins][]=P43005&highlight[proteins][]=Q9UHI5&highlight[proteins][]=Q01650&highlight[proteins][]=Q969I6&highlight[proteins][]=Q92536
Drug Action_Furosemide Action Pathway	0.838078	YES	SLC22A6,SLC12A3,FXYD2,SCNN1A,SLC1A1,SLC7A8,SLC7A5,SLC38A4,SLC7A6	9	23	258	734	http://smpdb.ca/view/SMP00115?highlight[proteins][]=Q4U2R8&highlight[proteins][]=P55017&highlight[proteins][]=P54710&highlight[proteins][]=P37088&highlight[proteins][]=P43005&highlight[proteins][]=Q9UHI5&highlight[proteins][]=Q01650&highlight[proteins][]=Q969I6&highlight[proteins][]=Q92536
Physiological_Kidney Function	0.838078	YES	SLC12A3,FXYD2,SLC22A6,SCNN1A,SLC1A1,SLC7A8,SLC7A5,SLC38A4,SLC7A6	9	23	258	734	http://smpdb.ca/view/SMP00483?highlight[proteins][]=P55017&highlight[proteins][]=P54710&highlight[proteins][]=Q4U2R8&highlight[proteins][]=P37088&highlight[proteins][]=P43005&highlight[proteins][]=Q9UHI5&highlight[proteins][]=Q01650&highlight[proteins][]=Q969I6&highlight[proteins][]=Q92536
Drug Action_Metolazone Action Pathway	0.838078	YES	SLC12A3,SLC22A6,FXYD2,SCNN1A,SLC1A1,SLC7A8,SLC7A5,SLC38A4,SLC7A6	9	23	258	734	http://smpdb.ca/view/SMP00105?highlight[proteins][]=P55017&highlight[proteins][]=Q4U2R8&highlight[proteins][]=P54710&highlight[proteins][]=P37088&highlight[proteins][]=P43005&highlight[proteins][]=Q9UHI5&highlight[proteins][]=Q01650&highlight[proteins][]=Q969I6&highlight[proteins][]=Q92536
Drug Action_Spironolactone Action Pathway	0.838078	YES	SLC12A3,FXYD2,SLC22A6,SCNN1A,SLC1A1,SLC7A8,SLC7A5,SLC38A4,SLC7A6	9	23	258	734	http://smpdb.ca/view/SMP00134?highlight[proteins][]=P55017&highlight[proteins][]=P54710&highlight[proteins][]=Q4U2R8&highlight[proteins][]=P37088&highlight[proteins][]=P43005&highlight[proteins][]=Q9UHI5&highlight[proteins][]=Q01650&highlight[proteins][]=Q969I6&highlight[proteins][]=Q92536
Disease_Lysinuric Protein Intolerance	0.838078	YES	SLC12A3,FXYD2,SLC22A6,SCNN1A,SLC1A1,SLC7A8,SLC7A5,SLC38A4,SLC7A6	9	23	258	734	http://smpdb.ca/view/SMP00197?highlight[proteins][]=P55017&highlight[proteins][]=P54710&highlight[proteins][]=Q4U2R8&highlight[proteins][]=P37088&highlight[proteins][]=P43005&highlight[proteins][]=Q9UHI5&highlight[proteins][]=Q01650&highlight[proteins][]=Q969I6&highlight[proteins][]=Q92536
Drug Action_Triamterene Action Pathway	0.838078	YES	SCNN1A,SLC12A3,FXYD2,SLC22A6,SLC1A1,SLC7A8,SLC7A5,SLC38A4,SLC7A6	9	23	258	734	http://smpdb.ca/view/SMP00132?highlight[proteins][]=P37088&highlight[proteins][]=P55017&highlight[proteins][]=P54710&highlight[proteins][]=Q4U2R8&highlight[proteins][]=P43005&highlight[proteins][]=Q9UHI5&highlight[proteins][]=Q01650&highlight[proteins][]=Q969I6&highlight[proteins][]=Q92536
Disease_Blue diaper syndrome	0.838078	YES	SLC12A3,FXYD2,SLC22A6,SCNN1A,SLC1A1,SLC7A8,SLC7A5,SLC38A4,SLC7A6	9	23	258	734	http://smpdb.ca/view/SMP00583?highlight[proteins][]=P55017&highlight[proteins][]=P54710&highlight[proteins][]=Q4U2R8&highlight[proteins][]=P37088&highlight[proteins][]=P43005&highlight[proteins][]=Q9UHI5&highlight[proteins][]=Q01650&highlight[proteins][]=Q969I6&highlight[proteins][]=Q92536
Disease_Iminoglycinuria	0.838078	YES	SLC12A3,FXYD2,SLC22A6,SCNN1A,SLC1A1,SLC7A8,SLC7A5,SLC38A4,SLC7A6	9	23	258	734	http://smpdb.ca/view/SMP00193?highlight[proteins][]=P55017&highlight[proteins][]=P54710&highlight[proteins][]=Q4U2R8&highlight[proteins][]=P37088&highlight[proteins][]=P43005&highlight[proteins][]=Q9UHI5&highlight[proteins][]=Q01650&highlight[proteins][]=Q969I6&highlight[proteins][]=Q92536
Drug Action_Disulfiram Action Pathway	0.838078	YES	HMDB00707[4-Hydroxyphenylpyruvic acid],HMDB00939[S-Adenosylhomocysteine],HMDB01248[FAD],HMDB00045[Adenosine monophosphate],ALDH1B1,GOT1,DDC,HAAO,ALDH2	9	23	258	734	http://smpdb.ca/view/SMP00429?highlight[compounds][]=PW_C000558&highlight[compounds][]=PW_C000749&highlight[compounds][]=PW_C000964&highlight[compounds][]=PW_C000032&highlight[proteins][]=P30837&highlight[proteins][]=P17174&highlight[proteins][]=P20711&highlight[proteins][]=P46952&highlight[proteins][]=P05091
Disease_Glucose Transporter Defect (SGLT2)	0.838078	YES	SLC12A3,FXYD2,SLC22A6,SCNN1A,SLC1A1,SLC7A8,SLC7A5,SLC38A4,SLC7A6	9	23	258	734	http://smpdb.ca/view/SMP00245?highlight[proteins][]=P55017&highlight[proteins][]=P54710&highlight[proteins][]=Q4U2R8&highlight[proteins][]=P37088&highlight[proteins][]=P43005&highlight[proteins][]=Q9UHI5&highlight[proteins][]=Q01650&highlight[proteins][]=Q969I6&highlight[proteins][]=Q92536
Disease_Lysinuric protein intolerance (LPI)	0.838078	YES	SLC12A3,FXYD2,SLC22A6,SCNN1A,SLC1A1,SLC7A8,SLC7A5,SLC38A4,SLC7A6	9	23	258	734	http://smpdb.ca/view/SMP00585?highlight[proteins][]=P55017&highlight[proteins][]=P54710&highlight[proteins][]=Q4U2R8&highlight[proteins][]=P37088&highlight[proteins][]=P43005&highlight[proteins][]=Q9UHI5&highlight[proteins][]=Q01650&highlight[proteins][]=Q969I6&highlight[proteins][]=Q92536
Drug Action_Cyclothiazide Action Pathway	0.838078	YES	SLC12A3,SLC22A6,FXYD2,SCNN1A,SLC1A1,SLC7A8,SLC7A5,SLC38A4,SLC7A6	9	23	258	734	http://smpdb.ca/view/SMP00103?highlight[proteins][]=P55017&highlight[proteins][]=Q4U2R8&highlight[proteins][]=P54710&highlight[proteins][]=P37088&highlight[proteins][]=P43005&highlight[proteins][]=Q9UHI5&highlight[proteins][]=Q01650&highlight[proteins][]=Q969I6&highlight[proteins][]=Q92536
Disease_Methylenetetrahydrofolate Reductase Deficiency (MTHFRD)	0.842067	YES	HMDB00187[L-Serine],HMDB01248[FAD],HMDB00939[S-Adenosylhomocysteine],HMDB01257[Spermidine],HMDB00097[Choline],HMDB00045[Adenosine monophosphate],HMDB02005[Methionine sulfoxide],SHMT1,SRM	9	24	258	733	http://smpdb.ca/view/SMP00340?highlight[compounds][]=PW_C000120&highlight[compounds][]=PW_C000964&highlight[compounds][]=PW_C000749&highlight[compounds][]=PW_C000971&highlight[compounds][]=PW_C000065&highlight[compounds][]=PW_C000032&highlight[compounds][]=PW_C001342&highlight[proteins][]=P34896&highlight[proteins][]=P19623
Disease_Methionine Adenosyltransferase Deficiency	0.842067	YES	HMDB00187[L-Serine],HMDB01248[FAD],HMDB00939[S-Adenosylhomocysteine],HMDB01257[Spermidine],HMDB00097[Choline],HMDB00045[Adenosine monophosphate],HMDB02005[Methionine sulfoxide],SHMT1,SRM	9	24	258	733	http://smpdb.ca/view/SMP00221?highlight[compounds][]=PW_C000120&highlight[compounds][]=PW_C000964&highlight[compounds][]=PW_C000749&highlight[compounds][]=PW_C000971&highlight[compounds][]=PW_C000065&highlight[compounds][]=PW_C000032&highlight[compounds][]=PW_C001342&highlight[proteins][]=P34896&highlight[proteins][]=P19623
Metabolic_Methionine Metabolism	0.842067	YES	HMDB00187[L-Serine],HMDB01248[FAD],HMDB00939[S-Adenosylhomocysteine],HMDB01257[Spermidine],HMDB00097[Choline],HMDB00045[Adenosine monophosphate],HMDB02005[Methionine sulfoxide],SHMT1,SRM	9	24	258	733	http://smpdb.ca/view/SMP00033?highlight[compounds][]=PW_C000120&highlight[compounds][]=PW_C000964&highlight[compounds][]=PW_C000749&highlight[compounds][]=PW_C000971&highlight[compounds][]=PW_C000065&highlight[compounds][]=PW_C000032&highlight[compounds][]=PW_C001342&highlight[proteins][]=P34896&highlight[proteins][]=P19623
Disease_Hypermethioninemia	0.842067	YES	HMDB00187[L-Serine],HMDB01248[FAD],HMDB00939[S-Adenosylhomocysteine],HMDB01257[Spermidine],HMDB00097[Choline],HMDB00045[Adenosine monophosphate],HMDB02005[Methionine sulfoxide],SHMT1,SRM	9	24	258	733	http://smpdb.ca/view/SMP00341?highlight[compounds][]=PW_C000120&highlight[compounds][]=PW_C000964&highlight[compounds][]=PW_C000749&highlight[compounds][]=PW_C000971&highlight[compounds][]=PW_C000065&highlight[compounds][]=PW_C000032&highlight[compounds][]=PW_C001342&highlight[proteins][]=P34896&highlight[proteins][]=P19623
Disease_S-Adenosylhomocysteine (SAH) Hydrolase Deficiency	0.842067	YES	HMDB00187[L-Serine],HMDB01248[FAD],HMDB00939[S-Adenosylhomocysteine],HMDB01257[Spermidine],HMDB00097[Choline],HMDB00045[Adenosine monophosphate],HMDB02005[Methionine sulfoxide],SHMT1,SRM	9	24	258	733	http://smpdb.ca/view/SMP00214?highlight[compounds][]=PW_C000120&highlight[compounds][]=PW_C000964&highlight[compounds][]=PW_C000749&highlight[compounds][]=PW_C000971&highlight[compounds][]=PW_C000065&highlight[compounds][]=PW_C000032&highlight[compounds][]=PW_C001342&highlight[proteins][]=P34896&highlight[proteins][]=P19623
Disease_Glycine N-methyltransferase Deficiency	0.842067	YES	HMDB00187[L-Serine],HMDB01248[FAD],HMDB00939[S-Adenosylhomocysteine],HMDB01257[Spermidine],HMDB00097[Choline],HMDB00045[Adenosine monophosphate],HMDB02005[Methionine sulfoxide],SHMT1,SRM	9	24	258	733	http://smpdb.ca/view/SMP00222?highlight[compounds][]=PW_C000120&highlight[compounds][]=PW_C000964&highlight[compounds][]=PW_C000749&highlight[compounds][]=PW_C000971&highlight[compounds][]=PW_C000065&highlight[compounds][]=PW_C000032&highlight[compounds][]=PW_C001342&highlight[proteins][]=P34896&highlight[proteins][]=P19623
Disease_Homocystinuria-megaloblastic anemia due to defect in cobalamin metabolism, cblG complementation type	0.842067	YES	HMDB00187[L-Serine],HMDB01248[FAD],HMDB00939[S-Adenosylhomocysteine],HMDB01257[Spermidine],HMDB00097[Choline],HMDB00045[Adenosine monophosphate],HMDB02005[Methionine sulfoxide],SHMT1,SRM	9	24	258	733	http://smpdb.ca/view/SMP00570?highlight[compounds][]=PW_C000120&highlight[compounds][]=PW_C000964&highlight[compounds][]=PW_C000749&highlight[compounds][]=PW_C000971&highlight[compounds][]=PW_C000065&highlight[compounds][]=PW_C000032&highlight[compounds][]=PW_C001342&highlight[proteins][]=P34896&highlight[proteins][]=P19623
Disease_Cystathionine Beta-Synthase Deficiency	0.842067	YES	HMDB00187[L-Serine],HMDB01248[FAD],HMDB00939[S-Adenosylhomocysteine],HMDB01257[Spermidine],HMDB00097[Choline],HMDB00045[Adenosine monophosphate],HMDB02005[Methionine sulfoxide],SHMT1,SRM	9	24	258	733	http://smpdb.ca/view/SMP00177?highlight[compounds][]=PW_C000120&highlight[compounds][]=PW_C000964&highlight[compounds][]=PW_C000749&highlight[compounds][]=PW_C000971&highlight[compounds][]=PW_C000065&highlight[compounds][]=PW_C000032&highlight[compounds][]=PW_C001342&highlight[proteins][]=P34896&highlight[proteins][]=P19623
Metabolic_Mitochondrial Beta-Oxidation of Short Chain Saturated Fatty Acids	1	YES	HMDB00045[Adenosine monophosphate],HMDB01248[FAD],ACSS3	3	8	264	749	http://smpdb.ca/view/SMP00480?highlight[compounds][]=PW_C000032&highlight[compounds][]=PW_C000964&highlight[proteins][]=Q9H6R3
Disease_Short-chain 3-hydroxyacyl-CoA dehydrogenase deficiency (SCHAD)	1	YES	HMDB00045[Adenosine monophosphate],HMDB01248[FAD],ACSS3	3	8	264	749	http://smpdb.ca/view/SMP00568?highlight[compounds][]=PW_C000032&highlight[compounds][]=PW_C000964&highlight[proteins][]=Q9H6R3
Metabolic_Phosphatidylinositol Phosphate Metabolism	1	YES	SYNJ1,PIK3C3,AMBRA1,FIG4,VAC14,PTEN	6	16	261	741	http://smpdb.ca/view/SMP00463?highlight[proteins][]=O43426&highlight[proteins][]=Q8NEB9&highlight[proteins][]=Q9C0C7&highlight[proteins][]=Q92562&highlight[proteins][]=Q08AM6&highlight[proteins][]=P60484
Disease_Joubert syndrome	1	YES	SYNJ1,PIK3C3,AMBRA1,FIG4,VAC14,PTEN	6	16	261	741	http://smpdb.ca/view/SMP00582?highlight[proteins][]=O43426&highlight[proteins][]=Q8NEB9&highlight[proteins][]=Q9C0C7&highlight[proteins][]=Q92562&highlight[proteins][]=Q08AM6&highlight[proteins][]=P60484
Disease_Tyrosine hydroxylase deficiency	1	YES	HMDB00939[S-Adenosylhomocysteine],DDC	2	5	265	752	http://smpdb.ca/view/SMP00497?highlight[compounds][]=PW_C000749&highlight[proteins][]=P20711
Metabolic_Catecholamine Biosynthesis	1	YES	HMDB00939[S-Adenosylhomocysteine],DDC	2	5	265	752	http://smpdb.ca/view/SMP00012?highlight[compounds][]=PW_C000749&highlight[proteins][]=P20711
Metabolic_Malate-Aspartate Shuttle	1	YES	SLC25A12,SLC25A11	2	5	265	752	http://smpdb.ca/view/SMP00129?highlight[proteins][]=O75746&highlight[proteins][]=Q02978
Signaling_Vasopressin Regulation of Water Homeostasis	1	YES	GNG12,GNB1	2	5	265	752	http://smpdb.ca/view/SMP00322?highlight[proteins][]=Q9UBI6&highlight[proteins][]=P62873
Disease_Aromatic L-Aminoacid Decarboxylase Deficiency	1	YES	HMDB00939[S-Adenosylhomocysteine],DDC	2	5	265	752	http://smpdb.ca/view/SMP00170?highlight[compounds][]=PW_C000749&highlight[proteins][]=P20711
Drug Action_Enalapril Action Pathway	1	YES	ACE	1	2	266	755	http://smpdb.ca/view/SMP00148?highlight[proteins][]=P12821
Drug Action_Fosinopril Action Pathway	1	YES	ACE	1	2	266	755	http://smpdb.ca/view/SMP00149?highlight[proteins][]=P12821
Drug Action_Ramipril Action Pathway	1	YES	ACE	1	2	266	755	http://smpdb.ca/view/SMP00154?highlight[proteins][]=P12821
Drug Action_Trandolapril Action Pathway	1	YES	ACE	1	2	266	755	http://smpdb.ca/view/SMP00157?highlight[proteins][]=P12821
Drug Action_Irbesartan Action Pathway	1	YES	ACE	1	2	266	755	http://smpdb.ca/view/SMP00161?highlight[proteins][]=P12821
Drug Action_Temocapril Action Pathway	1	YES	ACE	1	2	266	755	http://smpdb.ca/view/SMP00733?highlight[proteins][]=P12821
Drug Action_Candesartan Action Pathway	1	YES	ACE	1	2	266	755	http://smpdb.ca/view/SMP00158?highlight[proteins][]=P12821
Physiological_Angiotensin Metabolism	1	YES	ACE	1	2	266	755	http://smpdb.ca/view/SMP00587?highlight[proteins][]=P12821
Drug Action_Losartan Action Pathway	1	YES	ACE	1	2	266	755	http://smpdb.ca/view/SMP00162?highlight[proteins][]=P12821
Drug Action_Spirapril Action Pathway	1	YES	ACE	1	2	266	755	http://smpdb.ca/view/SMP00156?highlight[proteins][]=P12821
Drug Metabolism_Heroin Metabolism Pathway	1	YES	OPRM1	1	2	266	755	http://smpdb.ca/view/SMP00623?highlight[proteins][]=P35372
Drug Action_Rescinnamine Action Pathway	1	YES	ACE	1	2	266	755	http://smpdb.ca/view/SMP00155?highlight[proteins][]=P12821
Drug Action_Captopril Action Pathway	1	YES	ACE	1	2	266	755	http://smpdb.ca/view/SMP00146?highlight[proteins][]=P12821
Drug Action_Quinapril Action Pathway	1	YES	ACE	1	2	266	755	http://smpdb.ca/view/SMP00153?highlight[proteins][]=P12821
Drug Action_Perindopril Action Pathway	1	YES	ACE	1	2	266	755	http://smpdb.ca/view/SMP00152?highlight[proteins][]=P12821
Drug Action_Telmisartan Action Pathway	1	YES	ACE	1	2	266	755	http://smpdb.ca/view/SMP00164?highlight[proteins][]=P12821
Drug Action_Lisinopril Action Pathway	1	YES	ACE	1	2	266	755	http://smpdb.ca/view/SMP00150?highlight[proteins][]=P12821
Drug Action_Valsartan Action Pathway	1	YES	ACE	1	2	266	755	http://smpdb.ca/view/SMP00165?highlight[proteins][]=P12821
Drug Action_Eprosartan Action Pathway	1	YES	ACE	1	2	266	755	http://smpdb.ca/view/SMP00159?highlight[proteins][]=P12821
Drug Action_Olmesartan Action Pathway	1	YES	ACE	1	2	266	755	http://smpdb.ca/view/SMP00163?highlight[proteins][]=P12821
Drug Action_Benazepril Action Pathway	1	YES	ACE	1	2	266	755	http://smpdb.ca/view/SMP00145?highlight[proteins][]=P12821
Drug Action_Moexipril Action Pathway	1	YES	ACE	1	2	266	755	http://smpdb.ca/view/SMP00151?highlight[proteins][]=P12821
Drug Action_Cilazapril Action Pathway	1	YES	ACE	1	2	266	755	http://smpdb.ca/view/SMP00147?highlight[proteins][]=P12821
Drug Action_Forasartan Action Pathway	1	YES	ACE	1	2	266	755	http://smpdb.ca/view/SMP00160?highlight[proteins][]=P12821
Signaling_Fc Epsilon Receptor I Signaling in Mast Cells	0.025204	NO	FYN,PLCG1,MAP2K4	3	29	264	728	http://smpdb.ca/view/SMP00358?highlight[proteins][]=P06241&highlight[proteins][]=P19174&highlight[proteins][]=P45985
Drug Action_Morphine Action Pathway	0.0493221	NO	OPRM1,FXYD2,ADRA1A,SLC6A4	4	31	263	726	http://smpdb.ca/view/SMP00406?highlight[proteins][]=P35372&highlight[proteins][]=P54710&highlight[proteins][]=P35348&highlight[proteins][]=P31645
Drug Metabolism_Sorafenib Metabolism Pathway	0.0716557	NO		0	10	267	747	http://smpdb.ca/view/SMP00648
Drug Action_Phenytoin (Antiarrhythmic) Action Pathway	0.116071	NO	HMDB00939[S-Adenosylhomocysteine],HMDB01248[FAD],SNTB1,SNTA1,UGT1A4,FXYD2,KCND3,ABCC8,KCNJ8,SLC8A1,TNNC2,TNNT2	12	56	255	701	http://smpdb.ca/view/SMP00327?highlight[compounds][]=PW_C000749&highlight[compounds][]=PW_C000964&highlight[proteins][]=Q13884&highlight[proteins][]=Q13424&highlight[proteins][]=P22310&highlight[proteins][]=P54710&highlight[proteins][]=Q9UK17&highlight[proteins][]=Q09428&highlight[proteins][]=Q15842&highlight[proteins][]=P32418&highlight[proteins][]=P02585&highlight[proteins][]=P45379
Disease_Long-chain-3-hydroxyacyl-coa dehydrogenase deficiency (LCHAD)	0.120365	NO		0	8	267	749	http://smpdb.ca/view/SMP00544
Metabolic_Fatty Acid Elongation In Mitochondria	0.120365	NO		0	8	267	749	http://smpdb.ca/view/SMP00054
Disease_Fanconi-bickel syndrome	0.131171	NO	HMDB00122[D-Glucose]	1	13	266	744	http://smpdb.ca/view/SMP00572?highlight[compounds][]=PW_C000077
Disease_Glycogenosis, Type VII. Tarui disease	0.131171	NO	HMDB00122[D-Glucose]	1	13	266	744	http://smpdb.ca/view/SMP00531?highlight[compounds][]=PW_C000077
Metabolic_Glycolysis	0.131171	NO	HMDB00122[D-Glucose]	1	13	266	744	http://smpdb.ca/view/SMP00040?highlight[compounds][]=PW_C000077
Drug Action_Ibuprofen Action Pathway	0.163565	NO	HMDB03337[Oxidized glutathione],SLC22A6,SLC22A8,GPX1,PLA2G4B	5	29	262	728	http://smpdb.ca/view/SMP00086?highlight[compounds][]=PW_C001847&highlight[proteins][]=Q4U2R8&highlight[proteins][]=Q8TCC7&highlight[proteins][]=P07203&highlight[proteins][]=P0C869
Drug Action_Acebutolol Action Pathway	0.191282	NO	FXYD2,KCND3,ABCC8,KCNJ8,SLC8A1,SNTB1,SNTA1,TNNC2,TNNT2	9	42	258	715	http://smpdb.ca/view/SMP00296?highlight[proteins][]=P54710&highlight[proteins][]=Q9UK17&highlight[proteins][]=Q09428&highlight[proteins][]=Q15842&highlight[proteins][]=P32418&highlight[proteins][]=Q13884&highlight[proteins][]=Q13424&highlight[proteins][]=P02585&highlight[proteins][]=P45379
Drug Action_Flecainide Action Pathway	0.191282	NO	SNTB1,SNTA1,FXYD2,KCND3,ABCC8,KCNJ8,SLC8A1,TNNC2,TNNT2	9	42	258	715	http://smpdb.ca/view/SMP00331?highlight[proteins][]=Q13884&highlight[proteins][]=Q13424&highlight[proteins][]=P54710&highlight[proteins][]=Q9UK17&highlight[proteins][]=Q09428&highlight[proteins][]=Q15842&highlight[proteins][]=P32418&highlight[proteins][]=P02585&highlight[proteins][]=P45379
Drug Action_Bupranolol Action Pathway	0.191282	NO	FXYD2,KCND3,ABCC8,KCNJ8,SLC8A1,SNTB1,SNTA1,TNNC2,TNNT2	9	42	258	715	http://smpdb.ca/view/SMP00670?highlight[proteins][]=P54710&highlight[proteins][]=Q9UK17&highlight[proteins][]=Q09428&highlight[proteins][]=Q15842&highlight[proteins][]=P32418&highlight[proteins][]=Q13884&highlight[proteins][]=Q13424&highlight[proteins][]=P02585&highlight[proteins][]=P45379
Drug Action_Lidocaine (Antiarrhythmic) Action Pathway	0.191282	NO	SNTB1,SNTA1,FXYD2,KCND3,ABCC8,KCNJ8,SLC8A1,TNNC2,TNNT2	9	42	258	715	http://smpdb.ca/view/SMP00328?highlight[proteins][]=Q13884&highlight[proteins][]=Q13424&highlight[proteins][]=P54710&highlight[proteins][]=Q9UK17&highlight[proteins][]=Q09428&highlight[proteins][]=Q15842&highlight[proteins][]=P32418&highlight[proteins][]=P02585&highlight[proteins][]=P45379
Drug Action_Isoprenaline Action Pathway	0.191282	NO	FXYD2,KCND3,ABCC8,KCNJ8,SLC8A1,SNTB1,SNTA1,TNNC2,TNNT2	9	42	258	715	http://smpdb.ca/view/SMP00663?highlight[proteins][]=P54710&highlight[proteins][]=Q9UK17&highlight[proteins][]=Q09428&highlight[proteins][]=Q15842&highlight[proteins][]=P32418&highlight[proteins][]=Q13884&highlight[proteins][]=Q13424&highlight[proteins][]=P02585&highlight[proteins][]=P45379
Drug Action_Ibutilide Action Pathway	0.191282	NO	FXYD2,KCND3,ABCC8,KCNJ8,SLC8A1,SNTB1,SNTA1,TNNC2,TNNT2	9	42	258	715	http://smpdb.ca/view/SMP00332?highlight[proteins][]=P54710&highlight[proteins][]=Q9UK17&highlight[proteins][]=Q09428&highlight[proteins][]=Q15842&highlight[proteins][]=P32418&highlight[proteins][]=Q13884&highlight[proteins][]=Q13424&highlight[proteins][]=P02585&highlight[proteins][]=P45379
Drug Action_Sotalol Action Pathway	0.191282	NO	FXYD2,KCND3,ABCC8,KCNJ8,SLC8A1,SNTB1,SNTA1,TNNC2,TNNT2	9	42	258	715	http://smpdb.ca/view/SMP00660?highlight[proteins][]=P54710&highlight[proteins][]=Q9UK17&highlight[proteins][]=Q09428&highlight[proteins][]=Q15842&highlight[proteins][]=P32418&highlight[proteins][]=Q13884&highlight[proteins][]=Q13424&highlight[proteins][]=P02585&highlight[proteins][]=P45379
Drug Action_Alprenolol Action Pathway	0.191282	NO	FXYD2,KCND3,ABCC8,KCNJ8,SLC8A1,SNTB1,SNTA1,TNNC2,TNNT2	9	42	258	715	http://smpdb.ca/view/SMP00297?highlight[proteins][]=P54710&highlight[proteins][]=Q9UK17&highlight[proteins][]=Q09428&highlight[proteins][]=Q15842&highlight[proteins][]=P32418&highlight[proteins][]=Q13884&highlight[proteins][]=Q13424&highlight[proteins][]=P02585&highlight[proteins][]=P45379
Drug Action_Quinidine Action Pathway	0.191282	NO	KCND3,SNTB1,SNTA1,FXYD2,ABCC8,KCNJ8,SLC8A1,TNNC2,TNNT2	9	42	258	715	http://smpdb.ca/view/SMP00323?highlight[proteins][]=Q9UK17&highlight[proteins][]=Q13884&highlight[proteins][]=Q13424&highlight[proteins][]=P54710&highlight[proteins][]=Q09428&highlight[proteins][]=Q15842&highlight[proteins][]=P32418&highlight[proteins][]=P02585&highlight[proteins][]=P45379
Drug Action_Mexiletine Action Pathway	0.191282	NO	SNTB1,SNTA1,FXYD2,KCND3,ABCC8,KCNJ8,SLC8A1,TNNC2,TNNT2	9	42	258	715	http://smpdb.ca/view/SMP00329?highlight[proteins][]=Q13884&highlight[proteins][]=Q13424&highlight[proteins][]=P54710&highlight[proteins][]=Q9UK17&highlight[proteins][]=Q09428&highlight[proteins][]=Q15842&highlight[proteins][]=P32418&highlight[proteins][]=P02585&highlight[proteins][]=P45379
Drug Action_Isradipine Action Pathway	0.191282	NO	FXYD2,KCND3,ABCC8,KCNJ8,SLC8A1,SNTB1,SNTA1,TNNC2,TNNT2	9	42	258	715	http://smpdb.ca/view/SMP00378?highlight[proteins][]=P54710&highlight[proteins][]=Q9UK17&highlight[proteins][]=Q09428&highlight[proteins][]=Q15842&highlight[proteins][]=P32418&highlight[proteins][]=Q13884&highlight[proteins][]=Q13424&highlight[proteins][]=P02585&highlight[proteins][]=P45379
Drug Action_Nebivolol Action Pathway	0.191282	NO	FXYD2,KCND3,ABCC8,KCNJ8,SLC8A1,SNTB1,SNTA1,TNNC2,TNNT2	9	42	258	715	http://smpdb.ca/view/SMP00366?highlight[proteins][]=P54710&highlight[proteins][]=Q9UK17&highlight[proteins][]=Q09428&highlight[proteins][]=Q15842&highlight[proteins][]=P32418&highlight[proteins][]=Q13884&highlight[proteins][]=Q13424&highlight[proteins][]=P02585&highlight[proteins][]=P45379
Drug Action_Atenolol Action Pathway	0.191282	NO	FXYD2,KCND3,ABCC8,KCNJ8,SLC8A1,SNTB1,SNTA1,TNNC2,TNNT2	9	42	258	715	http://smpdb.ca/view/SMP00298?highlight[proteins][]=P54710&highlight[proteins][]=Q9UK17&highlight[proteins][]=Q09428&highlight[proteins][]=Q15842&highlight[proteins][]=P32418&highlight[proteins][]=Q13884&highlight[proteins][]=Q13424&highlight[proteins][]=P02585&highlight[proteins][]=P45379
Drug Action_Nisoldipine Action Pathway	0.191282	NO	FXYD2,KCND3,ABCC8,KCNJ8,SLC8A1,SNTB1,SNTA1,TNNC2,TNNT2	9	42	258	715	http://smpdb.ca/view/SMP00381?highlight[proteins][]=P54710&highlight[proteins][]=Q9UK17&highlight[proteins][]=Q09428&highlight[proteins][]=Q15842&highlight[proteins][]=P32418&highlight[proteins][]=Q13884&highlight[proteins][]=Q13424&highlight[proteins][]=P02585&highlight[proteins][]=P45379
Drug Action_Nadolol Action Pathway	0.191282	NO	FXYD2,KCND3,ABCC8,KCNJ8,SLC8A1,SNTB1,SNTA1,TNNC2,TNNT2	9	42	258	715	http://smpdb.ca/view/SMP00303?highlight[proteins][]=P54710&highlight[proteins][]=Q9UK17&highlight[proteins][]=Q09428&highlight[proteins][]=Q15842&highlight[proteins][]=P32418&highlight[proteins][]=Q13884&highlight[proteins][]=Q13424&highlight[proteins][]=P02585&highlight[proteins][]=P45379
Drug Action_Tocainide Action Pathway	0.191282	NO	SNTB1,SNTA1,FXYD2,KCND3,ABCC8,KCNJ8,SLC8A1,TNNC2,TNNT2	9	42	258	715	http://smpdb.ca/view/SMP00330?highlight[proteins][]=Q13884&highlight[proteins][]=Q13424&highlight[proteins][]=P54710&highlight[proteins][]=Q9UK17&highlight[proteins][]=Q09428&highlight[proteins][]=Q15842&highlight[proteins][]=P32418&highlight[proteins][]=P02585&highlight[proteins][]=P45379
Drug Action_Fosphenytoin (Antiarrhythmic) Action Pathway	0.191282	NO	SNTB1,SNTA1,FXYD2,KCND3,ABCC8,KCNJ8,SLC8A1,TNNC2,TNNT2	9	42	258	715	http://smpdb.ca/view/SMP00326?highlight[proteins][]=Q13884&highlight[proteins][]=Q13424&highlight[proteins][]=P54710&highlight[proteins][]=Q9UK17&highlight[proteins][]=Q09428&highlight[proteins][]=Q15842&highlight[proteins][]=P32418&highlight[proteins][]=P02585&highlight[proteins][]=P45379
Drug Action_Epinephrine Action Pathway	0.191282	NO	FXYD2,KCND3,ABCC8,KCNJ8,SLC8A1,SNTB1,SNTA1,TNNC2,TNNT2	9	42	258	715	http://smpdb.ca/view/SMP00661?highlight[proteins][]=P54710&highlight[proteins][]=Q9UK17&highlight[proteins][]=Q09428&highlight[proteins][]=Q15842&highlight[proteins][]=P32418&highlight[proteins][]=Q13884&highlight[proteins][]=Q13424&highlight[proteins][]=P02585&highlight[proteins][]=P45379
Drug Action_Pindolol Action Pathway	0.191282	NO	FXYD2,KCND3,ABCC8,KCNJ8,SLC8A1,SNTB1,SNTA1,TNNC2,TNNT2	9	42	258	715	http://smpdb.ca/view/SMP00306?highlight[proteins][]=P54710&highlight[proteins][]=Q9UK17&highlight[proteins][]=Q09428&highlight[proteins][]=Q15842&highlight[proteins][]=P32418&highlight[proteins][]=Q13884&highlight[proteins][]=Q13424&highlight[proteins][]=P02585&highlight[proteins][]=P45379
Drug Action_Felodipine Action Pathway	0.191282	NO	FXYD2,KCND3,ABCC8,KCNJ8,SLC8A1,SNTB1,SNTA1,TNNC2,TNNT2	9	42	258	715	http://smpdb.ca/view/SMP00377?highlight[proteins][]=P54710&highlight[proteins][]=Q9UK17&highlight[proteins][]=Q09428&highlight[proteins][]=Q15842&highlight[proteins][]=P32418&highlight[proteins][]=Q13884&highlight[proteins][]=Q13424&highlight[proteins][]=P02585&highlight[proteins][]=P45379
Drug Action_Carteolol Action Pathway	0.191282	NO	FXYD2,KCND3,ABCC8,KCNJ8,SLC8A1,SNTB1,SNTA1,TNNC2,TNNT2	9	42	258	715	http://smpdb.ca/view/SMP00658?highlight[proteins][]=P54710&highlight[proteins][]=Q9UK17&highlight[proteins][]=Q09428&highlight[proteins][]=Q15842&highlight[proteins][]=P32418&highlight[proteins][]=Q13884&highlight[proteins][]=Q13424&highlight[proteins][]=P02585&highlight[proteins][]=P45379
Drug Action_Propranolol Action Pathway	0.191282	NO	FXYD2,KCND3,ABCC8,KCNJ8,SLC8A1,SNTB1,SNTA1,TNNC2,TNNT2	9	42	258	715	http://smpdb.ca/view/SMP00307?highlight[proteins][]=P54710&highlight[proteins][]=Q9UK17&highlight[proteins][]=Q09428&highlight[proteins][]=Q15842&highlight[proteins][]=P32418&highlight[proteins][]=Q13884&highlight[proteins][]=Q13424&highlight[proteins][]=P02585&highlight[proteins][]=P45379
Drug Action_Nimodipine Action Pathway	0.191282	NO	FXYD2,KCND3,ABCC8,KCNJ8,SLC8A1,SNTB1,SNTA1,TNNC2,TNNT2	9	42	258	715	http://smpdb.ca/view/SMP00380?highlight[proteins][]=P54710&highlight[proteins][]=Q9UK17&highlight[proteins][]=Q09428&highlight[proteins][]=Q15842&highlight[proteins][]=P32418&highlight[proteins][]=Q13884&highlight[proteins][]=Q13424&highlight[proteins][]=P02585&highlight[proteins][]=P45379
Drug Action_Nitrendipine Action Pathway	0.191282	NO	FXYD2,KCND3,ABCC8,KCNJ8,SLC8A1,SNTB1,SNTA1,TNNC2,TNNT2	9	42	258	715	http://smpdb.ca/view/SMP00382?highlight[proteins][]=P54710&highlight[proteins][]=Q9UK17&highlight[proteins][]=Q09428&highlight[proteins][]=Q15842&highlight[proteins][]=P32418&highlight[proteins][]=Q13884&highlight[proteins][]=Q13424&highlight[proteins][]=P02585&highlight[proteins][]=P45379
Drug Action_Procainamide (Antiarrhythmic) Action Pathway	0.191282	NO	SNTB1,SNTA1,KCND3,FXYD2,ABCC8,KCNJ8,SLC8A1,TNNC2,TNNT2	9	42	258	715	http://smpdb.ca/view/SMP00324?highlight[proteins][]=Q13884&highlight[proteins][]=Q13424&highlight[proteins][]=Q9UK17&highlight[proteins][]=P54710&highlight[proteins][]=Q09428&highlight[proteins][]=Q15842&highlight[proteins][]=P32418&highlight[proteins][]=P02585&highlight[proteins][]=P45379
Drug Action_Penbutolol Action Pathway	0.191282	NO	FXYD2,KCND3,ABCC8,KCNJ8,SLC8A1,SNTB1,SNTA1,TNNC2,TNNT2	9	42	258	715	http://smpdb.ca/view/SMP00305?highlight[proteins][]=P54710&highlight[proteins][]=Q9UK17&highlight[proteins][]=Q09428&highlight[proteins][]=Q15842&highlight[proteins][]=P32418&highlight[proteins][]=Q13884&highlight[proteins][]=Q13424&highlight[proteins][]=P02585&highlight[proteins][]=P45379
Drug Action_Oxprenolol Action Pathway	0.191282	NO	FXYD2,KCND3,ABCC8,KCNJ8,SLC8A1,SNTB1,SNTA1,TNNC2,TNNT2	9	42	258	715	http://smpdb.ca/view/SMP00304?highlight[proteins][]=P54710&highlight[proteins][]=Q9UK17&highlight[proteins][]=Q09428&highlight[proteins][]=Q15842&highlight[proteins][]=P32418&highlight[proteins][]=Q13884&highlight[proteins][]=Q13424&highlight[proteins][]=P02585&highlight[proteins][]=P45379
Drug Action_Amiodarone Action Pathway	0.191282	NO	FXYD2,KCND3,ABCC8,KCNJ8,SLC8A1,SNTB1,SNTA1,TNNC2,TNNT2	9	42	258	715	http://smpdb.ca/view/SMP00665?highlight[proteins][]=P54710&highlight[proteins][]=Q9UK17&highlight[proteins][]=Q09428&highlight[proteins][]=Q15842&highlight[proteins][]=P32418&highlight[proteins][]=Q13884&highlight[proteins][]=Q13424&highlight[proteins][]=P02585&highlight[proteins][]=P45379
Drug Action_Metipranolol Action Pathway	0.191282	NO	FXYD2,KCND3,ABCC8,KCNJ8,SLC8A1,SNTB1,SNTA1,TNNC2,TNNT2	9	42	258	715	http://smpdb.ca/view/SMP00667?highlight[proteins][]=P54710&highlight[proteins][]=Q9UK17&highlight[proteins][]=Q09428&highlight[proteins][]=Q15842&highlight[proteins][]=P32418&highlight[proteins][]=Q13884&highlight[proteins][]=Q13424&highlight[proteins][]=P02585&highlight[proteins][]=P45379
Drug Action_Nifedipine Action Pathway	0.191282	NO	FXYD2,KCND3,ABCC8,KCNJ8,SLC8A1,SNTB1,SNTA1,TNNC2,TNNT2	9	42	258	715	http://smpdb.ca/view/SMP00379?highlight[proteins][]=P54710&highlight[proteins][]=Q9UK17&highlight[proteins][]=Q09428&highlight[proteins][]=Q15842&highlight[proteins][]=P32418&highlight[proteins][]=Q13884&highlight[proteins][]=Q13424&highlight[proteins][]=P02585&highlight[proteins][]=P45379
Drug Action_Esmolol Action Pathway	0.191282	NO	FXYD2,KCND3,ABCC8,KCNJ8,SLC8A1,SNTB1,SNTA1,TNNC2,TNNT2	9	42	258	715	http://smpdb.ca/view/SMP00301?highlight[proteins][]=P54710&highlight[proteins][]=Q9UK17&highlight[proteins][]=Q09428&highlight[proteins][]=Q15842&highlight[proteins][]=P32418&highlight[proteins][]=Q13884&highlight[proteins][]=Q13424&highlight[proteins][]=P02585&highlight[proteins][]=P45379
Drug Action_Levobunolol Action Pathway	0.191282	NO	FXYD2,KCND3,ABCC8,KCNJ8,SLC8A1,SNTB1,SNTA1,TNNC2,TNNT2	9	42	258	715	http://smpdb.ca/view/SMP00666?highlight[proteins][]=P54710&highlight[proteins][]=Q9UK17&highlight[proteins][]=Q09428&highlight[proteins][]=Q15842&highlight[proteins][]=P32418&highlight[proteins][]=Q13884&highlight[proteins][]=Q13424&highlight[proteins][]=P02585&highlight[proteins][]=P45379
Drug Action_Arbutamine Action Pathway	0.191282	NO	FXYD2,KCND3,ABCC8,KCNJ8,SLC8A1,SNTB1,SNTA1,TNNC2,TNNT2	9	42	258	715	http://smpdb.ca/view/SMP00664?highlight[proteins][]=P54710&highlight[proteins][]=Q9UK17&highlight[proteins][]=Q09428&highlight[proteins][]=Q15842&highlight[proteins][]=P32418&highlight[proteins][]=Q13884&highlight[proteins][]=Q13424&highlight[proteins][]=P02585&highlight[proteins][]=P45379
Physiological_Muscle/Heart Contraction	0.191282	NO	FXYD2,KCND3,ABCC8,KCNJ8,SLC8A1,SNTB1,SNTA1,TNNC2,TNNT2	9	42	258	715	http://smpdb.ca/view/SMP00588?highlight[proteins][]=P54710&highlight[proteins][]=Q9UK17&highlight[proteins][]=Q09428&highlight[proteins][]=Q15842&highlight[proteins][]=P32418&highlight[proteins][]=Q13884&highlight[proteins][]=Q13424&highlight[proteins][]=P02585&highlight[proteins][]=P45379
Drug Action_Diltiazem Action Pathway	0.191282	NO	FXYD2,KCND3,ABCC8,KCNJ8,SLC8A1,SNTB1,SNTA1,TNNC2,TNNT2	9	42	258	715	http://smpdb.ca/view/SMP00359?highlight[proteins][]=P54710&highlight[proteins][]=Q9UK17&highlight[proteins][]=Q09428&highlight[proteins][]=Q15842&highlight[proteins][]=P32418&highlight[proteins][]=Q13884&highlight[proteins][]=Q13424&highlight[proteins][]=P02585&highlight[proteins][]=P45379
Drug Action_Bopindolol Action Pathway	0.191282	NO	FXYD2,KCND3,ABCC8,KCNJ8,SLC8A1,SNTB1,SNTA1,TNNC2,TNNT2	9	42	258	715	http://smpdb.ca/view/SMP00657?highlight[proteins][]=P54710&highlight[proteins][]=Q9UK17&highlight[proteins][]=Q09428&highlight[proteins][]=Q15842&highlight[proteins][]=P32418&highlight[proteins][]=Q13884&highlight[proteins][]=Q13424&highlight[proteins][]=P02585&highlight[proteins][]=P45379
Drug Action_Timolol Action Pathway	0.191282	NO	FXYD2,KCND3,ABCC8,KCNJ8,SLC8A1,SNTB1,SNTA1,TNNC2,TNNT2	9	42	258	715	http://smpdb.ca/view/SMP00659?highlight[proteins][]=P54710&highlight[proteins][]=Q9UK17&highlight[proteins][]=Q09428&highlight[proteins][]=Q15842&highlight[proteins][]=P32418&highlight[proteins][]=Q13884&highlight[proteins][]=Q13424&highlight[proteins][]=P02585&highlight[proteins][]=P45379
Drug Action_Metoprolol Action Pathway	0.191282	NO	FXYD2,KCND3,ABCC8,KCNJ8,SLC8A1,SNTB1,SNTA1,TNNC2,TNNT2	9	42	258	715	http://smpdb.ca/view/SMP00302?highlight[proteins][]=P54710&highlight[proteins][]=Q9UK17&highlight[proteins][]=Q09428&highlight[proteins][]=Q15842&highlight[proteins][]=P32418&highlight[proteins][]=Q13884&highlight[proteins][]=Q13424&highlight[proteins][]=P02585&highlight[proteins][]=P45379
Drug Action_Betaxolol Action Pathway	0.191282	NO	FXYD2,KCND3,ABCC8,KCNJ8,SLC8A1,SNTB1,SNTA1,TNNC2,TNNT2	9	42	258	715	http://smpdb.ca/view/SMP00299?highlight[proteins][]=P54710&highlight[proteins][]=Q9UK17&highlight[proteins][]=Q09428&highlight[proteins][]=Q15842&highlight[proteins][]=P32418&highlight[proteins][]=Q13884&highlight[proteins][]=Q13424&highlight[proteins][]=P02585&highlight[proteins][]=P45379
Drug Action_Dobutamine Action Pathway	0.191282	NO	FXYD2,KCND3,ABCC8,KCNJ8,SLC8A1,SNTB1,SNTA1,TNNC2,TNNT2	9	42	258	715	http://smpdb.ca/view/SMP00662?highlight[proteins][]=P54710&highlight[proteins][]=Q9UK17&highlight[proteins][]=Q09428&highlight[proteins][]=Q15842&highlight[proteins][]=P32418&highlight[proteins][]=Q13884&highlight[proteins][]=Q13424&highlight[proteins][]=P02585&highlight[proteins][]=P45379
Drug Action_Disopyramide Action Pathway	0.191282	NO	KCND3,SNTB1,SNTA1,FXYD2,ABCC8,KCNJ8,SLC8A1,TNNC2,TNNT2	9	42	258	715	http://smpdb.ca/view/SMP00325?highlight[proteins][]=Q9UK17&highlight[proteins][]=Q13884&highlight[proteins][]=Q13424&highlight[proteins][]=P54710&highlight[proteins][]=Q09428&highlight[proteins][]=Q15842&highlight[proteins][]=P32418&highlight[proteins][]=P02585&highlight[proteins][]=P45379
Drug Action_Amlodipine Action Pathway	0.191282	NO	FXYD2,KCND3,ABCC8,KCNJ8,SLC8A1,SNTB1,SNTA1,TNNC2,TNNT2	9	42	258	715	http://smpdb.ca/view/SMP00376?highlight[proteins][]=P54710&highlight[proteins][]=Q9UK17&highlight[proteins][]=Q09428&highlight[proteins][]=Q15842&highlight[proteins][]=P32418&highlight[proteins][]=Q13884&highlight[proteins][]=Q13424&highlight[proteins][]=P02585&highlight[proteins][]=P45379
Drug Action_Bevantolol Action Pathway	0.191282	NO	FXYD2,KCND3,ABCC8,KCNJ8,SLC8A1,SNTB1,SNTA1,TNNC2,TNNT2	9	42	258	715	http://smpdb.ca/view/SMP00668?highlight[proteins][]=P54710&highlight[proteins][]=Q9UK17&highlight[proteins][]=Q09428&highlight[proteins][]=Q15842&highlight[proteins][]=P32418&highlight[proteins][]=Q13884&highlight[proteins][]=Q13424&highlight[proteins][]=P02585&highlight[proteins][]=P45379
Drug Action_Practolol Action Pathway	0.191282	NO	FXYD2,KCND3,ABCC8,KCNJ8,SLC8A1,SNTB1,SNTA1,TNNC2,TNNT2	9	42	258	715	http://smpdb.ca/view/SMP00669?highlight[proteins][]=P54710&highlight[proteins][]=Q9UK17&highlight[proteins][]=Q09428&highlight[proteins][]=Q15842&highlight[proteins][]=P32418&highlight[proteins][]=Q13884&highlight[proteins][]=Q13424&highlight[proteins][]=P02585&highlight[proteins][]=P45379
Drug Action_Verapamil Action Pathway	0.191282	NO	FXYD2,KCND3,ABCC8,KCNJ8,SLC8A1,SNTB1,SNTA1,TNNC2,TNNT2	9	42	258	715	http://smpdb.ca/view/SMP00375?highlight[proteins][]=P54710&highlight[proteins][]=Q9UK17&highlight[proteins][]=Q09428&highlight[proteins][]=Q15842&highlight[proteins][]=P32418&highlight[proteins][]=Q13884&highlight[proteins][]=Q13424&highlight[proteins][]=P02585&highlight[proteins][]=P45379
Drug Action_Bisoprolol Action Pathway	0.191282	NO	FXYD2,KCND3,ABCC8,KCNJ8,SLC8A1,SNTB1,SNTA1,TNNC2,TNNT2	9	42	258	715	http://smpdb.ca/view/SMP00300?highlight[proteins][]=P54710&highlight[proteins][]=Q9UK17&highlight[proteins][]=Q09428&highlight[proteins][]=Q15842&highlight[proteins][]=P32418&highlight[proteins][]=Q13884&highlight[proteins][]=Q13424&highlight[proteins][]=P02585&highlight[proteins][]=P45379
Disease_Refsum Disease	0.199981	NO		0	7	267	750	http://smpdb.ca/view/SMP00451
Metabolic_Phytanic Acid Peroxisomal Oxidation	0.199981	NO		0	7	267	750	http://smpdb.ca/view/SMP00450
Metabolic_Trehalose Degradation	0.202154	NO	FXYD2	1	11	266	746	http://smpdb.ca/view/SMP00467?highlight[proteins][]=P54710
Disease_Maple Syrup Urine Disease	0.207234	NO	HMDB01248[FAD],HMDB00883[L-Valine],DBT,ALDH6A1,PCCA,MUT,ALDH2	7	34	260	723	http://smpdb.ca/view/SMP00199?highlight[compounds][]=PW_C000964&highlight[compounds][]=PW_C000704&highlight[proteins][]=P11182&highlight[proteins][]=Q02252&highlight[proteins][]=P05165&highlight[proteins][]=P22033&highlight[proteins][]=P05091
Disease_Methylmalonate Semialdehyde Dehydrogenase Deficiency	0.207234	NO	HMDB01248[FAD],HMDB00883[L-Valine],DBT,ALDH6A1,PCCA,MUT,ALDH2	7	34	260	723	http://smpdb.ca/view/SMP00384?highlight[compounds][]=PW_C000964&highlight[compounds][]=PW_C000704&highlight[proteins][]=P11182&highlight[proteins][]=Q02252&highlight[proteins][]=P05165&highlight[proteins][]=P22033&highlight[proteins][]=P05091
Disease_Beta-Ketothiolase Deficiency	0.207234	NO	HMDB01248[FAD],HMDB00883[L-Valine],DBT,ALDH6A1,PCCA,MUT,ALDH2	7	34	260	723	http://smpdb.ca/view/SMP00173?highlight[compounds][]=PW_C000964&highlight[compounds][]=PW_C000704&highlight[proteins][]=P11182&highlight[proteins][]=Q02252&highlight[proteins][]=P05165&highlight[proteins][]=P22033&highlight[proteins][]=P05091
Disease_2-Methyl-3-Hydroxybutryl CoA Dehydrogenase Deficiency	0.207234	NO	HMDB01248[FAD],HMDB00883[L-Valine],DBT,ALDH6A1,PCCA,MUT,ALDH2	7	34	260	723	http://smpdb.ca/view/SMP00137?highlight[compounds][]=PW_C000964&highlight[compounds][]=PW_C000704&highlight[proteins][]=P11182&highlight[proteins][]=Q02252&highlight[proteins][]=P05165&highlight[proteins][]=P22033&highlight[proteins][]=P05091
Disease_3-Hydroxy-3-Methylglutaryl-CoA Lyase Deficiency	0.207234	NO	HMDB01248[FAD],HMDB00883[L-Valine],DBT,ALDH6A1,PCCA,MUT,ALDH2	7	34	260	723	http://smpdb.ca/view/SMP00138?highlight[compounds][]=PW_C000964&highlight[compounds][]=PW_C000704&highlight[proteins][]=P11182&highlight[proteins][]=Q02252&highlight[proteins][]=P05165&highlight[proteins][]=P22033&highlight[proteins][]=P05091
Disease_3-hydroxyisobutyric aciduria	0.207234	NO	HMDB01248[FAD],HMDB00883[L-Valine],DBT,ALDH6A1,PCCA,MUT,ALDH2	7	34	260	723	http://smpdb.ca/view/SMP00522?highlight[compounds][]=PW_C000964&highlight[compounds][]=PW_C000704&highlight[proteins][]=P11182&highlight[proteins][]=Q02252&highlight[proteins][]=P05165&highlight[proteins][]=P22033&highlight[proteins][]=P05091
Disease_Isobutyryl-coa dehydrogenase deficiency	0.207234	NO	HMDB01248[FAD],HMDB00883[L-Valine],DBT,ALDH6A1,PCCA,MUT,ALDH2	7	34	260	723	http://smpdb.ca/view/SMP00523?highlight[compounds][]=PW_C000964&highlight[compounds][]=PW_C000704&highlight[proteins][]=P11182&highlight[proteins][]=Q02252&highlight[proteins][]=P05165&highlight[proteins][]=P22033&highlight[proteins][]=P05091
Disease_Propionic Acidemia	0.207234	NO	HMDB01248[FAD],HMDB00883[L-Valine],DBT,ALDH6A1,PCCA,MUT,ALDH2	7	34	260	723	http://smpdb.ca/view/SMP00236?highlight[compounds][]=PW_C000964&highlight[compounds][]=PW_C000704&highlight[proteins][]=P11182&highlight[proteins][]=Q02252&highlight[proteins][]=P05165&highlight[proteins][]=P22033&highlight[proteins][]=P05091
Disease_3-hydroxyisobutyric acid dehydrogenase deficiency	0.207234	NO	HMDB01248[FAD],HMDB00883[L-Valine],DBT,ALDH6A1,PCCA,MUT,ALDH2	7	34	260	723	http://smpdb.ca/view/SMP00521?highlight[compounds][]=PW_C000964&highlight[compounds][]=PW_C000704&highlight[proteins][]=P11182&highlight[proteins][]=Q02252&highlight[proteins][]=P05165&highlight[proteins][]=P22033&highlight[proteins][]=P05091
Disease_3-Methylglutaconic Aciduria Type III	0.207234	NO	HMDB01248[FAD],HMDB00883[L-Valine],DBT,ALDH6A1,PCCA,MUT,ALDH2	7	34	260	723	http://smpdb.ca/view/SMP00140?highlight[compounds][]=PW_C000964&highlight[compounds][]=PW_C000704&highlight[proteins][]=P11182&highlight[proteins][]=Q02252&highlight[proteins][]=P05165&highlight[proteins][]=P22033&highlight[proteins][]=P05091
Metabolic_Valine, Leucine and Isoleucine Degradation	0.207234	NO	HMDB01248[FAD],HMDB00883[L-Valine],DBT,ALDH6A1,PCCA,MUT,ALDH2	7	34	260	723	http://smpdb.ca/view/SMP00032?highlight[compounds][]=PW_C000964&highlight[compounds][]=PW_C000704&highlight[proteins][]=P11182&highlight[proteins][]=Q02252&highlight[proteins][]=P05165&highlight[proteins][]=P22033&highlight[proteins][]=P05091
Disease_3-Methylglutaconic Aciduria Type I	0.207234	NO	HMDB01248[FAD],HMDB00883[L-Valine],DBT,ALDH6A1,PCCA,MUT,ALDH2	7	34	260	723	http://smpdb.ca/view/SMP00139?highlight[compounds][]=PW_C000964&highlight[compounds][]=PW_C000704&highlight[proteins][]=P11182&highlight[proteins][]=Q02252&highlight[proteins][]=P05165&highlight[proteins][]=P22033&highlight[proteins][]=P05091
Disease_3-Methylglutaconic Aciduria Type IV	0.207234	NO	HMDB01248[FAD],HMDB00883[L-Valine],DBT,ALDH6A1,PCCA,MUT,ALDH2	7	34	260	723	http://smpdb.ca/view/SMP00141?highlight[compounds][]=PW_C000964&highlight[compounds][]=PW_C000704&highlight[proteins][]=P11182&highlight[proteins][]=Q02252&highlight[proteins][]=P05165&highlight[proteins][]=P22033&highlight[proteins][]=P05091
Disease_Isovaleric Aciduria	0.207234	NO	HMDB01248[FAD],HMDB00883[L-Valine],DBT,ALDH6A1,PCCA,MUT,ALDH2	7	34	260	723	http://smpdb.ca/view/SMP00238?highlight[compounds][]=PW_C000964&highlight[compounds][]=PW_C000704&highlight[proteins][]=P11182&highlight[proteins][]=Q02252&highlight[proteins][]=P05165&highlight[proteins][]=P22033&highlight[proteins][]=P05091
Disease_Isovaleric acidemia	0.207234	NO	HMDB01248[FAD],HMDB00883[L-Valine],DBT,ALDH6A1,PCCA,MUT,ALDH2	7	34	260	723	http://smpdb.ca/view/SMP00524?highlight[compounds][]=PW_C000964&highlight[compounds][]=PW_C000704&highlight[proteins][]=P11182&highlight[proteins][]=Q02252&highlight[proteins][]=P05165&highlight[proteins][]=P22033&highlight[proteins][]=P05091
Disease_Methylmalonic Aciduria	0.207234	NO	HMDB01248[FAD],HMDB00883[L-Valine],DBT,ALDH6A1,PCCA,MUT,ALDH2	7	34	260	723	http://smpdb.ca/view/SMP00200?highlight[compounds][]=PW_C000964&highlight[compounds][]=PW_C000704&highlight[proteins][]=P11182&highlight[proteins][]=Q02252&highlight[proteins][]=P05165&highlight[proteins][]=P22033&highlight[proteins][]=P05091
Drug Action_Piroxicam Action Pathway	0.224778	NO	HMDB03337[Oxidized glutathione],GPX1,PLA2G4B	3	19	264	738	http://smpdb.ca/view/SMP00077?highlight[compounds][]=PW_C001847&highlight[proteins][]=P07203&highlight[proteins][]=P0C869
Drug Action_Magnesium salicylate Action Pathway	0.224778	NO	HMDB03337[Oxidized glutathione],GPX1,PLA2G4B	3	19	264	738	http://smpdb.ca/view/SMP00698?highlight[compounds][]=PW_C001847&highlight[proteins][]=P07203&highlight[proteins][]=P0C869
Drug Action_Trisalicylate-choline Action Pathway	0.224778	NO	HMDB03337[Oxidized glutathione],GPX1,PLA2G4B	3	19	264	738	http://smpdb.ca/view/SMP00703?highlight[compounds][]=PW_C001847&highlight[proteins][]=P07203&highlight[proteins][]=P0C869
Drug Action_Acetylsalicylic Acid Action Pathway	0.224778	NO	HMDB03337[Oxidized glutathione],GPX1,PLA2G4B	3	19	264	738	http://smpdb.ca/view/SMP00083?highlight[compounds][]=PW_C001847&highlight[proteins][]=P07203&highlight[proteins][]=P0C869
Drug Action_Lornoxicam Action Pathway	0.224778	NO	HMDB03337[Oxidized glutathione],GPX1,PLA2G4B	3	19	264	738	http://smpdb.ca/view/SMP00700?highlight[compounds][]=PW_C001847&highlight[proteins][]=P07203&highlight[proteins][]=P0C869
Disease_Leukotriene C4 Synthesis Deficiency	0.224778	NO	HMDB03337[Oxidized glutathione],GPX1,PLA2G4B	3	19	264	738	http://smpdb.ca/view/SMP00353?highlight[compounds][]=PW_C001847&highlight[proteins][]=P07203&highlight[proteins][]=P0C869
Drug Action_Meloxicam Action Pathway	0.224778	NO	HMDB03337[Oxidized glutathione],GPX1,PLA2G4B	3	19	264	738	http://smpdb.ca/view/SMP00106?highlight[compounds][]=PW_C001847&highlight[proteins][]=P07203&highlight[proteins][]=P0C869
Drug Action_Sulindac Action Pathway	0.224778	NO	HMDB03337[Oxidized glutathione],GPX1,PLA2G4B	3	19	264	738	http://smpdb.ca/view/SMP00094?highlight[compounds][]=PW_C001847&highlight[proteins][]=P07203&highlight[proteins][]=P0C869
Drug Action_Rofecoxib Action Pathway	0.224778	NO	HMDB03337[Oxidized glutathione],GPX1,PLA2G4B	3	19	264	738	http://smpdb.ca/view/SMP00087?highlight[compounds][]=PW_C001847&highlight[proteins][]=P07203&highlight[proteins][]=P0C869
Drug Action_Oxaprozin Action Pathway	0.224778	NO	HMDB03337[Oxidized glutathione],GPX1,PLA2G4B	3	19	264	738	http://smpdb.ca/view/SMP00113?highlight[compounds][]=PW_C001847&highlight[proteins][]=P07203&highlight[proteins][]=P0C869
Drug Action_Antrafenine Action Pathway	0.224778	NO	HMDB03337[Oxidized glutathione],GPX1,PLA2G4B	3	19	264	738	http://smpdb.ca/view/SMP00693?highlight[compounds][]=PW_C001847&highlight[proteins][]=P07203&highlight[proteins][]=P0C869
Drug Action_Nepafenac Action Pathway	0.224778	NO	HMDB03337[Oxidized glutathione],GPX1,PLA2G4B	3	19	264	738	http://smpdb.ca/view/SMP00702?highlight[compounds][]=PW_C001847&highlight[proteins][]=P07203&highlight[proteins][]=P0C869
Metabolic_Arachidonic Acid Metabolism	0.224778	NO	HMDB03337[Oxidized glutathione],GPX1,PLA2G4B	3	19	264	738	http://smpdb.ca/view/SMP00075?highlight[compounds][]=PW_C001847&highlight[proteins][]=P07203&highlight[proteins][]=P0C869
Drug Action_Nabumetone Action Pathway	0.224778	NO	HMDB03337[Oxidized glutathione],GPX1,PLA2G4B	3	19	264	738	http://smpdb.ca/view/SMP00114?highlight[compounds][]=PW_C001847&highlight[proteins][]=P07203&highlight[proteins][]=P0C869
Drug Action_Celecoxib Action Pathway	0.224778	NO	HMDB03337[Oxidized glutathione],GPX1,PLA2G4B	3	19	264	738	http://smpdb.ca/view/SMP00096?highlight[compounds][]=PW_C001847&highlight[proteins][]=P07203&highlight[proteins][]=P0C869
Drug Action_Etoricoxib Action Pathway	0.224778	NO	HMDB03337[Oxidized glutathione],GPX1,PLA2G4B	3	19	264	738	http://smpdb.ca/view/SMP00695?highlight[compounds][]=PW_C001847&highlight[proteins][]=P07203&highlight[proteins][]=P0C869
Drug Action_Tenoxicam Action Pathway	0.224778	NO	HMDB03337[Oxidized glutathione],GPX1,PLA2G4B	3	19	264	738	http://smpdb.ca/view/SMP00706?highlight[compounds][]=PW_C001847&highlight[proteins][]=P07203&highlight[proteins][]=P0C869
Drug Action_Tiaprofenic Acid Action Pathway	0.224778	NO	HMDB03337[Oxidized glutathione],GPX1,PLA2G4B	3	19	264	738	http://smpdb.ca/view/SMP00705?highlight[compounds][]=PW_C001847&highlight[proteins][]=P07203&highlight[proteins][]=P0C869
Drug Action_Phenylbutazone Action Pathway	0.224778	NO	HMDB03337[Oxidized glutathione],GPX1,PLA2G4B	3	19	264	738	http://smpdb.ca/view/SMP00701?highlight[compounds][]=PW_C001847&highlight[proteins][]=P07203&highlight[proteins][]=P0C869
Drug Action_Carprofen Action Pathway	0.224778	NO	HMDB03337[Oxidized glutathione],GPX1,PLA2G4B	3	19	264	738	http://smpdb.ca/view/SMP00694?highlight[compounds][]=PW_C001847&highlight[proteins][]=P07203&highlight[proteins][]=P0C869
Drug Action_Etodolac Action Pathway	0.224778	NO	HMDB03337[Oxidized glutathione],GPX1,PLA2G4B	3	19	264	738	http://smpdb.ca/view/SMP00084?highlight[compounds][]=PW_C001847&highlight[proteins][]=P07203&highlight[proteins][]=P0C869
Drug Action_Naproxen Action Pathway	0.224778	NO	HMDB03337[Oxidized glutathione],GPX1,PLA2G4B	3	19	264	738	http://smpdb.ca/view/SMP00120?highlight[compounds][]=PW_C001847&highlight[proteins][]=P07203&highlight[proteins][]=P0C869
Drug Action_Flurbiprofen Action Pathway	0.224778	NO	HMDB03337[Oxidized glutathione],GPX1,PLA2G4B	3	19	264	738	http://smpdb.ca/view/SMP00697?highlight[compounds][]=PW_C001847&highlight[proteins][]=P07203&highlight[proteins][]=P0C869
Drug Action_Ketorolac Action Pathway	0.224778	NO	HMDB03337[Oxidized glutathione],GPX1,PLA2G4B	3	19	264	738	http://smpdb.ca/view/SMP00098?highlight[compounds][]=PW_C001847&highlight[proteins][]=P07203&highlight[proteins][]=P0C869
Drug Action_Salicylate-sodium Action Pathway	0.224778	NO	HMDB03337[Oxidized glutathione],GPX1,PLA2G4B	3	19	264	738	http://smpdb.ca/view/SMP00708?highlight[compounds][]=PW_C001847&highlight[proteins][]=P07203&highlight[proteins][]=P0C869
Drug Action_Mefenamic Acid Action Pathway	0.224778	NO	HMDB03337[Oxidized glutathione],GPX1,PLA2G4B	3	19	264	738	http://smpdb.ca/view/SMP00109?highlight[compounds][]=PW_C001847&highlight[proteins][]=P07203&highlight[proteins][]=P0C869
Drug Action_Fenoprofen Action Pathway	0.224778	NO	HMDB03337[Oxidized glutathione],GPX1,PLA2G4B	3	19	264	738	http://smpdb.ca/view/SMP00696?highlight[compounds][]=PW_C001847&highlight[proteins][]=P07203&highlight[proteins][]=P0C869
Drug Action_Suprofen Action Pathway	0.224778	NO	HMDB03337[Oxidized glutathione],GPX1,PLA2G4B	3	19	264	738	http://smpdb.ca/view/SMP00101?highlight[compounds][]=PW_C001847&highlight[proteins][]=P07203&highlight[proteins][]=P0C869
Drug Action_Diflunisal Action Pathway	0.224778	NO	HMDB03337[Oxidized glutathione],GPX1,PLA2G4B	3	19	264	738	http://smpdb.ca/view/SMP00289?highlight[compounds][]=PW_C001847&highlight[proteins][]=P07203&highlight[proteins][]=P0C869
Drug Action_Lumiracoxib Action Pathway	0.224778	NO	HMDB03337[Oxidized glutathione],GPX1,PLA2G4B	3	19	264	738	http://smpdb.ca/view/SMP00699?highlight[compounds][]=PW_C001847&highlight[proteins][]=P07203&highlight[proteins][]=P0C869
Drug Action_Acetaminophen Action Pathway	0.224778	NO	HMDB03337[Oxidized glutathione],GPX1,PLA2G4B	3	19	264	738	http://smpdb.ca/view/SMP00710?highlight[compounds][]=PW_C001847&highlight[proteins][]=P07203&highlight[proteins][]=P0C869
Drug Action_Antipyrine Action Pathway	0.224778	NO	HMDB03337[Oxidized glutathione],GPX1,PLA2G4B	3	19	264	738	http://smpdb.ca/view/SMP00692?highlight[compounds][]=PW_C001847&highlight[proteins][]=P07203&highlight[proteins][]=P0C869
Drug Action_Valdecoxib Action Pathway	0.224778	NO	HMDB03337[Oxidized glutathione],GPX1,PLA2G4B	3	19	264	738	http://smpdb.ca/view/SMP00116?highlight[compounds][]=PW_C001847&highlight[proteins][]=P07203&highlight[proteins][]=P0C869
Drug Action_Salsalate Action Pathway	0.224778	NO	HMDB03337[Oxidized glutathione],GPX1,PLA2G4B	3	19	264	738	http://smpdb.ca/view/SMP00707?highlight[compounds][]=PW_C001847&highlight[proteins][]=P07203&highlight[proteins][]=P0C869
Drug Action_Indomethacin Action Pathway	0.224778	NO	HMDB03337[Oxidized glutathione],GPX1,PLA2G4B	3	19	264	738	http://smpdb.ca/view/SMP00104?highlight[compounds][]=PW_C001847&highlight[proteins][]=P07203&highlight[proteins][]=P0C869
Drug Action_Ketoprofen Action Pathway	0.224778	NO	HMDB03337[Oxidized glutathione],GPX1,PLA2G4B	3	19	264	738	http://smpdb.ca/view/SMP00085?highlight[compounds][]=PW_C001847&highlight[proteins][]=P07203&highlight[proteins][]=P0C869
Drug Action_Diclofenac Action Pathway	0.224778	NO	HMDB03337[Oxidized glutathione],GPX1,PLA2G4B	3	19	264	738	http://smpdb.ca/view/SMP00093?highlight[compounds][]=PW_C001847&highlight[proteins][]=P07203&highlight[proteins][]=P0C869
Drug Action_Tolmetin Action Pathway	0.224778	NO	HMDB03337[Oxidized glutathione],GPX1,PLA2G4B	3	19	264	738	http://smpdb.ca/view/SMP00704?highlight[compounds][]=PW_C001847&highlight[proteins][]=P07203&highlight[proteins][]=P0C869
Drug Action_Bromfenac Action Pathway	0.224778	NO	HMDB03337[Oxidized glutathione],GPX1,PLA2G4B	3	19	264	738	http://smpdb.ca/view/SMP00102?highlight[compounds][]=PW_C001847&highlight[proteins][]=P07203&highlight[proteins][]=P0C869
Drug Action_Salicylic Acid Action Pathway	0.227649	NO	HMDB03337[Oxidized glutathione],GPX1,PLA2G4B	3	20	264	737	http://smpdb.ca/view/SMP00709?highlight[compounds][]=PW_C001847&highlight[proteins][]=P07203&highlight[proteins][]=P0C869
Drug Action_Nalbuphine Action Pathway	0.261818	NO	OPRM1,FXYD2,ADRA1A,SLC6A4	4	22	263	735	http://smpdb.ca/view/SMP00691?highlight[proteins][]=P35372&highlight[proteins][]=P54710&highlight[proteins][]=P35348&highlight[proteins][]=P31645
Metabolic_Citric Acid Cycle	0.261818	NO	HMDB01248[FAD],PDHB,DLST,SUCLG2	4	22	263	735	http://smpdb.ca/view/SMP00057?highlight[compounds][]=PW_C000964&highlight[proteins][]=P11177&highlight[proteins][]=P36957&highlight[proteins][]=Q96I99
Disease_Fumarase deficiency	0.261818	NO	HMDB01248[FAD],PDHB,DLST,SUCLG2	4	22	263	735	http://smpdb.ca/view/SMP00547?highlight[compounds][]=PW_C000964&highlight[proteins][]=P11177&highlight[proteins][]=P36957&highlight[proteins][]=Q96I99
Disease_Mitochondrial complex II deficiency	0.261818	NO	HMDB01248[FAD],PDHB,DLST,SUCLG2	4	22	263	735	http://smpdb.ca/view/SMP00548?highlight[compounds][]=PW_C000964&highlight[proteins][]=P11177&highlight[proteins][]=P36957&highlight[proteins][]=Q96I99
Disease_2-ketoglutarate dehydrogenase complex deficiency	0.261818	NO	HMDB01248[FAD],PDHB,DLST,SUCLG2	4	22	263	735	http://smpdb.ca/view/SMP00549?highlight[compounds][]=PW_C000964&highlight[proteins][]=P11177&highlight[proteins][]=P36957&highlight[proteins][]=Q96I99
Disease_Pyruvate dehydrogenase deficiency (E2)	0.261818	NO	HMDB01248[FAD],PDHB,DLST,SUCLG2	4	22	263	735	http://smpdb.ca/view/SMP00551?highlight[compounds][]=PW_C000964&highlight[proteins][]=P11177&highlight[proteins][]=P36957&highlight[proteins][]=Q96I99
Disease_Congenital lactic acidosis	0.261818	NO	HMDB01248[FAD],PDHB,DLST,SUCLG2	4	22	263	735	http://smpdb.ca/view/SMP00546?highlight[compounds][]=PW_C000964&highlight[proteins][]=P11177&highlight[proteins][]=P36957&highlight[proteins][]=Q96I99
Disease_Pyruvate dehydrogenase deficiency (E3)	0.261818	NO	HMDB01248[FAD],PDHB,DLST,SUCLG2	4	22	263	735	http://smpdb.ca/view/SMP00550?highlight[compounds][]=PW_C000964&highlight[proteins][]=P11177&highlight[proteins][]=P36957&highlight[proteins][]=Q96I99
Drug Action_Irinotecan Action Pathway	0.264175	NO	ABCB1,ABCG2	2	14	265	743	http://smpdb.ca/view/SMP00433?highlight[proteins][]=P08183&highlight[proteins][]=Q9UNQ0
Drug Metabolism_Irinotecan Metabolism Pathway	0.264175	NO	ABCB1,ABCG2	2	14	265	743	http://smpdb.ca/view/SMP00600?highlight[proteins][]=P08183&highlight[proteins][]=Q9UNQ0
Drug Action_Heroin Action Pathway	0.264959	NO	OPRM1,FXYD2,ADRA1A,SLC6A4	4	23	263	734	http://smpdb.ca/view/SMP00407?highlight[proteins][]=P35372&highlight[proteins][]=P54710&highlight[proteins][]=P35348&highlight[proteins][]=P31645
Metabolic_Retinol Metabolism	0.264959	NO	HMDB00086[Glycerophosphocholine],LRAT,RPE65,ALDH1A2	4	23	263	734	http://smpdb.ca/view/SMP00074?highlight[compounds][]=PW_C000059&highlight[proteins][]=O95237&highlight[proteins][]=Q16518&highlight[proteins][]=O94788
Disease_Vitamin A Deficiency	0.264959	NO	HMDB00086[Glycerophosphocholine],LRAT,RPE65,ALDH1A2	4	23	263	734	http://smpdb.ca/view/SMP00336?highlight[compounds][]=PW_C000059&highlight[proteins][]=O95237&highlight[proteins][]=Q16518&highlight[proteins][]=O94788
Drug Metabolism_Etoposide Metabolism Pathway	0.264974	NO	ABCB1,MPO	2	15	265	742	http://smpdb.ca/view/SMP00601?highlight[proteins][]=P08183&highlight[proteins][]=P05164
Drug Action_Etoposide Action Pathway	0.264974	NO	ABCB1,MPO	2	15	265	742	http://smpdb.ca/view/SMP00442?highlight[proteins][]=P08183&highlight[proteins][]=P05164
Signaling_Insulin Signalling	0.305788	NO	HMDB00122[D-Glucose]	1	10	266	747	http://smpdb.ca/view/SMP00391?highlight[compounds][]=PW_C000077
Drug Metabolism_Morphine Metabolism Pathway	0.305788	NO	OPRM1	1	10	266	747	http://smpdb.ca/view/SMP00622?highlight[proteins][]=P35372
Metabolic_Warburg Effect	0.31075	NO	HMDB00122[D-Glucose],HMDB01248[FAD],HMDB00641[L-Glutamine],PDHB,DLST,SUCLG2,GLS2,RPIA,IDH1	9	38	258	719	http://smpdb.ca/view/SMP00654?highlight[compounds][]=PW_C000077&highlight[compounds][]=PW_C000964&highlight[compounds][]=PW_C000500&highlight[proteins][]=P11177&highlight[proteins][]=P36957&highlight[proteins][]=Q96I99&highlight[proteins][]=Q9UI32&highlight[proteins][]=P49247&highlight[proteins][]=O75874
Disease_Glycogenosis, Type IA. Von gierke disease	0.314855	NO	HMDB00122[D-Glucose],SLC37A4,SLC25A11	3	18	264	739	http://smpdb.ca/view/SMP00581?highlight[compounds][]=PW_C000077&highlight[proteins][]=O43826&highlight[proteins][]=Q02978
Disease_Phosphoenolpyruvate carboxykinase deficiency 1 (PEPCK1)	0.314855	NO	HMDB00122[D-Glucose],SLC37A4,SLC25A11	3	18	264	739	http://smpdb.ca/view/SMP00560?highlight[compounds][]=PW_C000077&highlight[proteins][]=O43826&highlight[proteins][]=Q02978
Disease_Glycogen Storage Disease Type 1A (GSD1A) or Von Gierke Disease	0.314855	NO	HMDB00122[D-Glucose],SLC37A4,SLC25A11	3	18	264	739	http://smpdb.ca/view/SMP00374?highlight[compounds][]=PW_C000077&highlight[proteins][]=O43826&highlight[proteins][]=Q02978
Disease_Fructose-1,6-diphosphatase deficiency	0.314855	NO	HMDB00122[D-Glucose],SLC37A4,SLC25A11	3	18	264	739	http://smpdb.ca/view/SMP00562?highlight[compounds][]=PW_C000077&highlight[proteins][]=O43826&highlight[proteins][]=Q02978
Disease_Glycogenosis, Type IB	0.314855	NO	HMDB00122[D-Glucose],SLC37A4,SLC25A11	3	18	264	739	http://smpdb.ca/view/SMP00573?highlight[compounds][]=PW_C000077&highlight[proteins][]=O43826&highlight[proteins][]=Q02978
Disease_Glycogenosis, Type IC	0.314855	NO	HMDB00122[D-Glucose],SLC37A4,SLC25A11	3	18	264	739	http://smpdb.ca/view/SMP00574?highlight[compounds][]=PW_C000077&highlight[proteins][]=O43826&highlight[proteins][]=Q02978
Disease_Triosephosphate isomerase	0.314855	NO	HMDB00122[D-Glucose],SLC37A4,SLC25A11	3	18	264	739	http://smpdb.ca/view/SMP00563?highlight[compounds][]=PW_C000077&highlight[proteins][]=O43826&highlight[proteins][]=Q02978
Metabolic_Gluconeogenesis	0.314855	NO	HMDB00122[D-Glucose],SLC37A4,SLC25A11	3	18	264	739	http://smpdb.ca/view/SMP00128?highlight[compounds][]=PW_C000077&highlight[proteins][]=O43826&highlight[proteins][]=Q02978
Drug Action_Carvedilol Action Pathway	0.33012	NO	ADRA1A,FXYD2,KCND3,ABCC8,KCNJ8,SLC8A1,SNTB1,SNTA1,TNNC2,TNNT2	10	42	257	715	http://smpdb.ca/view/SMP00367?highlight[proteins][]=P35348&highlight[proteins][]=P54710&highlight[proteins][]=Q9UK17&highlight[proteins][]=Q09428&highlight[proteins][]=Q15842&highlight[proteins][]=P32418&highlight[proteins][]=Q13884&highlight[proteins][]=Q13424&highlight[proteins][]=P02585&highlight[proteins][]=P45379
Drug Action_Labetalol Action Pathway	0.33012	NO	ADRA1A,FXYD2,KCND3,ABCC8,KCNJ8,SLC8A1,SNTB1,SNTA1,TNNC2,TNNT2	10	42	257	715	http://smpdb.ca/view/SMP00368?highlight[proteins][]=P35348&highlight[proteins][]=P54710&highlight[proteins][]=Q9UK17&highlight[proteins][]=Q09428&highlight[proteins][]=Q15842&highlight[proteins][]=P32418&highlight[proteins][]=Q13884&highlight[proteins][]=Q13424&highlight[proteins][]=P02585&highlight[proteins][]=P45379
Metabolic_Ketone Body Metabolism	0.334674	NO		0	5	267	752	http://smpdb.ca/view/SMP00071
Metabolic_Degradation of Superoxides	0.334674	NO		0	5	267	752	http://smpdb.ca/view/SMP00468
Disease_Succinyl CoA: 3-ketoacid CoA transferase deficiency	0.334674	NO		0	5	267	752	http://smpdb.ca/view/SMP00569
Drug Action_Alfentanil Action Pathway	0.355795	NO	OPRM1,FXYD2,ADRA1A,SLC6A4	4	21	263	736	http://smpdb.ca/view/SMP00413?highlight[proteins][]=P35372&highlight[proteins][]=P54710&highlight[proteins][]=P35348&highlight[proteins][]=P31645
Drug Action_Prilocaine Action Pathway	0.355795	NO	FXYD2,ADRA1A,SLC6A4,OPRM1	4	21	263	736	http://smpdb.ca/view/SMP00401?highlight[proteins][]=P54710&highlight[proteins][]=P35348&highlight[proteins][]=P31645&highlight[proteins][]=P35372
Drug Action_Chloroprocaine Action Pathway	0.355795	NO	FXYD2,ADRA1A,SLC6A4,OPRM1	4	21	263	736	http://smpdb.ca/view/SMP00394?highlight[proteins][]=P54710&highlight[proteins][]=P35348&highlight[proteins][]=P31645&highlight[proteins][]=P35372
Drug Action_Oxycodone Action Pathway	0.355795	NO	OPRM1,FXYD2,ADRA1A,SLC6A4	4	21	263	736	http://smpdb.ca/view/SMP00409?highlight[proteins][]=P35372&highlight[proteins][]=P54710&highlight[proteins][]=P35348&highlight[proteins][]=P31645
Drug Action_Tramadol Action Action Pathway	0.355795	NO	OPRM1,FXYD2,ADRA1A,SLC6A4	4	21	263	736	http://smpdb.ca/view/SMP00671?highlight[proteins][]=P35372&highlight[proteins][]=P54710&highlight[proteins][]=P35348&highlight[proteins][]=P31645
Drug Action_Benzocaine Action Pathway	0.355795	NO	FXYD2,ADRA1A,SLC6A4,OPRM1	4	21	263	736	http://smpdb.ca/view/SMP00392?highlight[proteins][]=P54710&highlight[proteins][]=P35348&highlight[proteins][]=P31645&highlight[proteins][]=P35372
Drug Action_Levorphanol Action Pathway	0.355795	NO	OPRM1,FXYD2,ADRA1A,SLC6A4	4	21	263	736	http://smpdb.ca/view/SMP00673?highlight[proteins][]=P35372&highlight[proteins][]=P54710&highlight[proteins][]=P35348&highlight[proteins][]=P31645
Drug Action_Dezocine Action Pathway	0.355795	NO	OPRM1,FXYD2,ADRA1A,SLC6A4	4	21	263	736	http://smpdb.ca/view/SMP00676?highlight[proteins][]=P35372&highlight[proteins][]=P54710&highlight[proteins][]=P35348&highlight[proteins][]=P31645
Drug Action_Mepivacaine Action Pathway	0.355795	NO	FXYD2,ADRA1A,SLC6A4,OPRM1	4	21	263	736	http://smpdb.ca/view/SMP00399?highlight[proteins][]=P54710&highlight[proteins][]=P35348&highlight[proteins][]=P31645&highlight[proteins][]=P35372
Drug Action_Imipramine Action Pathway	0.355795	NO	SLC6A4,FXYD2,ADRA1A,OPRM1	4	21	263	736	http://smpdb.ca/view/SMP00422?highlight[proteins][]=P31645&highlight[proteins][]=P54710&highlight[proteins][]=P35348&highlight[proteins][]=P35372
Drug Action_Fentanyl Action Pathway	0.355795	NO	OPRM1,FXYD2,ADRA1A,SLC6A4	4	21	263	736	http://smpdb.ca/view/SMP00415?highlight[proteins][]=P35372&highlight[proteins][]=P54710&highlight[proteins][]=P35348&highlight[proteins][]=P31645
Drug Action_Proparacaine Action Pathway	0.355795	NO	FXYD2,ADRA1A,SLC6A4,OPRM1	4	21	263	736	http://smpdb.ca/view/SMP00403?highlight[proteins][]=P54710&highlight[proteins][]=P35348&highlight[proteins][]=P31645&highlight[proteins][]=P35372
Drug Action_Procaine Action Pathway	0.355795	NO	FXYD2,ADRA1A,SLC6A4,OPRM1	4	21	263	736	http://smpdb.ca/view/SMP00402?highlight[proteins][]=P54710&highlight[proteins][]=P35348&highlight[proteins][]=P31645&highlight[proteins][]=P35372
Drug Action_Desipramine Action Pathway	0.355795	NO	SLC6A4,FXYD2,ADRA1A,OPRM1	4	21	263	736	http://smpdb.ca/view/SMP00423?highlight[proteins][]=P31645&highlight[proteins][]=P54710&highlight[proteins][]=P35348&highlight[proteins][]=P35372
Drug Action_Naloxone Action Pathway	0.355795	NO	OPRM1,FXYD2,ADRA1A,SLC6A4	4	21	263	736	http://smpdb.ca/view/SMP00688?highlight[proteins][]=P35372&highlight[proteins][]=P54710&highlight[proteins][]=P35348&highlight[proteins][]=P31645
Drug Action_Escitalopram Action Pathway	0.355795	NO	SLC6A4,FXYD2,ADRA1A,OPRM1	4	21	263	736	http://smpdb.ca/view/SMP00425?highlight[proteins][]=P31645&highlight[proteins][]=P54710&highlight[proteins][]=P35348&highlight[proteins][]=P35372
Drug Action_Remifentanil Action Pathway	0.355795	NO	OPRM1,FXYD2,ADRA1A,SLC6A4	4	21	263	736	http://smpdb.ca/view/SMP00416?highlight[proteins][]=P35372&highlight[proteins][]=P54710&highlight[proteins][]=P35348&highlight[proteins][]=P31645
Drug Action_Levomethadyl Acetate Action Action Pathway	0.355795	NO	OPRM1,FXYD2,ADRA1A,SLC6A4	4	21	263	736	http://smpdb.ca/view/SMP00677?highlight[proteins][]=P35372&highlight[proteins][]=P54710&highlight[proteins][]=P35348&highlight[proteins][]=P31645
Drug Action_Anileridine Action Pathway	0.355795	NO	OPRM1,FXYD2,ADRA1A,SLC6A4	4	21	263	736	http://smpdb.ca/view/SMP00674?highlight[proteins][]=P35372&highlight[proteins][]=P54710&highlight[proteins][]=P35348&highlight[proteins][]=P31645
Drug Action_Naltrexone Action Pathway	0.355795	NO	OPRM1,FXYD2,ADRA1A,SLC6A4	4	21	263	736	http://smpdb.ca/view/SMP00687?highlight[proteins][]=P35372&highlight[proteins][]=P54710&highlight[proteins][]=P35348&highlight[proteins][]=P31645
Drug Action_Alvimopan Action Pathway	0.355795	NO	OPRM1,FXYD2,ADRA1A,SLC6A4	4	21	263	736	http://smpdb.ca/view/SMP00685?highlight[proteins][]=P35372&highlight[proteins][]=P54710&highlight[proteins][]=P35348&highlight[proteins][]=P31645
Drug Action_Levallorphan Action Pathway	0.355795	NO	OPRM1,FXYD2,ADRA1A,SLC6A4	4	21	263	736	http://smpdb.ca/view/SMP00683?highlight[proteins][]=P35372&highlight[proteins][]=P54710&highlight[proteins][]=P35348&highlight[proteins][]=P31645
Drug Action_Diphenoxylate Action Pathway	0.355795	NO	OPRM1,FXYD2,ADRA1A,SLC6A4	4	21	263	736	http://smpdb.ca/view/SMP00675?highlight[proteins][]=P35372&highlight[proteins][]=P54710&highlight[proteins][]=P35348&highlight[proteins][]=P31645
Drug Action_Oxymorphone Action Pathway	0.355795	NO	OPRM1,FXYD2,ADRA1A,SLC6A4	4	21	263	736	http://smpdb.ca/view/SMP00412?highlight[proteins][]=P35372&highlight[proteins][]=P54710&highlight[proteins][]=P35348&highlight[proteins][]=P31645
Drug Action_3-Methylthiofentanyl Action Pathway	0.355795	NO	OPRM1,FXYD2,ADRA1A,SLC6A4	4	21	263	736	http://smpdb.ca/view/SMP00679?highlight[proteins][]=P35372&highlight[proteins][]=P54710&highlight[proteins][]=P35348&highlight[proteins][]=P31645
Drug Action_Hydromorphone Action Pathway	0.355795	NO	OPRM1,FXYD2,ADRA1A,SLC6A4	4	21	263	736	http://smpdb.ca/view/SMP00410?highlight[proteins][]=P35372&highlight[proteins][]=P54710&highlight[proteins][]=P35348&highlight[proteins][]=P31645
Drug Action_Ropivacaine Action Pathway	0.355795	NO	FXYD2,ADRA1A,SLC6A4,OPRM1	4	21	263	736	http://smpdb.ca/view/SMP00404?highlight[proteins][]=P54710&highlight[proteins][]=P35348&highlight[proteins][]=P31645&highlight[proteins][]=P35372
Drug Action_Codeine Action Pathway	0.355795	NO	OPRM1,FXYD2,ADRA1A,SLC6A4	4	21	263	736	http://smpdb.ca/view/SMP00405?highlight[proteins][]=P35372&highlight[proteins][]=P54710&highlight[proteins][]=P35348&highlight[proteins][]=P31645
Drug Action_Pentazocine Action Pathway	0.355795	NO	OPRM1,FXYD2,ADRA1A,SLC6A4	4	21	263	736	http://smpdb.ca/view/SMP00686?highlight[proteins][]=P35372&highlight[proteins][]=P54710&highlight[proteins][]=P35348&highlight[proteins][]=P31645
Drug Action_Oxybuprocaine Action Pathway	0.355795	NO	FXYD2,ADRA1A,SLC6A4,OPRM1	4	21	263	736	http://smpdb.ca/view/SMP00400?highlight[proteins][]=P54710&highlight[proteins][]=P35348&highlight[proteins][]=P31645&highlight[proteins][]=P35372
Drug Action_Buprenorphine Action Pathway	0.355795	NO	OPRM1,FXYD2,ADRA1A,SLC6A4	4	21	263	736	http://smpdb.ca/view/SMP00684?highlight[proteins][]=P35372&highlight[proteins][]=P54710&highlight[proteins][]=P35348&highlight[proteins][]=P31645
Drug Action_Sufentanil Action Pathway	0.355795	NO	OPRM1,FXYD2,ADRA1A,SLC6A4	4	21	263	736	http://smpdb.ca/view/SMP00417?highlight[proteins][]=P35372&highlight[proteins][]=P54710&highlight[proteins][]=P35348&highlight[proteins][]=P31645
Drug Action_Dibucaine Action Pathway	0.355795	NO	FXYD2,ADRA1A,SLC6A4,OPRM1	4	21	263	736	http://smpdb.ca/view/SMP00396?highlight[proteins][]=P54710&highlight[proteins][]=P35348&highlight[proteins][]=P31645&highlight[proteins][]=P35372
Drug Action_Propoxyphene Action Pathway	0.355795	NO	OPRM1,FXYD2,ADRA1A,SLC6A4	4	21	263	736	http://smpdb.ca/view/SMP00672?highlight[proteins][]=P35372&highlight[proteins][]=P54710&highlight[proteins][]=P35348&highlight[proteins][]=P31645
Drug Action_Methadyl Acetate Action Pathway	0.355795	NO	OPRM1,FXYD2,ADRA1A,SLC6A4	4	21	263	736	http://smpdb.ca/view/SMP00678?highlight[proteins][]=P35372&highlight[proteins][]=P54710&highlight[proteins][]=P35348&highlight[proteins][]=P31645
Drug Action_Ethylmorphine Action Pathway	0.355795	NO	OPRM1,FXYD2,ADRA1A,SLC6A4	4	21	263	736	http://smpdb.ca/view/SMP00681?highlight[proteins][]=P35372&highlight[proteins][]=P54710&highlight[proteins][]=P35348&highlight[proteins][]=P31645
Drug Action_Cocaine Action Pathway	0.355795	NO	FXYD2,ADRA1A,SLC6A4,OPRM1	4	21	263	736	http://smpdb.ca/view/SMP00395?highlight[proteins][]=P54710&highlight[proteins][]=P35348&highlight[proteins][]=P31645&highlight[proteins][]=P35372
Drug Action_Methadone Action Pathway	0.355795	NO	OPRM1,FXYD2,ADRA1A,SLC6A4	4	21	263	736	http://smpdb.ca/view/SMP00408?highlight[proteins][]=P35372&highlight[proteins][]=P54710&highlight[proteins][]=P35348&highlight[proteins][]=P31645
Drug Action_Bupivacaine Action Pathway	0.355795	NO	FXYD2,ADRA1A,SLC6A4,OPRM1	4	21	263	736	http://smpdb.ca/view/SMP00393?highlight[proteins][]=P54710&highlight[proteins][]=P35348&highlight[proteins][]=P31645&highlight[proteins][]=P35372
Drug Action_Hydrocodone Action Pathway	0.355795	NO	OPRM1,FXYD2,ADRA1A,SLC6A4	4	21	263	736	http://smpdb.ca/view/SMP00411?highlight[proteins][]=P35372&highlight[proteins][]=P54710&highlight[proteins][]=P35348&highlight[proteins][]=P31645
Drug Action_Fluoxetine Action Pathway	0.355795	NO	SLC6A4,FXYD2,ADRA1A,OPRM1	4	21	263	736	http://smpdb.ca/view/SMP00426?highlight[proteins][]=P31645&highlight[proteins][]=P54710&highlight[proteins][]=P35348&highlight[proteins][]=P35372
Drug Action_Levobupivacaine Action Pathway	0.355795	NO	FXYD2,ADRA1A,SLC6A4,OPRM1	4	21	263	736	http://smpdb.ca/view/SMP00397?highlight[proteins][]=P54710&highlight[proteins][]=P35348&highlight[proteins][]=P31645&highlight[proteins][]=P35372
Drug Action_Ketobemidone Action Pathway	0.355795	NO	OPRM1,FXYD2,ADRA1A,SLC6A4	4	21	263	736	http://smpdb.ca/view/SMP00690?highlight[proteins][]=P35372&highlight[proteins][]=P54710&highlight[proteins][]=P35348&highlight[proteins][]=P31645
Drug Action_Carfentanil Action Pathway	0.355795	NO	OPRM1,FXYD2,ADRA1A,SLC6A4	4	21	263	736	http://smpdb.ca/view/SMP00414?highlight[proteins][]=P35372&highlight[proteins][]=P54710&highlight[proteins][]=P35348&highlight[proteins][]=P31645
Drug Action_Dimethylthiambutene Action Pathway	0.355795	NO	OPRM1,FXYD2,ADRA1A,SLC6A4	4	21	263	736	http://smpdb.ca/view/SMP00680?highlight[proteins][]=P35372&highlight[proteins][]=P54710&highlight[proteins][]=P35348&highlight[proteins][]=P31645
Drug Action_Dihydromorphine Action Pathway	0.355795	NO	OPRM1,FXYD2,ADRA1A,SLC6A4	4	21	263	736	http://smpdb.ca/view/SMP00689?highlight[proteins][]=P35372&highlight[proteins][]=P54710&highlight[proteins][]=P35348&highlight[proteins][]=P31645
Drug Action_Lidocaine (Local Anaesthetic) Action Pathway	0.355795	NO	FXYD2,ADRA1A,SLC6A4,OPRM1	4	21	263	736	http://smpdb.ca/view/SMP00398?highlight[proteins][]=P54710&highlight[proteins][]=P35348&highlight[proteins][]=P31645&highlight[proteins][]=P35372
Disease_Pyruvate Decarboxylase E1 Component Deficiency (PDHE1 Deficiency)	0.504097	NO	HMDB01248[FAD],HMDB00045[Adenosine monophosphate],ACACA,ALDH2,PDHB	5	21	262	736	http://smpdb.ca/view/SMP00334?highlight[compounds][]=PW_C000964&highlight[compounds][]=PW_C000032&highlight[proteins][]=Q13085&highlight[proteins][]=P05091&highlight[proteins][]=P11177
Disease_Pyruvate kinase deficiency	0.504097	NO	HMDB01248[FAD],HMDB00045[Adenosine monophosphate],ACACA,ALDH2,PDHB	5	21	262	736	http://smpdb.ca/view/SMP00559?highlight[compounds][]=PW_C000964&highlight[compounds][]=PW_C000032&highlight[proteins][]=Q13085&highlight[proteins][]=P05091&highlight[proteins][]=P11177
Disease_Leigh Syndrome	0.504097	NO	HMDB01248[FAD],HMDB00045[Adenosine monophosphate],ACACA,ALDH2,PDHB	5	21	262	736	http://smpdb.ca/view/SMP00196?highlight[compounds][]=PW_C000964&highlight[compounds][]=PW_C000032&highlight[proteins][]=Q13085&highlight[proteins][]=P05091&highlight[proteins][]=P11177
Disease_Primary hyperoxaluria II, PH2	0.504097	NO	HMDB01248[FAD],HMDB00045[Adenosine monophosphate],ACACA,ALDH2,PDHB	5	21	262	736	http://smpdb.ca/view/SMP00558?highlight[compounds][]=PW_C000964&highlight[compounds][]=PW_C000032&highlight[proteins][]=Q13085&highlight[proteins][]=P05091&highlight[proteins][]=P11177
Metabolic_Pyruvate Metabolism	0.504097	NO	HMDB01248[FAD],HMDB00045[Adenosine monophosphate],ACACA,ALDH2,PDHB	5	21	262	736	http://smpdb.ca/view/SMP00060?highlight[compounds][]=PW_C000964&highlight[compounds][]=PW_C000032&highlight[proteins][]=Q13085&highlight[proteins][]=P05091&highlight[proteins][]=P11177
Disease_Pyruvate Dehydrogenase Complex Deficiency	0.504097	NO	HMDB01248[FAD],HMDB00045[Adenosine monophosphate],ACACA,ALDH2,PDHB	5	21	262	736	http://smpdb.ca/view/SMP00212?highlight[compounds][]=PW_C000964&highlight[compounds][]=PW_C000032&highlight[proteins][]=Q13085&highlight[proteins][]=P05091&highlight[proteins][]=P11177
Drug Metabolism_Ibuprofen Metabolism Pathway	0.539168	NO	SLC22A6,SLC22A8	2	12	265	745	http://smpdb.ca/view/SMP00590?highlight[proteins][]=Q4U2R8&highlight[proteins][]=Q8TCC7
Drug Metabolism_Felodipine Metabolism Pathway	0.571823	NO		0	3	267	754	http://smpdb.ca/view/SMP00619
Drug Metabolism_Cyclophosphamide Metabolism Pathway	0.571823	NO		0	3	267	754	http://smpdb.ca/view/SMP00604
Drug Metabolism_Nevirapine Metabolism Pathway	0.571823	NO		0	3	267	754	http://smpdb.ca/view/SMP00642
Drug Action_Cyclophosphamide Action Pathway	0.571823	NO		0	3	267	754	http://smpdb.ca/view/SMP00447
Signaling_Intracellular Signalling Through Adenosine Receptor A2a and Adenosine	0.57419	NO	GNG12,GNB1,RAPGEF3,ARHGEF7,CDC42,JUN,IKBKB,NFKBIA	8	30	259	727	http://smpdb.ca/view/SMP00320?highlight[proteins][]=Q9UBI6&highlight[proteins][]=P62873&highlight[proteins][]=O95398&highlight[proteins][]=Q14155&highlight[proteins][]=P60953&highlight[proteins][]=P05412&highlight[proteins][]=O14920&highlight[proteins][]=P25963
Signaling_Intracellular Signalling Through Adenosine Receptor A2b and Adenosine	0.57419	NO	GNG12,GNB1,RAPGEF3,ARHGEF7,CDC42,JUN,IKBKB,NFKBIA	8	30	259	727	http://smpdb.ca/view/SMP00321?highlight[proteins][]=Q9UBI6&highlight[proteins][]=P62873&highlight[proteins][]=O95398&highlight[proteins][]=Q14155&highlight[proteins][]=P60953&highlight[proteins][]=P05412&highlight[proteins][]=O14920&highlight[proteins][]=P25963
Disease_Fructose intolerance, hereditary	0.617632	NO	HMDB00660[D-Fructose],MPI,GMPPB,PFKFB1	4	17	263	740	http://smpdb.ca/view/SMP00725?highlight[compounds][]=PW_C000517&highlight[proteins][]=P34949&highlight[proteins][]=Q9Y5P6&highlight[proteins][]=P16118
Disease_Fructosuria	0.617632	NO	HMDB00660[D-Fructose],MPI,GMPPB,PFKFB1	4	17	263	740	http://smpdb.ca/view/SMP00561?highlight[compounds][]=PW_C000517&highlight[proteins][]=P34949&highlight[proteins][]=Q9Y5P6&highlight[proteins][]=P16118
Metabolic_Fructose and Mannose Degradation	0.617632	NO	HMDB00660[D-Fructose],MPI,GMPPB,PFKFB1	4	17	263	740	http://smpdb.ca/view/SMP00064?highlight[compounds][]=PW_C000517&highlight[proteins][]=P34949&highlight[proteins][]=Q9Y5P6&highlight[proteins][]=P16118
Drug Action_Citalopram Action Pathway	0.668339	NO	HMDB01248[FAD],SLC6A4,MAOB,FXYD2,ADRA1A,OPRM1	6	23	261	734	http://smpdb.ca/view/SMP00424?highlight[compounds][]=PW_C000964&highlight[proteins][]=P31645&highlight[proteins][]=P27338&highlight[proteins][]=P54710&highlight[proteins][]=P35348&highlight[proteins][]=P35372
Drug Action_Nicotine Action Pathway	0.668339	NO	HMDB01248[FAD],UGT1A4,FXYD2,ADRA1A,SLC6A4,OPRM1	6	23	261	734	http://smpdb.ca/view/SMP00431?highlight[compounds][]=PW_C000964&highlight[proteins][]=P22310&highlight[proteins][]=P54710&highlight[proteins][]=P35348&highlight[proteins][]=P31645&highlight[proteins][]=P35372
Metabolic_Plasmalogen Synthesis	0.688108	NO	HMDB01248[FAD]	1	7	266	750	http://smpdb.ca/view/SMP00479?highlight[compounds][]=PW_C000964
Signaling_Excitatory Neural Signalling Through 5-HTR 4 and Serotonin	0.737651	NO	GNG12,GNB1	2	9	265	748	http://smpdb.ca/view/SMP00309?highlight[proteins][]=Q9UBI6&highlight[proteins][]=P62873
Signaling_Intracellular Signalling Through LHCGR Receptor and Luteinizing Hormone/Choriogonadotropin	0.737651	NO	GNG12,GNB1	2	9	265	748	http://smpdb.ca/view/SMP00338?highlight[proteins][]=Q9UBI6&highlight[proteins][]=P62873
Signaling_Excitatory Neural Signalling Through 5-HTR 6 and Serotonin	0.737651	NO	GNB1,GNG12	2	9	265	748	http://smpdb.ca/view/SMP00312?highlight[proteins][]=P62873&highlight[proteins][]=Q9UBI6
Signaling_Excitatory Neural Signalling Through 5-HTR 7 and Serotonin	0.737651	NO	GNG12,GNB1	2	9	265	748	http://smpdb.ca/view/SMP00311?highlight[proteins][]=Q9UBI6&highlight[proteins][]=P62873
Signaling_Intracellular Signalling Through Histamine H2 Receptor and Histamine	0.737651	NO	GNG12,GNB1	2	9	265	748	http://smpdb.ca/view/SMP00335?highlight[proteins][]=Q9UBI6&highlight[proteins][]=P62873
Disease_Lactose Intolerance	0.741363	NO	HMDB00122[D-Glucose],FXYD2	2	10	265	747	http://smpdb.ca/view/SMP00458?highlight[compounds][]=PW_C000077&highlight[proteins][]=P54710
Disease_Congenital Lipoid Adrenal Hyperplasia (CLAH) or Lipoid CAH	0.741363	NO	HMDB01547[Corticosterone],HSD11B2	2	10	265	747	http://smpdb.ca/view/SMP00371?highlight[compounds][]=PW_C001190&highlight[proteins][]=P80365
Disease_Adrenal Hyperplasia Type 5 or Congenital Adrenal Hyperplasia due to 17 Alpha-hydroxylase Deficiency	0.741363	NO	HMDB01547[Corticosterone],HSD11B2	2	10	265	747	http://smpdb.ca/view/SMP00372?highlight[compounds][]=PW_C001190&highlight[proteins][]=P80365
Metabolic_Alanine Metabolism	0.741363	NO	HMDB00161[L-Alanine],HMDB00045[Adenosine monophosphate]	2	10	265	747	http://smpdb.ca/view/SMP00055?highlight[compounds][]=PW_C000105&highlight[compounds][]=PW_C000032
Disease_11-beta-hydroxylase deficiency (CYP11B1)	0.741363	NO	HMDB01547[Corticosterone],HSD11B2	2	10	265	747	http://smpdb.ca/view/SMP00575?highlight[compounds][]=PW_C001190&highlight[proteins][]=P80365
Disease_3-Beta-Hydroxysteroid Dehydrogenase Deficiency	0.741363	NO	HMDB01547[Corticosterone],HSD11B2	2	10	265	747	http://smpdb.ca/view/SMP00718?highlight[compounds][]=PW_C001190&highlight[proteins][]=P80365
Disease_Corticosterone methyl oxidase I deficiency (CMO I)	0.741363	NO	HMDB01547[Corticosterone],HSD11B2	2	10	265	747	http://smpdb.ca/view/SMP00577?highlight[compounds][]=PW_C001190&highlight[proteins][]=P80365
Metabolic_Steroidogenesis	0.741363	NO	HMDB01547[Corticosterone],HSD11B2	2	10	265	747	http://smpdb.ca/view/SMP00130?highlight[compounds][]=PW_C001190&highlight[proteins][]=P80365
Disease_21-hydroxylase deficiency (CYP21)	0.741363	NO	HMDB01547[Corticosterone],HSD11B2	2	10	265	747	http://smpdb.ca/view/SMP00576?highlight[compounds][]=PW_C001190&highlight[proteins][]=P80365
Disease_Adrenal Hyperplasia Type 3 or Congenital Adrenal Hyperplasia due to 21-hydroxylase Deficiency	0.741363	NO	HMDB01547[Corticosterone],HSD11B2	2	10	265	747	http://smpdb.ca/view/SMP00373?highlight[compounds][]=PW_C001190&highlight[proteins][]=P80365
Disease_Lactic Acidemia	0.741363	NO	HMDB00161[L-Alanine],HMDB00045[Adenosine monophosphate]	2	10	265	747	http://smpdb.ca/view/SMP00313?highlight[compounds][]=PW_C000105&highlight[compounds][]=PW_C000032
Disease_Primary Hyperoxaluria Type I	0.741363	NO	HMDB00161[L-Alanine],HMDB00045[Adenosine monophosphate]	2	10	265	747	http://smpdb.ca/view/SMP00352?highlight[compounds][]=PW_C000105&highlight[compounds][]=PW_C000032
Disease_Corticosterone methyl oxidase II deficiency - CMO II	0.741363	NO	HMDB01547[Corticosterone],HSD11B2	2	10	265	747	http://smpdb.ca/view/SMP00578?highlight[compounds][]=PW_C001190&highlight[proteins][]=P80365
Disease_Pyruvate Carboxylase Deficiency	0.741363	NO	HMDB00161[L-Alanine],HMDB00045[Adenosine monophosphate]	2	10	265	747	http://smpdb.ca/view/SMP00350?highlight[compounds][]=PW_C000105&highlight[compounds][]=PW_C000032
Disease_Apparent mineralocorticoid excess syndrome	0.741363	NO	HMDB01547[Corticosterone],HSD11B2	2	10	265	747	http://smpdb.ca/view/SMP00717?highlight[compounds][]=PW_C001190&highlight[proteins][]=P80365
Disease_17-alpha-hydroxylase deficiency (CYP17)	0.741363	NO	HMDB01547[Corticosterone],HSD11B2	2	10	265	747	http://smpdb.ca/view/SMP00566?highlight[compounds][]=PW_C001190&highlight[proteins][]=P80365
Metabolic_Lactose Degradation	0.741363	NO	HMDB00122[D-Glucose],FXYD2	2	10	265	747	http://smpdb.ca/view/SMP00457?highlight[compounds][]=PW_C000077&highlight[proteins][]=P54710
Metabolic_Inositol Phosphate Metabolism	0.774181	NO	IP6K1,IPMK,ISYNA1	3	13	264	744	http://smpdb.ca/view/SMP00462?highlight[proteins][]=Q92551&highlight[proteins][]=Q8NFU5&highlight[proteins][]=Q9NPH2
Disease_Chondrodysplasia Punctata II, X Linked Dominant (CDPX2)	0.796974	NO	HMDB01248[FAD],FDFT1,LSS,CYP51A1	4	16	263	741	http://smpdb.ca/view/SMP00388?highlight[compounds][]=PW_C000964&highlight[proteins][]=P37268&highlight[proteins][]=P48449&highlight[proteins][]=Q16850
Disease_Mevalonic aciduria	0.796974	NO	HMDB01248[FAD],FDFT1,LSS,CYP51A1	4	16	263	741	http://smpdb.ca/view/SMP00510?highlight[compounds][]=PW_C000964&highlight[proteins][]=P37268&highlight[proteins][]=P48449&highlight[proteins][]=Q16850
Disease_Smith-Lemli-Opitz Syndrome (SLOS)	0.796974	NO	HMDB01248[FAD],FDFT1,LSS,CYP51A1	4	16	263	741	http://smpdb.ca/view/SMP00389?highlight[compounds][]=PW_C000964&highlight[proteins][]=P37268&highlight[proteins][]=P48449&highlight[proteins][]=Q16850
Drug Action_Simvastatin Action Pathway	0.796974	NO	HMDB01248[FAD],FDFT1,LSS,CYP51A1	4	16	263	741	http://smpdb.ca/view/SMP00082?highlight[compounds][]=PW_C000964&highlight[proteins][]=P37268&highlight[proteins][]=P48449&highlight[proteins][]=Q16850
Disease_CHILD Syndrome	0.796974	NO	HMDB01248[FAD],FDFT1,LSS,CYP51A1	4	16	263	741	http://smpdb.ca/view/SMP00387?highlight[compounds][]=PW_C000964&highlight[proteins][]=P37268&highlight[proteins][]=P48449&highlight[proteins][]=Q16850
Disease_Cholesteryl ester storage disease	0.796974	NO	HMDB01248[FAD],FDFT1,LSS,CYP51A1	4	16	263	741	http://smpdb.ca/view/SMP00508?highlight[compounds][]=PW_C000964&highlight[proteins][]=P37268&highlight[proteins][]=P48449&highlight[proteins][]=Q16850
Drug Action_Alendronate Action Pathway	0.796974	NO	HMDB01248[FAD],FDFT1,LSS,CYP51A1	4	16	263	741	http://smpdb.ca/view/SMP00095?highlight[compounds][]=PW_C000964&highlight[proteins][]=P37268&highlight[proteins][]=P48449&highlight[proteins][]=Q16850
Drug Action_Risedronate Action Pathway	0.796974	NO	HMDB01248[FAD],FDFT1,LSS,CYP51A1	4	16	263	741	http://smpdb.ca/view/SMP00112?highlight[compounds][]=PW_C000964&highlight[proteins][]=P37268&highlight[proteins][]=P48449&highlight[proteins][]=Q16850
Disease_Wolman disease	0.796974	NO	HMDB01248[FAD],FDFT1,LSS,CYP51A1	4	16	263	741	http://smpdb.ca/view/SMP00511?highlight[compounds][]=PW_C000964&highlight[proteins][]=P37268&highlight[proteins][]=P48449&highlight[proteins][]=Q16850
Disease_Desmosterolosis	0.796974	NO	HMDB01248[FAD],FDFT1,LSS,CYP51A1	4	16	263	741	http://smpdb.ca/view/SMP00386?highlight[compounds][]=PW_C000964&highlight[proteins][]=P37268&highlight[proteins][]=P48449&highlight[proteins][]=Q16850
Disease_Hyper-IgD syndrome	0.796974	NO	HMDB01248[FAD],FDFT1,LSS,CYP51A1	4	16	263	741	http://smpdb.ca/view/SMP00509?highlight[compounds][]=PW_C000964&highlight[proteins][]=P37268&highlight[proteins][]=P48449&highlight[proteins][]=Q16850
Drug Action_Pamidronate Action Pathway	0.796974	NO	HMDB01248[FAD],FDFT1,LSS,CYP51A1	4	16	263	741	http://smpdb.ca/view/SMP00117?highlight[compounds][]=PW_C000964&highlight[proteins][]=P37268&highlight[proteins][]=P48449&highlight[proteins][]=Q16850
Drug Action_Fluvastatin Action Pathway	0.796974	NO	HMDB01248[FAD],FDFT1,LSS,CYP51A1	4	16	263	741	http://smpdb.ca/view/SMP00119?highlight[compounds][]=PW_C000964&highlight[proteins][]=P37268&highlight[proteins][]=P48449&highlight[proteins][]=Q16850
Disease_Hypercholesterolemia	0.796974	NO	HMDB01248[FAD],FDFT1,LSS,CYP51A1	4	16	263	741	http://smpdb.ca/view/SMP00209?highlight[compounds][]=PW_C000964&highlight[proteins][]=P37268&highlight[proteins][]=P48449&highlight[proteins][]=Q16850
Drug Action_Pravastatin Action Pathway	0.796974	NO	HMDB01248[FAD],FDFT1,LSS,CYP51A1	4	16	263	741	http://smpdb.ca/view/SMP00089?highlight[compounds][]=PW_C000964&highlight[proteins][]=P37268&highlight[proteins][]=P48449&highlight[proteins][]=Q16850
Drug Action_Cerivastatin Action Pathway	0.796974	NO	HMDB01248[FAD],FDFT1,LSS,CYP51A1	4	16	263	741	http://smpdb.ca/view/SMP00111?highlight[compounds][]=PW_C000964&highlight[proteins][]=P37268&highlight[proteins][]=P48449&highlight[proteins][]=Q16850
Drug Action_Zoledronate Action Pathway	0.796974	NO	HMDB01248[FAD],FDFT1,LSS,CYP51A1	4	16	263	741	http://smpdb.ca/view/SMP00107?highlight[compounds][]=PW_C000964&highlight[proteins][]=P37268&highlight[proteins][]=P48449&highlight[proteins][]=Q16850
Disease_Lysosomal Acid Lipase Deficiency (Wolman Disease)	0.796974	NO	HMDB01248[FAD],FDFT1,LSS,CYP51A1	4	16	263	741	http://smpdb.ca/view/SMP00319?highlight[compounds][]=PW_C000964&highlight[proteins][]=P37268&highlight[proteins][]=P48449&highlight[proteins][]=Q16850
Drug Action_Rosuvastatin Action Pathway	0.796974	NO	HMDB01248[FAD],FDFT1,LSS,CYP51A1	4	16	263	741	http://smpdb.ca/view/SMP00092?highlight[compounds][]=PW_C000964&highlight[proteins][]=P37268&highlight[proteins][]=P48449&highlight[proteins][]=Q16850
Drug Action_Lovastatin Action Pathway	0.796974	NO	HMDB01248[FAD],FDFT1,LSS,CYP51A1	4	16	263	741	http://smpdb.ca/view/SMP00099?highlight[compounds][]=PW_C000964&highlight[proteins][]=P37268&highlight[proteins][]=P48449&highlight[proteins][]=Q16850
Drug Action_Ibandronate Action Pathway	0.796974	NO	HMDB01248[FAD],FDFT1,LSS,CYP51A1	4	16	263	741	http://smpdb.ca/view/SMP00079?highlight[compounds][]=PW_C000964&highlight[proteins][]=P37268&highlight[proteins][]=P48449&highlight[proteins][]=Q16850
Drug Action_Atorvastatin Action Pathway	0.796974	NO	HMDB01248[FAD],FDFT1,LSS,CYP51A1	4	16	263	741	http://smpdb.ca/view/SMP00131?highlight[compounds][]=PW_C000964&highlight[proteins][]=P37268&highlight[proteins][]=P48449&highlight[proteins][]=Q16850
Metabolic_Steroid Biosynthesis	0.796974	NO	HMDB01248[FAD],FDFT1,LSS,CYP51A1	4	16	263	741	http://smpdb.ca/view/SMP00023?highlight[compounds][]=PW_C000964&highlight[proteins][]=P37268&highlight[proteins][]=P48449&highlight[proteins][]=Q16850
Disease_Zellweger Syndrome	0.835706	NO	HMDB01248[FAD],HMDB00518[Chenodeoxycholic acid],HMDB12458[7 alpha-Hydroxy-3-oxo-4-cholestenoate],HMDB00631[Deoxycholic acid glycine conjugate],ACOX2,CYP46A1,CH25H	7	24	260	733	http://smpdb.ca/view/SMP00316?highlight[compounds][]=PW_C000964&highlight[compounds][]=PW_C000397&highlight[compounds][]=PW_C007985&highlight[compounds][]=PW_C000491&highlight[proteins][]=Q99424&highlight[proteins][]=Q9Y6A2&highlight[proteins][]=O95992
Metabolic_Bile Acid Biosynthesis	0.835706	NO	HMDB01248[FAD],HMDB00518[Chenodeoxycholic acid],HMDB12458[7 alpha-Hydroxy-3-oxo-4-cholestenoate],HMDB00631[Deoxycholic acid glycine conjugate],ACOX2,CYP46A1,CH25H	7	24	260	733	http://smpdb.ca/view/SMP00035?highlight[compounds][]=PW_C000964&highlight[compounds][]=PW_C000397&highlight[compounds][]=PW_C007985&highlight[compounds][]=PW_C000491&highlight[proteins][]=Q99424&highlight[proteins][]=Q9Y6A2&highlight[proteins][]=O95992
Disease_Familial Hypercholanemia (FHCA)	0.835706	NO	HMDB01248[FAD],HMDB00518[Chenodeoxycholic acid],HMDB12458[7 alpha-Hydroxy-3-oxo-4-cholestenoate],HMDB00631[Deoxycholic acid glycine conjugate],ACOX2,CYP46A1,CH25H	7	24	260	733	http://smpdb.ca/view/SMP00317?highlight[compounds][]=PW_C000964&highlight[compounds][]=PW_C000397&highlight[compounds][]=PW_C007985&highlight[compounds][]=PW_C000491&highlight[proteins][]=Q99424&highlight[proteins][]=Q9Y6A2&highlight[proteins][]=O95992
Disease_Cerebrotendinous Xanthomatosis (CTX)	0.835706	NO	HMDB01248[FAD],HMDB00518[Chenodeoxycholic acid],HMDB12458[7 alpha-Hydroxy-3-oxo-4-cholestenoate],HMDB00631[Deoxycholic acid glycine conjugate],ACOX2,CYP46A1,CH25H	7	24	260	733	http://smpdb.ca/view/SMP00315?highlight[compounds][]=PW_C000964&highlight[compounds][]=PW_C000397&highlight[compounds][]=PW_C007985&highlight[compounds][]=PW_C000491&highlight[proteins][]=Q99424&highlight[proteins][]=Q9Y6A2&highlight[proteins][]=O95992
Disease_Congenital Bile Acid Synthesis Defect Type III	0.835706	NO	HMDB01248[FAD],HMDB00518[Chenodeoxycholic acid],HMDB12458[7 alpha-Hydroxy-3-oxo-4-cholestenoate],HMDB00631[Deoxycholic acid glycine conjugate],ACOX2,CYP46A1,CH25H	7	24	260	733	http://smpdb.ca/view/SMP00318?highlight[compounds][]=PW_C000964&highlight[compounds][]=PW_C000397&highlight[compounds][]=PW_C007985&highlight[compounds][]=PW_C000491&highlight[proteins][]=Q99424&highlight[proteins][]=Q9Y6A2&highlight[proteins][]=O95992
Disease_Congenital Bile Acid Synthesis Defect Type II	0.835706	NO	HMDB01248[FAD],HMDB00518[Chenodeoxycholic acid],HMDB12458[7 alpha-Hydroxy-3-oxo-4-cholestenoate],HMDB00631[Deoxycholic acid glycine conjugate],ACOX2,CYP46A1,CH25H	7	24	260	733	http://smpdb.ca/view/SMP00314?highlight[compounds][]=PW_C000964&highlight[compounds][]=PW_C000397&highlight[compounds][]=PW_C007985&highlight[compounds][]=PW_C000491&highlight[proteins][]=Q99424&highlight[proteins][]=Q9Y6A2&highlight[proteins][]=O95992
Disease_27-Hydroxylase Deficiency	0.835706	NO	HMDB01248[FAD],HMDB00518[Chenodeoxycholic acid],HMDB12458[7 alpha-Hydroxy-3-oxo-4-cholestenoate],HMDB00631[Deoxycholic acid glycine conjugate],ACOX2,CYP46A1,CH25H	7	24	260	733	http://smpdb.ca/view/SMP00720?highlight[compounds][]=PW_C000964&highlight[compounds][]=PW_C000397&highlight[compounds][]=PW_C007985&highlight[compounds][]=PW_C000491&highlight[proteins][]=Q99424&highlight[proteins][]=Q9Y6A2&highlight[proteins][]=O95992
Disease_UMP Synthase Deiciency (Orotic Aciduria)	0.851659	NO	HMDB00641[L-Glutamine],HMDB00300[Uracil],HMDB01248[FAD],CAD,DHODH,UPP2,DPYD,DPYS,TYMS	9	29	258	728	http://smpdb.ca/view/SMP00219?highlight[compounds][]=PW_C000500&highlight[compounds][]=PW_C000204&highlight[compounds][]=PW_C000964&highlight[proteins][]=P27708&highlight[proteins][]=Q02127&highlight[proteins][]=O95045&highlight[proteins][]=Q12882&highlight[proteins][]=Q14117&highlight[proteins][]=P04818
Disease_Dihydropyrimidinase Deficiency	0.851659	NO	HMDB00641[L-Glutamine],HMDB00300[Uracil],HMDB01248[FAD],CAD,DHODH,UPP2,DPYD,DPYS,TYMS	9	29	258	728	http://smpdb.ca/view/SMP00178?highlight[compounds][]=PW_C000500&highlight[compounds][]=PW_C000204&highlight[compounds][]=PW_C000964&highlight[proteins][]=P27708&highlight[proteins][]=Q02127&highlight[proteins][]=O95045&highlight[proteins][]=Q12882&highlight[proteins][]=Q14117&highlight[proteins][]=P04818
Disease_Beta Ureidopropionase Deficiency	0.851659	NO	HMDB00641[L-Glutamine],HMDB00300[Uracil],HMDB01248[FAD],CAD,DHODH,UPP2,DPYD,DPYS,TYMS	9	29	258	728	http://smpdb.ca/view/SMP00172?highlight[compounds][]=PW_C000500&highlight[compounds][]=PW_C000204&highlight[compounds][]=PW_C000964&highlight[proteins][]=P27708&highlight[proteins][]=Q02127&highlight[proteins][]=O95045&highlight[proteins][]=Q12882&highlight[proteins][]=Q14117&highlight[proteins][]=P04818
Metabolic_Pyrimidine Metabolism	0.851659	NO	HMDB00641[L-Glutamine],HMDB00300[Uracil],HMDB01248[FAD],CAD,DHODH,UPP2,DPYD,DPYS,TYMS	9	29	258	728	http://smpdb.ca/view/SMP00046?highlight[compounds][]=PW_C000500&highlight[compounds][]=PW_C000204&highlight[compounds][]=PW_C000964&highlight[proteins][]=P27708&highlight[proteins][]=Q02127&highlight[proteins][]=O95045&highlight[proteins][]=Q12882&highlight[proteins][]=Q14117&highlight[proteins][]=P04818
Disease_MNGIE (Mitochondrial Neurogastrointestinal Encephalopathy)	0.851659	NO	HMDB00641[L-Glutamine],HMDB00300[Uracil],HMDB01248[FAD],CAD,DHODH,UPP2,DPYD,DPYS,TYMS	9	29	258	728	http://smpdb.ca/view/SMP00202?highlight[compounds][]=PW_C000500&highlight[compounds][]=PW_C000204&highlight[compounds][]=PW_C000964&highlight[proteins][]=P27708&highlight[proteins][]=Q02127&highlight[proteins][]=O95045&highlight[proteins][]=Q12882&highlight[proteins][]=Q14117&highlight[proteins][]=P04818
Drug Action_Lansoprazole Action Pathway	1	NO	CCKBR,CHRM3	2	8	265	749	http://smpdb.ca/view/SMP00227?highlight[proteins][]=P32239&highlight[proteins][]=P20309
Drug Action_Famotidine Action Pathway	1	NO	CCKBR,CHRM3	2	8	265	749	http://smpdb.ca/view/SMP00231?highlight[proteins][]=P32239&highlight[proteins][]=P20309
Drug Action_Nizatidine Action Pathway	1	NO	CCKBR,CHRM3	2	8	265	749	http://smpdb.ca/view/SMP00233?highlight[proteins][]=P32239&highlight[proteins][]=P20309
Drug Action_Omeprazole Action Pathway	1	NO	CCKBR,CHRM3	2	8	265	749	http://smpdb.ca/view/SMP00226?highlight[proteins][]=P32239&highlight[proteins][]=P20309
Metabolic_Pantothenate and CoA Biosynthesis	1	NO	HMDB00210[Pantothenic acid],HMDB00045[Adenosine monophosphate]	2	8	265	749	http://smpdb.ca/view/SMP00027?highlight[compounds][]=PW_C000136&highlight[compounds][]=PW_C000032
Drug Action_Roxatidine acetate Action Pathway	1	NO	CCKBR,CHRM3	2	8	265	749	http://smpdb.ca/view/SMP00734?highlight[proteins][]=P32239&highlight[proteins][]=P20309
Drug Action_Metiamide Action Pathway	1	NO	CCKBR,CHRM3	2	8	265	749	http://smpdb.ca/view/SMP00735?highlight[proteins][]=P32239&highlight[proteins][]=P20309
Drug Action_Rabeprazole Action Pathway	1	NO	CCKBR,CHRM3	2	8	265	749	http://smpdb.ca/view/SMP00229?highlight[proteins][]=P32239&highlight[proteins][]=P20309
Drug Action_Ranitidine Action Pathway	1	NO	CCKBR,CHRM3	2	8	265	749	http://smpdb.ca/view/SMP00230?highlight[proteins][]=P32239&highlight[proteins][]=P20309
Physiological_Gastric Acid Production	1	NO	CCKBR,CHRM3	2	8	265	749	http://smpdb.ca/view/SMP00589?highlight[proteins][]=P32239&highlight[proteins][]=P20309
Drug Action_Esomeprazole Action Pathway	1	NO	CCKBR,CHRM3	2	8	265	749	http://smpdb.ca/view/SMP00225?highlight[proteins][]=P32239&highlight[proteins][]=P20309
Drug Action_Pirenzepine Action Pathway	1	NO	CHRM3,CCKBR	2	8	265	749	http://smpdb.ca/view/SMP00246?highlight[proteins][]=P20309&highlight[proteins][]=P32239
Drug Action_Betazole Action Pathway	1	NO	CCKBR,CHRM3	2	8	265	749	http://smpdb.ca/view/SMP00736?highlight[proteins][]=P32239&highlight[proteins][]=P20309
Drug Action_Cimetidine Action Pathway	1	NO	CCKBR,CHRM3	2	8	265	749	http://smpdb.ca/view/SMP00232?highlight[proteins][]=P32239&highlight[proteins][]=P20309
Drug Action_Pantoprazole Action Pathway	1	NO	CCKBR,CHRM3	2	8	265	749	http://smpdb.ca/view/SMP00228?highlight[proteins][]=P32239&highlight[proteins][]=P20309
Signaling_Intracellular Signalling Through FSH Receptor and Follicle Stimulating Hormone	1	NO	GNB1,GNG12	2	8	265	749	http://smpdb.ca/view/SMP00333?highlight[proteins][]=P62873&highlight[proteins][]=Q9UBI6
Disease_Hyperphenylalaniemia due to guanosine triphosphate cyclohydrolase deficiency	1	NO	GCHFR,DHFR	2	6	265	751	http://smpdb.ca/view/SMP00487?highlight[proteins][]=P30047&highlight[proteins][]=P00374
Disease_Sepiapterin reductase deficiency	1	NO	GCHFR,DHFR	2	6	265	751	http://smpdb.ca/view/SMP00491?highlight[proteins][]=P30047&highlight[proteins][]=P00374
Drug Metabolism_Valproic Acid Metabolism Pathway	1	NO	HMDB00045[Adenosine monophosphate],HMDB01248[FAD]	2	6	265	751	http://smpdb.ca/view/SMP00635?highlight[compounds][]=PW_C000032&highlight[compounds][]=PW_C000964
Disease_Dopa-responsive dystonia	1	NO	GCHFR,DHFR	2	6	265	751	http://smpdb.ca/view/SMP00486?highlight[proteins][]=P30047&highlight[proteins][]=P00374
Disease_Hyperphenylalaninemia due to 6-pyruvoyltetrahydropterin synthase deficiency (ptps)	1	NO	GCHFR,DHFR	2	6	265	751	http://smpdb.ca/view/SMP00488?highlight[proteins][]=P30047&highlight[proteins][]=P00374
Disease_Galactosemia II (GALK)	1	NO	UGP2,GALT	2	6	265	751	http://smpdb.ca/view/SMP00495?highlight[proteins][]=Q16851&highlight[proteins][]=P07902
Metabolic_Pterine Biosynthesis	1	NO	GCHFR,DHFR	2	6	265	751	http://smpdb.ca/view/SMP00005?highlight[proteins][]=P30047&highlight[proteins][]=P00374
Drug Action_Vinorelbine Action Pathway	1	NO	CDKN1A,ABCB1	2	6	265	751	http://smpdb.ca/view/SMP00439?highlight[proteins][]=P38936&highlight[proteins][]=P08183
Drug Action_Vindesine Action Pathway	1	NO	CDKN1A,ABCB1	2	6	265	751	http://smpdb.ca/view/SMP00438?highlight[proteins][]=P38936&highlight[proteins][]=P08183
Metabolic_Nucleotide Sugars Metabolism	1	NO	UGP2,GALT	2	6	265	751	http://smpdb.ca/view/SMP00010?highlight[proteins][]=Q16851&highlight[proteins][]=P07902
Drug Action_Vincristine Action Pathway	1	NO	CDKN1A,ABCB1	2	6	265	751	http://smpdb.ca/view/SMP00437?highlight[proteins][]=P38936&highlight[proteins][]=P08183
Disease_Segawa syndrome	1	NO	GCHFR,DHFR	2	6	265	751	http://smpdb.ca/view/SMP00490?highlight[proteins][]=P30047&highlight[proteins][]=P00374
Disease_Hyperphenylalaninemia due to dhpr-deficiency	1	NO	GCHFR,DHFR	2	6	265	751	http://smpdb.ca/view/SMP00489?highlight[proteins][]=P30047&highlight[proteins][]=P00374
Disease_Galactosemia III	1	NO	UGP2,GALT	2	6	265	751	http://smpdb.ca/view/SMP00496?highlight[proteins][]=Q16851&highlight[proteins][]=P07902
Drug Action_Vinblastine Action Pathway	1	NO	CDKN1A,ABCB1	2	6	265	751	http://smpdb.ca/view/SMP00436?highlight[proteins][]=P38936&highlight[proteins][]=P08183
Drug Action_Azathioprine Action Pathway	1	NO	HMDB00641[L-Glutamine],HMDB00045[Adenosine monophosphate],HMDB00939[S-Adenosylhomocysteine],HMDB01248[FAD],HMDB00299[Xanthosine],HMDB00289[Uric acid],SLC29A1,ABCC4,NUDT2,ENTPD5,GUK1,DGUOK,APRT,PNP,ADCY10,GUCY1B3	16	47	251	710	http://smpdb.ca/view/SMP00427?highlight[compounds][]=PW_C000500&highlight[compounds][]=PW_C000032&highlight[compounds][]=PW_C000749&highlight[compounds][]=PW_C000964&highlight[compounds][]=PW_C000203&highlight[compounds][]=PW_C000195&highlight[proteins][]=Q99808&highlight[proteins][]=O15439&highlight[proteins][]=P50583&highlight[proteins][]=O75356&highlight[proteins][]=Q16774&highlight[proteins][…
Drug Action_Thioguanine Action Pathway	1	NO	HMDB00641[L-Glutamine],HMDB00045[Adenosine monophosphate],HMDB00939[S-Adenosylhomocysteine],HMDB01248[FAD],HMDB00299[Xanthosine],HMDB00289[Uric acid],SLC29A1,ABCC4,NUDT2,ENTPD5,GUK1,DGUOK,APRT,PNP,ADCY10,GUCY1B3	16	47	251	710	http://smpdb.ca/view/SMP00430?highlight[compounds][]=PW_C000500&highlight[compounds][]=PW_C000032&highlight[compounds][]=PW_C000749&highlight[compounds][]=PW_C000964&highlight[compounds][]=PW_C000203&highlight[compounds][]=PW_C000195&highlight[proteins][]=Q99808&highlight[proteins][]=O15439&highlight[proteins][]=P50583&highlight[proteins][]=O75356&highlight[proteins][]=Q16774&highlight[proteins][…
Drug Action_Mercaptopurine Action Pathway	1	NO	HMDB00641[L-Glutamine],HMDB00045[Adenosine monophosphate],HMDB00939[S-Adenosylhomocysteine],HMDB01248[FAD],HMDB00299[Xanthosine],HMDB00289[Uric acid],SLC29A1,ABCC4,NUDT2,ENTPD5,GUK1,DGUOK,APRT,PNP,ADCY10,GUCY1B3	16	47	251	710	http://smpdb.ca/view/SMP00428?highlight[compounds][]=PW_C000500&highlight[compounds][]=PW_C000032&highlight[compounds][]=PW_C000749&highlight[compounds][]=PW_C000964&highlight[compounds][]=PW_C000203&highlight[compounds][]=PW_C000195&highlight[proteins][]=Q99808&highlight[proteins][]=O15439&highlight[proteins][]=P50583&highlight[proteins][]=O75356&highlight[proteins][]=Q16774&highlight[proteins][…
Disease_Glucose-6-phosphate dehydrogenase deficiency	1	NO	HMDB00045[Adenosine monophosphate],RPIA,RBKS	3	11	264	746	http://smpdb.ca/view/SMP00518?highlight[compounds][]=PW_C000032&highlight[proteins][]=P49247&highlight[proteins][]=Q9H477
Disease_Ribose-5-phosphate isomerase deficiency	1	NO	HMDB00045[Adenosine monophosphate],RPIA,RBKS	3	11	264	746	http://smpdb.ca/view/SMP00519?highlight[compounds][]=PW_C000032&highlight[proteins][]=P49247&highlight[proteins][]=Q9H477
Metabolic_Pentose Phosphate Pathway	1	NO	HMDB00045[Adenosine monophosphate],RPIA,RBKS	3	11	264	746	http://smpdb.ca/view/SMP00031?highlight[compounds][]=PW_C000032&highlight[proteins][]=P49247&highlight[proteins][]=Q9H477
Disease_Transaldolase deficiency	1	NO	HMDB00045[Adenosine monophosphate],RPIA,RBKS	3	11	264	746	http://smpdb.ca/view/SMP00520?highlight[compounds][]=PW_C000032&highlight[proteins][]=P49247&highlight[proteins][]=Q9H477
Drug Action_Methotrexate Action Pathway	1	NO	HMDB01248[FAD],DHFR,SLC46A1	3	11	264	746	http://smpdb.ca/view/SMP00432?highlight[compounds][]=PW_C000964&highlight[proteins][]=P00374&highlight[proteins][]=Q96NT5
Disease_Methylenetetrahydrofolate Reductase Deficiency (MTHFRD)	1	NO	HMDB01248[FAD],DHFR,SLC46A1	3	11	264	746	http://smpdb.ca/view/SMP00543?highlight[compounds][]=PW_C000964&highlight[proteins][]=P00374&highlight[proteins][]=Q96NT5
Metabolic_Selenoamino Acid Metabolism	1	NO	HMDB00161[L-Alanine],HMDB00045[Adenosine monophosphate],HMDB00187[L-Serine]	3	11	264	746	http://smpdb.ca/view/SMP00029?highlight[compounds][]=PW_C000105&highlight[compounds][]=PW_C000032&highlight[compounds][]=PW_C000120
Disease_Folate malabsorption, hereditary	1	NO	HMDB01248[FAD],DHFR,SLC46A1	3	11	264	746	http://smpdb.ca/view/SMP00724?highlight[compounds][]=PW_C000964&highlight[proteins][]=P00374&highlight[proteins][]=Q96NT5
Metabolic_Folate Metabolism	1	NO	HMDB01248[FAD],DHFR,SLC46A1	3	11	264	746	http://smpdb.ca/view/SMP00053?highlight[compounds][]=PW_C000964&highlight[proteins][]=P00374&highlight[proteins][]=Q96NT5
Metabolic_Androgen and Estrogen Metabolism	1	NO	HMDB01448[Sulfate],HSD17B1	2	7	265	750	http://smpdb.ca/view/SMP00068?highlight[compounds][]=PW_C001118&highlight[proteins][]=P14061
Signaling_Intracellular Signalling Through Prostacyclin Receptor and Prostacyclin	1	NO	GNG12,GNB1	2	7	265	750	http://smpdb.ca/view/SMP00354?highlight[proteins][]=Q9UBI6&highlight[proteins][]=P62873
Disease_Aromatase deficiency	1	NO	HMDB01448[Sulfate],HSD17B1	2	7	265	750	http://smpdb.ca/view/SMP00565?highlight[compounds][]=PW_C001118&highlight[proteins][]=P14061
Disease_17-Beta Hydroxysteroid Dehydrogenase III Deficiency	1	NO	HMDB01448[Sulfate],HSD17B1	2	7	265	750	http://smpdb.ca/view/SMP00356?highlight[compounds][]=PW_C001118&highlight[proteins][]=P14061
Metabolic_Spermidine and Spermine Biosynthesis	1	NO	HMDB01257[Spermidine],SRM	2	7	265	750	http://smpdb.ca/view/SMP00445?highlight[compounds][]=PW_C000971&highlight[proteins][]=P19623
Metabolic_Fatty Acid Biosynthesis	1	NO	HMDB00357[3-Hydroxybutyric acid],ACACA	2	7	265	750	http://smpdb.ca/view/SMP00456?highlight[compounds][]=PW_C000258&highlight[proteins][]=Q13085
Metabolic_Butyrate Metabolism	1	NO	HMDB00045[Adenosine monophosphate],HMDB01248[FAD]	2	7	265	750	http://smpdb.ca/view/SMP00073?highlight[compounds][]=PW_C000032&highlight[compounds][]=PW_C000964
Metabolic_Mitochondrial Beta-Oxidation of Medium Chain Saturated Fatty Acids	1	NO	HMDB00045[Adenosine monophosphate],HMDB01248[FAD]	2	7	265	750	http://smpdb.ca/view/SMP00481?highlight[compounds][]=PW_C000032&highlight[compounds][]=PW_C000964
Metabolic_Transfer of Acetyl Groups into Mitochondria	1	NO	HMDB00122[D-Glucose],PDHB,SLC25A11	3	10	264	747	http://smpdb.ca/view/SMP00466?highlight[compounds][]=PW_C000077&highlight[proteins][]=P11177&highlight[proteins][]=Q02978
Metabolic_Glucose-Alanine Cycle	1	NO	HMDB00161[L-Alanine],HMDB00122[D-Glucose],SLC38A4	3	10	264	747	http://smpdb.ca/view/SMP00127?highlight[compounds][]=PW_C000105&highlight[compounds][]=PW_C000077&highlight[proteins][]=Q969I6
Metabolic_Tyrosine Metabolism	1	NO	HMDB00707[4-Hydroxyphenylpyruvic acid],HMDB00939[S-Adenosylhomocysteine],HMDB01248[FAD],GOT1,DDC,HAAO	6	19	261	738	http://smpdb.ca/view/SMP00006?highlight[compounds][]=PW_C000558&highlight[compounds][]=PW_C000749&highlight[compounds][]=PW_C000964&highlight[proteins][]=P17174&highlight[proteins][]=P20711&highlight[proteins][]=P46952
Disease_Tyrosinemia, transient, of the newborn	1	NO	HMDB00707[4-Hydroxyphenylpyruvic acid],HMDB00939[S-Adenosylhomocysteine],HMDB01248[FAD],GOT1,DDC,HAAO	6	19	261	738	http://smpdb.ca/view/SMP00494?highlight[compounds][]=PW_C000558&highlight[compounds][]=PW_C000749&highlight[compounds][]=PW_C000964&highlight[proteins][]=P17174&highlight[proteins][]=P20711&highlight[proteins][]=P46952
Disease_Dopamine beta-hydroxylase deficiency	1	NO	HMDB00707[4-Hydroxyphenylpyruvic acid],HMDB00939[S-Adenosylhomocysteine],HMDB01248[FAD],GOT1,DDC,HAAO	6	19	261	738	http://smpdb.ca/view/SMP00498?highlight[compounds][]=PW_C000558&highlight[compounds][]=PW_C000749&highlight[compounds][]=PW_C000964&highlight[proteins][]=P17174&highlight[proteins][]=P20711&highlight[proteins][]=P46952
Disease_Monoamine oxidase-a deficiency (MAO-A)	1	NO	HMDB00707[4-Hydroxyphenylpyruvic acid],HMDB00939[S-Adenosylhomocysteine],HMDB01248[FAD],GOT1,DDC,HAAO	6	19	261	738	http://smpdb.ca/view/SMP00533?highlight[compounds][]=PW_C000558&highlight[compounds][]=PW_C000749&highlight[compounds][]=PW_C000964&highlight[proteins][]=P17174&highlight[proteins][]=P20711&highlight[proteins][]=P46952
Disease_Tyrosinemia Type I	1	NO	HMDB00707[4-Hydroxyphenylpyruvic acid],HMDB00939[S-Adenosylhomocysteine],HMDB01248[FAD],GOT1,DDC,HAAO	6	19	261	738	http://smpdb.ca/view/SMP00218?highlight[compounds][]=PW_C000558&highlight[compounds][]=PW_C000749&highlight[compounds][]=PW_C000964&highlight[proteins][]=P17174&highlight[proteins][]=P20711&highlight[proteins][]=P46952
Disease_Alkaptonuria	1	NO	HMDB00707[4-Hydroxyphenylpyruvic acid],HMDB00939[S-Adenosylhomocysteine],HMDB01248[FAD],GOT1,DDC,HAAO	6	19	261	738	http://smpdb.ca/view/SMP00169?highlight[compounds][]=PW_C000558&highlight[compounds][]=PW_C000749&highlight[compounds][]=PW_C000964&highlight[proteins][]=P17174&highlight[proteins][]=P20711&highlight[proteins][]=P46952
Disease_Hawkinsinuria	1	NO	HMDB00707[4-Hydroxyphenylpyruvic acid],HMDB00939[S-Adenosylhomocysteine],HMDB01248[FAD],GOT1,DDC,HAAO	6	19	261	738	http://smpdb.ca/view/SMP00190?highlight[compounds][]=PW_C000558&highlight[compounds][]=PW_C000749&highlight[compounds][]=PW_C000964&highlight[proteins][]=P17174&highlight[proteins][]=P20711&highlight[proteins][]=P46952
Disease_Multiple carboxylase deficiency, neonatal or early onset form	1	NO	HMDB00182[L-Lysine]	1	4	266	753	http://smpdb.ca/view/SMP00564?highlight[compounds][]=PW_C000118
Metabolic_Biotin Metabolism	1	NO	HMDB00182[L-Lysine]	1	4	266	753	http://smpdb.ca/view/SMP00066?highlight[compounds][]=PW_C000118
Metabolic_Pyruvaldehyde Degradation	1	NO	HMDB01248[FAD]	1	4	266	753	http://smpdb.ca/view/SMP00459?highlight[compounds][]=PW_C000964
Disease_Biotinidase Deficiency	1	NO	HMDB00182[L-Lysine]	1	4	266	753	http://smpdb.ca/view/SMP00174?highlight[compounds][]=PW_C000118
Drug Metabolism_Clopidogrel Metabolism Pathway	1	NO	ABCB1	1	3	266	754	http://smpdb.ca/view/SMP00610?highlight[proteins][]=P08183
Drug Action_Clopidogrel Action Pathway	1	NO	ABCB1	1	3	266	754	http://smpdb.ca/view/SMP00260?highlight[proteins][]=P08183
Metabolic_D-Arginine and D-Ornithine Metabolism	1	NO	HMDB01248[FAD]	1	3	266	754	http://smpdb.ca/view/SMP00036?highlight[compounds][]=PW_C000964
Metabolic_Homocysteine Degradation	1	NO	HMDB00187[L-Serine]	1	3	266	754	http://smpdb.ca/view/SMP00455?highlight[compounds][]=PW_C000120
Disease_Gamma-cystathionase deficiency (CTH)	1	NO	HMDB00187[L-Serine]	1	3	266	754	http://smpdb.ca/view/SMP00514?highlight[compounds][]=PW_C000120
Drug Metabolism_Methadone Metabolism Pathway	1	NO	OPRM1	1	3	266	754	http://smpdb.ca/view/SMP00624?highlight[proteins][]=P35372
Disease_Homocystinuria, cystathionine beta-synthase deficiency	1	NO	HMDB00187[L-Serine]	1	3	266	754	http://smpdb.ca/view/SMP00515?highlight[compounds][]=PW_C000120
Metabolic_Thyroid hormone synthesis	1	NO	HMDB01248[FAD],SLC5A5,CYBB	3	9	264	748	http://smpdb.ca/view/SMP00716?highlight[compounds][]=PW_C000964&highlight[proteins][]=Q92911&highlight[proteins][]=P04839
Drug Action_Adefovir Dipivoxil Action Pathway	1	NO		0	1	267	756	http://smpdb.ca/view/SMP00418
Drug Action_Ticlopidine Action Pathway	1	NO		0	1	267	756	http://smpdb.ca/view/SMP00261
Drug Metabolism_Prednisolone Metabolism Pathway	1	NO		0	1	267	756	http://smpdb.ca/view/SMP00632
Drug Action_Tenofovir Action Pathway	1	NO		0	1	267	756	http://smpdb.ca/view/SMP00419
Drug Metabolism_Cimetidine Metabolism Pathway	1	NO		0	1	267	756	http://smpdb.ca/view/SMP00617
Drug Metabolism_Carbamazepine Metabolism Pathway	1	NO		0	1	267	756	http://smpdb.ca/view/SMP00634
Drug Metabolism_Ticlopidine Metabolism Pathway	1	NO		0	1	267	756	http://smpdb.ca/view/SMP00611
Drug Action_Prednisolone Action Pathway	1	NO		0	1	267	756	http://smpdb.ca/view/SMP00441
Metabolic_Betaine Metabolism	1	NO	HMDB00097[Choline],HMDB00939[S-Adenosylhomocysteine],HMDB01248[FAD],ALDH7A1	4	12	263	745	http://smpdb.ca/view/SMP00123?highlight[compounds][]=PW_C000065&highlight[compounds][]=PW_C000749&highlight[compounds][]=PW_C000964&highlight[proteins][]=P49419
Metabolic_Ubiquinone Biosynthesis	1	NO	HMDB00939[S-Adenosylhomocysteine]	1	5	266	752	http://smpdb.ca/view/SMP00065?highlight[compounds][]=PW_C000749
Metabolic_Nucleotide Excision Repair	1	NO	ERCC2	1	5	266	752	http://smpdb.ca/view/SMP00478?highlight[proteins][]=P18074
Drug Metabolism_Acetaminophen Metabolism Pathway	1	NO	GSTT1,ABCC4,ABCG2,ABCB1	4	14	263	743	http://smpdb.ca/view/SMP00640?highlight[proteins][]=P30711&highlight[proteins][]=O15439&highlight[proteins][]=Q9UNQ0&highlight[proteins][]=P08183
Disease_Galactosemia	1	NO	HMDB00660[D-Fructose],HMDB00122[D-Glucose],GALT,UGP2	4	13	263	744	http://smpdb.ca/view/SMP00182?highlight[compounds][]=PW_C000517&highlight[compounds][]=PW_C000077&highlight[proteins][]=P07902&highlight[proteins][]=Q16851
Metabolic_Galactose Metabolism	1	NO	HMDB00660[D-Fructose],HMDB00122[D-Glucose],GALT,UGP2	4	13	263	744	http://smpdb.ca/view/SMP00043?highlight[compounds][]=PW_C000517&highlight[compounds][]=PW_C000077&highlight[proteins][]=P07902&highlight[proteins][]=Q16851
Drug Action_Ifosfamide Action Pathway	1	NO		0	2	267	755	http://smpdb.ca/view/SMP00448
Drug Metabolism_Lansoprazole Metabolism Pathway	1	NO		0	2	267	755	http://smpdb.ca/view/SMP00614
Drug Metabolism_Omeprazole Metabolism Pathway	1	NO		0	2	267	755	http://smpdb.ca/view/SMP00613
Drug Metabolism_Pantoprazole Metabolism Pathway	1	NO		0	2	267	755	http://smpdb.ca/view/SMP00615
Drug Metabolism_Celecoxib Metabolism Pathway	1	NO		0	2	267	755	http://smpdb.ca/view/SMP00644
Drug Metabolism_Esomeprazole Metabolism Pathway	1	NO		0	2	267	755	http://smpdb.ca/view/SMP00612
Drug Metabolism_Ifosfamide Metabolism Pathway	1	NO		0	2	267	755	http://smpdb.ca/view/SMP00605
Drug Metabolism_Felbamate Metabolism Pathway	1	NO		0	2	267	755	http://smpdb.ca/view/SMP00633
Drug Metabolism_Rabeprazole Metabolism Pathway	1	NO		0	2	267	755	http://smpdb.ca/view/SMP00616
Drug Metabolism_Lidocaine (Local Anaesthetic) Metabolism Pathway	1	NO		0	2	267	755	http://smpdb.ca/view/SMP00620
Disease_Adenosine Deaminase Deficiency	1	NO	HMDB00045[Adenosine monophosphate],HMDB00641[L-Glutamine],HMDB00299[Xanthosine],HMDB01248[FAD],HMDB00289[Uric acid],NUDT2,ENTPD5,GUK1,DGUOK,APRT,PNP,ADCY10,GUCY1B3	13	39	254	718	http://smpdb.ca/view/SMP00144?highlight[compounds][]=PW_C000032&highlight[compounds][]=PW_C000500&highlight[compounds][]=PW_C000203&highlight[compounds][]=PW_C000964&highlight[compounds][]=PW_C000195&highlight[proteins][]=P50583&highlight[proteins][]=O75356&highlight[proteins][]=Q16774&highlight[proteins][]=Q16854&highlight[proteins][]=P07741&highlight[proteins][]=P00491&highlight[proteins][]=Q96…
Disease_Purine Nucleoside Phosphorylase Deficiency	1	NO	HMDB00045[Adenosine monophosphate],HMDB00641[L-Glutamine],HMDB00299[Xanthosine],HMDB01248[FAD],HMDB00289[Uric acid],NUDT2,ENTPD5,GUK1,DGUOK,APRT,PNP,ADCY10,GUCY1B3	13	39	254	718	http://smpdb.ca/view/SMP00210?highlight[compounds][]=PW_C000032&highlight[compounds][]=PW_C000500&highlight[compounds][]=PW_C000203&highlight[compounds][]=PW_C000964&highlight[compounds][]=PW_C000195&highlight[proteins][]=P50583&highlight[proteins][]=O75356&highlight[proteins][]=Q16774&highlight[proteins][]=Q16854&highlight[proteins][]=P07741&highlight[proteins][]=P00491&highlight[proteins][]=Q96…
Disease_Adenine phosphoribosyltransferase deficiency (APRT)	1	NO	HMDB00045[Adenosine monophosphate],HMDB00641[L-Glutamine],HMDB00299[Xanthosine],HMDB01248[FAD],HMDB00289[Uric acid],NUDT2,ENTPD5,GUK1,DGUOK,APRT,PNP,ADCY10,GUCY1B3	13	39	254	718	http://smpdb.ca/view/SMP00535?highlight[compounds][]=PW_C000032&highlight[compounds][]=PW_C000500&highlight[compounds][]=PW_C000203&highlight[compounds][]=PW_C000964&highlight[compounds][]=PW_C000195&highlight[proteins][]=P50583&highlight[proteins][]=O75356&highlight[proteins][]=Q16774&highlight[proteins][]=Q16854&highlight[proteins][]=P07741&highlight[proteins][]=P00491&highlight[proteins][]=Q96…
Disease_Gout or Kelley-Seegmiller Syndrome	1	NO	HMDB00045[Adenosine monophosphate],HMDB00641[L-Glutamine],HMDB00299[Xanthosine],HMDB01248[FAD],HMDB00289[Uric acid],NUDT2,ENTPD5,GUK1,DGUOK,APRT,PNP,ADCY10,GUCY1B3	13	39	254	718	http://smpdb.ca/view/SMP00365?highlight[compounds][]=PW_C000032&highlight[compounds][]=PW_C000500&highlight[compounds][]=PW_C000203&highlight[compounds][]=PW_C000964&highlight[compounds][]=PW_C000195&highlight[proteins][]=P50583&highlight[proteins][]=O75356&highlight[proteins][]=Q16774&highlight[proteins][]=Q16854&highlight[proteins][]=P07741&highlight[proteins][]=P00491&highlight[proteins][]=Q96…
Disease_Xanthine Dehydrogenase Deficiency (Xanthinuria)	1	NO	HMDB00045[Adenosine monophosphate],HMDB00641[L-Glutamine],HMDB00299[Xanthosine],HMDB01248[FAD],HMDB00289[Uric acid],NUDT2,ENTPD5,GUK1,DGUOK,APRT,PNP,ADCY10,GUCY1B3	13	39	254	718	http://smpdb.ca/view/SMP00220?highlight[compounds][]=PW_C000032&highlight[compounds][]=PW_C000500&highlight[compounds][]=PW_C000203&highlight[compounds][]=PW_C000964&highlight[compounds][]=PW_C000195&highlight[proteins][]=P50583&highlight[proteins][]=O75356&highlight[proteins][]=Q16774&highlight[proteins][]=Q16854&highlight[proteins][]=P07741&highlight[proteins][]=P00491&highlight[proteins][]=Q96…
Disease_Molybdenum Cofactor Deficiency	1	NO	HMDB00045[Adenosine monophosphate],HMDB00641[L-Glutamine],HMDB00299[Xanthosine],HMDB01248[FAD],HMDB00289[Uric acid],NUDT2,ENTPD5,GUK1,DGUOK,APRT,PNP,ADCY10,GUCY1B3	13	39	254	718	http://smpdb.ca/view/SMP00203?highlight[compounds][]=PW_C000032&highlight[compounds][]=PW_C000500&highlight[compounds][]=PW_C000203&highlight[compounds][]=PW_C000964&highlight[compounds][]=PW_C000195&highlight[proteins][]=P50583&highlight[proteins][]=O75356&highlight[proteins][]=Q16774&highlight[proteins][]=Q16854&highlight[proteins][]=P07741&highlight[proteins][]=P00491&highlight[proteins][]=Q96…
Disease_Myoadenylate deaminase deficiency	1	NO	HMDB00045[Adenosine monophosphate],HMDB00641[L-Glutamine],HMDB00299[Xanthosine],HMDB01248[FAD],HMDB00289[Uric acid],NUDT2,ENTPD5,GUK1,DGUOK,APRT,PNP,ADCY10,GUCY1B3	13	39	254	718	http://smpdb.ca/view/SMP00537?highlight[compounds][]=PW_C000032&highlight[compounds][]=PW_C000500&highlight[compounds][]=PW_C000203&highlight[compounds][]=PW_C000964&highlight[compounds][]=PW_C000195&highlight[proteins][]=P50583&highlight[proteins][]=O75356&highlight[proteins][]=Q16774&highlight[proteins][]=Q16854&highlight[proteins][]=P07741&highlight[proteins][]=P00491&highlight[proteins][]=Q96…
Disease_Xanthinuria type I	1	NO	HMDB00045[Adenosine monophosphate],HMDB00641[L-Glutamine],HMDB00299[Xanthosine],HMDB01248[FAD],HMDB00289[Uric acid],NUDT2,ENTPD5,GUK1,DGUOK,APRT,PNP,ADCY10,GUCY1B3	13	39	254	718	http://smpdb.ca/view/SMP00512?highlight[compounds][]=PW_C000032&highlight[compounds][]=PW_C000500&highlight[compounds][]=PW_C000203&highlight[compounds][]=PW_C000964&highlight[compounds][]=PW_C000195&highlight[proteins][]=P50583&highlight[proteins][]=O75356&highlight[proteins][]=Q16774&highlight[proteins][]=Q16854&highlight[proteins][]=P07741&highlight[proteins][]=P00491&highlight[proteins][]=Q96…
Disease_Mitochondrial DNA depletion syndrome	1	NO	HMDB00045[Adenosine monophosphate],HMDB00641[L-Glutamine],HMDB00299[Xanthosine],HMDB01248[FAD],HMDB00289[Uric acid],NUDT2,ENTPD5,GUK1,DGUOK,APRT,PNP,ADCY10,GUCY1B3	13	39	254	718	http://smpdb.ca/view/SMP00536?highlight[compounds][]=PW_C000032&highlight[compounds][]=PW_C000500&highlight[compounds][]=PW_C000203&highlight[compounds][]=PW_C000964&highlight[compounds][]=PW_C000195&highlight[proteins][]=P50583&highlight[proteins][]=O75356&highlight[proteins][]=Q16774&highlight[proteins][]=Q16854&highlight[proteins][]=P07741&highlight[proteins][]=P00491&highlight[proteins][]=Q96…
Disease_AICA-Ribosiduria	1	NO	HMDB00045[Adenosine monophosphate],HMDB00641[L-Glutamine],HMDB00299[Xanthosine],HMDB01248[FAD],HMDB00289[Uric acid],NUDT2,ENTPD5,GUK1,DGUOK,APRT,PNP,ADCY10,GUCY1B3	13	39	254	718	http://smpdb.ca/view/SMP00168?highlight[compounds][]=PW_C000032&highlight[compounds][]=PW_C000500&highlight[compounds][]=PW_C000203&highlight[compounds][]=PW_C000964&highlight[compounds][]=PW_C000195&highlight[proteins][]=P50583&highlight[proteins][]=O75356&highlight[proteins][]=Q16774&highlight[proteins][]=Q16854&highlight[proteins][]=P07741&highlight[proteins][]=P00491&highlight[proteins][]=Q96…
Disease_Xanthinuria type II	1	NO	HMDB00045[Adenosine monophosphate],HMDB00641[L-Glutamine],HMDB00299[Xanthosine],HMDB01248[FAD],HMDB00289[Uric acid],NUDT2,ENTPD5,GUK1,DGUOK,APRT,PNP,ADCY10,GUCY1B3	13	39	254	718	http://smpdb.ca/view/SMP00513?highlight[compounds][]=PW_C000032&highlight[compounds][]=PW_C000500&highlight[compounds][]=PW_C000203&highlight[compounds][]=PW_C000964&highlight[compounds][]=PW_C000195&highlight[proteins][]=P50583&highlight[proteins][]=O75356&highlight[proteins][]=Q16774&highlight[proteins][]=Q16854&highlight[proteins][]=P07741&highlight[proteins][]=P00491&highlight[proteins][]=Q96…
Metabolic_Purine Metabolism	1	NO	HMDB00045[Adenosine monophosphate],HMDB00641[L-Glutamine],HMDB00299[Xanthosine],HMDB01248[FAD],HMDB00289[Uric acid],NUDT2,ENTPD5,GUK1,DGUOK,APRT,PNP,ADCY10,GUCY1B3	13	39	254	718	http://smpdb.ca/view/SMP00050?highlight[compounds][]=PW_C000032&highlight[compounds][]=PW_C000500&highlight[compounds][]=PW_C000203&highlight[compounds][]=PW_C000964&highlight[compounds][]=PW_C000195&highlight[proteins][]=P50583&highlight[proteins][]=O75356&highlight[proteins][]=Q16774&highlight[proteins][]=Q16854&highlight[proteins][]=P07741&highlight[proteins][]=P00491&highlight[proteins][]=Q96…
Disease_Adenylosuccinate Lyase Deficiency	1	NO	HMDB00045[Adenosine monophosphate],HMDB00641[L-Glutamine],HMDB00299[Xanthosine],HMDB01248[FAD],HMDB00289[Uric acid],NUDT2,ENTPD5,GUK1,DGUOK,APRT,PNP,ADCY10,GUCY1B3	13	39	254	718	http://smpdb.ca/view/SMP00167?highlight[compounds][]=PW_C000032&highlight[compounds][]=PW_C000500&highlight[compounds][]=PW_C000203&highlight[compounds][]=PW_C000964&highlight[compounds][]=PW_C000195&highlight[proteins][]=P50583&highlight[proteins][]=O75356&highlight[proteins][]=Q16774&highlight[proteins][]=Q16854&highlight[proteins][]=P07741&highlight[proteins][]=P00491&highlight[proteins][]=Q96…
Disease_Lesch-Nyhan Syndrome (LNS)	1	NO	HMDB00045[Adenosine monophosphate],HMDB00641[L-Glutamine],HMDB00299[Xanthosine],HMDB01248[FAD],HMDB00289[Uric acid],NUDT2,ENTPD5,GUK1,DGUOK,APRT,PNP,ADCY10,GUCY1B3	13	39	254	718	http://smpdb.ca/view/SMP00364?highlight[compounds][]=PW_C000032&highlight[compounds][]=PW_C000500&highlight[compounds][]=PW_C000203&highlight[compounds][]=PW_C000964&highlight[compounds][]=PW_C000195&highlight[proteins][]=P50583&highlight[proteins][]=O75356&highlight[proteins][]=Q16774&highlight[proteins][]=Q16854&highlight[proteins][]=P07741&highlight[proteins][]=P00491&highlight[proteins][]=Q96…
Disease_3-Methylcrotonyl Coa Carboxylase Deficiency Type I	0.20723394512214752	NO	HMDB01248[FAD],HMDB00883[L-Valine],DBT,ALDH6A1,PCCA,MUT,ALDH2	7	34	260	723	http://smpdb.ca/view/SMP00237?highlight[compounds][]=PW_C000964&highlight[compounds][]=PW_C000704&highlight[proteins][]=P11182&highlight[proteins][]=Q02252&highlight[proteins][]=P05165&highlight[proteins][]=P22033&highlight[proteins][]=P05091

## Sheet: csf_kidney_ALL
PathwayName	fisherPvalue	OverRepresentationFlag	GeneList	NumHit	NumInPathway	NumDiff	NumBackground	CopyWebLinkToWebBrowserForVisualization
Drug Metabolism_Venlafaxine Metabolism Pathway	0.0570972	YES	ABCB1,SLC6A4	2	1	147	874	http://smpdb.ca/view/SMP00636?highlight[proteins][]=P08183&highlight[proteins][]=P31645
Drug Action_Gentamicin Action Pathway	0.0621731	YES	HMDB00045[Adenosine monophosphate],HMDB00883[L-Valine],HMDB00168[L-Asparagine],HMDB00167[L-Threonine]	4	7	145	868	http://smpdb.ca/view/SMP00254?highlight[compounds][]=PW_C000032&highlight[compounds][]=PW_C000704&highlight[compounds][]=PW_C000110&highlight[compounds][]=PW_C000109
Drug Action_Tobramycin Action Pathway	0.0621731	YES	HMDB00045[Adenosine monophosphate],HMDB00883[L-Valine],HMDB00168[L-Asparagine],HMDB00167[L-Threonine]	4	7	145	868	http://smpdb.ca/view/SMP00711?highlight[compounds][]=PW_C000032&highlight[compounds][]=PW_C000704&highlight[compounds][]=PW_C000110&highlight[compounds][]=PW_C000109
Drug Action_Doxycycline Action Pathway	0.0621731	YES	HMDB00045[Adenosine monophosphate],HMDB00883[L-Valine],HMDB00168[L-Asparagine],HMDB00167[L-Threonine]	4	7	145	868	http://smpdb.ca/view/SMP00291?highlight[compounds][]=PW_C000032&highlight[compounds][]=PW_C000704&highlight[compounds][]=PW_C000110&highlight[compounds][]=PW_C000109
Drug Action_Neomycin Action Pathway	0.0621731	YES	HMDB00045[Adenosine monophosphate],HMDB00883[L-Valine],HMDB00168[L-Asparagine],HMDB00167[L-Threonine]	4	7	145	868	http://smpdb.ca/view/SMP00256?highlight[compounds][]=PW_C000032&highlight[compounds][]=PW_C000704&highlight[compounds][]=PW_C000110&highlight[compounds][]=PW_C000109
Drug Action_Roxithromycin Action Pathway	0.0621731	YES	HMDB00045[Adenosine monophosphate],HMDB00883[L-Valine],HMDB00168[L-Asparagine],HMDB00167[L-Threonine]	4	7	145	868	http://smpdb.ca/view/SMP00251?highlight[compounds][]=PW_C000032&highlight[compounds][]=PW_C000704&highlight[compounds][]=PW_C000110&highlight[compounds][]=PW_C000109
Drug Action_Josamycin Action Pathway	0.0621731	YES	HMDB00045[Adenosine monophosphate],HMDB00883[L-Valine],HMDB00168[L-Asparagine],HMDB00167[L-Threonine]	4	7	145	868	http://smpdb.ca/view/SMP00731?highlight[compounds][]=PW_C000032&highlight[compounds][]=PW_C000704&highlight[compounds][]=PW_C000110&highlight[compounds][]=PW_C000109
Drug Action_Kanamycin Action Pathway	0.0621731	YES	HMDB00045[Adenosine monophosphate],HMDB00883[L-Valine],HMDB00168[L-Asparagine],HMDB00167[L-Threonine]	4	7	145	868	http://smpdb.ca/view/SMP00255?highlight[compounds][]=PW_C000032&highlight[compounds][]=PW_C000704&highlight[compounds][]=PW_C000110&highlight[compounds][]=PW_C000109
Drug Action_Lincomycin Action Pathway	0.0621731	YES	HMDB00045[Adenosine monophosphate],HMDB00883[L-Valine],HMDB00168[L-Asparagine],HMDB00167[L-Threonine]	4	7	145	868	http://smpdb.ca/view/SMP00728?highlight[compounds][]=PW_C000032&highlight[compounds][]=PW_C000704&highlight[compounds][]=PW_C000110&highlight[compounds][]=PW_C000109
Drug Action_Amikacin Action Pathway	0.0621731	YES	HMDB00045[Adenosine monophosphate],HMDB00883[L-Valine],HMDB00168[L-Asparagine],HMDB00167[L-Threonine]	4	7	145	868	http://smpdb.ca/view/SMP00253?highlight[compounds][]=PW_C000032&highlight[compounds][]=PW_C000704&highlight[compounds][]=PW_C000110&highlight[compounds][]=PW_C000109
Drug Action_Tigecycline Action Pathway	0.0621731	YES	HMDB00045[Adenosine monophosphate],HMDB00883[L-Valine],HMDB00168[L-Asparagine],HMDB00167[L-Threonine]	4	7	145	868	http://smpdb.ca/view/SMP00712?highlight[compounds][]=PW_C000032&highlight[compounds][]=PW_C000704&highlight[compounds][]=PW_C000110&highlight[compounds][]=PW_C000109
Drug Action_Arbekacin Action Pathway	0.0621731	YES	HMDB00045[Adenosine monophosphate],HMDB00883[L-Valine],HMDB00168[L-Asparagine],HMDB00167[L-Threonine]	4	7	145	868	http://smpdb.ca/view/SMP00713?highlight[compounds][]=PW_C000032&highlight[compounds][]=PW_C000704&highlight[compounds][]=PW_C000110&highlight[compounds][]=PW_C000109
Drug Action_Methacycline Action Pathway	0.0621731	YES	HMDB00045[Adenosine monophosphate],HMDB00883[L-Valine],HMDB00168[L-Asparagine],HMDB00167[L-Threonine]	4	7	145	868	http://smpdb.ca/view/SMP00727?highlight[compounds][]=PW_C000032&highlight[compounds][]=PW_C000704&highlight[compounds][]=PW_C000110&highlight[compounds][]=PW_C000109
Drug Action_Demeclocycline Action Pathway	0.0621731	YES	HMDB00045[Adenosine monophosphate],HMDB00883[L-Valine],HMDB00168[L-Asparagine],HMDB00167[L-Threonine]	4	7	145	868	http://smpdb.ca/view/SMP00290?highlight[compounds][]=PW_C000032&highlight[compounds][]=PW_C000704&highlight[compounds][]=PW_C000110&highlight[compounds][]=PW_C000109
Drug Action_Netilmicin Action Pathway	0.0621731	YES	HMDB00045[Adenosine monophosphate],HMDB00883[L-Valine],HMDB00168[L-Asparagine],HMDB00167[L-Threonine]	4	7	145	868	http://smpdb.ca/view/SMP00257?highlight[compounds][]=PW_C000032&highlight[compounds][]=PW_C000704&highlight[compounds][]=PW_C000110&highlight[compounds][]=PW_C000109
Drug Action_Streptomycin Action Pathway	0.0621731	YES	HMDB00045[Adenosine monophosphate],HMDB00883[L-Valine],HMDB00168[L-Asparagine],HMDB00167[L-Threonine]	4	7	145	868	http://smpdb.ca/view/SMP00259?highlight[compounds][]=PW_C000032&highlight[compounds][]=PW_C000704&highlight[compounds][]=PW_C000110&highlight[compounds][]=PW_C000109
Drug Action_Troleandomycin Action Pathway	0.0621731	YES	HMDB00045[Adenosine monophosphate],HMDB00883[L-Valine],HMDB00168[L-Asparagine],HMDB00167[L-Threonine]	4	7	145	868	http://smpdb.ca/view/SMP00730?highlight[compounds][]=PW_C000032&highlight[compounds][]=PW_C000704&highlight[compounds][]=PW_C000110&highlight[compounds][]=PW_C000109
Drug Action_Oxytetracycline Action Pathway	0.0621731	YES	HMDB00045[Adenosine monophosphate],HMDB00883[L-Valine],HMDB00168[L-Asparagine],HMDB00167[L-Threonine]	4	7	145	868	http://smpdb.ca/view/SMP00293?highlight[compounds][]=PW_C000032&highlight[compounds][]=PW_C000704&highlight[compounds][]=PW_C000110&highlight[compounds][]=PW_C000109
Drug Action_Lymecycline Action Pathway	0.0621731	YES	HMDB00045[Adenosine monophosphate],HMDB00883[L-Valine],HMDB00168[L-Asparagine],HMDB00167[L-Threonine]	4	7	145	868	http://smpdb.ca/view/SMP00295?highlight[compounds][]=PW_C000032&highlight[compounds][]=PW_C000704&highlight[compounds][]=PW_C000110&highlight[compounds][]=PW_C000109
Drug Action_Rolitetracycline Action Pathway	0.0621731	YES	HMDB00045[Adenosine monophosphate],HMDB00883[L-Valine],HMDB00168[L-Asparagine],HMDB00167[L-Threonine]	4	7	145	868	http://smpdb.ca/view/SMP00726?highlight[compounds][]=PW_C000032&highlight[compounds][]=PW_C000704&highlight[compounds][]=PW_C000110&highlight[compounds][]=PW_C000109
Drug Action_Chloramphenicol Action Pathway	0.0621731	YES	HMDB00045[Adenosine monophosphate],HMDB00883[L-Valine],HMDB00168[L-Asparagine],HMDB00167[L-Threonine]	4	7	145	868	http://smpdb.ca/view/SMP00729?highlight[compounds][]=PW_C000032&highlight[compounds][]=PW_C000704&highlight[compounds][]=PW_C000110&highlight[compounds][]=PW_C000109
Drug Action_Minocycline Action Pathway	0.0621731	YES	HMDB00045[Adenosine monophosphate],HMDB00883[L-Valine],HMDB00168[L-Asparagine],HMDB00167[L-Threonine]	4	7	145	868	http://smpdb.ca/view/SMP00292?highlight[compounds][]=PW_C000032&highlight[compounds][]=PW_C000704&highlight[compounds][]=PW_C000110&highlight[compounds][]=PW_C000109
Drug Action_Clarithromycin Action Pathway	0.0621731	YES	HMDB00045[Adenosine monophosphate],HMDB00883[L-Valine],HMDB00168[L-Asparagine],HMDB00167[L-Threonine]	4	7	145	868	http://smpdb.ca/view/SMP00248?highlight[compounds][]=PW_C000032&highlight[compounds][]=PW_C000704&highlight[compounds][]=PW_C000110&highlight[compounds][]=PW_C000109
Drug Action_Clomocycline Action Pathway	0.0621731	YES	HMDB00045[Adenosine monophosphate],HMDB00883[L-Valine],HMDB00168[L-Asparagine],HMDB00167[L-Threonine]	4	7	145	868	http://smpdb.ca/view/SMP00262?highlight[compounds][]=PW_C000032&highlight[compounds][]=PW_C000704&highlight[compounds][]=PW_C000110&highlight[compounds][]=PW_C000109
Drug Action_Spectinomycin Action Pathway	0.0621731	YES	HMDB00045[Adenosine monophosphate],HMDB00883[L-Valine],HMDB00168[L-Asparagine],HMDB00167[L-Threonine]	4	7	145	868	http://smpdb.ca/view/SMP00258?highlight[compounds][]=PW_C000032&highlight[compounds][]=PW_C000704&highlight[compounds][]=PW_C000110&highlight[compounds][]=PW_C000109
Drug Action_Telithromycin Action Pathway	0.0621731	YES	HMDB00045[Adenosine monophosphate],HMDB00883[L-Valine],HMDB00168[L-Asparagine],HMDB00167[L-Threonine]	4	7	145	868	http://smpdb.ca/view/SMP00252?highlight[compounds][]=PW_C000032&highlight[compounds][]=PW_C000704&highlight[compounds][]=PW_C000110&highlight[compounds][]=PW_C000109
Drug Action_Azithromycin Action Pathway	0.0621731	YES	HMDB00045[Adenosine monophosphate],HMDB00883[L-Valine],HMDB00168[L-Asparagine],HMDB00167[L-Threonine]	4	7	145	868	http://smpdb.ca/view/SMP00247?highlight[compounds][]=PW_C000032&highlight[compounds][]=PW_C000704&highlight[compounds][]=PW_C000110&highlight[compounds][]=PW_C000109
Drug Action_Tetracycline Action Pathway	0.0621731	YES	HMDB00045[Adenosine monophosphate],HMDB00883[L-Valine],HMDB00168[L-Asparagine],HMDB00167[L-Threonine]	4	7	145	868	http://smpdb.ca/view/SMP00294?highlight[compounds][]=PW_C000032&highlight[compounds][]=PW_C000704&highlight[compounds][]=PW_C000110&highlight[compounds][]=PW_C000109
Drug Action_Erythromycin Action Pathway	0.0621731	YES	HMDB00045[Adenosine monophosphate],HMDB00883[L-Valine],HMDB00168[L-Asparagine],HMDB00167[L-Threonine]	4	7	145	868	http://smpdb.ca/view/SMP00250?highlight[compounds][]=PW_C000032&highlight[compounds][]=PW_C000704&highlight[compounds][]=PW_C000110&highlight[compounds][]=PW_C000109
Drug Action_Clindamycin Action Pathway	0.0621731	YES	HMDB00045[Adenosine monophosphate],HMDB00883[L-Valine],HMDB00168[L-Asparagine],HMDB00167[L-Threonine]	4	7	145	868	http://smpdb.ca/view/SMP00249?highlight[compounds][]=PW_C000032&highlight[compounds][]=PW_C000704&highlight[compounds][]=PW_C000110&highlight[compounds][]=PW_C000109
Drug Action_Paromomycin Action Pathway	0.0621731	YES	HMDB00045[Adenosine monophosphate],HMDB00883[L-Valine],HMDB00168[L-Asparagine],HMDB00167[L-Threonine]	4	7	145	868	http://smpdb.ca/view/SMP00714?highlight[compounds][]=PW_C000032&highlight[compounds][]=PW_C000704&highlight[compounds][]=PW_C000110&highlight[compounds][]=PW_C000109
Disease_GABA-Transaminase Deficiency	0.0640335	YES	HMDB00194[Anserine],HMDB00479[3-Methylhistidine],HMDB00033[Carnosine],HMDB00300[Uracil],HMDB00210[Pantothenic acid],DPYS,AOC3	7	16	142	859	http://smpdb.ca/view/SMP00351?highlight[compounds][]=PW_C000126&highlight[compounds][]=PW_C000364&highlight[compounds][]=PW_C000023&highlight[compounds][]=PW_C000204&highlight[compounds][]=PW_C000136&highlight[proteins][]=Q14117&highlight[proteins][]=Q16853
Disease_Ureidopropionase deficiency	0.0640335	YES	HMDB00194[Anserine],HMDB00479[3-Methylhistidine],HMDB00033[Carnosine],HMDB00300[Uracil],HMDB00210[Pantothenic acid],DPYS,AOC3	7	16	142	859	http://smpdb.ca/view/SMP00492?highlight[compounds][]=PW_C000126&highlight[compounds][]=PW_C000364&highlight[compounds][]=PW_C000023&highlight[compounds][]=PW_C000204&highlight[compounds][]=PW_C000136&highlight[proteins][]=Q14117&highlight[proteins][]=Q16853
Metabolic_Beta-Alanine Metabolism	0.0640335	YES	HMDB00194[Anserine],HMDB00479[3-Methylhistidine],HMDB00033[Carnosine],HMDB00300[Uracil],HMDB00210[Pantothenic acid],DPYS,AOC3	7	16	142	859	http://smpdb.ca/view/SMP00007?highlight[compounds][]=PW_C000126&highlight[compounds][]=PW_C000364&highlight[compounds][]=PW_C000023&highlight[compounds][]=PW_C000204&highlight[compounds][]=PW_C000136&highlight[proteins][]=Q14117&highlight[proteins][]=Q16853
Metabolic_Nicotinate and Nicotinamide Metabolism	0.0640335	YES	HMDB01406[Niacinamide],HMDB00699[1-Methylnicotinamide],HMDB00045[Adenosine monophosphate],HMDB00641[L-Glutamine],PNP,NUDT12,QPRT	7	16	142	859	http://smpdb.ca/view/SMP00048?highlight[compounds][]=PW_C001086&highlight[compounds][]=PW_C000551&highlight[compounds][]=PW_C000032&highlight[compounds][]=PW_C000500&highlight[proteins][]=P00491&highlight[proteins][]=Q9BQG2&highlight[proteins][]=Q15274
Disease_Carnosinuria, carnosinemia	0.0640335	YES	HMDB00194[Anserine],HMDB00479[3-Methylhistidine],HMDB00033[Carnosine],HMDB00300[Uracil],HMDB00210[Pantothenic acid],DPYS,AOC3	7	16	142	859	http://smpdb.ca/view/SMP00493?highlight[compounds][]=PW_C000126&highlight[compounds][]=PW_C000364&highlight[compounds][]=PW_C000023&highlight[compounds][]=PW_C000204&highlight[compounds][]=PW_C000136&highlight[proteins][]=Q14117&highlight[proteins][]=Q16853
Disease_Porphyria Variegata (PV)	0.0694438	YES	UROS,UROD,CPOX,COX15,GUSB	5	11	144	864	http://smpdb.ca/view/SMP00346?highlight[proteins][]=P10746&highlight[proteins][]=P06132&highlight[proteins][]=P36551&highlight[proteins][]=Q7KZN9&highlight[proteins][]=P08236
Disease_Congenital Erythropoietic Porphyria (CEP) or Gunther Disease	0.0694438	YES	UROS,UROD,CPOX,COX15,GUSB	5	11	144	864	http://smpdb.ca/view/SMP00345?highlight[proteins][]=P10746&highlight[proteins][]=P06132&highlight[proteins][]=P36551&highlight[proteins][]=Q7KZN9&highlight[proteins][]=P08236
Metabolic_Porphyrin Metabolism	0.0694438	YES	UROS,UROD,CPOX,COX15,GUSB	5	11	144	864	http://smpdb.ca/view/SMP00024?highlight[proteins][]=P10746&highlight[proteins][]=P06132&highlight[proteins][]=P36551&highlight[proteins][]=Q7KZN9&highlight[proteins][]=P08236
Disease_Hereditary Coproporphyria (HCP)	0.0694438	YES	UROS,UROD,CPOX,COX15,GUSB	5	11	144	864	http://smpdb.ca/view/SMP00342?highlight[proteins][]=P10746&highlight[proteins][]=P06132&highlight[proteins][]=P36551&highlight[proteins][]=Q7KZN9&highlight[proteins][]=P08236
Disease_Acute Intermittent Porphyria	0.0694438	YES	UROS,UROD,CPOX,COX15,GUSB	5	11	144	864	http://smpdb.ca/view/SMP00344?highlight[proteins][]=P10746&highlight[proteins][]=P06132&highlight[proteins][]=P36551&highlight[proteins][]=Q7KZN9&highlight[proteins][]=P08236
Disease_Sulfite oxidase deficiency	0.0970246	YES	HMDB01448[Sulfate],HMDB60015[Phenol sulphate],CHST11	3	5	146	870	http://smpdb.ca/view/SMP00532?highlight[compounds][]=PW_C001118&highlight[compounds][]=PW_C040399&highlight[proteins][]=Q9NPF2
Metabolic_Sulfate/Sulfite Metabolism	0.0970246	YES	HMDB01448[Sulfate],HMDB60015[Phenol sulphate],CHST11	3	5	146	870	http://smpdb.ca/view/SMP00041?highlight[compounds][]=PW_C001118&highlight[compounds][]=PW_C040399&highlight[proteins][]=Q9NPF2
Drug Action_Erlotinib Action Pathway	0.103382	YES	ABCB1,ABCG2	2	2	147	873	http://smpdb.ca/view/SMP00472?highlight[proteins][]=P08183&highlight[proteins][]=Q9UNQ0
Metabolic_Cysteine Metabolism	0.106852	YES	HMDB00045[Adenosine monophosphate],GCLM,CDO1,GOT1	4	9	145	866	http://smpdb.ca/view/SMP00013?highlight[compounds][]=PW_C000032&highlight[proteins][]=P48507&highlight[proteins][]=Q16878&highlight[proteins][]=P17174
Disease_Cystinosis, ocular nonnephropathic	0.106852	YES	HMDB00045[Adenosine monophosphate],GCLM,CDO1,GOT1	4	9	145	866	http://smpdb.ca/view/SMP00722?highlight[compounds][]=PW_C000032&highlight[proteins][]=P48507&highlight[proteins][]=Q16878&highlight[proteins][]=P17174
Disease_Beta-mercaptolactate-cysteine disulfiduria	0.106852	YES	HMDB00045[Adenosine monophosphate],GCLM,CDO1,GOT1	4	9	145	866	http://smpdb.ca/view/SMP00499?highlight[compounds][]=PW_C000032&highlight[proteins][]=P48507&highlight[proteins][]=Q16878&highlight[proteins][]=P17174
Metabolic_Carnitine Synthesis	0.133381	YES	HMDB00182[L-Lysine],HMDB01325[N6,N6,N6-Trimethyl-L-lysine],HMDB01161[4-Trimethylammoniobutanoic acid],SHMT1	4	10	145	865	http://smpdb.ca/view/SMP00465?highlight[compounds][]=PW_C000118&highlight[compounds][]=PW_C001022&highlight[compounds][]=PW_C000899&highlight[proteins][]=P34896
Drug Action_Nevirapine Action Pathway	0.145508	YES	HMDB00045[Adenosine monophosphate]	1	0	148	875	http://smpdb.ca/view/SMP00743?highlight[compounds][]=PW_C000032
Drug Action_Didanosine Action Pathway	0.145508	YES	HMDB00045[Adenosine monophosphate]	1	0	148	875	http://smpdb.ca/view/SMP00739?highlight[compounds][]=PW_C000032
Drug Action_Emtricitabine Action Pathway	0.145508	YES	HMDB00045[Adenosine monophosphate]	1	0	148	875	http://smpdb.ca/view/SMP00741?highlight[compounds][]=PW_C000032
Drug Action_Tirofiban Action Pathway	0.145508	YES	ITGA2B	1	0	148	875	http://smpdb.ca/view/SMP00267?highlight[proteins][]=P08514
Drug Action_Efavirenz Action Pathway	0.145508	YES	HMDB00045[Adenosine monophosphate]	1	0	148	875	http://smpdb.ca/view/SMP00740?highlight[compounds][]=PW_C000032
Drug Action_Delavirdine Action Pathway	0.145508	YES	HMDB00045[Adenosine monophosphate]	1	0	148	875	http://smpdb.ca/view/SMP00738?highlight[compounds][]=PW_C000032
Drug Action_Stavudine Action Pathway	0.145508	YES	HMDB00045[Adenosine monophosphate]	1	0	148	875	http://smpdb.ca/view/SMP00745?highlight[compounds][]=PW_C000032
Drug Action_Abciximab Action Pathway	0.145508	YES	ITGA2B	1	0	148	875	http://smpdb.ca/view/SMP00265?highlight[proteins][]=P08514
Drug Metabolism_Fluoxetine Metabolism Pathway	0.145508	YES	SLC6A4	1	0	148	875	http://smpdb.ca/view/SMP00646?highlight[proteins][]=P31645
Drug Metabolism_Fluorouracil Metabolism Pathway	0.145508	YES	TYMS	1	0	148	875	http://smpdb.ca/view/SMP00608?highlight[proteins][]=P04818
Drug Action_Eptifibatide Action Pathway	0.145508	YES	ITGA2B	1	0	148	875	http://smpdb.ca/view/SMP00266?highlight[proteins][]=P08514
Drug Action_Abacavir Action Pathway	0.145508	YES	HMDB00045[Adenosine monophosphate]	1	0	148	875	http://smpdb.ca/view/SMP00737?highlight[compounds][]=PW_C000032
[truncated: 645 more rows]

## Sheet: csf_kidney_DN
PathwayName	fisherPvalue	OverRepresentationFlag	GeneList	NumHit	NumInPathway	NumDiff	NumBackground	CopyWebLinkToWebBrowserForVisualization
[truncated: 705 more rows]

[truncated: 23 more sheets: csf_kidney_UP, plasma_kidney_ALL, plasma_kidney_DN, plasma_kidney_UP, plasma_brain_ALL, plasma_brain_DN, plasma_brain_UP, csf_brain_ALL, csf_brain_DN, csf_brain_UP, csf_liver_ALL, csf_liver_DN, csf_liver_UP, plasma_liver_ALL, plasma_liver_DN, plasma_liver_UP, ALL_MetOnly, csf_ALL_MetOnly, csf_DN_MetOnly, csf_UP_MetOnly …]
